# Supplementary material for: Vertical organic electrochemical transistors for complementary circuits
Source: Nature. 2023 Jan 18;613(7944):496–502. doi: 10.1038/s41586-022-05592-2 (PMC9849123; doi:10.1038/s41586-022-05592-2)
Supplement: Supplementary file 3 — Source Data Fig. 2 [file 41586_2022_5592_MOESM3_ESM.xls]

## Sheet: Fig. 2a
Vg (V)	Drain current (A)					Gate current (A)
	Vd = -0.1 V	Vd = -0.2 V	Vd = -0.3 V	Vd = -0.4 V	Vd = -0.5 V	Vd = -0.1 V	Vd = -0.2 V	Vd = -0.3 V	Vd = -0.4 V	Vd = -0.5 V
0.2	3.3548e-08	9.58714e-08	1.7834e-07	3.2896e-07	6.4398e-07	3.0405e-08	3.0405e-08	1.8186e-07	3.3644e-07	6.556e-07
0.19	2.404e-08	8.33872e-08	1.653e-07	3.1556e-07	6.23e-07	2.78066e-08	2.78066e-08	1.701e-07	3.235e-07	6.336e-07
0.18	1.77452e-08	7.10476e-08	1.5532e-07	3.0354e-07	6.0088e-07	1.68632e-08	1.68632e-08	1.5966e-07	3.1068e-07	6.1134e-07
0.17	1.50548e-08	6.48704e-08	1.4574e-07	2.9214e-07	5.9842e-07	1.86574e-08	1.86574e-08	1.4942e-07	2.9878e-07	6.0788e-07
0.16	1.18764e-08	5.42498e-08	1.3654e-07	2.8512e-07	5.8168e-07	9.6272e-09	9.6272e-09	1.3954e-07	2.9102e-07	5.9006e-07
0.15	9.8074e-09	4.96202e-08	1.2758e-07	2.7306e-07	5.6394e-07	1.30014e-08	1.30014e-08	1.2956e-07	2.7782e-07	5.7074e-07
0.14	9.0838e-09	4.07022e-08	1.1852e-07	2.61e-07	5.429e-07	1.10804e-08	1.10804e-08	1.195e-07	2.6452e-07	5.4814e-07
0.13	1.01275e-08	3.73548e-08	1.0986e-07	2.489e-07	5.2786e-07	9.3498e-09	9.3498e-09	1.0926e-07	2.507e-07	5.3146e-07
0.12	7.7951e-09	3.05276e-08	1.0158e-07	2.3738e-07	5.0758e-07	5.8175e-09	5.8175e-09	9.91866e-08	2.3786e-07	5.087e-07
0.11	1.05805e-08	2.82752e-08	9.17732e-08	2.2588e-07	4.8964e-07	2.8384e-09	2.8384e-09	9.0474e-08	2.24e-07	4.8678e-07
0.1	8.2233e-09	2.4506e-08	8.7429e-08	2.1516e-07	4.7278e-07	2.3756e-09	2.3756e-09	8.33088e-08	2.1046e-07	4.664e-07
0.09	8.4567e-09	2.3612e-08	7.9183e-08	2.0534e-07	4.5702e-07	3.0082e-09	3.0082e-09	7.22816e-08	1.9652e-07	4.4364e-07
0.08	1.28684e-08	2.36436e-08	7.77164e-08	1.9766e-07	4.4402e-07	1.3091e-09	1.3091e-09	6.83442e-08	1.8372e-07	4.2258e-07
0.07	1.52522e-08	2.52294e-08	7.31866e-08	1.9238e-07	4.3454e-07	3.9225e-09	3.9225e-09	5.6356e-08	1.7136e-07	4.0198e-07
0.06	2.20766e-08	3.06442e-08	7.52842e-08	1.9012e-07	4.298e-07	3.8583e-09	3.8583e-09	5.36132e-08	1.5916e-07	3.818e-07
0.05	3.28728e-08	3.78356e-08	7.76944e-08	1.9174e-07	4.3078e-07	1.942e-09	1.942e-09	4.13454e-08	1.4684e-07	3.6138e-07
0.04	4.62674e-08	5.1861e-08	8.75832e-08	1.9906e-07	4.4066e-07	2.6277e-09	2.6277e-09	4.01672e-08	1.3484e-07	3.4166e-07
0.03	6.60494e-08	7.1766e-08	1.03519e-07	2.148e-07	4.565e-07	2.6572e-09	2.6572e-09	2.82752e-08	1.2334e-07	3.1802e-07
0.02	9.79242e-08	1.0028e-07	1.3092e-07	2.4276e-07	4.9388e-07	2.7416e-09	2.7416e-09	2.64744e-08	1.1236e-07	2.9928e-07
0.01	1.4258e-07	1.4436e-07	1.7158e-07	2.8674e-07	5.5374e-07	2.6468e-09	2.6468e-09	2.37662e-08	1.012e-07	2.8088e-07
0	2.0978e-07	2.0914e-07	2.3582e-07	3.536e-07	6.448e-07	2.3183e-09	2.3183e-09	1.57118e-08	9.34668e-08	2.6298e-07
-0.01	3.0542e-07	3.032e-07	3.2972e-07	4.551e-07	7.78e-07	1.7836e-09	1.7836e-09	1.20508e-08	8.00844e-08	2.4656e-07
-0.02	4.446e-07	4.3972e-07	4.629e-07	6.003e-07	9.7056e-07	1.3123e-09	1.3123e-09	1.28248e-08	7.46316e-08	2.3054e-07
-0.03	6.4494e-07	6.3708e-07	6.632e-07	8.149e-07	1.2466e-06	3.6784e-09	3.6784e-09	9.4486e-09	6.53016e-08	2.1502e-07
-0.04	9.2726e-07	9.2148e-07	9.4698e-07	1.12278e-06	1.6335e-06	2.7373e-09	2.7373e-09	8.0246e-09	5.28514e-08	1.9724e-07
-0.05	1.3401e-06	1.3318e-06	1.3584e-06	1.5534e-06	2.1723e-06	4.9448e-09	4.9448e-09	8.9226e-09	4.89616e-08	1.7968e-07
-0.06	1.922e-06	1.9138e-06	1.9375e-06	2.1762e-06	2.9216e-06	5.4523e-09	5.4523e-09	6.4761e-09	3.76386e-08	1.6256e-07
-0.07	2.7526e-06	2.7444e-06	2.7643e-06	3.0296e-06	3.9575e-06	5.7018e-09	5.7018e-09	4.5776e-09	3.3693e-08	1.4644e-07
-0.08	3.9324e-06	3.9281e-06	3.9391e-06	4.2662e-06	5.3923e-06	5.7466e-09	5.7466e-09	2.8608e-09	2.88932e-08	1.3054e-07
-0.09	5.5957e-06	5.597e-06	5.5906e-06	6.003e-06	7.3677e-06	4.5356e-09	4.5356e-09	1.5766e-09	1.92202e-08	1.1638e-07
-0.1	7.9432e-06	7.9553e-06	7.9209e-06	8.3773e-06	1.00867e-05	2.5037e-09	2.5037e-09	3.86e-10	1.48298e-08	1.0278e-07
-0.11	1.12707e-05	1.12547e-05	1.11883e-05	1.1798e-05	1.3926e-05	3.1935e-09	3.1935e-09	2.2192e-09	1.2651e-08	9.37748e-08
-0.12	1.594e-05	1.602e-05	1.5818e-05	1.642e-05	1.9042e-05	2.0292e-09	2.0292e-09	3.1189e-09	9.805e-09	8.07264e-08
-0.13	2.2324e-05	2.2392e-05	2.212e-05	2.306e-05	2.6186e-05	7.4692e-09	7.4692e-09	4.91e-09	6.1661e-09	6.61968e-08
-0.14	3.1124e-05	3.1304e-05	3.0948e-05	3.2148e-05	3.5814e-05	7.1064e-09	7.1064e-09	1.7541e-09	3.4735e-09	5.60262e-08
-0.15	4.3462e-05	4.3732e-05	4.3302e-05	4.471e-05	4.9026e-05	8.5898e-09	8.5898e-09	2.8656e-09	1.5574e-09	4.8866e-08
-0.16	5.9924e-05	6.0588e-05	6.0192e-05	6.1992e-05	6.7274e-05	1.12232e-08	1.12232e-08	3.7361e-09	2.0517e-09	3.87838e-08
-0.17	8.2762e-05	8.3544e-05	8.305e-05	8.532e-05	9.1854e-05	8.8958e-09	8.8958e-09	4.6667e-09	2.7661e-09	2.89508e-08
-0.18	0.000112974	0.000114768	0.000114014	0.00011774	0.0001254	1.26676e-08	1.26676e-08	9.1492e-09	3.3421e-09	2.41476e-08
-0.19	0.00015586	0.0001568	0.00015752	0.0001602	0.0001691	4.8233e-09	4.8233e-09	4.2529e-09	2.9034e-09	1.94918e-08
-0.2	0.00020744	0.00021172	0.0002121	0.00021726	0.00022876	1.22322e-08	1.22322e-08	4.362e-09	3.1508e-09	1.35036e-08
-0.21	0.00027832	0.00028508	0.00028534	0.00029278	0.0003076	1.12762e-08	1.12762e-08	9.0222e-09	3.1972e-09	1.23192e-08
-0.22	0.0003684	0.00037996	0.00038194	0.00039124	0.00040874	1.31926e-08	1.31926e-08	4.213e-09	3.1653e-09	7.294e-09
-0.23	0.00048468	0.00050208	0.00050442	0.00051804	0.00053994	1.21678e-08	1.21678e-08	9.8778e-09	3.2675e-09	5.4901e-09
-0.24	0.0006296	0.0006573	0.0006633	0.00067958	0.0007063	1.46032e-08	1.46032e-08	6.6792e-09	3.3814e-09	3.0991e-09
-0.25	0.0008114	0.000852	0.00086206	0.0008825	0.00091518	1.32548e-08	1.32548e-08	9.4254e-09	3.6627e-09	1.0997e-09
-0.26	0.00103	0.00109	0.00111	0.00113	0.00118	1.59002e-08	1.59002e-08	9.7618e-09	3.0319e-09	2.2577e-09
-0.27	0.00131	0.0014	0.00142	0.00145	0.00149	1.49466e-08	1.49466e-08	2.5591e-09	4.0885e-09	4.6107e-09
-0.28	0.00162	0.00174	0.00177	0.00181	0.00187	1.51936e-08	1.51936e-08	8.8856e-09	2.6749e-09	4.4459e-09
-0.29	0.00199	0.00216	0.0022	0.00226	0.00232	1.73732e-08	1.73732e-08	1.08136e-08	8.6368e-09	5.4651e-09
-0.3	0.00242	0.00265	0.00271	0.00277	0.00285	1.69002e-08	1.69002e-08	9.0414e-09	4.1355e-09	8.6752e-09
-0.31	0.0029	0.00322	0.00329	0.00337	0.00347	1.91086e-08	1.91086e-08	1.17684e-08	1.01316e-08	8.8854e-09
-0.32	0.00343	0.00386	0.00396	0.00406	0.00416	1.93832e-08	1.93832e-08	1.0225e-08	1.05528e-08	1.13946e-08
-0.33	0.00401	0.00459	0.00471	0.00483	0.00495	2.13348e-08	2.13348e-08	1.25208e-08	1.09432e-08	1.09178e-08
-0.34	0.00463	0.00539	0.00555	0.00569	0.00582	2.21626e-08	2.21626e-08	1.1108e-08	9.733e-09	1.37222e-08
-0.35	0.00529	0.00628	0.00648	0.00663	0.00679	2.3575e-08	2.3575e-08	1.31498e-08	1.22076e-08	1.2961e-08
-0.36	0.00596	0.00724	0.00749	0.00767	0.00783	2.50888e-08	2.50888e-08	1.23358e-08	1.08768e-08	1.60172e-08
-0.37	0.00665	0.00827	0.00859	0.00879	0.00897	2.6198e-08	2.6198e-08	1.39152e-08	1.32498e-08	1.51706e-08
-0.38	0.00733	0.00934	0.00976	0.00999	0.01018	2.8425e-08	2.8425e-08	1.37122e-08	1.22564e-08	1.82292e-08
-0.39	0.008	0.01049	0.01101	0.01127	0.01148	2.92746e-08	2.92746e-08	1.48228e-08	1.41108e-08	1.7669e-08
-0.4	0.00865	0.01168	0.01235	0.01266	0.01288	3.19182e-08	3.19182e-08	1.41498e-08	1.21634e-08	1.94448e-08
-0.41	0.00926	0.01288	0.01372	0.01406	0.0143	3.2505e-08	3.2505e-08	1.65028e-08	1.50602e-08	1.93434e-08
-0.42	0.00984	0.01411	0.01515	0.01555	0.0158	3.55576e-08	3.55576e-08	1.66522e-08	1.40422e-08	2.26282e-08
-0.43	0.01038	0.01533	0.01664	0.0171	0.01738	3.61608e-08	3.61608e-08	1.79904e-08	1.62096e-08	2.1911e-08
-0.44	0.01087	0.01654	0.01817	0.01872	0.019	4.00064e-08	4.00064e-08	1.87928e-08	1.52838e-08	2.47856e-08
-0.45	0.01132	0.01772	0.01974	0.02037	0.02069	4.11122e-08	4.11122e-08	1.95792e-08	1.7141e-08	2.42814e-08
-0.46	0.01173	0.01885	0.02133	0.02208	0.02242	4.51376e-08	4.51376e-08	2.09632e-08	1.67512e-08	2.65292e-08
-0.47	0.01209	0.01993	0.02294	0.02383	0.0242	4.6848e-08	4.6848e-08	2.14628e-08	1.82362e-08	2.63624e-08
-0.48	0.01241	0.02094	0.02454	0.02561	0.02604	5.06894e-08	5.06894e-08	2.33494e-08	1.84144e-08	2.81136e-08
-0.49	0.0127	0.02189	0.02614	0.02743	0.02789	5.24604e-08	5.24604e-08	2.3638e-08	1.93964e-08	2.85908e-08
-0.5	0.01296	0.02276	0.0277	0.02927	0.02981	5.58646e-08	5.58646e-08	2.61242e-08	2.04918e-08	2.96234e-08
-0.5	0.01298	0.02283	0.02781	0.02935	0.02985	4.42414e-08	4.42414e-08	2.13162e-08	1.82e-08	2.6926e-08
-0.49	0.01274	0.02207	0.02639	0.0276	0.02801	2.54864e-08	2.54864e-08	1.16684e-08	1.21374e-08	2.2933e-08
-0.48	0.01245	0.02117	0.02484	0.02581	0.02619	1.5566e-08	1.5566e-08	1.0604e-08	1.0814e-08	1.82746e-08
-0.47	0.01213	0.0202	0.02326	0.02404	0.02437	1.03324e-08	1.03324e-08	4.4014e-09	3.8348e-09	1.68432e-08
-0.46	0.01177	0.01915	0.02167	0.0223	0.0226	3.9986e-09	3.9986e-09	5.5412e-09	3.7622e-09	1.2727e-08
-0.45	0.01137	0.01805	0.02008	0.02059	0.02086	2.4488e-09	2.4488e-09	4.0801e-09	4.9291e-09	1.24476e-08
-0.44	0.01094	0.01689	0.01852	0.01893	0.01919	3.002e-10	3.002e-10	2.7397e-09	4.7505e-09	1.05688e-08
-0.43	0.01045	0.01569	0.01698	0.01732	0.01755	2.3552e-09	2.3552e-09	1.7224e-09	3.326e-09	4.2861e-09
-0.42	0.00991	0.01448	0.01548	0.01577	0.01596	2.493e-09	2.493e-09	1.5919e-09	2.1619e-09	4.5115e-09
-0.41	0.00936	0.01326	0.01402	0.01428	0.01445	4.0461e-09	4.0461e-09	4.618e-10	1.4749e-09	5.194e-09
-0.4	0.00876	0.01205	0.01264	0.01285	0.013	5.092e-09	5.092e-09	2.839e-10	1.54e-10	3.719e-09
-0.39	0.00813	0.01086	0.01131	0.01149	0.01162	6.6812e-09	6.6812e-09	8.921e-10	5.648e-10	2.4459e-09
-0.38	0.00748	0.00969	0.01004	0.01021	0.01032	5.3331e-09	5.3331e-09	1.6245e-09	1.111e-09	1.0536e-09
-0.37	0.00681	0.0086	0.00885	0.00899	0.00909	6.8686e-09	6.8686e-09	2.9972e-09	2.7208e-09	7.61e-10
-0.36	0.00613	0.00756	0.00775	0.00787	0.00794	9.7294e-09	9.7294e-09	3.772e-09	3.4698e-09	1.8215e-09
-0.35	0.00546	0.00658	0.00672	0.00683	0.00688	9.8424e-09	9.8424e-09	4.2126e-09	4.1154e-09	2.9208e-09
-0.34	0.00481	0.00568	0.00578	0.00587	0.00591	1.03258e-08	1.03258e-08	4.0172e-09	4.6267e-09	3.8905e-09
-0.33	0.00419	0.00485	0.00493	0.005	0.00502	9.7348e-09	9.7348e-09	5.2587e-09	5.1333e-09	4.9784e-09
-0.32	0.0036	0.0041	0.00416	0.00421	0.00423	1.17206e-08	1.17206e-08	4.7671e-09	4.6467e-09	4.6634e-09
-0.31	0.00306	0.00343	0.00347	0.00352	0.00352	1.05104e-08	1.05104e-08	5.3e-09	5.1824e-09	5.4548e-09
-0.3	0.00257	0.00284	0.00287	0.0029	0.0029	1.20584e-08	1.20584e-08	5.7974e-09	5.7008e-09	6.3526e-09
-0.29	0.00213	0.00232	0.00234	0.00237	0.00237	1.10218e-08	1.10218e-08	6.2626e-09	6.1729e-09	5.1399e-09
-0.28	0.00174	0.00188	0.00189	0.00191	0.00191	1.21442e-08	1.21442e-08	4.7406e-09	6.5924e-09	1.03324e-08
-0.27	0.0014	0.0015	0.00151	0.00153	0.00152	1.15734e-08	1.15734e-08	4.5404e-09	5.2589e-09	1.12278e-08
-0.26	0.00112	0.00119	0.00119	0.0012	0.00119	1.2052e-08	1.2052e-08	7.515e-09	8.8146e-09	1.1133e-08
-0.25	0.00087932	0.00092624	0.00092984	0.00093566	0.00092816	1.2135e-08	1.2135e-08	7.9122e-09	5.3097e-09	1.31256e-08
-0.24	0.00068592	0.00071808	0.00071962	0.0007232	0.00071614	1.15796e-08	1.15796e-08	9.854e-09	1.05516e-08	1.64248e-08
-0.23	0.0005278	0.0005505	0.00055004	0.00055094	0.00054476	1.26168e-08	1.26168e-08	1.02796e-08	1.07664e-08	1.70492e-08
-0.22	0.00040216	0.00041706	0.00041622	0.00041566	0.00041144	1.24096e-08	1.24096e-08	1.0957e-08	1.13802e-08	2.15086e-08
-0.21	0.00030278	0.00031368	0.0003116	0.0003106	0.0003068	1.25472e-08	1.25472e-08	9.2382e-09	9.812e-09	2.20808e-08
-0.2	0.00022608	0.00023292	0.00023168	0.00023036	0.0002275	1.32788e-08	1.32788e-08	1.26448e-08	1.36038e-08	2.78818e-08
-0.19	0.00016688	0.00017196	0.00017028	0.00016898	0.00016698	1.24842e-08	1.24842e-08	1.0115e-08	1.14788e-08	2.8762e-08
-0.18	0.0001226	0.00012572	0.00012448	0.0001232	0.00012224	1.40508e-08	1.40508e-08	1.3643e-08	1.52444e-08	3.63932e-08
-0.17	8.8832e-05	9.0986e-05	9.0036e-05	8.9006e-05	8.8672e-05	1.30238e-08	1.30238e-08	1.36922e-08	1.60792e-08	4.1077e-08
-0.16	6.4176e-05	6.581e-05	6.4724e-05	6.393e-05	6.412e-05	1.29324e-08	1.29324e-08	1.0766e-08	1.39212e-08	4.42454e-08
-0.15	4.6226e-05	4.7118e-05	4.6412e-05	4.5808e-05	4.6464e-05	1.3745e-08	1.3745e-08	1.45968e-08	1.86504e-08	5.45504e-08
-0.14	3.2898e-05	3.3574e-05	3.2994e-05	3.2616e-05	3.3432e-05	1.22168e-08	1.22168e-08	1.08884e-08	1.65194e-08	5.81578e-08
-0.13	2.3482e-05	2.3848e-05	2.3406e-05	2.316e-05	2.412e-05	1.4199e-08	1.4199e-08	1.46564e-08	2.1332e-08	7.01562e-08
-0.12	1.6546e-05	1.6826e-05	1.6548e-05	1.6454e-05	1.742e-05	1.12494e-08	1.12494e-08	1.13008e-08	2.0663e-08	7.66024e-08
-0.11	1.1734e-05	1.1902e-05	1.1624e-05	1.1612e-05	1.261e-05	1.45128e-08	1.45128e-08	1.4324e-08	2.52554e-08	9.04296e-08
-0.1	8.2512e-06	8.3524e-06	8.1673e-06	8.2224e-06	9.1599e-06	1.34474e-08	1.34474e-08	1.5014e-08	2.89138e-08	1.02749e-07
-0.09	5.7558e-06	5.8199e-06	5.7332e-06	5.8388e-06	6.6728e-06	1.0278e-08	1.0278e-08	1.14116e-08	2.98304e-08	1.1624e-07
-0.08	4.0502e-06	4.0895e-06	3.997e-06	4.1186e-06	4.8983e-06	1.4321e-08	1.4321e-08	1.4712e-08	3.55874e-08	1.2996e-07
-0.07	2.8157e-06	2.841e-06	2.806e-06	2.9386e-06	3.6078e-06	9.3504e-09	9.3504e-09	1.39318e-08	4.11506e-08	1.4372e-07
-0.06	1.9611e-06	1.9764e-06	1.942e-06	2.0766e-06	2.6796e-06	1.38422e-08	1.38422e-08	1.41392e-08	4.45826e-08	1.5866e-07
-0.05	1.3636e-06	1.3733e-06	1.3625e-06	1.492e-06	2.0115e-06	1.32454e-08	1.32454e-08	1.77852e-08	5.51168e-08	1.7498e-07
-0.04	9.4736e-07	9.5264e-07	9.4964e-07	1.0701e-06	1.5334e-06	1.35476e-08	1.35476e-08	1.9743e-08	5.79138e-08	1.942e-07
-0.03	6.5262e-07	6.5356e-07	6.579e-07	7.797e-07	1.1915e-06	1.18526e-08	1.18526e-08	1.65708e-08	6.6286e-08	2.1494e-07
-0.02	4.5144e-07	4.5318e-07	4.6312e-07	5.7716e-07	9.5194e-07	8.8624e-09	8.8624e-09	2.4032e-08	7.9496e-08	2.3642e-07
-0.01	3.0998e-07	3.1374e-07	3.2622e-07	4.363e-07	7.7972e-07	1.3492e-08	1.3492e-08	2.14538e-08	8.58702e-08	2.571e-07
0	2.1412e-07	2.1808e-07	2.3582e-07	3.4286e-07	6.6098e-07	1.2607e-08	1.2607e-08	2.94746e-08	9.88762e-08	2.7828e-07
0.01	1.4964e-07	1.5042e-07	1.7106e-07	2.7912e-07	5.8144e-07	8.9474e-09	8.9474e-09	2.8818e-08	1.1126e-07	3.011e-07
0.02	1.0362e-07	1.0672e-07	1.3288e-07	2.392e-07	5.3154e-07	1.32544e-08	1.32544e-08	3.67612e-08	1.221e-07	3.2586e-07
0.03	7.32448e-08	7.58368e-08	1.044e-07	2.1548e-07	5.051e-07	1.3435e-08	1.3435e-08	3.9058e-08	1.3336e-07	3.5292e-07
0.04	5.20178e-08	5.44826e-08	8.87594e-08	2.0358e-07	4.8908e-07	1.3378e-08	1.3378e-08	4.76784e-08	1.457e-07	3.7804e-07
0.05	3.6605e-08	4.227e-08	8.15662e-08	1.9912e-07	4.877e-07	1.32254e-08	1.32254e-08	5.10056e-08	1.5792e-07	4.0634e-07
0.06	2.67922e-08	3.49256e-08	7.74704e-08	2.0076e-07	4.951e-07	1.32872e-08	1.32872e-08	5.56846e-08	1.7204e-07	4.3578e-07
0.07	2.01866e-08	3.00998e-08	7.74224e-08	2.0634e-07	5.0894e-07	8.4674e-09	8.4674e-09	6.71564e-08	1.8702e-07	4.6664e-07
0.08	1.62368e-08	2.6127e-08	7.83054e-08	2.1496e-07	5.2754e-07	1.41624e-08	1.41624e-08	7.3628e-08	2.033e-07	4.9818e-07
0.09	1.41972e-08	2.70748e-08	8.46972e-08	2.2512e-07	5.4998e-07	1.36674e-08	1.36674e-08	7.85972e-08	2.1966e-07	5.304e-07
0.1	1.18796e-08	2.96342e-08	9.20782e-08	2.3696e-07	5.771e-07	1.3889e-08	1.3889e-08	9.07986e-08	2.366e-07	5.6516e-07
0.11	1.1526e-08	3.13478e-08	9.984e-08	2.497e-07	6.042e-07	1.32036e-08	1.32036e-08	1.00166e-07	2.5366e-07	5.9822e-07
0.12	1.17498e-08	3.313e-08	1.0546e-07	2.6432e-07	6.3354e-07	1.2573e-08	1.2573e-08	1.1094e-07	2.7136e-07	6.3212e-07
0.13	1.14666e-08	3.71632e-08	1.1472e-07	2.7902e-07	6.6724e-07	1.19626e-08	1.19626e-08	1.1986e-07	2.8776e-07	6.6872e-07
0.14	1.00736e-08	4.36636e-08	1.2502e-07	2.9582e-07	6.9926e-07	1.5245e-08	1.5245e-08	1.2844e-07	3.0494e-07	7.0408e-07
0.15	1.36138e-08	5.0214e-08	1.3608e-07	3.1326e-07	7.3716e-07	1.68016e-08	1.68016e-08	1.382e-07	3.217e-07	7.4306e-07
0.16	1.2567e-08	5.52902e-08	1.4706e-07	3.3174e-07	7.7166e-07	1.57066e-08	1.57066e-08	1.4774e-07	3.3854e-07	7.7846e-07
0.17	1.64548e-08	6.04162e-08	1.584e-07	3.5174e-07	8.082e-07	2.23266e-08	2.23266e-08	1.5886e-07	3.5694e-07	8.1574e-07
0.18	1.79108e-08	6.8393e-08	1.6974e-07	3.7112e-07	8.4618e-07	1.92644e-08	1.92644e-08	1.7048e-07	3.7506e-07	8.5344e-07
0.19	2.05342e-08	7.70484e-08	1.8082e-07	3.9142e-07	8.8594e-07	2.73632e-08	2.73632e-08	1.8314e-07	3.9454e-07	8.9322e-07
0.2	2.53686e-08	8.25342e-08	1.9234e-07	4.1204e-07	9.2572e-07	2.72822e-08	2.72822e-08	1.9668e-07	4.1518e-07	9.3318e-07

## Sheet: Fig. 2b
Vg (V)	Transconductance (S)					Subthreshold swing (V/decade)
	Vd = -0.1 V	Vd = -0.2 V	Vd = -0.3 V	Vd = -0.4 V	Vd = -0.5 V	Vd = -0.1 V	Vd = -0.2 V	Vd = -0.3 V	Vd = -0.4 V	Vd = -0.5 V
0.2	0	Inf	Inf	Inf	Inf	0	0	0	0	0
0.19	9.508e-07	1.24842e-06	1.304e-06	1.34e-06	2.098e-06	0.06909	0.16504	0.30325	0.55367	0.6952
0.18	6.2948e-07	1.23396e-06	9.98e-07	1.202e-06	2.212e-06	0.07584	0.14378	0.36975	0.59291	0.63693
0.17	2.6904e-07	6.1772e-07	9.58e-07	1.14e-06	2.46e-07	0.14004	0.25315	0.36168	0.60151	5.61278
0.16	3.1784e-07	1.06206e-06	9.2e-07	7.02e-07	1.674e-06	0.0971	0.12879	0.35312	0.94667	0.81156
0.15	2.069e-07	4.6296e-07	8.96e-07	1.206e-06	1.774e-06	0.12029	0.25813	0.33924	0.53278	0.74343
0.14	7.236e-08	8.918e-07	9.06e-07	1.206e-06	2.104e-06	0.30042	0.11622	0.31259	0.50975	0.60558
0.13	1.0437e-07	3.3474e-07	8.66e-07	1.21e-06	1.504e-06	0.21171	0.2683	0.30347	0.48507	0.8196
0.12	2.3324e-07	6.8272e-07	8.28e-07	1.152e-06	2.028e-06	0.08797	0.11409	0.29385	0.48589	0.58774
0.11	2.7854e-07	2.2524e-07	9.8068e-07	1.15e-06	1.794e-06	0.07537	0.30042	0.2268	0.46369	0.63989
0.1	2.3572e-07	3.7692e-07	4.3442e-07	1.072e-06	1.686e-06	0.09136	0.16094	0.47483	0.47357	0.65713
0.09	2.334e-08	8.94e-08	8.246e-07	9.82e-07	1.576e-06	0.82272	0.61959	0.23243	0.4929	0.67917
0.08	4.4117e-07	3.16e-09	1.4666e-07	7.68e-07	1.3e-06	0.05485	17.2168	1.23164	0.60406	0.79791
0.07	2.3838e-07	1.5858e-07	4.5298e-07	5.28e-07	9.48e-07	0.13549	0.35469	0.38342	0.85042	1.06692
0.06	6.8244e-07	5.4148e-07	2.0976e-07	2.26e-07	4.74e-07	0.06227	0.11843	0.81485	1.94851	2.09936
0.05	1.07962e-06	7.1914e-07	2.4102e-07	1.62e-07	9.8e-08	0.05784	0.10923	0.73068	2.71377	10.11
0.04	1.33946e-06	1.40254e-06	9.8888e-07	7.32e-07	9.88e-07	0.06737	0.07302	0.19219	0.61458	1.01542
0.03	1.9782e-06	1.9905e-06	1.59362e-06	1.574e-06	1.584e-06	0.06469	0.07088	0.13774	0.30257	0.65201
0.02	3.18748e-06	2.8514e-06	2.74006e-06	2.796e-06	3.738e-06	0.05847	0.06883	0.09805	0.18817	0.29256
0.01	4.46558e-06	4.408e-06	4.066e-06	4.398e-06	5.986e-06	0.06129	0.0632	0.08513	0.13829	0.20127
0	6.72e-06	6.478e-06	6.424e-06	6.686e-06	9.106e-06	0.05963	0.06212	0.0724	0.10986	0.15124
-0.01	9.564e-06	9.406e-06	9.39e-06	1.015e-05	1.332e-05	0.0613	0.062	0.0687	0.09125	0.12262
-0.02	1.3918e-05	1.3652e-05	1.3318e-05	1.452e-05	1.9256e-05	0.06132	0.06194	0.06787	0.08315	0.10412
-0.03	2.0034e-05	1.9736e-05	2.003e-05	2.146e-05	2.7604e-05	0.0619	0.0621	0.06404	0.07534	0.09199
-0.04	2.8232e-05	2.844e-05	2.8378e-05	3.0788e-05	3.869e-05	0.06342	0.06239	0.06464	0.07184	0.08518
-0.05	4.1284e-05	4.1032e-05	4.1142e-05	4.3062e-05	5.388e-05	0.06253	0.06252	0.06382	0.07093	0.08078
-0.06	5.819e-05	5.82e-05	5.791e-05	6.228e-05	7.493e-05	0.06385	0.06351	0.06484	0.0683	0.0777
-0.07	8.306e-05	8.306e-05	8.268e-05	8.534e-05	0.00010359	0.06411	0.06388	0.06479	0.0696	0.07587
-0.08	0.00011798	0.00011837	0.00011748	0.00012366	0.00014348	0.06455	0.06421	0.06501	0.06727	0.07443
-0.09	0.00016633	0.00016689	0.00016515	0.00017368	0.00019754	0.06528	0.06503	0.06576	0.06742	0.07377
-0.1	0.00023475	0.00023583	0.00023303	0.00023743	0.0002719	0.06573	0.06549	0.06609	0.06909	0.0733
-0.11	0.00033275	0.00032994	0.00032674	0.00034207	0.00038393	0.06581	0.06637	0.06667	0.06725	0.07139
-0.12	0.00046693	0.00047653	0.00046297	0.0004622	0.0005116	0.06643	0.06522	0.06649	0.06965	0.07359
-0.13	0.0006384	0.0006372	0.0006302	0.000664	0.0007144	0.06836	0.06876	0.06867	0.0678	0.07228
-0.14	0.00088	0.0008912	0.0008828	0.0009088	0.0009628	0.06929	0.06873	0.06856	0.0693	0.07354
-0.15	0.00123	0.00124	0.00124	0.00126	0.00132	0.06896	0.06887	0.06855	0.06981	0.07333
-0.16	0.00165	0.00169	0.00169	0.00173	0.00182	0.07169	0.07063	0.06992	0.07046	0.07277
-0.17	0.00228	0.0023	0.00229	0.00233	0.00246	0.07131	0.07167	0.07153	0.07209	0.07394
-0.18	0.00302	0.00312	0.0031	0.00324	0.00335	0.07399	0.07251	0.07266	0.07149	0.07396
-0.19	0.00429	0.0042	0.00435	0.00425	0.00437	0.07155	0.07379	0.07124	0.07477	0.07701
-0.2	0.00516	0.00549	0.00546	0.00571	0.00597	0.08054	0.07668	0.0774	0.07558	0.0762
-0.21	0.00709	0.00734	0.00732	0.00755	0.00788	0.07834	0.0774	0.07763	0.07718	0.07776
-0.22	0.00901	0.00949	0.00966	0.00985	0.01011	0.08212	0.08015	0.07897	0.07943	0.081
-0.23	0.01163	0.01221	0.01225	0.01268	0.01312	0.08394	0.08262	0.08278	0.08202	0.08271
-0.24	0.01449	0.01552	0.01589	0.01615	0.01664	0.08802	0.08548	0.08409	0.08483	0.08573
-0.25	0.01818	0.01947	0.01988	0.02029	0.02089	0.09077	0.08875	0.08785	0.08813	0.08888
-0.26	0.02208	0.02396	0.02442	0.02517	0.02614	0.09566	0.09291	0.09231	0.09175	0.09164
-0.27	0.02744	0.03058	0.03127	0.03174	0.03126	0.09768	0.09324	0.0925	0.09333	0.09773
-0.28	0.03128	0.0345	0.03522	0.03624	0.03802	0.10728	0.10435	0.10386	0.10332	0.10127
-0.29	0.037	0.0419	0.04284	0.04416	0.04512	0.1119	0.10685	0.1063	0.10568	0.1065
-0.3	0.0426	0.049	0.05078	0.05182	0.053	0.11867	0.11269	0.11085	0.11134	0.11194
-0.31	0.04796	0.05688	0.05816	0.0595	0.06192	0.12713	0.11847	0.11833	0.11848	0.11714
-0.32	0.0533	0.06444	0.06692	0.06876	0.06934	0.13625	0.12623	0.12433	0.12397	0.12639
-0.33	0.05812	0.07276	0.07514	0.07716	0.07884	0.14702	0.13348	0.13247	0.13223	0.13277
-0.34	0.06202	0.08028	0.08424	0.08602	0.08694	0.16008	0.14292	0.13993	0.14043	0.14234
-0.35	0.0656	0.0886	0.09256	0.09416	0.09672	0.17375	0.15143	0.14933	0.15032	0.1498
-0.36	0.0673	0.09542	0.10118	0.10388	0.1044	0.19212	0.16281	0.15865	0.15819	0.16096
-0.37	0.06886	0.103	0.10968	0.11168	0.11408	0.21054	0.173	0.16848	0.16936	0.16934
-0.38	0.0682	0.10788	0.11712	0.12046	0.1211	0.23574	0.18769	0.18007	0.1792	0.18188
-0.39	0.0672	0.11412	0.125	0.1278	0.12972	0.26247	0.19982	0.19102	0.19127	0.19205
-0.4	0.0646	0.11908	0.13446	0.1392	0.13948	0.29655	0.21405	0.19979	0.19768	0.20083
-0.41	0.06174	0.1208	0.1364	0.1402	0.1426	0.33387	0.23388	0.21983	0.21923	0.21922
-0.42	0.05766	0.1222	0.1434	0.1492	0.15	0.38136	0.25411	0.23156	0.22834	0.23087
-0.43	0.05388	0.1228	0.1494	0.155	0.1574	0.43197	0.27585	0.24483	0.24239	0.2425
-0.44	0.04882	0.1202	0.1528	0.1612	0.1624	0.50099	0.30511	0.26216	0.25565	0.25771
-0.45	0.04482	0.1182	0.1572	0.1658	0.169	0.56977	0.33351	0.27753	0.27127	0.27022
-0.46	0.04138	0.1134	0.1588	0.1706	0.1728	0.64113	0.37116	0.29765	0.28635	0.28706
-0.47	0.0362	0.108	0.1612	0.1752	0.1786	0.75757	0.41334	0.31608	0.30156	0.30039
-0.48	0.0318	0.1012	0.16	0.178	0.1832	0.88702	0.46493	0.34157	0.31966	0.31559
-0.49	0.0292	0.0944	0.1598	0.182	0.1858	0.99007	0.52229	0.36505	0.33541	0.33404
-0.5	0.0254	0.0868	0.1556	0.1836	0.1912	1.16295	0.59207	0.39825	0.35542	0.34731
-0.5	Inf	Inf	Inf	Inf	Inf	0	0	0	0	0
-0.49	0.0238	0.0764	0.1424	0.175	0.1834	1.24384	0.67655	0.43813	0.37452	0.36308
-0.48	0.0288	0.0894	0.155	0.1792	0.1824	1.00686	0.55679	0.3804	0.34297	0.34198
-0.47	0.0322	0.097	0.1584	0.177	0.1822	0.87872	0.49103	0.34945	0.32406	0.3193
-0.46	0.036	0.105	0.1582	0.1734	0.1762	0.76414	0.43145	0.32684	0.30752	0.30676
-0.45	0.0394	0.1108	0.159	0.171	0.1748	0.67616	0.38642	0.30222	0.28864	0.28609
-0.44	0.0436	0.116	0.1568	0.1664	0.167	0.58909	0.34657	0.28326	0.27327	0.27589
-0.43	0.0486	0.1194	0.154	0.1606	0.164	0.50662	0.31399	0.26517	0.2597	0.25769
-0.42	0.05392	0.121	0.1496	0.1552	0.1582	0.43472	0.28695	0.2496	0.2453	0.24369
-0.41	0.0555	0.1222	0.1456	0.1492	0.1518	0.39964	0.2612	0.23311	0.23167	0.23045
-0.4	0.05956	0.121	0.1388	0.1426	0.145	0.35013	0.24064	0.22093	0.21883	0.21769
-0.39	0.0628	0.1188	0.133	0.136	0.1374	0.30961	0.22184	0.20704	0.20587	0.20606
-0.38	0.06528	0.11688	0.1262	0.128	0.1306	0.27524	0.20225	0.19454	0.19499	0.19316
-0.37	0.06678	0.10908	0.1195	0.12174	0.1231	0.24627	0.19287	0.18178	0.18139	0.1812
-0.36	0.06836	0.1044	0.11028	0.11262	0.11456	0.21779	0.17797	0.17299	0.17213	0.17083
-0.35	0.06664	0.09766	0.1023	0.10432	0.10588	0.20007	0.16643	0.16257	0.16189	0.16087
-0.34	0.06516	0.09036	0.09406	0.09576	0.09718	0.18131	0.15592	0.15278	0.15231	0.15122
-0.33	0.06244	0.08294	0.08548	0.08708	0.08852	0.16567	0.14582	0.14395	0.14333	0.14188
-0.32	0.05832	0.07496	0.07704	0.07842	0.0795	0.15353	0.13711	0.13544	0.13488	0.13366
-0.31	0.0545	0.06706	0.06852	0.06972	0.07056	0.14046	0.1289	0.12785	0.12727	0.12613
-0.3	0.0493	0.05914	0.06034	0.06134	0.06192	0.13104	0.12161	0.12062	0.12008	0.11912
-0.29	0.04414	0.05158	0.05246	0.0533	0.05364	0.122	0.11476	0.11402	0.11347	0.11275
-0.28	0.03876	0.0443	0.04498	0.04566	0.04608	0.11434	0.10874	0.10808	0.10754	0.10637
-0.27	0.03346	0.03762	0.03814	0.03864	0.03896	0.10764	0.10303	0.10242	0.10202	0.10073
-0.26	0.02842	0.0315	0.03188	0.03224	0.03234	0.10171	0.09784	0.09731	0.09702	0.09604
-0.25	0.02393	0.0261	0.02644	0.02679	0.02654	0.09567	0.09276	0.09202	0.09144	0.09154
-0.24	0.01934	0.02082	0.02102	0.02125	0.0212	0.0927	0.09046	0.08984	0.0894	0.08879
-0.23	0.01581	0.01676	0.01696	0.01723	0.01714	0.08787	0.08664	0.08568	0.08464	0.08418
-0.22	0.01256	0.01334	0.01338	0.01353	0.01333	0.0847	0.08295	0.0826	0.08172	0.08204
-0.21	0.00994	0.01034	0.01046	0.01051	0.01046	0.08112	0.08083	0.07954	0.07903	0.07846
-0.2	0.00767	0.00808	0.00799	0.00802	0.00793	0.07882	0.07735	0.07769	0.07704	0.077
-0.19	0.00592	0.0061	0.00614	0.00614	0.00605	0.07584	0.07588	0.07478	0.07431	0.07445
-0.18	0.00443	0.00462	0.00458	0.00458	0.00447	0.07467	0.07352	0.07349	0.07287	0.07383
-0.17	0.00338	0.00347	0.00344	0.00342	0.00336	0.07147	0.07121	0.07108	0.07083	0.07172
-0.16	0.00247	0.00252	0.00253	0.00251	0.00246	0.07082	0.07108	0.06976	0.06958	0.07103
-0.15	0.00179	0.00187	0.00183	0.00181	0.00177	0.07018	0.06892	0.06924	0.06908	0.07149
-0.14	0.00133	0.00135	0.00134	0.00132	0.0013	0.0677	0.06794	0.06748	0.06779	0.06995
-0.13	0.0009416	0.0009726	0.0009588	0.0009456	0.0009312	0.06829	0.06732	0.06707	0.06725	0.07053
-0.12	0.0006936	0.0007022	0.0006858	0.0006706	0.00067	0.06577	0.06602	0.06641	0.06736	0.07076
-0.11	0.0004812	0.0004924	0.0004924	0.0004842	0.000481	0.067	0.06651	0.06519	0.06607	0.07126
-0.1	0.00034828	0.00035496	0.00034567	0.00033896	0.00034501	0.06539	0.06502	0.06524	0.06671	0.07203
-0.09	0.00024954	0.00025325	0.00024341	0.00023836	0.00024871	0.06393	0.06374	0.06507	0.06726	0.07268
-0.08	0.00017056	0.00017304	0.00017362	0.00017202	0.00017745	0.06552	0.06525	0.06383	0.06597	0.07448
-0.07	0.00012345	0.00012485	0.0001191	0.000118	0.00012905	0.06334	0.06321	0.06508	0.06821	0.0753
-0.06	8.546e-05	8.646e-05	8.64e-05	8.62e-05	9.282e-05	0.06366	0.06345	0.06256	0.06632	0.07742
-0.05	5.975e-05	6.031e-05	5.795e-05	5.846e-05	6.681e-05	0.06337	0.06325	0.06497	0.06965	0.08029
-0.04	4.1624e-05	4.2066e-05	4.1286e-05	4.219e-05	4.781e-05	0.06322	0.06296	0.06378	0.06928	0.08484
-0.03	2.9474e-05	2.9908e-05	2.9174e-05	2.904e-05	3.419e-05	0.06178	0.06111	0.06274	0.07273	0.09127
-0.02	2.0118e-05	2.0038e-05	1.9478e-05	2.0254e-05	2.3956e-05	0.06248	0.06289	0.06559	0.07655	0.10258
-0.01	1.4146e-05	1.3944e-05	1.369e-05	1.4086e-05	1.7222e-05	0.06125	0.06262	0.06571	0.0823	0.11538
0	9.586e-06	9.566e-06	9.04e-06	9.344e-06	1.1874e-05	0.06224	0.06331	0.07096	0.09554	0.13937
0.01	6.448e-06	6.766e-06	6.476e-06	6.374e-06	7.954e-06	0.06426	0.06199	0.07172	0.11195	0.17959
0.02	4.602e-06	4.37e-06	3.818e-06	3.992e-06	4.99e-06	0.06266	0.06709	0.09117	0.14919	0.25661
0.03	3.03752e-06	3.08832e-06	2.848e-06	2.372e-06	2.644e-06	0.06637	0.0674	0.09546	0.22049	0.45129
0.04	2.1227e-06	2.13542e-06	1.56406e-06	1.19e-06	1.602e-06	0.06728	0.06963	0.14187	0.40532	0.71442
0.05	1.54128e-06	1.22126e-06	7.1932e-07	4.46e-07	1.38e-07	0.06553	0.09072	0.27245	1.03948	8.14898
0.06	9.8128e-07	7.3444e-07	4.0958e-07	1.64e-07	7.4e-07	0.07378	0.12064	0.44694	2.80717	1.52901
0.07	6.6056e-07	4.8258e-07	4.8e-09	5.58e-07	1.384e-06	0.08134	0.15485	37.1514	0.8399	0.83517
0.08	3.9498e-07	3.9728e-07	8.83e-08	8.62e-07	1.86e-06	0.10575	0.16267	2.03042	0.56261	0.64149
0.09	2.0396e-07	9.478e-08	6.3918e-07	1.016e-06	2.244e-06	0.17153	0.64617	0.29345	0.49859	0.55275
0.1	2.3176e-07	2.5594e-07	7.381e-07	1.184e-06	2.712e-06	0.1292	0.25492	0.27557	0.44922	0.47837
0.11	3.536e-08	1.7136e-07	7.7618e-07	1.274e-06	2.71e-06	0.76201	0.4096	0.28451	0.43969	0.50177
0.12	2.238e-08	1.7822e-07	5.62e-07	1.462e-06	2.934e-06	1.19734	0.41642	0.42046	0.40467	0.48559
0.13	2.832e-08	4.0332e-07	9.26e-07	1.47e-06	3.37e-06	0.94377	0.20043	0.27359	0.42544	0.44429
0.14	1.393e-07	6.5004e-07	1.03e-06	1.68e-06	3.202e-06	0.17778	0.14284	0.26781	0.39382	0.49124
0.15	3.5402e-07	6.5504e-07	1.106e-06	1.744e-06	3.79e-06	0.07646	0.16473	0.27163	0.40197	0.43624
0.16	1.0468e-07	5.0762e-07	1.098e-06	1.848e-06	3.45e-06	0.28779	0.2391	0.29673	0.40172	0.50342
0.17	3.8878e-07	5.126e-07	1.134e-06	2e-06	3.654e-06	0.08543	0.2597	0.30998	0.39333	0.49769
0.18	1.456e-07	7.9768e-07	1.134e-06	1.938e-06	3.798e-06	0.27157	0.18567	0.33301	0.42932	0.50141
0.19	2.6234e-07	8.6554e-07	1.108e-06	2.03e-06	3.976e-06	0.16846	0.19323	0.36414	0.43236	0.50147
0.2	4.8344e-07	5.4858e-07	1.152e-06	2.062e-06	3.978e-06	0.10891	0.33478	0.37281	0.4485	0.52424

## Sheet: Fig. 2c
Vg (V)	Drain current (A)					Gate current (A)
	Vd = 0.1 V	Vd = 0.2 V	Vd = 0.3 V	Vd = 0.4 V	Vd = 0.5 V	Vd = 0.1 V	Vd = 0.2 V	Vd = 0.3 V	Vd = 0.4 V	Vd = 0.5 V
0	9.9484e-09	2.01946e-08	4.77344e-08	1.3258e-07	2.4325e-06	-1.6396e-09	-1.86986e-08	-3.62514e-08	-5.68892e-08	-8.30192e-08
0.01	2.1606e-09	9.2124e-09	2.22774e-08	7.59448e-08	1.7267e-06	1.4753e-09	-1.2877e-08	-1.88362e-08	-3.62298e-08	-5.25158e-08
0.02	3.805e-10	9.4719e-09	1.36908e-08	4.9873e-08	1.2008e-06	-1.7416e-09	-8.8392e-09	-1.35286e-08	-2.13174e-08	-3.68844e-08
0.03	1.289e-10	5.3407e-09	9.861e-09	3.39198e-08	8.3496e-07	2.0568e-09	-5.5769e-09	-7.0304e-09	-1.77394e-08	-2.87064e-08
0.04	1.6074e-09	3.6961e-09	9.059e-09	2.38022e-08	5.7738e-07	-1.771e-09	1.2252e-09	-8.0606e-09	-1.47904e-08	-2.0803e-08
0.05	1.1295e-09	4e-13	5.8862e-09	1.69594e-08	3.9954e-07	3.576e-09	-2.5274e-09	-7.9208e-09	-9.7508e-09	-1.54638e-08
0.06	2.4765e-09	1.3039e-09	4.5617e-09	1.18524e-08	2.7544e-07	-1.9021e-09	1.6703e-09	-4.7629e-09	-8.2262e-09	-1.13248e-08
0.07	1.9638e-09	4.803e-10	2.3938e-09	1.1043e-08	1.8932e-07	4.461e-09	-1.891e-09	1.0969e-09	-7.2214e-09	-8.0292e-09
0.08	2.9392e-09	1.522e-10	1.6222e-09	8.1e-09	1.3038e-07	-1.6708e-09	3.4456e-09	-3.7386e-09	-4.9528e-09	-8.1698e-09
0.09	2.7568e-09	1.4581e-09	6.938e-10	6.1527e-09	8.87486e-08	3.0186e-09	-2.0004e-09	3.3491e-09	-2.925e-09	-2.282e-09
0.1	3.5673e-09	1.1604e-09	5.086e-10	3.138e-09	6.07664e-08	3.1268e-09	4.4043e-09	-2.3334e-09	1.715e-10	-2.2315e-09
0.11	2.7582e-09	1.9829e-09	1.7405e-09	2.4236e-09	4.2411e-08	1.4985e-09	-1.6949e-09	3.3556e-09	-3.8104e-09	2.9434e-09
0.12	3.7516e-09	2.0429e-09	9.902e-10	9.25e-10	2.82626e-08	4.994e-09	2.9118e-09	-2.1447e-09	3.3157e-09	-1.4517e-09
0.13	3.4669e-09	2.7128e-09	1.4017e-09	4.06e-11	1.83508e-08	-4.85e-11	-5.723e-10	4.8847e-09	-1.8564e-09	7.134e-10
0.14	4.479e-09	1.9443e-09	1.934e-09	1.6101e-09	1.26496e-08	2.1164e-09	5.0159e-09	-2.566e-10	3.599e-09	5.5603e-09
0.15	1.06909e-08	2.8333e-09	1.5652e-09	8.077e-10	9.0489e-09	1.18328e-08	-8.619e-10	4.761e-09	-1.529e-09	-2.1651e-09
0.16	4.5879e-08	2.3124e-09	2.5126e-09	1.0626e-09	7.7637e-09	4.80886e-08	3.0542e-09	3.2169e-09	5.3599e-09	3.9241e-09
0.17	4.23458e-08	3.0045e-09	1.5652e-09	1.5328e-09	4.8099e-09	4.73418e-08	4.306e-09	3.4632e-09	4.3329e-09	-7.63e-10
0.18	2.28302e-08	1.9109e-09	1.265e-09	7.91e-10	3.6159e-09	2.649e-08	3.4868e-09	3.6823e-09	3.3284e-09	3.4574e-09
0.19	4.2261e-09	1.4134e-09	8.484e-10	3.46e-10	1.9389e-09	1.031e-09	3.6642e-09	3.904e-09	4.289e-10	4.9706e-09
0.2	3.4369e-09	7.914e-10	1.79e-10	3.35e-10	2.7515e-09	1.7156e-09	2.567e-09	1.83e-10	6.1707e-09	7.7394e-09
0.21	2.5412e-09	1.925e-10	2.48e-10	5.133e-10	3.4087e-09	6.6578e-09	1.3684e-09	5.9871e-09	2.235e-09	8.4808e-09
0.22	1.0718e-09	7.167e-10	1.546e-09	2.1295e-09	4.9151e-09	7.3168e-09	6.7439e-09	1.9812e-09	2.2612e-09	9.2522e-09
0.23	7.751e-10	2.8085e-09	3.8434e-09	4.6323e-09	7.4338e-09	7.4426e-09	7.3022e-09	2.1594e-09	7.8946e-09	1.01206e-08
0.24	3.0539e-09	8.3052e-09	8.3242e-09	9.089e-09	1.03739e-08	8.2062e-09	9.957e-09	7.4348e-09	1.13882e-08	1.19136e-08
0.25	6.5019e-09	9.8145e-09	1.02376e-08	9.3308e-09	1.13978e-08	9.2716e-09	1.36472e-08	7.7698e-09	1.13314e-08	1.23438e-08
0.26	8.1408e-09	8.0945e-09	1.32288e-08	1.35916e-08	1.57634e-08	1.24476e-08	2.00376e-08	1.05106e-08	1.0842e-08	1.21594e-08
0.27	1.28416e-08	2.63544e-08	1.90264e-08	2.197e-08	2.36854e-08	1.0977e-08	4.44564e-08	1.2134e-08	1.33786e-08	1.3738e-08
0.28	2.01706e-08	2.25598e-08	2.87004e-08	3.1867e-08	3.65466e-08	1.06924e-08	1.7946e-08	1.35662e-08	9.7886e-09	1.37784e-08
0.29	3.06584e-08	3.70914e-08	4.13442e-08	4.7717e-08	5.24592e-08	1.425e-08	1.4446e-08	9.8396e-09	1.66032e-08	1.62878e-08
0.3	4.47506e-08	5.47322e-08	6.04534e-08	6.86134e-08	7.77574e-08	2.22458e-08	1.17434e-08	1.73386e-08	1.39542e-08	1.77264e-08
0.31	6.58884e-08	7.9518e-08	8.60092e-08	9.96218e-08	1.1174e-07	2.15426e-08	1.80806e-08	1.42952e-08	2.12206e-08	1.82056e-08
0.32	9.54256e-08	1.145e-07	1.236e-07	1.4318e-07	1.601e-07	3.14392e-08	1.69122e-08	2.12242e-08	2.0477e-08	2.20422e-08
0.33	1.3896e-07	1.6418e-07	1.769e-07	2.0466e-07	2.3002e-07	3.77342e-08	2.0905e-08	2.49602e-08	2.47602e-08	2.61376e-08
0.34	2.0128e-07	2.3486e-07	2.535e-07	2.9204e-07	3.287e-07	4.55486e-08	2.50462e-08	2.8939e-08	2.93474e-08	3.08574e-08
0.35	2.9222e-07	3.3644e-07	3.6088e-07	4.1612e-07	4.6764e-07	5.43616e-08	2.99038e-08	3.49284e-08	3.4512e-08	3.61864e-08
0.36	4.2364e-07	4.819e-07	5.1148e-07	5.929e-07	6.6508e-07	6.42932e-08	3.5535e-08	4.54856e-08	4.02472e-08	4.20674e-08
0.37	6.1356e-07	6.9116e-07	7.3266e-07	8.4442e-07	9.447e-07	7.52594e-08	4.19076e-08	5.2598e-08	4.66282e-08	4.8581e-08
0.38	8.897e-07	1.00066e-06	1.0406e-06	1.192e-06	1.3194e-06	8.7356e-08	5.04374e-08	5.3243e-08	5.46288e-08	5.24562e-08
0.39	1.2891e-06	1.4152e-06	1.5163e-06	1.6995e-06	1.8673e-06	9.63464e-08	5.5828e-08	5.39882e-08	6.29652e-08	6.05622e-08
0.4	1.8712e-06	2.0379e-06	2.1806e-06	2.4274e-06	2.6598e-06	1.0596e-07	6.55856e-08	6.1687e-08	7.10956e-08	6.87972e-08
0.41	2.7188e-06	2.9431e-06	3.1384e-06	3.4711e-06	3.7887e-06	1.2666e-07	7.53694e-08	6.99194e-08	7.95522e-08	7.74372e-08
0.42	3.9531e-06	4.2544e-06	4.525e-06	4.971e-06	5.4029e-06	1.4214e-07	8.56808e-08	7.8875e-08	8.8154e-08	8.66936e-08
0.43	5.7276e-06	6.139e-06	6.5097e-06	7.1082e-06	7.6903e-06	1.5506e-07	9.66574e-08	8.86048e-08	9.6925e-08	1.0352e-07
0.44	8.33e-06	8.8967e-06	9.4079e-06	1.02132e-05	1.10182e-05	1.7818e-07	1.0368e-07	1.0464e-07	1.0166e-07	1.0898e-07
0.45	1.2152e-05	1.294e-05	1.366e-05	1.4662e-05	1.573e-05	1.8612e-07	1.1506e-07	1.0962e-07	1.1112e-07	1.1674e-07
0.46	1.7656e-05	1.8742e-05	1.9782e-05	2.1164e-05	2.2578e-05	2.0208e-07	1.3368e-07	1.1816e-07	1.2634e-07	1.3286e-07
0.47	2.5684e-05	2.7202e-05	2.8676e-05	3.0566e-05	3.2484e-05	2.259e-07	1.56e-07	1.3752e-07	1.3814e-07	1.4566e-07
0.48	3.7374e-05	3.9466e-05	4.157e-05	4.4176e-05	4.6764e-05	2.3768e-07	1.7126e-07	1.5044e-07	1.5546e-07	1.665e-07
0.49	5.4332e-05	5.7308e-05	6.0296e-05	6.3794e-05	6.7266e-05	2.6694e-07	2.0154e-07	1.7158e-07	1.7506e-07	1.8366e-07
0.5	7.891e-05	8.3166e-05	8.7326e-05	9.2136e-05	9.6802e-05	2.8418e-07	2.2e-07	1.9342e-07	1.9488e-07	2.0728e-07
0.51	0.00011546	0.00012078	0.00012676	0.0001333	0.00014016	2.8532e-07	2.5316e-07	2.1124e-07	2.2068e-07	2.106e-07
0.52	0.0001681	0.00017542	0.00018364	0.00019238	0.00020222	3.092e-07	2.6116e-07	2.2946e-07	2.2876e-07	2.3396e-07
0.53	0.00024368	0.0002551	0.00026656	0.00027842	0.00029164	3.3566e-07	2.9046e-07	2.6028e-07	2.5448e-07	2.6276e-07
0.54	0.00035118	0.00036878	0.00038466	0.00040102	0.0004186	3.7632e-07	3.3236e-07	2.959e-07	2.9548e-07	3.0406e-07
0.55	0.00050186	0.0005292	0.00055078	0.00057324	0.00059598	4.2822e-07	3.8566e-07	3.3956e-07	3.4528e-07	3.5316e-07
0.56	0.00070754	0.00074926	0.0007784	0.00080862	0.00083738	4.8968e-07	4.4262e-07	3.9726e-07	3.9986e-07	4.069e-07
0.57	0.00098662	0.00105	0.00109	0.00113	0.00117	5.522e-07	5.0078e-07	4.572e-07	4.5412e-07	4.6644e-07
0.58	0.00136	0.00146	0.0015	0.00155	0.0016	6.2576e-07	5.6762e-07	5.3214e-07	5.2588e-07	5.3664e-07
0.59	0.00183	0.00197	0.00203	0.00209	0.00214	7.2028e-07	6.512e-07	6.2144e-07	5.9716e-07	6.0932e-07
0.6	0.00241	0.0026	0.00268	0.00276	0.00281	8.1834e-07	7.4028e-07	7.1904e-07	6.857e-07	6.9588e-07
0.61	0.0031	0.00338	0.00348	0.00356	0.00362	9.2868e-07	8.4196e-07	8.143e-07	7.8452e-07	7.9376e-07
0.62	0.00389	0.00429	0.00441	0.0045	0.00456	1.06936e-06	9.592e-07	9.1892e-07	8.9066e-07	8.999e-07
0.63	0.00478	0.00533	0.00547	0.00558	0.00564	1.092e-06	1.08336e-06	1.03438e-06	1.0003e-06	1.00254e-06
0.64	0.00571	0.00649	0.00667	0.00678	0.00684	1.283e-06	1.0913e-06	1.0585e-06	1.0295e-06	1.037e-06
0.65	0.0067	0.00774	0.00796	0.00807	0.00814	1.4738e-06	1.2366e-06	1.203e-06	1.1633e-06	1.1678e-06
0.66	0.0077	0.00909	0.00935	0.00947	0.00954	1.7038e-06	1.383e-06	1.3359e-06	1.2996e-06	1.2993e-06
0.67	0.00869	0.01053	0.01085	0.01098	0.01104	1.9575e-06	1.5305e-06	1.4806e-06	1.4327e-06	1.4327e-06
0.68	0.00964	0.01204	0.01245	0.01259	0.01265	2.2602e-06	1.6923e-06	1.6175e-06	1.5825e-06	1.5704e-06
0.69	0.01052	0.01361	0.01411	0.01426	0.01432	2.595e-06	1.8661e-06	1.7772e-06	1.7332e-06	1.7174e-06
0.7	0.01132	0.01523	0.01586	0.01602	0.01608	2.9851e-06	2.0588e-06	1.93e-06	1.8953e-06	1.8731e-06
0.7	0.0114	0.0153	0.01593	0.01608	0.01614	2.8643e-06	2.0083e-06	1.8942e-06	1.8527e-06	1.8356e-06
0.69	0.01073	0.01381	0.01428	0.01442	0.01447	2.3266e-06	1.75e-06	1.671e-06	1.6366e-06	1.6291e-06
0.68	0.00991	0.01227	0.01267	0.01279	0.01284	1.9213e-06	1.5454e-06	1.4847e-06	1.452e-06	1.4512e-06
0.67	0.009	0.01079	0.01112	0.01124	0.01128	1.6205e-06	1.3681e-06	1.3148e-06	1.2894e-06	1.2926e-06
0.66	0.00804	0.00936	0.00965	0.00976	0.00981	1.368e-06	1.2145e-06	1.1657e-06	1.1434e-06	1.1532e-06
0.65	0.00704	0.00803	0.00829	0.00838	0.00843	1.1782e-06	1.0727e-06	1.0314e-06	9.193e-07	1.0241e-06
0.64	0.00604	0.00677	0.007	0.00709	0.00714	1.0097e-06	1.05186e-06	9.942e-07	9.645e-07	9.7624e-07
0.63	0.00508	0.00562	0.00582	0.0059	0.00595	9.8742e-07	8.3944e-07	7.9474e-07	7.8528e-07	8.0088e-07
0.62	0.00418	0.00459	0.00476	0.00484	0.00489	7.8078e-07	7.3364e-07	6.928e-07	6.7724e-07	6.965e-07
0.61	0.00337	0.00368	0.00382	0.00389	0.00394	6.7108e-07	6.3476e-07	5.9618e-07	5.889e-07	6.035e-07
0.6	0.00265	0.00289	0.003	0.00306	0.00311	5.9304e-07	5.515e-07	5.1224e-07	5.024e-07	5.2466e-07
0.59	0.00204	0.00222	0.00231	0.00237	0.00241	5.2006e-07	4.7052e-07	4.4226e-07	4.3712e-07	4.4906e-07
0.58	0.00154	0.00167	0.00175	0.00179	0.00183	4.5518e-07	4.1342e-07	3.7516e-07	3.708e-07	3.9158e-07
0.57	0.00114	0.00124	0.00129	0.00133	0.00136	3.9738e-07	3.5228e-07	3.2784e-07	3.247e-07	3.3324e-07
0.56	0.00082864	0.00089818	0.00093806	0.00096582	0.00099174	3.5986e-07	3.1292e-07	2.8718e-07	2.8268e-07	2.9156e-07
0.55	0.00059678	0.00064592	0.00067494	0.00069578	0.00071624	3.1998e-07	2.7754e-07	2.3932e-07	2.4118e-07	2.5874e-07
0.54	0.00042288	0.00045714	0.00047772	0.00049314	0.00050848	2.9096e-07	2.418e-07	2.1394e-07	2.1296e-07	2.2052e-07
0.53	0.00029686	0.00032052	0.00033464	0.00034564	0.00035706	2.6e-07	2.1726e-07	1.8266e-07	1.8632e-07	1.9884e-07
0.52	0.00020672	0.00022288	0.00023262	0.00024048	0.00024868	2.4358e-07	1.9046e-07	1.6598e-07	1.6488e-07	1.721e-07
0.51	0.0001433	0.0001543	0.0001608	0.00016636	0.00017224	2.173e-07	1.7326e-07	1.437e-07	1.4912e-07	1.577e-07
0.5	9.9398e-05	0.00010632	0.00011074	0.00011464	0.0001188	2.1658e-07	1.5464e-07	1.3186e-07	1.3034e-07	1.3784e-07
0.49	6.8152e-05	7.3428e-05	7.6404e-05	7.9096e-05	8.2114e-05	1.9074e-07	1.5268e-07	1.271e-07	1.2736e-07	1.4168e-07
0.48	4.686e-05	5.0252e-05	5.2218e-05	5.4112e-05	5.6228e-05	1.707e-07	1.1994e-07	1.0758e-07	1.1162e-07	1.1042e-07
0.47	3.2188e-05	3.4466e-05	3.5816e-05	3.712e-05	3.8656e-05	1.6172e-07	1.1364e-07	9.60768e-08	1.00506e-07	9.02632e-08
0.46	2.207e-05	2.3624e-05	2.449e-05	2.539e-05	2.6574e-05	1.4524e-07	1.02096e-07	8.75702e-08	9.19894e-08	9.08916e-08
0.45	1.514e-05	1.6166e-05	1.6754e-05	1.739e-05	1.8118e-05	1.3494e-07	9.20248e-08	7.91398e-08	8.36984e-08	8.50672e-08
0.44	1.037e-05	1.1056e-05	1.1462e-05	1.1906e-05	1.242e-05	1.226e-07	8.21822e-08	7.12458e-08	7.58502e-08	7.67722e-08
0.43	7.0966e-06	7.5557e-06	7.8363e-06	8.1511e-06	8.5135e-06	1.151e-07	6.7667e-08	6.2134e-08	6.31014e-08	7.26154e-08
0.42	4.8744e-06	5.1859e-06	5.3802e-06	5.6036e-06	5.8605e-06	1.02595e-07	5.95036e-08	5.61164e-08	5.62068e-08	6.48814e-08
0.41	3.3291e-06	3.5496e-06	3.6853e-06	3.8419e-06	4.0225e-06	9.22526e-08	5.22792e-08	5.06908e-08	4.99616e-08	5.74866e-08
0.4	2.2725e-06	2.4311e-06	2.5264e-06	2.6373e-06	2.7641e-06	8.19042e-08	4.59206e-08	4.55856e-08	4.45238e-08	5.04882e-08
0.39	1.5498e-06	1.6658e-06	1.7328e-06	1.8115e-06	1.9001e-06	7.16412e-08	4.02522e-08	4.104e-08	3.95332e-08	4.38738e-08
0.38	1.0565e-06	1.1422e-06	1.1892e-06	1.245e-06	1.3088e-06	6.17804e-08	3.5342e-08	3.68322e-08	3.47708e-08	3.75058e-08
0.37	7.2706e-07	7.9342e-07	8.2868e-07	8.779e-07	9.1008e-07	5.74206e-08	3.1008e-08	2.83048e-08	2.11876e-08	3.52922e-08
0.36	4.906e-07	5.3874e-07	5.6354e-07	5.97e-07	6.2364e-07	4.95792e-08	2.58994e-08	2.3743e-08	2.42216e-08	3.0631e-08
0.35	3.3398e-07	3.7076e-07	3.8834e-07	4.0874e-07	4.3182e-07	4.23418e-08	2.1424e-08	1.94902e-08	2.3044e-08	2.61822e-08
0.34	2.2738e-07	2.553e-07	2.6824e-07	2.828e-07	3.0012e-07	3.5749e-08	1.7538e-08	1.57002e-08	1.90582e-08	2.2186e-08
0.33	1.5488e-07	1.767e-07	1.8604e-07	1.9626e-07	2.0948e-07	2.98514e-08	1.38874e-08	1.22484e-08	1.53614e-08	1.84748e-08
0.32	1.0554e-07	1.2254e-07	1.294e-07	1.3708e-07	1.474e-07	2.47096e-08	1.07084e-08	9.0362e-09	1.20156e-08	1.5099e-08
0.31	7.25644e-08	8.53176e-08	8.99242e-08	9.63954e-08	1.0456e-07	1.57582e-08	1.2974e-08	1.00916e-08	1.29166e-08	1.23554e-08
0.3	5.00714e-08	5.93702e-08	6.33508e-08	6.76824e-08	7.54236e-08	1.65698e-08	7.1384e-09	1.12556e-08	6.4506e-09	9.411e-09
0.29	3.39474e-08	4.24688e-08	4.50098e-08	4.8649e-08	5.37892e-08	7.6618e-09	7.6352e-09	8.9466e-09	3.1066e-09	6.0972e-09
0.28	2.38844e-08	2.93776e-08	3.24456e-08	3.50334e-08	3.9577e-08	1.1459e-08	6.1308e-09	8.6615e-09	4.9164e-09	4.6887e-09
0.27	1.67298e-08	2.199e-08	2.71154e-08	2.52544e-08	3.00126e-08	5.597e-09	8.0377e-09	2.9537e-09	5.5709e-09	3.4586e-09
0.26	1.22558e-08	1.56332e-08	5.37064e-08	1.89876e-08	2.3701e-08	4.4394e-09	2.4603e-09	-6.8924e-09	4.8879e-09	2.4182e-09
0.25	8.8316e-09	1.17534e-08	1.29578e-08	1.474e-08	1.95396e-08	3.3291e-09	2.4322e-09	2.9818e-09	4.3777e-09	1.6736e-09
0.24	1.08566e-08	9.4488e-09	1.00678e-08	1.20254e-08	1.64116e-08	3.6242e-09	5.9698e-09	1.6486e-09	3.9251e-09	-3.1724e-09
0.23	6.7959e-09	1.09382e-08	7.927e-09	1.01958e-08	1.42584e-08	-2.0837e-09	-6.107e-10	1.2121e-09	7.221e-10	9.277e-10
0.22	5.3807e-09	1.02046e-08	1.03136e-08	1.00152e-08	1.3597e-08	4.1023e-09	-2.3406e-09	-2.9091e-09	1.8268e-09	-7.8238e-09
0.21	3.6256e-09	6.4664e-09	1.01752e-08	1.1259e-08	1.3696e-08	-2.9308e-09	1.5671e-09	2.1368e-09	-5.1956e-09	-6.2276e-09
0.2	6.0563e-09	6.0379e-09	7.8663e-09	1.08731e-08	1.36178e-08	2.9542e-09	-4.2877e-09	-2.7957e-09	-3.3422e-09	-1.0413e-08
0.19	2.8798e-09	5.6834e-09	8.0542e-09	1.06095e-08	1.4462e-08	-3.0939e-09	2.1502e-09	-4.6298e-09	-4.963e-09	-9.0116e-09
0.18	3.1479e-09	5.004e-09	7.037e-09	9.3322e-09	1.53694e-08	1.8044e-09	-3.2768e-09	-3.1997e-09	-7.3634e-09	-7.6758e-09
0.17	2.0074e-09	8.767e-09	6.5994e-09	9.4839e-09	1.65564e-08	-8.715e-10	-7.7042e-09	-4.1937e-09	-4.4824e-09	-8.9672e-09
0.16	3.0121e-09	3.87022e-08	6.6626e-09	9.9328e-09	1.85304e-08	-4.8615e-09	-3.30848e-08	-3.0262e-09	-4.287e-09	-1.29606e-08
0.15	2.6289e-09	7.3254e-09	6.6865e-09	9.611e-09	2.19362e-08	1.1762e-09	-5.862e-09	-1.2149e-09	-6.5494e-09	-1.41556e-08
0.14	2.7169e-09	7.2501e-09	8.4991e-09	9.968e-09	2.6745e-08	-4.6925e-09	-4.1616e-09	-8.05e-09	-1.36458e-08	-1.52512e-08
0.13	3.3373e-09	5.2002e-09	8.6482e-09	1.1491e-08	3.4191e-08	9.339e-10	-7.4994e-09	-7.9164e-09	-1.43922e-08	-1.5771e-08
0.12	2.6274e-09	6.1622e-09	8.2124e-09	1.2732e-08	4.23906e-08	-5.5112e-09	-2.663e-09	-1.00058e-08	-1.26048e-08	-1.683e-08
0.11	3.7521e-09	7.771e-09	9.559e-09	1.35552e-08	5.69378e-08	-5.9283e-09	-2.2238e-09	-1.00506e-08	-1.15412e-08	-1.82402e-08
0.1	3.5719e-09	6.6851e-09	1.00424e-08	1.43732e-08	7.47442e-08	-3.5315e-09	-6.661e-09	-1.13172e-08	-1.36252e-08	-1.90036e-08
0.09	3.352e-09	6.29e-09	1.08292e-08	1.57436e-08	1.0464e-07	-3.9476e-09	-8.414e-09	-1.2339e-08	-1.79068e-08	-2.27234e-08
0.08	3.6325e-09	7.8603e-09	1.09168e-08	1.80328e-08	1.4482e-07	-4.196e-09	-4.2e-09	-1.25442e-08	-2.10684e-08	-2.50044e-08
0.07	9.1256e-09	8.9106e-09	8.1534e-09	2.08138e-08	2.0252e-07	-1.52336e-08	-8.5014e-09	-1.3693e-08	-2.0825e-08	-2.72124e-08
0.06	4.60834e-08	8.7143e-09	1.04578e-08	2.38414e-08	2.8518e-07	-4.40246e-08	-8.0684e-09	-1.44212e-08	-2.19688e-08	-2.94266e-08
0.05	5.8132e-09	8.2388e-09	1.21716e-08	2.65548e-08	4.0384e-07	-2.6554e-09	-1.00928e-08	-1.28174e-08	-1.93852e-08	-3.19082e-08
0.04	5.0842e-09	9.0478e-09	1.35048e-08	3.23756e-08	5.7288e-07	-8.673e-10	-1.1261e-08	-1.30514e-08	-2.38292e-08	-3.44016e-08
0.03	5.9834e-09	9.5193e-09	1.48694e-08	3.87914e-08	8.183e-07	-7.5534e-09	-9.876e-09	-1.66082e-08	-2.15e-08	-3.72602e-08
0.02	5.8939e-09	1.00332e-08	1.63554e-08	4.97962e-08	1.1689e-06	-7.6738e-09	-1.0605e-08	-2.12986e-08	-2.65056e-08	-3.38434e-08
0.01	6.2538e-09	1.06169e-08	1.82036e-08	6.33562e-08	1.6779e-06	-8.929e-09	-1.10782e-08	-2.2936e-08	-2.4131e-08	-3.9478e-08
0	7.4838e-09	1.12484e-08	2.02458e-08	8.46374e-08	2.4116e-06	-8.1622e-09	-1.1724e-08	-2.44718e-08	-2.97488e-08	-4.49166e-08

## Sheet: Fig. 2d
Vg (V)	Transconductance (S)					Subthreshold swing (V/decade)
	Vd = 0.1 V	Vd = 0.2 V	Vd = 0.3 V	Vd = 0.4 V	Vd = 0.5 V	Vd = 0.1 V	Vd = 0.2 V	Vd = 0.3 V	Vd = 0.4 V	Vd = 0.5 V
0	0	Inf	Inf	Inf	Inf	0	0	0	0	0
0.01	7.7878e-07	1.09822e-06	2.5457e-06	5.66352e-06	7.058e-05	0.01508	0.02934	0.03021	0.04133	0.06719
0.02	1.7801e-07	2.595e-08	8.5866e-07	2.60718e-06	5.259e-05	0.01326	0.82889	0.0473	0.05475	0.06339
0.03	2.516e-08	4.1312e-07	3.8298e-07	1.59532e-06	3.6584e-05	0.02127	0.04019	0.07017	0.05973	0.06337
0.04	1.4785e-07	1.6446e-07	8.02e-08	1.01176e-06	2.5758e-05	0.00571	0.06256	0.27144	0.065	0.06242
0.05	4.779e-08	3.6957e-07	3.1728e-07	6.8428e-07	1.7784e-05	0.06526	0.00252	0.05341	0.06793	0.06254
0.06	1.347e-07	1.3035e-07	1.3245e-07	5.107e-07	1.241e-05	0.02933	0.00285	0.09033	0.06427	0.06191
0.07	5.127e-08	8.236e-08	2.1679e-07	8.094e-08	8.612e-06	0.09926	0.00698	0.03571	0.32553	0.06141
0.08	9.754e-08	3.281e-08	7.716e-08	2.943e-07	5.894e-06	0.0571	0.02004	0.05918	0.07429	0.06173
0.09	1.824e-08	1.3059e-07	9.284e-08	1.9473e-07	4.16314e-06	0.3594	0.01019	0.02711	0.08374	0.05986
0.1	8.105e-08	2.977e-08	1.852e-08	3.0147e-07	2.79822e-06	0.08934	0.10083	0.00729	0.0342	0.06079
0.11	8.091e-08	8.225e-08	1.2319e-07	7.144e-08	1.83554e-06	0.08951	0.04298	0.00682	0.08913	0.06403
0.12	9.934e-08	6e-09	7.503e-08	1.4986e-07	1.41484e-06	0.07486	0.77242	0.00721	0.02391	0.05673
0.13	2.847e-08	6.699e-08	4.115e-08	8.844e-08	9.9118e-07	0.29176	0.08119	0.06625	0.0052	0.05332
0.14	1.0121e-07	7.685e-08	5.323e-08	1.5695e-07	5.7012e-07	0.0899	0.06913	0.07153	0.00476	0.06189
0.15	6.2119e-07	8.89e-08	3.688e-08	8.024e-08	3.6007e-07	0.02647	0.06115	0.10883	0.00716	0.06874
0.16	3.51881e-06	5.209e-08	9.474e-08	2.549e-08	1.2852e-07	0.01581	0.11334	0.04865	0.08395	0.15031
0.17	3.5332e-07	6.921e-08	9.474e-08	4.702e-08	2.9538e-07	0.28733	0.08794	0.04865	0.06285	0.04809
0.18	1.95156e-06	1.0936e-07	3.002e-08	7.418e-08	1.194e-07	0.03727	0.05088	0.10813	0.03481	0.0807
0.19	1.86041e-06	4.975e-08	4.166e-08	4.45e-08	1.677e-07	0.01365	0.07635	0.05764	0.02785	0.03695
0.2	7.892e-08	6.22e-08	6.694e-08	1.1e-09	8.126e-08	0.11139	0.0397	0.0148	0.71269	0.06578
0.21	8.957e-08	5.989e-08	6.9e-09	1.783e-08	6.572e-08	0.07626	0.00668	0.00729	0.00726	0.1075
0.22	1.4694e-07	5.242e-08	1.298e-07	1.6162e-07	1.5064e-07	0.02667	0.01752	0.01258	0.01618	0.06292
0.23	2.967e-08	2.0918e-07	2.2974e-07	2.5028e-07	2.5187e-07	0.00729	0.01686	0.02528	0.02963	0.05565
0.24	2.2788e-07	5.4967e-07	4.4808e-07	4.4567e-07	2.9401e-07	0.01679	0.02124	0.02979	0.03416	0.06909
0.25	3.448e-07	1.5093e-07	1.9134e-07	2.418e-08	1.0239e-07	0.03047	0.1379	0.11129	0.87698	0.24462
0.26	1.6389e-07	1.72e-07	2.9912e-07	4.2608e-07	4.3656e-07	0.10243	0.11951	0.08983	0.06122	0.07101
0.27	4.7008e-07	1.82599e-06	5.7976e-07	8.3784e-07	7.922e-07	0.05052	0.00686	0.06336	0.04795	0.05655
0.28	7.329e-07	3.7946e-07	9.674e-07	9.897e-07	1.28612e-06	0.05099	0.00732	0.05601	0.06192	0.05309
0.29	1.04878e-06	1.45316e-06	1.26438e-06	1.585e-06	1.59126e-06	0.055	0.04631	0.06308	0.05703	0.0637
0.3	1.40922e-06	1.76408e-06	1.91092e-06	2.08964e-06	2.52982e-06	0.06088	0.05918	0.0606	0.0634	0.05851
0.31	2.11378e-06	2.47858e-06	2.55558e-06	3.10084e-06	3.39826e-06	0.05952	0.06164	0.06531	0.06175	0.06351
0.32	2.95372e-06	3.4982e-06	3.75908e-06	4.35582e-06	4.836e-06	0.06217	0.06316	0.0635	0.06348	0.06403
0.33	4.35344e-06	4.968e-06	5.33e-06	6.148e-06	6.992e-06	0.06127	0.06389	0.06422	0.06445	0.06354
0.34	6.232e-06	7.068e-06	7.66e-06	8.738e-06	9.868e-06	0.06215	0.06431	0.064	0.06476	0.0645
0.35	9.094e-06	1.0158e-05	1.0738e-05	1.2408e-05	1.3894e-05	0.06176	0.06406	0.0652	0.06503	0.06531
0.36	1.3142e-05	1.4546e-05	1.506e-05	1.7678e-05	1.9744e-05	0.062	0.06408	0.06602	0.06504	0.06538
0.37	1.8992e-05	2.0926e-05	2.2118e-05	2.5152e-05	2.7962e-05	0.06217	0.06385	0.06407	0.06511	0.06561
0.38	2.7614e-05	3.095e-05	3.0794e-05	3.4758e-05	3.747e-05	0.06196	0.06222	0.06562	0.06679	0.06893
0.39	3.994e-05	4.1454e-05	4.757e-05	5.075e-05	5.479e-05	0.0621	0.06643	0.06116	0.06492	0.0663
0.4	5.821e-05	6.227e-05	6.643e-05	7.279e-05	7.925e-05	0.06179	0.06315	0.06338	0.06459	0.06509
0.41	8.476e-05	9.052e-05	9.578e-05	0.00010437	0.00011289	0.06163	0.06265	0.06324	0.06438	0.06509
0.42	0.00012343	0.00013113	0.00013866	0.00014999	0.00016142	0.06152	0.06249	0.06293	0.06411	0.06488
0.43	0.00017745	0.00018846	0.00019847	0.00021372	0.00022874	0.0621	0.06279	0.06331	0.06438	0.06522
0.44	0.00026024	0.00027577	0.00028982	0.0003105	0.00033279	0.06147	0.06206	0.06253	0.06353	0.06403
0.45	0.0003822	0.00040433	0.00042521	0.00044488	0.00047118	0.06097	0.06146	0.06174	0.06368	0.06468
0.46	0.0005504	0.0005802	0.0006122	0.0006502	0.0006848	0.06164	0.06216	0.06218	0.06273	0.06371
0.47	0.0008028	0.000846	0.0008894	0.0009402	0.0009906	0.06144	0.06181	0.06202	0.06264	0.0633
0.48	0.00117	0.00123	0.00129	0.00136	0.00143	0.06138	0.06187	0.06201	0.06252	0.06319
0.49	0.0017	0.00178	0.00187	0.00196	0.00205	0.06154	0.06173	0.06192	0.06266	0.06334
0.5	0.00246	0.00259	0.0027	0.00283	0.00295	0.0617	0.06183	0.06217	0.06264	0.06326
0.51	0.00366	0.00376	0.00394	0.00412	0.00434	0.0605	0.06171	0.06179	0.06234	0.06221
0.52	0.00526	0.00546	0.00569	0.00591	0.00621	0.0613	0.0617	0.06212	0.06276	0.06281
0.53	0.00756	0.00797	0.00829	0.0086	0.00894	0.06201	0.06149	0.06179	0.06229	0.06288
0.54	0.01075	0.01137	0.01181	0.01226	0.0127	0.06301	0.06248	0.06278	0.06311	0.06371
0.55	0.01507	0.01604	0.01661	0.01722	0.01774	0.06449	0.06375	0.06414	0.06445	0.06518
0.56	0.02057	0.02201	0.02276	0.02354	0.02414	0.06704	0.06622	0.06657	0.06693	0.06771
0.57	0.02791	0.03006	0.0315	0.03244	0.03318	0.06925	0.06826	0.06776	0.06827	0.06898
0.58	0.0377	0.04113	0.04086	0.04198	0.04264	0.07116	0.06965	0.07252	0.07305	0.07405
0.59	0.04634	0.05052	0.05256	0.05374	0.05446	0.07871	0.07754	0.07674	0.07748	0.07841
0.6	0.05784	0.06384	0.06542	0.06658	0.06724	0.08372	0.0819	0.08234	0.08327	0.08428
0.61	0.06912	0.0774	0.07934	0.08036	0.0808	0.09116	0.0885	0.08885	0.08999	0.09118
0.62	0.07946	0.0911	0.0932	0.0941	0.09438	0.10081	0.09646	0.09692	0.09817	0.0994
0.63	0.08874	0.10368	0.10668	0.1075	0.10762	0.11209	0.10637	0.10622	0.1075	0.10876
0.64	0.09354	0.11612	0.11952	0.12012	0.12016	0.1288	0.11676	0.11659	0.11802	0.11923
0.65	0.09862	0.12546	0.12904	0.12972	0.1297	0.14462	0.13025	0.13018	0.13147	0.13265
0.66	0.09992	0.1345	0.13888	0.13988	0.1397	0.16565	0.14375	0.14317	0.14411	0.14536
0.67	0.09924	0.14442	0.15052	0.15102	0.15082	0.18992	0.15612	0.15423	0.15566	0.15682
0.68	0.09504	0.15124	0.15924	0.1609	0.16056	0.22189	0.1716	0.16819	0.16842	0.16964
0.69	0.08816	0.1568	0.1668	0.1664	0.1668	0.26318	0.18814	0.18308	0.18552	0.1859
0.7	0.0801	0.1616	0.1744	0.1764	0.1762	0.31389	0.20525	0.19764	0.19738	0.1984
0.7	Inf	Inf	Inf	Inf	Inf	0	0	0	0	0
0.69	0.06734	0.1496	0.1648	0.1658	0.1668	0.37814	0.22384	0.21085	0.21162	0.21103
0.68	0.08146	0.1534	0.1612	0.163	0.1628	0.29151	0.19552	0.19226	0.19201	0.19289
0.67	0.09066	0.1488	0.1554	0.1558	0.1564	0.24002	0.17817	0.17597	0.17732	0.17727
0.66	0.09692	0.1424	0.1463	0.14758	0.14686	0.20219	0.16262	0.16317	0.16352	0.16501
0.65	0.09912	0.13318	0.13678	0.13778	0.13796	0.17489	0.15005	0.15069	0.15131	0.15188
0.64	0.09998	0.12556	0.12884	0.12946	0.12918	0.15042	0.13542	0.13623	0.13726	0.13839
0.63	0.09632	0.1151	0.11798	0.11842	0.1183	0.13264	0.12366	0.12469	0.12595	0.12703
0.62	0.09032	0.1034	0.10612	0.10684	0.10676	0.11764	0.11333	0.11432	0.11534	0.1165
0.61	0.08122	0.0913	0.09404	0.09474	0.0948	0.10651	0.10381	0.10451	0.10558	0.10673
0.6	0.07144	0.079	0.08146	0.08236	0.0826	0.09651	0.09518	0.09587	0.09672	0.0978
0.59	0.06084	0.06648	0.06884	0.06974	0.07014	0.08833	0.08796	0.08836	0.08916	0.09014
0.58	0.05	0.05478	0.05662	0.0576	0.05814	0.08202	0.08133	0.08199	0.08257	0.0834
0.57	0.04002	0.04354	0.04534	0.04622	0.04674	0.07668	0.07644	0.07659	0.07713	0.07801
0.56	0.0314	0.03404	0.03547	0.03628	0.03695	0.07167	0.07165	0.07179	0.0722	0.07271
0.55	0.02319	0.02523	0.02631	0.027	0.02755	0.07015	0.06984	0.06995	0.07021	0.07075
0.54	0.01739	0.01888	0.01972	0.02026	0.02078	0.06685	0.06661	0.06663	0.06689	0.06721
0.53	0.0126	0.01366	0.01431	0.01475	0.01514	0.06508	0.06485	0.06468	0.06479	0.06513
0.52	0.00901	0.00976	0.0102	0.01052	0.01084	0.06363	0.06338	0.06332	0.06347	0.06365
0.51	0.00634	0.00686	0.00718	0.00741	0.00764	0.06284	0.06262	0.06236	0.06249	0.06269
0.5	0.00439	0.0048	0.00501	0.00517	0.00534	0.06295	0.06182	0.06174	0.06184	0.06199
0.49	0.00312	0.00329	0.00343	0.00355	0.00367	0.06101	0.06221	0.06204	0.06204	0.06234
0.48	0.00213	0.00232	0.00242	0.0025	0.00259	0.06147	0.06071	0.0605	0.06066	0.0608
0.47	0.00147	0.00158	0.00164	0.0017	0.00176	0.06131	0.06106	0.06107	0.06109	0.06145
0.46	0.00101	0.00108	0.00113	0.00117	0.00121	0.06102	0.06096	0.06057	0.06063	0.06144
0.45	0.000693	0.0007458	0.0007736	0.0008	0.0008456	0.0611	0.0607	0.06065	0.06084	0.06012
0.44	0.000477	0.000511	0.0005292	0.0005484	0.0005698	0.06085	0.0606	0.06066	0.06078	0.06098
0.43	0.00032734	0.00035003	0.00036257	0.00037549	0.00039065	0.06071	0.06049	0.06055	0.06077	0.06097
0.42	0.00022222	0.00023698	0.00024561	0.00025475	0.0002653	0.0613	0.06118	0.06123	0.06144	0.06166
0.41	0.00015453	0.00016363	0.00016949	0.00017617	0.0001838	0.06039	0.06074	0.06085	0.061	0.06119
0.4	0.00010566	0.00011185	0.00011589	0.00012046	0.00012584	0.06031	0.06084	0.06099	0.0612	0.06137
0.39	7.227e-05	7.653e-05	7.936e-05	8.258e-05	8.64e-05	0.06016	0.06091	0.06107	0.0613	0.06143
0.38	4.933e-05	5.236e-05	5.436e-05	5.665e-05	5.913e-05	0.06009	0.06102	0.06116	0.0614	0.06177
0.37	3.2944e-05	3.4878e-05	3.6052e-05	3.671e-05	3.9872e-05	0.06161	0.0632	0.06375	0.06591	0.06337
0.36	2.3646e-05	2.5468e-05	2.6514e-05	2.809e-05	2.8644e-05	0.05853	0.05948	0.05972	0.05971	0.06092
0.35	1.5662e-05	1.6798e-05	1.752e-05	1.8826e-05	1.9182e-05	0.05988	0.06162	0.06184	0.06078	0.06264
0.34	1.066e-05	1.1546e-05	1.201e-05	1.2594e-05	1.317e-05	0.05989	0.06171	0.06223	0.06251	0.06329
0.33	7.25e-06	7.86e-06	8.22e-06	8.654e-06	9.064e-06	0.05997	0.06257	0.06293	0.06303	0.06404
0.32	4.934e-06	5.416e-06	5.664e-06	5.918e-06	6.208e-06	0.06003	0.06291	0.06342	0.06416	0.06551
0.31	3.29756e-06	3.72224e-06	3.94758e-06	4.06846e-06	4.284e-06	0.06147	0.0636	0.06327	0.06539	0.06705
0.3	2.2493e-06	2.59474e-06	2.65734e-06	2.8713e-06	2.91364e-06	0.06206	0.0635	0.06574	0.06511	0.07049
0.29	1.6124e-06	1.69014e-06	1.8341e-06	1.90334e-06	2.16344e-06	0.05925	0.06873	0.06737	0.06973	0.06811
0.28	1.0063e-06	1.30912e-06	1.25642e-06	1.36156e-06	1.42122e-06	0.06549	0.06248	0.07035	0.07013	0.07505
0.27	7.1546e-07	7.3876e-07	5.3302e-07	9.779e-07	9.5644e-07	0.06467	0.0795	0.1283	0.07035	0.08324
0.26	4.474e-07	6.3568e-07	2.6591e-06	6.2668e-07	6.3116e-07	0.07399	0.06749	0.03369	0.08073	0.09753
0.25	3.4242e-07	3.8798e-07	4.07486e-06	4.2476e-07	4.1614e-07	0.07027	0.08072	0.01619	0.09093	0.11926
0.24	2.025e-07	2.3046e-07	2.89e-07	2.7146e-07	3.128e-07	0.11154	0.1055	0.09124	0.11312	0.13199
0.23	4.0607e-07	1.4894e-07	2.1408e-07	1.8296e-07	2.1532e-07	0.04915	0.15731	0.09632	0.13951	0.16372
0.22	1.4152e-07	7.336e-08	2.3866e-07	1.806e-08	6.614e-08	0.09861	0.33168	0.08749	1.28838	0.48479
0.21	1.7551e-07	3.7382e-07	1.384e-08	1.2438e-07	9.9e-09	0.05832	0.05047	1.70435	0.19669	3.17395
0.2	2.4307e-07	4.285e-08	2.3089e-07	3.859e-08	7.82e-09	0.04488	0.33583	0.08947	0.66022	4.02124
0.19	3.1765e-07	3.545e-08	1.879e-08	2.636e-08	8.442e-08	0.03097	0.38055	0.97543	0.93822	0.38283
0.18	2.681e-08	6.794e-08	1.0172e-07	1.2773e-07	9.074e-08	0.25867	0.18086	0.17055	0.1795	0.37838
0.17	1.1405e-07	3.763e-07	4.376e-08	1.517e-08	1.187e-07	0.05118	0.04106	0.35864	1.42797	0.30951
0.16	1.0047e-07	2.99352e-06	6.32e-09	4.489e-08	1.974e-07	0.05674	0.01551	2.41587	0.49789	0.20442
0.15	3.832e-08	3.13768e-06	2.39e-09	3.218e-08	3.4058e-07	0.16922	0.01383	6.43042	0.69915	0.13647
0.14	8.8e-09	7.53e-09	1.8126e-07	3.57e-08	4.8088e-07	0.69932	2.22849	0.09599	0.63133	0.11617
0.13	6.204e-08	2.0499e-07	1.491e-08	1.523e-07	7.446e-07	0.11196	0.06929	1.32401	0.16194	0.09375
0.12	7.099e-08	9.62e-08	4.358e-08	1.241e-07	8.1996e-07	0.09628	0.13566	0.44532	0.22452	0.10711
0.11	1.1247e-07	1.6088e-07	1.3466e-07	8.232e-08	1.45472e-06	0.06462	0.09926	0.15165	0.36752	0.07805
0.1	1.802e-08	1.0859e-07	4.834e-08	8.18e-08	1.78064e-06	0.46783	0.15298	0.46674	0.39297	0.08462
0.09	2.199e-08	3.951e-08	7.868e-08	1.3704e-07	2.98958e-06	0.36238	0.37797	0.30526	0.25284	0.06844
0.08	2.805e-08	1.5703e-07	8.76e-09	2.2892e-07	4.018e-06	0.28652	0.10332	2.85798	0.16961	0.07086
0.07	5.4931e-07	1.0503e-07	2.7634e-07	2.781e-07	5.77e-06	0.025	0.18359	0.07889	0.16054	0.06866
0.06	3.69578e-06	1.963e-08	2.3044e-07	3.0276e-07	8.266e-06	0.01422	1.03365	0.09251	0.16955	0.06727
0.05	4.02702e-06	4.755e-08	1.7138e-07	2.7134e-07	1.1866e-05	0.01112	0.41037	0.15173	0.21362	0.06619
0.04	7.29e-08	8.09e-08	1.3332e-07	5.8208e-07	1.6904e-05	0.17184	0.24583	0.22153	0.11618	0.06585
0.03	8.992e-08	4.715e-08	1.3646e-07	6.4158e-07	2.4542e-05	0.14139	0.45327	0.2392	0.12736	0.06458
0.02	8.95e-09	5.139e-08	1.486e-07	1.10048e-06	3.506e-05	1.52782	0.43793	0.24173	0.0922	0.06457
0.01	3.599e-08	5.837e-08	1.8482e-07	1.356e-06	5.09e-05	0.38848	0.4072	0.21507	0.09561	0.0637
0	1.23e-07	6.315e-08	2.0422e-07	2.12812e-06	7.337e-05	0.12824	0.39852	0.21655	0.07951	0.06348

## Sheet: Fig. 2e
P-type				N-type
Previous work		This work		Previous work		This work
Wd/L (µm)	gm (mS)	Wd/L (µm)	gm (mS)	Wd/L (µm)	gm (mS)	Wd/L (µm)	gm (mS)
0.6	1.17	9000	203.5	2	0.0217	9000	101.2
128.7	13.8	25000	299.4	0.62	0.0047	25000	167.4
0.53	3.03	49000	384.1	2.8	0.0041	49000	251.2
0.65	10.2	1	12.7	351	9.7	1	0.49
0.4	4.02			15	0.318
1.51	17.2			5	0.41
0.609	7.04			14.9	0.6
25	50			15	0.2
100	32.3			4.2	0.8
16666.7	63.45
0.8	18

## Sheet: Fig. 2f
P-type				N-type
Previous work		This work		Previous work		This work
gm,A (µS/µm2)	Ion/Ioff	gm,A (µS/µm2)	Ion/Ioff	gm,A (µS/µm2)	Ion/Ioff	gm,A (µS/µm2)	Ion/Ioff
1.17	1000000	226	328117	0.0217	3210	112	13939900
0.018	79000	119.8	390000	0.0047	1000	67	11000000
3.03	100000	78.4	450000	0.00051	40000	51	4600000
10.2	100000	12.73	7077	0.012	6000	0.49	9484
40.2	10			0.318	10000
1.72	1000000			0.41	100000
7.04	100000
25	30

## Sheet: Fig. 2g
P-type				N-type
Previous work		This work		Previous work		This work
Ion,A (A/µm2)	Ion/Ioff	Ion,A (A/µm2)	Ion/Ioff	Ion,A (A/µm2)	Ion/Ioff	Ion,A (A/µm2)	Ion/Ioff
16	1000000	4036	328117	0.385	3210	1014.8	13039900
	79000	2322	390000	0.11	1000	576	11000000
80	100000	1668	450000	0.125	40000	500	4600000
750	100000	308	7077	0.449	6000	3.99	9484
1300	10			1.2	10000
5	1000000			0.7	100000
800	30
