# Supplementary material for: Vertical organic electrochemical transistors for complementary circuits
Source: Nature. 2023 Jan 18;613(7944):496–502. doi: 10.1038/s41586-022-05592-2 (PMC9849123; doi:10.1038/s41586-022-05592-2)
Supplement: Supplementary file 4 — Source Data Fig. 3 [file 41586_2022_5592_MOESM4_ESM.xlsx]

## Sheet: Fig.3a
Time (s)	Id (A)
0.00631	0.00971
0.01075	0.01136
0.03066	0.01499
0.0407	0.01304
0.06014	1.4454e-05
0.07318	6.3576e-06
0.08085	5.5635e-06
0.10443	0.00582
0.11066	0.00848
0.13113	0.01375
0.1407	0.01186
0.16003	1.1178e-05
0.1732	4.8776e-06
0.18066	4.0841e-06
0.2044	0.0056
0.21069	0.00826
0.22069	0.01143
0.23156	0.01361
0.24064	0.0117
0.26002	1.0016e-05
0.2746	3.8436e-06
0.28069	3.1474e-06
0.30449	0.00553
0.31066	0.00813
0.32068	0.01133
0.33181	0.01356
0.34094	0.01115
0.36006	9.526e-06
0.37315	3.6411e-06
0.3807	2.7227e-06
0.40439	0.00544
0.4107	0.0081
0.42066	0.01128
0.43232	0.01361
0.44068	0.01153
0.45997	9.66e-06
0.47315	3.4763e-06
0.48068	2.5454e-06
0.50443	0.00543
0.51068	0.00806
0.52068	0.01125
0.53209	0.01354
0.54069	0.01149
0.55996	9.602e-06
0.57314	3.3832e-06
0.58065	2.4509e-06
0.60443	0.00541
0.61066	0.00803
0.62066	0.01123
0.63232	0.01356
0.64064	0.01153
0.6599	9.76e-06
0.67311	3.3361e-06
0.68064	2.3963e-06
0.70438	0.00538
0.71068	0.00802
0.72068	0.01122
0.73251	0.01358
0.74069	0.01147
0.75993	9.66e-06
0.7731	3.2969e-06
0.78066	2.3537e-06
0.80441	0.0054
0.81069	0.00804
0.82069	0.01122
0.83223	0.01353
0.84068	0.01148
0.85995	9.574e-06
0.87317	3.2632e-06
0.88085	2.3099e-06
0.90445	0.00542
0.9107	0.00803
0.92066	0.01121
0.93229	0.01354
0.94069	0.01146
0.96004	9.326e-06
0.9732	3.2359e-06
0.9807	2.3007e-06
1.00443	0.0054
1.01066	0.00801
1.02064	0.0112
1.03233	0.01353
1.04079	0.01136
1.05998	9.466e-06
1.07315	3.2255e-06
1.08071	2.2807e-06
1.10448	0.00542
1.11066	0.00801
1.12066	0.0112
1.13237	0.01354
1.14065	0.01148
1.15998	9.452e-06
1.1732	3.2013e-06
1.1807	2.2655e-06
1.20444	0.0054
1.2107	0.00802
1.22069	0.01121
1.23239	0.01354
1.24069	0.01144
1.26	9.354e-06
1.27421	3.0339e-06
1.28065	2.257e-06
1.30447	0.00541
1.3107	0.00802
1.32069	0.01121
1.33236	0.01353
1.34064	0.01149
1.36019	8.88e-06
1.37314	3.1853e-06
1.38071	2.2398e-06
1.40447	0.00542
1.41069	0.00802
1.42069	0.01121
1.43232	0.01353
1.44068	0.01145
1.46005	9.182e-06
1.47466	2.9466e-06
1.48068	2.2318e-06
1.50456	0.00563
1.51066	0.00817
1.52066	0.01131
1.53234	0.0136
1.54065	0.01155
1.56001	9.39e-06
1.57314	3.2338e-06
1.58064	2.271e-06
1.60447	0.00541
1.61069	0.00801
1.62068	0.0112
1.63251	0.01355
1.64068	0.01144
1.66026	8.654e-06
1.67314	3.1648e-06
1.68067	2.2214e-06
1.70449	0.00543
1.7107	0.00802
1.7207	0.01121
1.73231	0.01352
1.74064	0.01149
1.76029	8.564e-06
1.77313	3.1565e-06
1.78064	2.2131e-06
1.80492	0.00561
1.81066	0.008
1.8207	0.01121
1.83236	0.01353
1.84068	0.01145
1.85996	9.352e-06
1.8732	3.1351e-06
1.8807	2.1979e-06
1.90449	0.00543
1.9107	0.00803
1.92066	0.0112
1.93237	0.01354
1.94069	0.01143
1.95997	9.316e-06
1.97315	3.1394e-06
1.98069	2.1942e-06
2.00448	0.00542
2.01064	0.008
2.02064	0.01119
2.03244	0.01354
2.04064	0.01147
2.06006	9.038e-06
2.07309	3.1392e-06
2.08069	2.1855e-06
2.10454	0.00544
2.11068	0.00802
2.12064	0.01119
2.13231	0.01352
2.14069	0.01144
2.16046	8.146e-06
2.1731	3.1327e-06
2.1807	2.1795e-06
2.20444	0.00542
2.21069	0.00803
2.22068	0.01121
2.23227	0.01352
2.24064	0.01149
2.26029	8.502e-06
2.27319	3.1183e-06
2.28069	2.1792e-06
2.3044	0.00539
2.31064	0.00801
2.32064	0.0112
2.33227	0.01352
2.34064	0.01148
2.36002	9.116e-06
2.37314	3.1215e-06
2.38068	2.175e-06
2.4047	0.00553
2.41064	0.00801
2.42064	0.0112
2.43227	0.01352
2.44065	0.01147
2.46011	8.878e-06
2.47311	3.123e-06
2.48071	2.1676e-06
2.50443	0.00541
2.51064	0.00801
2.52064	0.0112
2.53227	0.01352
2.54068	0.01144
2.55995	9.226e-06
2.57314	3.11e-06
2.5807	2.1631e-06
2.60449	0.00544
2.61066	0.00804
2.6207	0.01128
2.63237	0.01365
2.64065	0.01154
2.6624	5.3233e-06
2.67064	3.4472e-06
2.68068	2.1148e-06
2.70471	0.00579
2.71064	0.00833
2.73113	0.01369
2.74065	0.01177
2.76317	4.4726e-06
2.7707	2.5405e-06
2.78065	1.7051e-06
2.8045	0.00556
2.81065	0.00818
2.82068	0.01143
2.83158	0.01367
2.84068	0.01156
2.86324	4.2602e-06
2.87069	2.6021e-06
2.88068	1.6965e-06
2.90448	0.00564
2.91091	0.00838
2.93117	0.01365
2.94065	0.01168
2.96252	4.5831e-06
2.97066	3.0645e-06
2.98069	1.8567e-06
3.00449	0.00568
3.0107	0.00836
3.03118	0.01374
3.04066	0.01172
3.06252	3.8785e-06
3.07066	2.8372e-06
3.08069	2.1308e-06
3.10444	0.00583
3.11066	0.00849
3.13113	0.01375
3.14064	0.01175
3.16455	3.3185e-06
3.17069	2.7619e-06
3.18068	2.4137e-06
3.20439	0.006
3.21068	0.00869
3.23002	0.01369
3.24068	0.01179
3.26254	3.9033e-06
3.27068	3.0826e-06
3.28068	2.7009e-06
3.30451	0.00593
3.31064	0.00855
3.33033	0.01366
3.34066	0.01181
3.36253	3.9388e-06
3.3707	2.8947e-06
3.38069	2.3227e-06
3.40449	0.00576
3.41064	0.00841
3.43111	0.01374
3.44069	0.01177
3.46336	3.5617e-06
3.47069	2.7416e-06
3.4807	2.1769e-06
3.50439	0.00571
3.5107	0.00842
3.53112	0.01374
3.54066	0.0118
3.56252	3.7105e-06
3.57069	2.6962e-06
3.58093	2.1247e-06
3.60439	0.00577
3.61068	0.00848
3.63142	0.01383
3.64065	0.01184
3.6623	3.8158e-06
3.67069	2.7396e-06
3.68065	2.1326e-06
3.70454	0.00577
3.7107	0.00842
3.73108	0.01372
3.74064	0.01179
3.76255	3.7612e-06
3.77069	2.7469e-06
3.78066	2.1149e-06
3.8044	0.00569
3.81065	0.00838
3.83112	0.01371
3.8407	0.01172
3.86246	3.8264e-06
3.87066	2.7862e-06
3.8807	2.1161e-06
3.90445	0.0057
3.91065	0.00837
3.93108	0.01369
3.9408	0.0116
3.96238	3.9104e-06
3.9707	2.8366e-06
3.9807	2.1172e-06
4.0044	0.00571
4.01065	0.0084
4.03113	0.01372
4.04066	0.01173
4.06243	3.9802e-06
4.0707	2.8988e-06
4.08068	2.1232e-06
4.10449	0.00576
4.11068	0.00844
4.13111	0.01374
4.14064	0.01173
4.16254	4.1723e-06
4.17068	2.9871e-06
4.18063	2.0598e-06
4.20439	0.00576
4.21068	0.00847
4.23115	0.01374
4.2407	0.01169
4.26248	4.2836e-06
4.27066	3.0989e-06
4.2807	2.1251e-06
4.30443	0.00579
4.31066	0.00847
4.33114	0.01375
4.34076	0.01162
4.36252	4.4068e-06
4.3707	3.1486e-06
4.3807	2.0716e-06
4.40439	0.00578
4.41066	0.00848
4.43118	0.01376
4.4407	0.01166
4.46238	4.6586e-06
4.47066	3.2215e-06
4.48066	2.0254e-06
4.5044	0.00578
4.51065	0.00847
4.5311	0.01372
4.54069	0.01163
4.56244	4.8606e-06
4.57066	3.2543e-06
4.58064	1.9834e-06
4.60512	0.00607
4.6107	0.00845
4.63116	0.01369
4.6407	0.01159
4.66237	5.0275e-06
4.6707	3.2225e-06
4.68066	1.944e-06
4.70445	0.00577
4.7107	0.00845
4.73118	0.01368
4.74065	0.01161
4.76248	5.1219e-06
4.77065	3.2877e-06
4.78068	1.9516e-06
4.80445	0.00573
4.81068	0.00839
4.83111	0.01363
4.84064	0.01158
4.86252	5.177e-06
4.8707	3.2753e-06
4.88066	1.9428e-06
4.90451	0.00575
4.91069	0.00839
4.93108	0.01361
4.94065	0.01156
4.96416	4.7352e-06
4.9707	3.2906e-06
4.9807	1.9414e-06
5.00439	0.00568
5.01065	0.00836
5.03114	0.0136
5.0407	0.0115
5.06252	5.2698e-06
5.07065	3.2961e-06
5.0808	1.9279e-06
5.105	0.00597
5.11069	0.00839
5.13116	0.01362
5.14068	0.01153
5.1625	5.2944e-06
5.17065	3.2971e-06
5.18065	1.936e-06
5.20462	0.00599
5.21066	0.00856
5.23113	0.01372
5.24065	0.01163
5.26239	5.3948e-06
5.27066	3.3417e-06
5.28068	1.9507e-06
5.30444	0.00571
5.31068	0.00835
5.32068	0.01148
5.33162	0.01366
5.34068	0.01142
5.36253	4.6147e-06
5.3707	3.3796e-06
5.3807	2.5648e-06
5.4044	0.00589
5.41065	0.00859
5.42995	0.01364
5.44093	0.0115
5.4624	3.7308e-06
5.47065	2.8064e-06
5.48065	2.2121e-06
5.50444	0.00591
5.51065	0.0086
5.53004	0.01367
5.54065	0.01176
5.56244	3.5815e-06
5.57065	2.6883e-06
5.5808	2.0919e-06
5.60531	0.00629
5.61069	0.0086
5.62996	0.01364
5.64069	0.01171
5.66244	3.5707e-06
5.67065	2.6727e-06
5.68069	2.0599e-06
5.7045	0.0059
5.71065	0.00857
5.72999	0.01363
5.74069	0.0117
5.7623	3.6413e-06
5.7707	2.694e-06
5.7807	2.0527e-06
5.80439	0.00587
5.81065	0.0086
5.82997	0.0137
5.8407	0.01169
5.8625	3.6267e-06
5.8707	2.7276e-06
5.88064	2.0413e-06
5.90446	0.00615
5.912	0.00937
5.92924	0.01374
5.94066	0.01185
5.96253	3.7198e-06
5.97066	2.8059e-06
5.9807	2.0526e-06
6.00444	0.00617
6.01066	0.00889
6.02901	0.01372
6.04068	0.01182
6.0627	3.7878e-06
6.07065	2.8751e-06
6.08064	2.0628e-06
6.10449	0.00619
6.11068	0.0089
6.12904	0.01372
6.1407	0.0118
6.16283	3.8853e-06
6.1707	2.9448e-06
6.18069	2.0494e-06
6.20449	0.00619
6.21065	0.00888
6.22906	0.01371
6.24064	0.01183
6.2625	4.1316e-06
6.27064	3.0359e-06
6.28068	2.0182e-06
6.30449	0.00617
6.31068	0.00887
6.32921	0.01371
6.3407	0.01174
6.36237	4.3515e-06
6.37066	3.111e-06
6.3807	1.9867e-06
6.40444	0.00613
6.41194	0.00933
6.42931	0.01369
6.44064	0.01176
6.46241	4.57e-06
6.47069	3.1504e-06
6.48063	1.9403e-06
6.50458	0.00617
6.51066	0.00881
6.52943	0.01368
6.5407	0.01166
6.56237	4.7718e-06
6.5707	3.175e-06
6.58066	1.9148e-06
6.6044	0.00608
6.61065	0.00879
6.63084	0.01387
6.64069	0.01164
6.66243	4.8862e-06
6.67066	3.1929e-06
6.68066	1.899e-06
6.7044	0.00607
6.7107	0.0088
6.72955	0.01365
6.74066	0.01165
6.76232	4.9938e-06
6.7707	3.1864e-06
6.7807	1.8877e-06
6.80449	0.00612
6.8107	0.0088
6.82956	0.01365
6.84066	0.01164
6.86246	5.0004e-06
6.87065	3.1981e-06
6.88064	1.8889e-06
6.90442	0.00608
6.9107	0.00879
6.92958	0.01366
6.94065	0.01163
6.9625	5.005e-06
6.97069	3.1826e-06
6.98064	1.883e-06
7.00439	0.00607
7.01069	0.0088
7.02955	0.01366
7.04065	0.01164
7.06242	5.038e-06
7.07069	3.179e-06
7.08068	1.8766e-06
7.10504	0.00638
7.11065	0.00879
7.12952	0.01365
7.14069	0.01159
7.16241	5.0434e-06
7.17069	3.1743e-06
7.18068	1.8732e-06
7.20448	0.00614
7.21065	0.00881
7.2297	0.01369
7.24069	0.0116
7.26242	5.0397e-06
7.27066	3.1775e-06
7.28065	1.8726e-06
7.3044	0.00612
7.3107	0.00885
7.32935	0.01365
7.34068	0.0116
7.36239	5.052e-06
7.37069	3.169e-06
7.38069	1.8687e-06
7.40446	0.00617
7.41203	0.00937
7.42933	0.01365
7.44064	0.01165
7.46242	5.0437e-06
7.47064	3.1814e-06
7.48065	1.8703e-06
7.50446	0.00617
7.5107	0.00887
7.52933	0.01366
7.54065	0.01162
7.5624	5.0397e-06
7.57066	3.1662e-06
7.58066	1.865e-06
7.60448	0.00619
7.6107	0.00888
7.62928	0.01365
7.64065	0.01163
7.6629	4.8907e-06
7.67065	3.1593e-06
7.68065	1.8602e-06
7.7045	0.00621
7.71064	0.00887
7.72923	0.01365
7.74078	0.0115
7.76237	5.0384e-06
7.7707	3.1444e-06
7.78066	1.8575e-06
7.8045	0.00622
7.81068	0.0089
7.82921	0.01366
7.84065	0.01162
7.86236	5.0366e-06
7.87066	3.1486e-06
7.8807	1.8533e-06
7.90446	0.00623
7.91069	0.00893
7.92913	0.01366
7.94069	0.01158
7.96245	5.0087e-06
7.97069	3.1437e-06
7.98064	1.8556e-06
8.00451	0.00626
8.01068	0.00893
8.02934	0.0137
8.04069	0.01159
8.06241	5.0174e-06
8.0707	3.138e-06
8.0807	1.8488e-06
8.1044	0.00621
8.11064	0.00892
8.12911	0.01366
8.14068	0.01159
8.16305	4.8296e-06
8.17066	3.1343e-06
8.1807	1.8441e-06
8.2045	0.00628
8.21065	0.00894
8.22899	0.01366
8.24065	0.01162
8.26278	4.8996e-06
8.27069	3.1285e-06
8.28064	1.8474e-06
8.3044	0.00623
8.31068	0.00896
8.32922	0.0137
8.3407	0.01158
8.3625	4.9723e-06
8.3707	3.1224e-06
8.38065	1.8435e-06
8.40452	0.0063
8.41066	0.00896
8.42894	0.01366
8.44065	0.01162
8.46231	5.0209e-06
8.47065	3.1257e-06
8.48065	1.8421e-06
8.50597	0.00699
8.51089	0.00906
8.52891	0.01367
8.5407	0.01157
8.56242	4.9875e-06
8.57066	3.1219e-06
8.58093	1.8216e-06
8.6044	0.00627
8.61066	0.00898
8.62891	0.01367
8.64065	0.01162
8.66259	4.9344e-06
8.6707	3.1119e-06
8.68065	1.8398e-06
8.7044	0.00628
8.71064	0.00898
8.7291	0.01371
8.7407	0.01157
8.7624	4.9848e-06
8.7707	3.1055e-06
8.7807	1.8335e-06
8.80446	0.00633
8.81065	0.00901
8.82881	0.01368
8.83064	0.01394
8.84068	0.0116
8.86239	4.9905e-06
8.87065	3.1231e-06
8.88068	1.8359e-06
8.90443	0.00631
8.91069	0.00903
8.92876	0.01367
8.93065	0.01394
8.94096	0.01133
8.9624	4.9807e-06
8.97068	3.1063e-06
8.98064	1.8353e-06
9.00445	0.00634
9.01068	0.00904
9.02872	0.01367
9.03064	0.01395
9.04064	0.01164
9.06253	4.9454e-06
9.07069	3.1055e-06
9.08069	1.8315e-06
9.10445	0.00636
9.11066	0.00905
9.12871	0.01368
9.14069	0.01159
9.16249	4.9557e-06
9.17066	3.1153e-06
9.18064	1.8359e-06
9.20443	0.00634
9.21069	0.00906
9.22871	0.01368
9.2309	0.014
9.24069	0.01159
9.26254	4.9387e-06
9.27065	3.1104e-06
9.28065	1.8322e-06
9.3045	0.00639
9.3107	0.00908
9.32867	0.01368
9.34065	0.01163
9.36288	4.8466e-06
9.37065	3.1121e-06
9.38069	1.8307e-06
9.40439	0.00634
9.41069	0.00907
9.42859	0.01368
9.43065	0.01397
9.44064	0.01165
9.46235	4.986e-06
9.47069	3.1002e-06
9.48063	1.8328e-06
9.50449	0.00639
9.51068	0.00908
9.5286	0.01368
9.53115	0.01405
9.5409	0.0114
9.56258	4.9186e-06
9.5707	3.0931e-06
9.58069	1.8259e-06
9.60444	0.00638
9.61069	0.00909
9.62855	0.01368
9.63064	0.01398
9.64065	0.01163
9.66241	4.966e-06
9.67066	3.103e-06
9.68066	1.8285e-06
9.70448	0.00642
9.71065	0.00909
9.7285	0.01367
9.73065	0.01399
9.74064	0.01165
9.76244	4.9587e-06
9.77065	3.1073e-06
9.78063	1.8305e-06
9.80592	0.00708
9.8107	0.0091
9.82865	0.0137
9.84069	0.0116
9.86242	4.9572e-06
9.87064	3.1001e-06
9.88064	1.8271e-06
9.90438	0.00637
9.91069	0.00911
9.92852	0.01368
9.93068	0.014
9.94068	0.01161
9.96245	4.9435e-06
9.97068	3.09e-06
9.98069	1.822e-06
10.0044	0.00642
10.0107	0.00911
10.0284	0.01368
10.0407	0.0116
10.0623	4.985e-06
10.0707	3.1001e-06
10.0807	1.825e-06
10.1045	0.00646
10.1107	0.00914
10.1285	0.0137
10.1407	0.01161
10.1624	4.9626e-06
10.1707	3.0949e-06
10.1807	1.8262e-06
10.2045	0.00645
10.2107	0.00912
10.2285	0.01369
10.2407	0.01163
10.2625	4.9297e-06
10.2707	3.0874e-06
10.2807	1.823e-06
10.3045	0.00647
10.3107	0.00913
10.3284	0.01369
10.3307	0.01402
10.3407	0.01164
10.3625	4.9369e-06
10.3706	3.1007e-06
10.3807	1.8205e-06
10.4045	0.00646
10.4107	0.00916
10.4284	0.0137
10.4406	0.01164
10.4624	4.9464e-06
10.4707	3.0992e-06
10.4807	1.824e-06
10.5045	0.00646
10.5106	0.00913
10.5284	0.01369
10.5306	0.01402
10.5406	0.01164
10.5625	4.9167e-06
10.5707	3.0888e-06
10.5807	1.8176e-06
10.6044	0.00642
10.6106	0.00913
10.6283	0.01368
10.6307	0.01403
10.6406	0.01165
10.6625	4.9194e-06
10.6707	3.082e-06
10.6806	1.8195e-06
10.7051	0.00674
10.7106	0.00914
10.7284	0.0137
10.7307	0.01402
10.7407	0.0116
10.7625	4.9213e-06
10.7707	3.0754e-06
10.7807	1.8151e-06
10.8045	0.00647
10.8107	0.00916
10.8283	0.01369
10.8306	0.01402
10.8407	0.01161
10.8625	4.925e-06
10.8706	3.0861e-06
10.8809	1.7972e-06
10.905	0.0067
10.9107	0.00915
10.9283	0.01369
10.9407	0.01159
10.9625	4.9098e-06
10.9707	3.0843e-06
10.9807	1.8164e-06
11.0044	0.00647
11.0107	0.00917
11.0283	0.01369
11.0407	0.01159
11.0624	4.9445e-06
11.0707	3.0811e-06
11.0807	1.8171e-06
11.1053	0.00686
11.1107	0.00916
11.1283	0.01369
11.1407	0.01158
11.1641	4.5079e-06
11.1707	3.0735e-06
11.1807	1.8121e-06
11.2045	0.00651
11.2107	0.00919
11.2283	0.01369
11.2407	0.01163
11.2624	4.9495e-06
11.2707	3.0863e-06
11.2806	1.817e-06
11.3047	0.00659
11.3107	0.00916
11.3283	0.01369
11.3407	0.01162
11.3625	4.9178e-06
11.3707	3.0769e-06
11.3807	1.8106e-06
11.4045	0.00653
11.4107	0.00918
11.4282	0.01369
11.4407	0.01163
11.4624	4.9337e-06
11.4707	3.0763e-06
11.4807	1.8118e-06
11.5045	0.00652
11.5107	0.00918
11.5285	0.01372
11.5407	0.01163
11.5625	4.9042e-06
11.5707	3.0765e-06
11.5807	1.8117e-06
11.6045	0.00651
11.6107	0.00918
11.6285	0.01372
11.6407	0.01163
11.6624	4.9204e-06
11.6707	3.0677e-06
11.6807	1.8093e-06
11.7044	0.00649
11.7107	0.00919
11.7282	0.01368
11.7307	0.01404
11.7407	0.0116
11.7624	4.9175e-06
11.7707	3.0665e-06
11.7806	1.8095e-06
11.8055	0.00697
11.8107	0.0092
11.8282	0.01368
11.8407	0.01158
11.8625	4.9117e-06
11.8707	3.0663e-06
11.8807	1.8096e-06
11.9044	0.00649
11.9121	0.00971
11.9282	0.01369
11.9409	0.01133
11.9625	4.9012e-06
11.9709	3.0196e-06
11.9807	1.8107e-06
12.0059	0.00717
12.0107	0.00919
12.0282	0.01369
12.0406	0.01162
12.0625	4.893e-06
12.0707	3.0728e-06
12.0807	1.8065e-06
12.1044	0.00647
12.1107	0.00919
12.1285	0.01373
12.1407	0.01159
12.1632	4.7194e-06
12.1707	3.0674e-06
12.1806	1.8064e-06
12.2045	0.00653
12.2106	0.00918
12.2282	0.01369
12.2407	0.01161
12.2624	4.9125e-06
12.2707	3.0561e-06
12.2807	1.8056e-06
12.3045	0.00652
12.3107	0.00922
12.3282	0.01369
12.3307	0.01405
12.3406	0.01164
12.3632	4.7057e-06
12.3706	3.071e-06
12.3806	1.806e-06
12.4045	0.00655
12.4107	0.00922
12.4282	0.01369
12.4307	0.01405
12.441	0.01134
12.4624	4.9224e-06
12.4706	3.0728e-06
12.4807	1.8055e-06
12.5045	0.00651
12.5107	0.00921
12.5283	0.01371
12.5307	0.01405
12.5407	0.01158
12.5624	4.9075e-06
12.5707	3.065e-06
12.5807	1.8028e-06
12.6044	0.00652
12.6107	0.00922
12.6282	0.0137
12.6407	0.01162
12.6625	4.897e-06
12.6707	3.058e-06
12.6806	1.8052e-06
12.7044	0.00648
12.7107	0.0092
12.7282	0.01369
12.7407	0.01161
12.7624	4.9083e-06
12.7707	3.0491e-06
12.7807	1.8005e-06
12.8044	0.0065
12.8107	0.00922
12.8282	0.01369
12.8407	0.01162
12.8624	4.9182e-06
12.8707	3.0575e-06
12.8807	1.803e-06
12.9046	0.00661
12.9107	0.00923
12.9284	0.01372
12.9407	0.01158
12.9624	4.9058e-06
12.9706	3.0652e-06
12.9807	1.8014e-06
13.005	0.00695
13.0107	0.00936
13.0278	0.0137
13.0307	0.01411
13.0406	0.01167
13.0625	4.9338e-06
13.0707	3.1321e-06
13.0807	1.8249e-06
13.1045	0.00655
13.1107	0.00924
13.1281	0.01369
13.1407	0.01162
13.1625	4.8922e-06
13.1707	3.0631e-06
13.1806	1.807e-06
13.2044	0.0065
13.2106	0.00921
13.2282	0.01369
13.2307	0.01406
13.2407	0.01162
13.2627	4.8302e-06
13.2707	3.0518e-06
13.2807	1.7996e-06
13.3044	0.00649
13.3107	0.00921
13.3282	0.0137
13.3407	0.01157
13.3625	4.8872e-06
13.3707	3.0458e-06
13.3806	1.7992e-06
13.4045	0.00653
13.4107	0.00923
13.4282	0.0137
13.4306	0.01405
13.4406	0.01163
13.4624	4.8935e-06
13.4707	3.0491e-06
13.4806	1.8008e-06
13.5045	0.00664
13.5107	0.0093
13.5279	0.01369
13.5306	0.01408
13.5406	0.01163
13.5624	4.9247e-06
13.5707	3.0902e-06
13.5806	1.8139e-06
13.6045	0.00658
13.6107	0.00924
13.6281	0.01369
13.6306	0.01406
13.6406	0.01163
13.6625	4.8763e-06
13.6707	3.0529e-06
13.6806	1.8013e-06
13.7044	0.00652
13.7107	0.00923
13.7281	0.01369
13.7407	0.01157
13.7624	4.8975e-06
13.7707	3.047e-06
13.7807	1.7949e-06
13.8045	0.00656
13.8106	0.00922
13.8281	0.01369
13.8306	0.01405
13.8406	0.01162
13.8627	4.8159e-06
13.8707	3.0488e-06
13.8807	1.7932e-06
13.9045	0.00656
13.9107	0.00925
13.9281	0.0137
13.9407	0.01157
13.9624	4.9031e-06
13.9707	3.0558e-06
13.9807	1.7969e-06
14.0045	0.00655
14.0107	0.00924
14.0281	0.01369
14.0407	0.0116
14.0624	4.9091e-06
14.0707	3.054e-06
14.0807	1.7942e-06
14.1045	0.00658
14.1107	0.00924
14.1281	0.01369
14.1407	0.01157
14.1628	4.8059e-06
14.1707	3.0459e-06
14.1809	1.7779e-06
14.2044	0.00655
14.2106	0.00924
14.2281	0.0137
14.2307	0.01407
14.2407	0.01159
14.2638	4.5407e-06
14.2707	3.0493e-06
14.2807	1.7965e-06
14.3044	0.00653
14.3107	0.00923
14.3282	0.01371
14.3407	0.01156
14.3624	4.8871e-06
14.3707	3.0455e-06
14.3807	1.7926e-06
14.4045	0.00657
14.4121	0.00978
14.4284	0.01373
14.4407	0.01156
14.4624	4.898e-06
14.4707	3.0429e-06
14.4807	1.792e-06
14.5045	0.00659
14.5107	0.00924
14.5283	0.01374
14.5307	0.01407
14.5407	0.01157
14.5629	4.7657e-06
14.5707	3.0406e-06
14.5807	1.7901e-06
14.6044	0.00654
14.6107	0.00926
14.628	0.01369
14.6407	0.01156
14.6624	4.8889e-06
14.6707	3.0458e-06
14.6807	1.7919e-06
14.7045	0.00659
14.7107	0.00926
14.7281	0.0137
14.7407	0.0116
14.7625	4.8625e-06
14.7707	3.037e-06
14.7807	1.7918e-06
14.8045	0.00657
14.8107	0.00924
14.8281	0.01369
14.8407	0.01156
14.8626	4.85e-06
14.8706	3.0442e-06
14.8812	1.7547e-06
14.9044	0.00655
14.9106	0.00924
14.9283	0.01374
14.9306	0.01407
14.9408	0.01144
14.9624	4.8931e-06
14.9707	3.036e-06
14.9807	1.7908e-06
15.0044	0.00654
15.0107	0.00925
15.0281	0.01371
15.0306	0.01406
15.0406	0.0116
15.0624	4.8966e-06
15.0707	3.0412e-06
15.0807	1.7884e-06
15.1045	0.00658
15.1107	0.00926
15.1281	0.0137
15.1407	0.01156
15.1624	4.889e-06
15.1707	3.0341e-06
15.1807	1.7874e-06
15.2047	0.00666
15.2107	0.00925
15.2281	0.01369
15.2407	0.01151
15.2625	4.8643e-06
15.2707	3.0333e-06
15.2807	1.787e-06
15.3044	0.00655
15.3107	0.00925
15.328	0.01369
15.3307	0.01408
15.3407	0.01157
15.3624	4.8776e-06
15.3707	3.0336e-06
15.3807	1.7871e-06
15.4044	0.00656
15.4107	0.00926
15.428	0.01369
15.4308	0.01409
15.4406	0.0116
15.4639	4.5298e-06
15.4706	3.0436e-06
15.4806	1.7899e-06
15.5044	0.00653
15.5106	0.00924
15.5281	0.0137
15.5307	0.01407
15.5407	0.01156
15.5635	4.5979e-06
15.5707	3.0315e-06
15.5807	1.7841e-06
15.6044	0.00655
15.6107	0.00927
15.628	0.0137
15.6407	0.01156
15.6625	4.8678e-06
15.6707	3.0277e-06
15.6807	1.7848e-06
15.7045	0.00658
15.7107	0.00926
15.728	0.01369
15.7307	0.01407
15.7407	0.0116
15.7635	4.6205e-06
15.7707	3.0309e-06
15.7806	1.7865e-06
15.8044	0.00655
15.8107	0.00927
15.828	0.01369
15.8407	0.01159
15.8624	4.8742e-06
15.8706	3.0332e-06
15.8807	1.7824e-06
15.9045	0.00659
15.9107	0.00927
15.928	0.01369
15.9307	0.01408
15.9407	0.01156
15.9625	4.8452e-06
15.9707	3.0301e-06
15.9807	1.7835e-06
16.0045	0.0066
16.0106	0.00926
16.028	0.01369
16.0307	0.01408
16.0407	0.01155
16.0625	4.861e-06
16.0707	3.0257e-06
16.0807	1.7839e-06
16.1045	0.00659
16.1107	0.00925
16.1281	0.01369
16.1407	0.01154
16.1625	4.8418e-06
16.1707	3.0246e-06
16.1807	1.7787e-06
16.2044	0.00653
16.2107	0.00925
16.2281	0.0137
16.2307	0.01406
16.2406	0.01161
16.2624	4.8739e-06
16.272	2.7626e-06
16.2806	1.7806e-06
16.3044	0.00657
16.3107	0.00926
16.3281	0.01369
16.3306	0.01406
16.3407	0.01154
16.3624	4.8649e-06
16.3706	3.0264e-06
16.3806	1.7807e-06
16.4044	0.00656
16.4107	0.00926
16.428	0.01369
16.4407	0.01159
16.4625	4.8475e-06
16.4707	3.0176e-06
16.4807	1.7772e-06
16.5044	0.00659
16.5106	0.00927
16.528	0.01369
16.5407	0.01155
16.5625	4.8591e-06
16.5707	3.0219e-06
16.5807	1.7817e-06
16.6045	0.00661
16.6107	0.00927
16.628	0.0137
16.6307	0.01408
16.6406	0.0116
16.663	4.7191e-06
16.6707	3.0217e-06
16.6807	1.7787e-06
16.7045	0.00659
16.7107	0.00926
16.728	0.01369
16.7407	0.01154
16.7625	4.8479e-06
16.7707	3.0224e-06
16.7807	1.7763e-06
16.8045	0.00658
16.8107	0.00927
16.828	0.01369
16.8309	0.0141
16.8407	0.01153
16.8625	4.8461e-06
16.8707	3.0117e-06
16.8807	1.775e-06
16.9045	0.00659
16.9107	0.00927
16.928	0.01369
16.9307	0.01408
16.9407	0.01155
16.9637	4.546e-06
16.9707	3.0183e-06
16.9807	1.7803e-06
17.0044	0.00658
17.0107	0.00927
17.028	0.01369
17.0407	0.01154
17.0624	4.8553e-06
17.0707	3.0159e-06
17.0806	1.7802e-06
17.1044	0.00655
17.1107	0.00927
17.128	0.01369
17.1307	0.01407
17.1407	0.01155
17.1624	4.8507e-06
17.1706	3.0219e-06
17.1807	1.7746e-06
17.2052	0.00694
17.2107	0.00926
17.228	0.01368
17.2407	0.01157
17.2625	4.8449e-06
17.2707	3.007e-06
17.2807	1.7766e-06
17.3044	0.00656
17.3107	0.00927
17.328	0.01369
17.3307	0.01408
17.3407	0.01155
17.3627	4.7816e-06
17.3707	3.0076e-06
17.3807	1.7756e-06
17.4045	0.0066
17.4107	0.00929
17.4279	0.01368
17.4307	0.01408
17.4406	0.0116
17.4625	4.8418e-06
17.4707	3.0165e-06
17.4809	1.7636e-06
17.5044	0.00658
17.5107	0.00929
17.528	0.01369
17.5407	0.01154
17.5624	4.8542e-06
17.5707	3.0145e-06
17.5807	1.7756e-06
17.6044	0.0066
17.6106	0.00928
17.6279	0.01369
17.6307	0.01408
17.6407	0.01155
17.6625	4.8482e-06
17.6707	3.0144e-06
17.6807	1.775e-06
17.7045	0.00661
17.7107	0.00928
17.7279	0.01369
17.7307	0.01408
17.7406	0.01159
17.7638	4.5113e-06
17.7706	3.0193e-06
17.7806	1.7776e-06
17.8044	0.00656
17.8107	0.00928
17.828	0.01369
17.8306	0.01407
17.8407	0.01154
17.8624	4.8518e-06
17.8707	3.0116e-06
17.8807	1.7737e-06
17.9044	0.00658
17.9107	0.0093
17.928	0.01369
17.9407	0.01153
17.9624	4.8544e-06
17.9706	3.018e-06
17.9807	1.7732e-06
18.0044	0.00659
18.0107	0.00928
18.028	0.0137
18.0307	0.01408
18.0407	0.01155
18.0624	4.8452e-06
18.0706	3.013e-06
18.0807	1.7713e-06
18.1045	0.00662
18.1106	0.00927
18.128	0.01368
18.131	0.01412
18.1407	0.01157
18.1624	4.8536e-06
18.1706	3.011e-06
18.1807	1.7715e-06
18.2044	0.00658
18.2107	0.0093
18.228	0.01369
18.2307	0.01408
18.2406	0.01159
18.263	4.7095e-06
18.2706	3.0163e-06
18.2807	1.7741e-06
18.3044	0.00659
18.3107	0.00931
18.328	0.01369
18.3407	0.01152
18.3624	4.8595e-06
18.3707	3.0137e-06
18.3807	1.7743e-06
18.4044	0.00659
18.4107	0.0093
18.4279	0.01369
18.4307	0.01408
18.4407	0.01158
18.4624	4.8596e-06
18.4706	3.0201e-06
18.4809	1.757e-06
18.505	0.00701
18.5106	0.00942
18.5276	0.01369
18.5306	0.01413
18.5407	0.01159
18.5624	4.9087e-06
18.5707	3.0798e-06
18.5807	1.7947e-06
18.6045	0.00661
18.6107	0.00931
18.6279	0.01368
18.6407	0.01153
18.6624	4.8544e-06
18.6707	3.0196e-06
18.6807	1.7776e-06
18.7045	0.00662
18.7107	0.0093
18.7279	0.01369
18.7307	0.01408
18.7407	0.01153
18.7625	4.8368e-06
18.7707	3.0079e-06
18.7807	1.7746e-06
18.8044	0.00662
18.8107	0.0093
18.8279	0.01368
18.8307	0.01408
18.8407	0.01154
18.8628	4.7451e-06
18.8707	3.0074e-06
18.8806	1.7745e-06
18.9045	0.00663
18.9107	0.00929
18.9279	0.01368
18.9407	0.01156
18.9625	4.8359e-06
18.9706	3.0125e-06
18.9807	1.7705e-06
19.0045	0.00662
19.0107	0.0093
19.028	0.0137
19.0306	0.01408
19.0407	0.01151
19.0623	4.8674e-06
19.0706	3.0081e-06
19.0807	1.7676e-06
19.1044	0.00659
19.1106	0.00929
19.1279	0.01369
19.1307	0.01409
19.1407	0.01153
19.1626	4.8037e-06
19.1706	3.0112e-06
19.1807	1.7707e-06
19.2044	0.00662
19.2107	0.00933
19.2279	0.01369
19.2307	0.01409
19.2407	0.01153
19.2624	4.8454e-06
19.2707	3.0147e-06
19.2807	1.7706e-06
19.3045	0.00665
19.3107	0.00933
19.3279	0.01369
19.3307	0.0141
19.3407	0.01157
19.3626	4.7911e-06
19.3707	3.0052e-06
19.3807	1.7708e-06
19.4045	0.00664
19.4106	0.0093
19.4279	0.01368
19.4307	0.01409
19.4406	0.01157
19.4624	4.8464e-06
19.4706	3.0063e-06
19.4806	1.7707e-06
19.5044	0.0066
19.5109	0.0094
19.5279	0.01369
19.5307	0.01409
19.5406	0.01157
19.5639	4.4742e-06
19.5708	2.9854e-06
19.5806	1.7692e-06
19.6044	0.00662
19.6107	0.00932
19.6279	0.0137
19.6307	0.0141
19.6407	0.01153
19.6628	4.7378e-06
19.6706	3.009e-06
19.6807	1.767e-06
19.7044	0.00663
19.7107	0.00933
19.7279	0.0137
19.7307	0.0141
19.7409	0.01132
19.7624	4.8561e-06
19.7707	3.003e-06
19.7807	1.7716e-06
19.8044	0.00662
19.8107	0.00934
19.8279	0.01371
19.8407	0.01156
19.8624	4.8537e-06
19.8707	3.0055e-06
19.8807	1.7669e-06
19.9045	0.00668
19.9107	0.00935
19.9278	0.01369
19.9307	0.01411
19.9407	0.01154
19.9624	4.8396e-06
19.9707	3.0038e-06
19.9807	1.769e-06
20.0048	0.00685
20.0107	0.00935
20.0278	0.01369
20.0307	0.01412
20.0406	0.01158
20.0625	4.8287e-06
20.0706	3.0123e-06
20.0806	1.7717e-06
20.1044	0.00664
20.1107	0.00935
20.1277	0.0137
20.1307	0.01412
20.1407	0.01152
20.1625	4.823e-06
20.1707	2.9994e-06
20.1806	1.7699e-06
20.2051	0.00698
20.2107	0.00935
20.2277	0.0137
20.2307	0.01412
20.2406	0.01157
20.2625	4.822e-06
20.2706	3.0041e-06
20.2807	1.768e-06
20.3044	0.00666
20.3107	0.00938
20.3277	0.0137
20.3307	0.01413
20.3407	0.01153
20.3625	4.8263e-06
20.3707	3.0012e-06
20.3806	1.7707e-06
20.4044	0.00667
20.4107	0.00938
20.4277	0.01371
20.4307	0.01414
20.4406	0.01159
20.4628	4.7537e-06
20.4707	3.002e-06
20.4807	1.7714e-06
20.5045	0.00673
20.5106	0.00938
20.5277	0.01371
20.5307	0.01413
20.5406	0.01158
20.5624	4.8492e-06
20.5707	2.9984e-06
20.5807	1.7671e-06
20.6045	0.00674
20.6106	0.0094
20.6277	0.01372
20.6306	0.01415
20.6407	0.01155
20.6625	4.829e-06
20.6707	3.0136e-06
20.6807	1.7683e-06
20.7045	0.00671
20.7107	0.00941
20.7276	0.01371
20.7306	0.01415
20.7407	0.01155
20.7624	4.8322e-06
20.7707	2.9987e-06
20.7806	1.7699e-06
20.8052	0.00705
20.8106	0.0094
20.8275	0.01371
20.8307	0.01416
20.8406	0.01159
20.8624	4.8366e-06
20.8707	2.9965e-06
20.8807	1.7668e-06
20.9045	0.00674
20.9107	0.00941
20.9275	0.01371
20.9306	0.01416
20.9407	0.01156
20.9626	4.7889e-06
20.9709	2.9548e-06
20.9807	1.7651e-06
21.0044	0.00672
21.0107	0.00945
21.0275	0.01371
21.0307	0.01417
21.0407	0.01156
21.0623	4.8597e-06
21.0707	2.9974e-06
21.0807	1.7654e-06
21.1044	0.00673
21.1107	0.00946
21.1274	0.01371
21.1306	0.01418
21.1406	0.01161
21.1629	4.7178e-06
21.1707	3.0088e-06
21.1807	1.7667e-06
21.2045	0.00679
21.2107	0.00947
21.2274	0.01372
21.2307	0.01419
21.2407	0.01156
21.2625	4.8088e-06
21.2707	3.0088e-06
21.2807	1.7671e-06
21.3044	0.00678
21.3107	0.00947
21.3273	0.01372
21.3307	0.0142
21.3407	0.01161
21.3627	4.7662e-06
21.3707	3.0105e-06
21.3807	1.7668e-06
21.4044	0.00676
21.4107	0.00949
21.4273	0.01372
21.4306	0.0142
21.4407	0.01161
21.4625	4.8116e-06
21.4707	3.0052e-06
21.4806	1.7713e-06
21.506	0.00751
21.5109	0.00957
21.5273	0.01372
21.5307	0.01421
21.5407	0.01157
21.5625	4.8234e-06
21.5709	2.9567e-06
21.5806	1.7691e-06
21.6044	0.00678
21.6107	0.0095
21.6273	0.01372
21.6306	0.01421
21.6407	0.01158
21.6624	4.8337e-06
21.6707	2.9989e-06
21.6807	1.7676e-06
21.7045	0.00684
21.7107	0.0095
21.7273	0.01373
21.7308	0.01423
21.7406	0.01162
21.7623	4.8597e-06
21.7707	3.0094e-06
21.7806	1.7698e-06
21.8045	0.00684
21.8106	0.0095
21.8272	0.01373
21.8306	0.01422
21.8409	0.01138
21.8623	4.8541e-06
21.8707	2.9964e-06
21.8807	1.7641e-06
21.9045	0.00686
21.9107	0.00952
21.9272	0.01373
21.9307	0.01424
21.9406	0.01164
21.9625	4.8147e-06
21.9707	3.0089e-06
21.9807	1.7664e-06
22.0044	0.00681
22.0107	0.00953
22.0274	0.01377
22.0308	0.01425
22.0406	0.01163
22.0624	4.8349e-06
22.0707	3.0044e-06
22.0807	1.7672e-06
22.1044	0.00685
22.1107	0.00955
22.1271	0.01373
22.1306	0.01424
22.1407	0.0116
22.1625	4.8225e-06
22.1707	3.0009e-06
22.1806	1.7689e-06
22.2045	0.00688
22.2107	0.00955
22.2271	0.01374
22.2307	0.01425
22.241	0.01125
22.2624	4.8397e-06
22.2706	3.0096e-06
22.2807	1.7684e-06
22.3044	0.00685
22.3107	0.00957
22.3271	0.01374
22.3307	0.01426
22.3407	0.01161
22.3625	4.8084e-06
22.3707	3.0097e-06
22.3807	1.7666e-06
22.4044	0.00685
22.4107	0.00958
22.427	0.01373
22.4307	0.01426
22.4407	0.01161
22.4625	4.8222e-06
22.4706	3.0096e-06
22.4807	1.7649e-06
22.5044	0.00687
22.5107	0.00958
22.527	0.01375
22.5308	0.01428
22.5407	0.0116
22.5625	4.8182e-06
22.5707	3.0059e-06
22.5806	1.7675e-06
22.6044	0.00686
22.6106	0.00957
22.6271	0.01377
22.6307	0.01427
22.6409	0.01143
22.6625	4.8046e-06
22.6706	3.0057e-06
22.6807	1.7649e-06
22.7044	0.00686
22.7107	0.00959
22.727	0.01375
22.7307	0.01428
22.7407	0.01162
22.7624	4.8325e-06
22.772	2.7445e-06
22.7807	1.7623e-06
22.8045	0.00695
22.8107	0.00963
22.8269	0.01375
22.8307	0.0143
22.8407	0.01165
22.8625	4.8121e-06
22.8707	3.012e-06
22.8807	1.7663e-06
22.9045	0.00692
22.9107	0.00962
22.9269	0.01376
22.9306	0.01429
22.9406	0.01168
22.9623	4.8618e-06
22.9707	3.0037e-06
22.9807	1.7655e-06
23.0044	0.0069
23.0107	0.00963
23.0268	0.01375
23.0306	0.01429
23.0407	0.01164
23.0624	4.8464e-06
23.0707	3.0009e-06
23.0807	1.7655e-06
23.1045	0.00696
23.1109	0.00973
23.1268	0.01376
23.1306	0.0143
23.1407	0.01163
23.1625	4.8067e-06
23.1707	3.0044e-06
23.1807	1.7644e-06
23.2044	0.00692
23.2107	0.00965
23.2268	0.01376
23.2307	0.01432
23.2407	0.01163
23.2625	4.8243e-06
23.2707	2.9989e-06
23.2807	1.7676e-06
23.3045	0.00696
23.3107	0.00966
23.3268	0.01376
23.3307	0.01432
23.3407	0.01165
23.3629	4.7257e-06
23.3707	3.0114e-06
23.3807	1.7651e-06
23.4048	0.0071
23.4107	0.00966
23.4268	0.01377
23.4307	0.01433
23.4407	0.01169
23.4624	4.8395e-06
23.4706	3.0072e-06
23.4806	1.768e-06
23.5033	0.00659
23.5107	0.00984
23.5262	0.01376
23.5307	0.01439
23.5406	0.01175
23.563	4.7612e-06
23.5707	3.0885e-06
23.5806	1.7969e-06
23.6045	0.00699
23.6107	0.00967
23.6267	0.01376
23.6307	0.01433
23.6407	0.01165
23.6624	4.8309e-06
23.6707	3.0042e-06
23.6807	1.7671e-06
23.7045	0.00699
23.7107	0.00966
23.7266	0.01376
23.7307	0.01433
23.7406	0.01169
23.7646	4.3328e-06
23.7707	3.0036e-06
23.7807	1.7647e-06
23.8044	0.00697
23.8106	0.00968
23.8267	0.01377
23.8307	0.01434
23.8407	0.01167
23.8623	4.8511e-06
23.8707	3.0059e-06
23.8806	1.7676e-06
23.9044	0.00695
23.9107	0.00969
23.928	0.01398
23.9309	0.01438
23.9409	0.01144
23.9625	4.8046e-06
23.9707	2.9931e-06
23.9807	1.7655e-06
24.0045	0.00701
24.0107	0.00972
24.0265	0.01377
24.0307	0.01436
24.0407	0.01166
24.0625	4.8261e-06
24.0707	3.0014e-06
24.0807	1.7675e-06
24.1044	0.00699
24.1107	0.00973
24.1265	0.01377
24.1306	0.01436
24.1407	0.01167
24.1625	4.8216e-06
24.1706	3.0109e-06
24.1806	1.7673e-06
24.2045	0.007
24.2107	0.00973
24.2265	0.01377
24.2307	0.01436
24.2406	0.01172
24.2625	4.8238e-06
24.2707	3.0062e-06
24.2806	1.7674e-06
24.3045	0.00702
24.3106	0.00972
24.3267	0.01382
24.3306	0.01437
24.3411	0.01122
24.3624	4.8526e-06
24.3707	3.0096e-06
24.3806	1.7686e-06
24.4045	0.00703
24.4107	0.00975
24.4264	0.01378
24.4307	0.01438
24.4406	0.01173
24.4642	4.4231e-06
24.4707	3.001e-06
24.4807	1.7679e-06
24.5044	0.00703
24.5107	0.00974
24.5264	0.01378
24.5307	0.01438
24.5407	0.01168
24.5625	4.8262e-06
24.5707	2.9999e-06
24.5806	1.7679e-06
24.6044	0.00702
24.6107	0.00976
24.6264	0.01378
24.6306	0.01438
24.6406	0.01173
24.6624	4.8413e-06
24.6707	3.0039e-06
24.6809	1.7516e-06
24.7048	0.00723
24.7107	0.00974
24.7264	0.01379
24.7307	0.01439
24.7406	0.01173
24.7628	4.7552e-06
24.7706	3.0048e-06
24.7806	1.7666e-06
24.8044	0.00701
24.8107	0.00976
24.8264	0.01378
24.8306	0.01439
24.8407	0.0117
24.8636	4.5533e-06
24.8711	2.9186e-06
24.8806	1.7649e-06
24.9045	0.00706
24.9107	0.00978
24.9264	0.01379
24.9307	0.0144
24.9407	0.0117
24.9631	4.6752e-06
24.9707	2.9984e-06
24.9807	1.7657e-06
25.0044	0.00705
25.0107	0.00979
25.0263	0.01378
25.0307	0.01441
25.0406	0.01173
25.0623	4.8637e-06
25.0707	3.0041e-06
25.0806	1.7685e-06
25.1044	0.00707
25.1107	0.00978
25.1263	0.01379
25.1306	0.0144
25.1407	0.01174
25.1626	4.7939e-06
25.1707	3.0063e-06
25.1808	1.758e-06
25.2045	0.00709
25.2107	0.00981
25.2263	0.0138
25.2306	0.01441
25.2407	0.01171
25.2625	4.8222e-06
25.2707	3.0095e-06
25.2807	1.7683e-06
25.3045	0.00709
25.3109	0.00987
25.3263	0.01379
25.3307	0.01442
25.3407	0.01168
25.3624	4.8383e-06
25.3707	2.9918e-06
25.3807	1.7626e-06
25.4046	0.00714
25.4107	0.00981
25.4262	0.01379
25.4307	0.01442
25.4407	0.0117
25.4625	4.8145e-06
25.4707	3.0044e-06
25.4807	1.7635e-06
25.506	0.00782
25.5107	0.0098
25.5262	0.01379
25.5306	0.01442
25.5406	0.01176
25.5624	4.8316e-06
25.5707	2.9945e-06
25.5807	1.7625e-06
25.6045	0.00713
25.6107	0.00981
25.6262	0.0138
25.6306	0.01442
25.6409	0.01145
25.6624	4.8403e-06
25.6706	3.0073e-06
25.6807	1.7647e-06
25.7049	0.00729
25.7107	0.0098
25.7262	0.0138
25.7307	0.01443
25.7406	0.01177
25.7626	4.7825e-06
25.7706	3.0017e-06
25.7809	1.7508e-06
25.8045	0.00723
25.8107	0.00992
25.8259	0.0138
25.8307	0.01447
25.8407	0.01173
25.8624	4.8878e-06
25.8707	3.0395e-06
25.8807	1.7775e-06
25.9044	0.0071
25.9107	0.00984
25.9262	0.0138
25.9306	0.01444
25.9407	0.01176
25.9624	4.8485e-06
25.9706	3.0144e-06
25.9807	1.7693e-06
26.0046	0.00732
26.0107	0.00993
26.0258	0.0138
26.0307	0.01447
26.0407	0.01175
26.0624	4.8837e-06
26.0707	3.0568e-06
26.0807	1.7815e-06
26.1044	0.00713
26.1106	0.00984
26.1261	0.0138
26.1307	0.01444
26.1407	0.01176
26.1624	4.8487e-06
26.1707	3.0132e-06
26.1807	1.7692e-06
26.2045	0.00713
26.2107	0.00984
26.2261	0.01381
26.2307	0.01445
26.2406	0.01178
26.2625	4.8225e-06
26.2706	3.0108e-06
26.2807	1.7687e-06
26.3044	0.00711
26.3107	0.00985
26.3261	0.0138
26.3307	0.01445
26.3407	0.01176
26.3625	4.8341e-06
26.3707	2.9975e-06
[truncated: 157,280 more rows]

## Sheet: Fig.3b
Time (s)	Id (A)
0.00622	0.00472
0.01069	0.00171
0.03094	6.4046e-07
0.04065	5.153e-07
0.05065	4.43e-07
0.0746	0.00381
0.0807	0.00463
0.09069	0.00583
0.10069	0.00688
0.11063	0.00111
0.13104	5.4936e-07
0.14081	4.594e-07
0.15065	4.0496e-07
0.17456	0.00378
0.18068	0.00459
0.19091	0.00581
0.20069	0.00683
0.2107	0.00107
0.23102	5.366e-07
0.2407	4.4848e-07
0.2507	3.9394e-07
0.27456	0.00376
0.28066	0.00457
0.2907	0.00577
0.30066	0.0068
0.3107	0.00106
0.33105	5.2916e-07
0.34069	4.4192e-07
0.35065	3.8708e-07
0.37451	0.00375
0.38064	0.00456
0.39064	0.00574
0.40065	0.00678
0.41069	0.00105
0.43107	5.2408e-07
0.44069	4.3686e-07
0.45068	3.8156e-07
0.47454	0.00374
0.48065	0.00455
0.49063	0.00572
0.50064	0.00675
0.51064	0.00106
0.53249	5.0276e-07
0.5407	4.3312e-07
0.55065	3.776e-07
0.57455	0.00374
0.58065	0.00454
0.59069	0.00571
0.60069	0.00674
0.61065	0.00105
0.63106	5.1718e-07
0.64069	4.2902e-07
0.65064	3.7408e-07
0.67456	0.00374
0.68065	0.00453
0.69068	0.0057
0.70064	0.00672
0.71064	0.00105
0.73156	5.0792e-07
0.74066	4.2652e-07
0.75066	3.71e-07
0.77456	0.00373
0.78071	0.00453
0.79066	0.00569
0.80064	0.00671
0.81065	0.00104
0.83099	5.1366e-07
0.84065	4.2404e-07
0.85069	3.676e-07
0.87458	0.00373
0.88065	0.00452
0.89068	0.00568
0.90063	0.0067
0.91064	0.00104
0.93103	5.1136e-07
0.94065	4.2086e-07
0.95065	3.6542e-07
0.9744	0.00369
0.98065	0.0045
0.99068	0.00567
1.00089	0.00671
1.0107	0.00101
1.0311	5.0784e-07
1.0407	4.1862e-07
1.0507	3.6262e-07
1.07483	0.00375
1.08066	0.00451
1.0907	0.00567
1.10066	0.00668
1.11066	0.00102
1.13101	5.0758e-07
1.1407	4.1678e-07
1.1507	3.6034e-07
1.17458	0.00372
1.18065	0.00451
1.19068	0.00566
1.20069	0.00668
1.21064	0.00102
1.23106	5.059e-07
1.24065	4.1594e-07
1.25064	3.5838e-07
1.27517	0.00379
1.28065	0.0045
1.29065	0.00566
1.30068	0.00667
1.31068	0.00101
1.331	5.0546e-07
1.34082	4.123e-07
1.35065	3.5692e-07
1.37459	0.00371
1.38069	0.0045
1.39065	0.00565
1.40069	0.00667
1.4107	0.001
1.43106	5.0308e-07
1.44069	4.1244e-07
1.45068	3.5488e-07
1.47457	0.00371
1.48064	0.00449
1.49064	0.00564
1.5009	0.00668
1.51065	0.00101
1.53102	5.0224e-07
1.54066	4.111e-07
1.5507	3.5368e-07
1.57455	0.00371
1.58069	0.0045
1.59069	0.00564
1.60065	0.00665
1.61069	0.0009996
1.63111	5.003e-07
1.64065	4.1056e-07
1.65069	3.52e-07
1.67452	0.0037
1.68102	0.00454
1.69065	0.00564
1.70069	0.00665
1.71069	0.0009978
1.73111	4.9854e-07
1.7407	4.0846e-07
1.7507	3.4992e-07
1.77487	0.00374
1.78069	0.00449
1.79065	0.00563
1.80066	0.00664
1.81069	0.0009958
1.83111	4.9786e-07
1.84092	4.0554e-07
1.85065	3.493e-07
1.87462	0.00371
1.88066	0.00449
1.89064	0.00563
1.90069	0.00664
1.91066	0.001
1.93112	4.9684e-07
1.94065	4.0716e-07
1.9507	3.481e-07
1.97455	0.0037
1.98068	0.00449
1.99064	0.00563
2.00065	0.00664
2.01068	0.000994
2.03104	4.9746e-07
2.04069	4.05e-07
2.05068	3.4676e-07
2.07462	0.00371
2.08068	0.00449
2.09068	0.00563
2.10064	0.00663
2.11068	0.0009952
2.13106	4.9614e-07
2.14066	4.048e-07
2.15068	3.4602e-07
2.17461	0.00371
2.18068	0.00449
2.19068	0.00563
2.20068	0.00663
2.21099	0.0009148
2.23102	4.9626e-07
2.24066	4.0338e-07
2.2507	3.4466e-07
2.27455	0.0037
2.2807	0.00449
2.29068	0.00563
2.3007	0.00663
2.31065	0.001
2.3325	4.7586e-07
2.34065	4.0276e-07
2.35068	3.4398e-07
2.37455	0.0037
2.38064	0.00448
2.39064	0.00562
2.40068	0.00663
2.41064	0.001
2.43095	4.9504e-07
2.44068	4.0194e-07
2.45069	3.4286e-07
2.47484	0.00374
2.48064	0.00448
2.49068	0.00562
2.50068	0.00663
2.51065	0.0009982
2.53096	4.948e-07
2.54069	4.009e-07
2.55064	3.425e-07
2.57451	0.00369
2.58068	0.00448
2.59068	0.00562
2.60064	0.00662
2.61101	0.0009084
2.63111	4.9182e-07
2.6407	4.0048e-07
2.6507	3.4076e-07
2.67452	0.00369
2.68069	0.00448
2.69065	0.00562
2.70064	0.00662
2.71068	0.0009886
2.73105	4.9164e-07
2.74069	3.9932e-07
2.75065	3.4104e-07
2.77482	0.00373
2.78065	0.00447
2.79064	0.00561
2.80064	0.00662
2.81068	0.000988
2.83111	4.9074e-07
2.8407	3.988e-07
2.85065	3.4008e-07
2.87457	0.0037
2.88065	0.00447
2.89068	0.00562
2.90065	0.00662
2.91064	0.000998
2.93186	4.8036e-07
2.9407	3.9836e-07
2.9507	3.3844e-07
2.97458	0.00369
2.98065	0.00447
2.99069	0.00562
3.00088	0.00664
3.0107	0.000981
3.03106	4.9026e-07
3.0407	3.9726e-07
3.05065	3.3828e-07
3.0746	0.0037
3.0807	0.00448
3.09065	0.00561
3.10069	0.00662
3.11063	0.0009964
3.13102	4.904e-07
3.14064	3.9772e-07
3.15063	3.378e-07
3.17503	0.00376
3.18064	0.00447
3.19068	0.00561
3.20068	0.00661
3.21089	0.000934
3.23139	4.8464e-07
3.24069	3.9628e-07
3.2507	3.3684e-07
3.27461	0.0037
3.2807	0.00448
3.29066	0.00561
3.30066	0.00661
3.31066	0.000989
3.33116	4.872e-07
3.34064	3.963e-07
3.35063	3.3714e-07
3.37461	0.0037
3.38069	0.00447
3.39068	0.00561
3.40154	0.00675
3.41073	0.0009714
3.43111	4.8724e-07
3.4407	3.954e-07
3.45064	3.3654e-07
3.47462	0.0037
3.4807	0.00447
3.49066	0.00561
3.50066	0.00661
3.51066	0.0009882
3.53106	4.876e-07
3.54065	3.9514e-07
3.55066	3.3606e-07
3.57451	0.00368
3.58066	0.00447
3.5907	0.00561
3.60066	0.00661
3.61066	0.0009876
3.63112	4.8692e-07
3.6407	3.9412e-07
3.65064	3.3492e-07
3.67456	0.00369
3.6807	0.00447
3.69066	0.00561
3.70066	0.0066
3.71066	0.0009866
3.73249	4.6776e-07
3.74091	3.9206e-07
3.75064	3.3456e-07
3.77489	0.00373
3.7807	0.00447
3.79069	0.00561
3.8007	0.00661
3.81066	0.0009864
3.83252	4.6696e-07
3.84069	3.9282e-07
3.85069	3.3418e-07
3.87451	0.00368
3.88069	0.00447
3.89065	0.0056
3.90158	0.00669
3.91069	0.0009776
3.93107	4.859e-07
3.9407	3.9264e-07
3.95066	3.3376e-07
3.97469	0.0037
3.98069	0.00447
3.99065	0.0056
4.00065	0.0066
4.01066	0.0009864
4.03093	4.874e-07
4.04069	3.9188e-07
4.05068	3.3304e-07
4.07482	0.00372
4.08065	0.00446
4.09069	0.0056
4.10069	0.0066
4.11064	0.00099
4.13105	4.85e-07
4.14065	3.9156e-07
4.15069	3.3192e-07
4.17443	0.00366
4.18066	0.00446
4.19066	0.0056
4.20069	0.0066
4.21068	0.0009778
4.23107	4.8478e-07
4.24064	3.913e-07
4.25068	3.3194e-07
4.27451	0.00368
4.28069	0.00447
4.29093	0.00563
4.30069	0.0066
4.31069	0.0009762
4.33097	4.8602e-07
4.3407	3.9002e-07
4.3507	3.3116e-07
4.37456	0.00368
4.38069	0.00447
4.39065	0.0056
4.40069	0.0066
4.41064	0.0009874
4.43106	4.8408e-07
4.44064	3.9058e-07
4.45063	3.312e-07
4.47473	0.00371
4.48065	0.00446
4.49086	0.00562
4.50066	0.0066
4.5107	0.000973
4.53111	4.83e-07
4.5407	3.896e-07
4.55066	3.298e-07
4.57458	0.00368
4.58066	0.00446
4.59069	0.0056
4.6007	0.0066
4.61066	0.0009816
4.63097	4.85e-07
4.6407	3.8868e-07
4.6507	3.297e-07
4.67458	0.00368
4.6807	0.00447
4.69066	0.0056
4.70067	0.0066
4.71066	0.0009812
4.73111	4.8226e-07
4.7407	3.8928e-07
4.7507	3.2912e-07
4.77461	0.00369
4.78069	0.00446
4.79069	0.0056
4.8007	0.0066
4.81065	0.0009836
4.83096	4.8402e-07
4.84065	3.8844e-07
4.85065	3.2876e-07
4.87461	0.00369
4.88069	0.00446
4.89068	0.0056
4.90154	0.00667
4.91065	0.000983
4.93107	4.8206e-07
4.94066	3.8802e-07
4.95066	3.2848e-07
4.97451	0.00367
4.98069	0.00446
4.99069	0.0056
5.00069	0.00659
5.0107	0.0009722
5.03107	4.8202e-07
5.04065	3.8778e-07
5.05068	3.2812e-07
5.07482	0.00371
5.08065	0.00446
5.09065	0.00559
5.10069	0.00659
5.11064	0.0009842
5.13101	4.824e-07
5.14068	3.8724e-07
5.15068	3.2832e-07
5.17455	0.00368
5.18065	0.00446
5.19063	0.00559
5.20064	0.00659
5.21068	0.0009752
5.23204	4.6798e-07
5.24069	3.8702e-07
5.25069	3.2756e-07
5.27451	0.00367
5.28065	0.00446
5.29069	0.0056
5.3007	0.00659
5.31065	0.000983
5.33106	4.8128e-07
5.34064	3.8726e-07
5.35068	3.2756e-07
5.37472	0.0037
5.38065	0.00445
5.39064	0.00559
5.40065	0.00659
5.41065	0.0009794
5.43107	4.8064e-07
5.4407	3.8698e-07
5.4507	3.2704e-07
5.47452	0.00367
5.48065	0.00446
5.49069	0.0056
5.5007	0.00659
5.51444	0.0002312
5.52882	5.1532e-07
5.54069	3.8626e-07
5.55064	3.2656e-07
5.57526	0.00377
5.58064	0.00445
5.59083	0.00561
5.60065	0.00659
5.61068	0.0009752
5.6311	4.7974e-07
5.64113	3.825e-07
5.65066	3.2664e-07
5.67458	0.00368
5.68065	0.00446
5.69069	0.00559
5.70068	0.00659
5.71087	0.0009296
5.73107	4.799e-07
5.74065	3.8556e-07
5.75064	3.2608e-07
5.77455	0.00368
5.78069	0.00446
5.7907	0.00559
5.80082	0.0066
5.81069	0.0009704
5.83091	4.818e-07
5.8407	3.8458e-07
5.85066	3.2566e-07
5.87487	0.00372
5.88065	0.00445
5.89065	0.00559
5.9007	0.00659
5.91069	0.0009714
5.93095	4.8088e-07
5.94068	3.8476e-07
5.95064	3.254e-07
5.97492	0.00372
5.98065	0.00445
5.99064	0.00558
6.00068	0.00659
6.01063	0.0009834
6.03115	4.7794e-07
6.04069	3.8426e-07
6.05068	3.256e-07
6.07451	0.00367
6.08064	0.00445
6.09068	0.00559
6.10094	0.00661
6.11099	0.000899
6.13101	4.7944e-07
6.1407	3.8428e-07
6.15069	3.2476e-07
6.17451	0.00367
6.18069	0.00446
6.19064	0.00558
6.20064	0.00658
6.21068	0.0009732
6.23152	4.7264e-07
6.2407	3.8386e-07
6.25068	3.2414e-07
6.27451	0.00367
6.28064	0.00445
6.2907	0.00559
6.3009	0.00661
6.31066	0.0009778
6.33116	4.7766e-07
6.34066	3.8412e-07
6.3507	3.2438e-07
6.37457	0.00368
6.38066	0.00445
6.39065	0.00559
6.40069	0.00659
6.41064	0.0009828
6.43152	4.7218e-07
6.44064	3.8476e-07
6.45068	3.2404e-07
6.47452	0.00367
6.48069	0.00446
6.49068	0.00559
6.50065	0.00658
6.51065	0.000979
6.53227	4.6192e-07
6.54065	3.8346e-07
6.55064	3.2378e-07
6.5746	0.00368
6.5807	0.00446
6.59064	0.00558
6.60066	0.00658
6.61069	0.0009688
6.63205	4.6414e-07
6.64069	3.831e-07
6.65063	3.2334e-07
6.67454	0.00367
6.68081	0.00447
6.69114	0.00564
6.70071	0.00659
6.71069	0.0009688
6.73111	4.771e-07
6.74066	3.8338e-07
6.7507	3.2296e-07
6.77458	0.00368
6.7807	0.00446
6.79066	0.00558
6.80064	0.00658
6.81065	0.0009774
6.8311	4.7706e-07
6.84065	3.829e-07
6.85068	3.235e-07
6.87469	0.00369
6.88066	0.00445
6.89066	0.00558
6.90064	0.00658
6.91069	0.0009652
6.93096	4.7884e-07
6.94064	3.827e-07
6.95064	3.2334e-07
6.97451	0.00367
6.98069	0.00445
6.99065	0.00558
7.00065	0.00658
7.01069	0.0009682
7.03111	4.764e-07
7.04065	3.8248e-07
7.0507	3.2254e-07
7.07461	0.00368
7.08069	0.00445
7.09064	0.00558
7.10064	0.00658
7.11068	0.0009682
7.13095	4.7814e-07
7.14064	3.8256e-07
7.15068	3.228e-07
7.1746	0.00368
7.18068	0.00445
7.19076	0.00559
7.20069	0.00658
7.2107	0.0009654
7.23116	4.7538e-07
7.24065	3.8198e-07
7.25066	3.2282e-07
7.27455	0.00367
7.28064	0.00445
7.29068	0.00558
7.30065	0.00658
7.31066	0.0009754
7.33106	4.7638e-07
7.34069	3.816e-07
7.35064	3.2238e-07
7.37463	0.00368
7.3807	0.00445
7.39068	0.00558
7.40064	0.00657
7.41068	0.0009702
7.43103	4.7692e-07
7.44069	3.815e-07
7.45065	3.2138e-07
7.47464	0.00368
7.48106	0.0045
7.49093	0.00561
7.50066	0.00658
7.51065	0.0009764
7.53116	4.7444e-07
7.54066	3.8134e-07
7.55069	3.2176e-07
7.57455	0.00367
7.58065	0.00445
7.59069	0.00558
7.60086	0.00659
7.61065	0.0009762
7.63202	4.6268e-07
7.64064	3.8116e-07
7.65063	3.2174e-07
7.67457	0.00367
7.68086	0.00447
7.69134	0.00565
7.7007	0.00658
7.71069	0.0009652
7.731	4.7662e-07
7.7407	3.8088e-07
7.75068	3.2098e-07
7.77463	0.00368
7.7807	0.00445
7.79066	0.00558
7.80066	0.00658
7.81064	0.000978
7.83101	4.7674e-07
7.84064	3.8092e-07
7.85063	3.2144e-07
7.87449	0.00366
7.88064	0.00444
7.89064	0.00558
7.90064	0.00657
7.91064	0.000977
7.93111	4.7472e-07
7.94068	3.7984e-07
7.95068	3.2104e-07
7.97533	0.00377
7.98069	0.00445
7.99066	0.00558
8.00065	0.00657
8.01065	0.0009752
8.03104	4.7558e-07
8.04065	3.8054e-07
8.0507	3.2068e-07
8.07456	0.00367
8.08064	0.00444
8.09068	0.00558
8.10064	0.00657
8.11065	0.0009744
8.13128	4.7206e-07
8.14065	3.8034e-07
8.15069	3.204e-07
8.17451	0.00366
8.18065	0.00445
8.19065	0.00558
8.20069	0.00658
8.21069	0.0009648
8.231	4.756e-07
8.24064	3.7986e-07
8.25063	3.2054e-07
8.27466	0.00368
8.28065	0.00444
8.2907	0.00558
8.30069	0.00657
8.31065	0.0009724
8.33261	4.5392e-07
8.34069	3.7954e-07
8.35068	3.2016e-07
8.3746	0.00368
8.38069	0.00445
8.39068	0.00558
8.40068	0.00657
8.41064	0.0009772
8.43235	4.571e-07
8.44065	3.7938e-07
8.4507	3.203e-07
8.47461	0.00368
8.48069	0.00445
8.49068	0.00558
8.50064	0.00657
8.5142	0.0002592
8.52976	4.9402e-07
8.54064	3.7892e-07
8.55063	3.1988e-07
8.57449	0.00366
8.58068	0.00445
8.59065	0.00557
8.60069	0.00657
8.61069	0.0009638
8.63107	4.7454e-07
8.6407	3.7858e-07
8.65065	3.1998e-07
8.67452	0.00366
8.68065	0.00444
8.69065	0.00557
8.70073	0.00658
8.71065	0.0009734
8.73106	4.7436e-07
8.74064	3.7878e-07
8.75065	3.1986e-07
8.77457	0.00367
8.78069	0.00445
8.79068	0.00558
8.80068	0.00657
8.81064	0.0009754
8.83229	4.578e-07
8.8407	3.7828e-07
8.85069	3.1918e-07
8.87461	0.00367
8.8807	0.00445
8.89065	0.00557
8.9007	0.00657
8.91069	0.0009628
8.93111	4.731e-07
8.9407	3.7816e-07
8.95066	3.194e-07
8.97459	0.00367
8.98066	0.00444
8.99064	0.00557
9.00069	0.00657
9.01416	0.00026504
9.02984	4.9156e-07
9.04069	3.7784e-07
9.05069	3.191e-07
9.07456	0.00367
9.08065	0.00444
9.0907	0.00558
9.1007	0.00657
9.11066	0.0009692
9.13202	4.6024e-07
9.14068	3.7802e-07
9.15081	3.18e-07
9.1746	0.00367
9.18092	0.00447
9.19065	0.00557
9.20071	0.00657
9.21065	0.0009714
9.23105	4.7372e-07
9.24068	3.7852e-07
9.25063	3.1926e-07
9.27473	0.00369
9.28065	0.00444
9.29068	0.00557
9.30102	0.0066
9.31069	0.0009612
9.33143	4.6832e-07
9.34065	3.778e-07
9.35065	3.1858e-07
9.37451	0.00366
9.38069	0.00444
9.39068	0.00557
9.40068	0.00657
9.41091	0.0009084
9.43107	4.734e-07
9.4407	3.7728e-07
9.45066	3.1846e-07
9.47455	0.00366
9.48065	0.00444
9.49065	0.00557
9.50065	0.00656
9.51413	0.00026836
9.52918	5.0154e-07
9.54097	3.7524e-07
9.55069	3.184e-07
9.57495	0.00372
9.58065	0.00445
9.5907	0.00558
9.6007	0.00657
9.6107	0.0009614
9.63101	4.7386e-07
9.64065	3.7758e-07
9.6507	3.1856e-07
9.6746	0.00367
9.68069	0.00444
9.69065	0.00557
9.70064	0.00656
9.71063	0.000975
9.73094	4.7498e-07
9.74068	3.776e-07
9.75065	3.186e-07
9.77434	0.00363
9.78065	0.00443
9.7907	0.00557
9.80066	0.00656
9.81068	0.0009588
9.83111	4.7224e-07
9.84065	3.7704e-07
9.85065	3.1788e-07
9.87455	0.00366
9.88069	0.00444
9.89068	0.00557
9.90068	0.00657
9.91064	0.0009738
9.93101	4.7352e-07
9.94093	3.7492e-07
9.95068	3.181e-07
9.97451	0.00366
9.98069	0.00444
9.99069	0.00557
10.0007	0.00657
10.0107	0.0009598
10.0311	4.7202e-07
10.0407	3.7702e-07
10.0507	3.18e-07
10.0746	0.00367
10.0807	0.00444
10.0907	0.00557
10.1007	0.00657
10.1106	0.0009736
10.1311	4.7178e-07
10.1407	3.7662e-07
10.1509	3.1724e-07
10.1746	0.00367
10.1807	0.00444
10.1906	0.00557
10.2006	0.00656
10.2106	0.0009692
10.231	4.7326e-07
10.2407	3.7594e-07
10.2507	3.1824e-07
10.2745	0.00366
10.2806	0.00444
10.2907	0.00557
10.3009	0.00659
10.3107	0.0009602
10.3309	4.7328e-07
10.3407	3.7666e-07
10.3507	3.1736e-07
10.3745	0.00366
10.3807	0.00444
10.3906	0.00557
10.4009	0.00658
10.4107	0.0009664
10.431	4.7304e-07
10.4406	3.7636e-07
10.4506	3.1856e-07
10.4751	0.00374
10.4807	0.00444
10.4907	0.00557
10.5007	0.00657
10.5106	0.0009722
10.531	4.7268e-07
10.5406	3.768e-07
10.5507	3.1818e-07
10.5747	0.00369
10.5806	0.00444
10.5906	0.00557
10.6007	0.00657
10.6107	0.0009602
10.6312	4.7064e-07
10.6407	3.7658e-07
10.6506	3.1782e-07
10.6745	0.00366
10.6807	0.00444
10.6907	0.00557
10.7012	0.00661
10.7107	0.000968
10.7312	4.705e-07
10.7407	3.7576e-07
10.7507	3.174e-07
10.7746	0.00366
10.7807	0.00444
10.7909	0.00559
10.8006	0.00656
10.8106	0.0009692
10.8312	4.703e-07
10.8406	3.7632e-07
10.8506	3.1752e-07
10.8745	0.00365
10.8807	0.00444
10.8908	0.00558
10.9007	0.00656
10.9107	0.0009652
10.931	4.7194e-07
10.9407	3.7608e-07
10.9507	3.1754e-07
10.9746	0.00367
10.9807	0.00444
10.9907	0.00557
11.0007	0.00656
11.0107	0.0009576
11.031	4.7202e-07
11.0409	3.7354e-07
11.0507	3.1724e-07
11.0746	0.00367
11.0807	0.00444
11.0907	0.00557
11.1007	0.00656
11.1106	0.0009674
11.1312	4.7006e-07
11.1407	3.7482e-07
11.1508	3.1666e-07
11.1746	0.00366
11.1806	0.00443
11.1906	0.00556
11.2006	0.00656
11.2107	0.0009668
11.2317	4.6322e-07
11.2407	3.7536e-07
11.2507	3.1664e-07
11.2746	0.00366
11.2807	0.00444
11.2907	0.00557
11.3006	0.00656
11.3107	0.0009646
11.331	4.719e-07
11.3407	3.7518e-07
11.3507	3.173e-07
11.3746	0.00367
11.3807	0.00444
11.3907	0.00557
11.4007	0.00656
11.4107	0.0009674
11.4309	4.7312e-07
11.4406	3.756e-07
11.4506	3.168e-07
11.4745	0.00365
11.4814	0.00452
11.4907	0.00557
11.5007	0.00656
11.5107	0.0009664
11.5311	4.7032e-07
11.5406	3.7548e-07
11.5506	3.159e-07
11.5745	0.00365
11.5806	0.00443
11.5907	0.00557
11.6006	0.00656
11.6107	0.0009598
11.6323	4.5346e-07
11.6407	3.7446e-07
11.6507	3.1648e-07
11.6745	0.00366
11.6806	0.00443
11.691	0.00559
11.7007	0.00656
11.7107	0.000956
11.731	4.72e-07
11.7407	3.7454e-07
11.7507	3.1636e-07
11.7746	0.00366
11.7806	0.00443
11.7907	0.00557
11.8007	0.00656
11.8108	0.0009018
11.8311	4.7022e-07
11.8407	3.7448e-07
11.8506	3.1604e-07
11.8746	0.00366
11.8807	0.00444
11.8907	0.00557
11.9007	0.00656
11.9107	0.0009568
11.9311	4.6938e-07
11.9407	3.7414e-07
11.9507	3.1634e-07
11.9745	0.00366
11.9807	0.00444
11.9907	0.00557
12.0006	0.00656
12.015	0.00016742
12.0288	5.0432e-07
12.0407	3.739e-07
12.0507	3.16e-07
12.0746	0.00366
12.0807	0.00444
12.0906	0.00556
12.1007	0.00656
12.1107	0.0009552
12.131	4.7196e-07
12.1406	3.7448e-07
12.1506	3.1566e-07
12.1746	0.00366
12.1809	0.00447
12.1907	0.00557
12.2007	0.00656
12.2107	0.0009572
12.2311	4.6898e-07
12.2407	3.74e-07
12.2506	3.1556e-07
12.2748	0.00369
12.2806	0.00443
12.2909	0.00559
12.3006	0.00656
12.3107	0.0009566
12.3317	4.6102e-07
12.3407	3.7342e-07
12.3508	3.1504e-07
12.3753	0.00376
12.3807	0.00444
12.3907	0.00556
12.4006	0.00655
12.4106	0.0009694
12.4311	4.6958e-07
12.4406	3.7362e-07
12.4506	3.1558e-07
12.4746	0.00366
12.4807	0.00444
12.4906	0.00556
12.5007	0.00656
12.5107	0.0009652
12.5325	4.506e-07
12.5406	3.7348e-07
12.5507	3.1562e-07
12.5748	0.0037
12.5807	0.00443
12.5907	0.00556
12.6006	0.00656
12.611	0.0008752
12.631	4.708e-07
12.6407	3.7318e-07
12.6507	3.1524e-07
12.6745	0.00366
12.6806	0.00443
12.6907	0.00556
12.7006	0.00655
12.7106	0.000967
12.7314	4.6482e-07
12.7407	3.7228e-07
12.7507	3.1536e-07
12.7745	0.00366
12.7807	0.00443
12.7907	0.00557
12.8007	0.00656
12.8107	0.0009524
12.8326	4.4834e-07
12.8407	3.7326e-07
12.8506	3.1538e-07
12.8746	0.00366
12.8807	0.00444
12.8912	0.00561
12.9007	0.00655
12.9107	0.0009576
12.931	4.701e-07
12.9409	3.7098e-07
12.9507	3.151e-07
12.9746	0.00366
12.9807	0.00444
12.9907	0.00557
13.0007	0.00656
13.0107	0.0009546
13.031	4.7072e-07
13.0407	3.7242e-07
13.0507	3.1504e-07
13.0747	0.00368
13.0807	0.00444
13.0907	0.00556
13.1007	0.00656
13.1107	0.0009516
13.1311	4.6868e-07
13.1407	3.728e-07
13.1507	3.147e-07
13.1745	0.00365
13.1806	0.00443
13.1906	0.00556
13.2006	0.00655
13.2106	0.000965
13.2319	4.5682e-07
13.2407	3.7238e-07
13.2507	3.1518e-07
13.2746	0.00367
13.2807	0.00444
13.2906	0.00556
13.3006	0.00655
13.3107	0.0009638
13.331	4.7018e-07
13.3407	3.7232e-07
13.3507	3.1472e-07
13.3746	0.00366
13.3807	0.00444
13.3907	0.00556
13.4006	0.00655
13.4106	0.0009674
13.431	4.697e-07
13.4406	3.7308e-07
13.4506	3.152e-07
13.4755	0.00378
13.4807	0.00444
13.4907	0.00556
13.5006	0.00655
13.5106	0.0009684
13.531	4.7014e-07
13.5406	3.7294e-07
13.5507	3.151e-07
13.5745	0.00365
13.5807	0.00444
13.5907	0.00556
13.6006	0.00655
13.6107	0.0009574
13.6311	4.6838e-07
13.6409	3.7064e-07
13.6507	3.146e-07
13.6745	0.00365
13.6806	0.00443
13.6907	0.00556
13.7007	0.00656
13.7107	0.0009566
13.7311	4.6866e-07
13.7407	3.7198e-07
13.7507	3.1432e-07
13.7746	0.00366
13.7806	0.00443
13.7908	0.00558
13.8007	0.00656
13.8107	0.0009528
13.831	4.693e-07
13.8407	3.7174e-07
13.8507	3.149e-07
13.8753	0.00375
13.8807	0.00443
13.8907	0.00556
13.9006	0.00655
13.9107	0.0009554
13.931	4.6962e-07
13.9407	3.7158e-07
13.9507	3.1448e-07
13.9746	0.00366
13.9807	0.00443
13.9907	0.00556
14.0007	0.00655
14.0107	0.0009606
14.0311	4.6776e-07
14.0406	3.7206e-07
14.0506	3.1476e-07
14.0748	0.0037
14.0807	0.00444
14.0907	0.00557
14.1006	0.00656
14.1107	0.0009592
14.1311	4.6878e-07
14.1407	3.7186e-07
14.1507	3.1402e-07
14.1745	0.00365
14.1807	0.00443
14.1907	0.00556
14.2006	0.00655
14.2111	0.0008434
14.231	4.7026e-07
14.2407	3.7106e-07
14.2507	3.1404e-07
14.2746	0.00367
14.2807	0.00444
14.2907	0.00556
14.3006	0.00655
14.3106	0.0009668
14.331	4.6908e-07
14.3406	3.7192e-07
14.3507	3.1438e-07
14.3758	0.00382
14.3807	0.00443
14.3906	0.00556
14.4007	0.00656
14.4106	0.0009668
14.4315	4.6242e-07
14.4406	3.7168e-07
14.4507	3.148e-07
14.4747	0.00368
14.4807	0.00443
14.4907	0.00556
14.5007	0.00655
14.5107	0.0009606
14.5311	4.6824e-07
14.5407	3.7054e-07
14.5507	3.1392e-07
14.5746	0.00367
14.5807	0.00444
14.5907	0.00556
14.6007	0.00655
14.6106	0.000963
14.631	4.7006e-07
14.6407	3.7104e-07
14.6507	3.143e-07
14.6746	0.00366
14.6807	0.00444
14.6906	0.00556
14.7007	0.00656
14.7107	0.0009494
14.731	4.6966e-07
14.7407	3.7204e-07
14.7507	3.1446e-07
14.7749	0.0037
14.7807	0.00444
14.7906	0.00556
14.8006	0.00655
14.8107	0.000963
14.8311	4.68e-07
14.8406	3.7114e-07
14.8507	3.1416e-07
14.8748	0.00369
14.8807	0.00444
14.8906	0.00556
14.9006	0.00655
14.9107	0.0009554
14.931	4.6936e-07
14.9406	3.712e-07
14.9507	3.1412e-07
14.9745	0.00365
14.9807	0.00443
14.9906	0.00556
15.0007	0.00655
15.0107	0.000963
15.0317	4.5878e-07
15.0407	3.708e-07
15.0507	3.1424e-07
15.0746	0.00366
15.0807	0.00443
15.0907	0.00556
15.1007	0.00655
15.1107	0.0009524
15.1311	4.6744e-07
15.1407	3.7098e-07
15.1507	3.1344e-07
15.1747	0.00368
15.1807	0.00443
15.1906	0.00556
15.2006	0.00655
15.2107	0.0009546
15.231	4.6896e-07
15.2407	3.7092e-07
15.2507	3.138e-07
15.2745	0.00364
15.2807	0.00443
15.2907	0.00555
15.3007	0.00654
15.3107	0.0009488
15.3313	4.644e-07
15.3407	3.7008e-07
15.3506	3.1398e-07
15.3746	0.00366
15.3806	0.00443
15.3907	0.00556
15.4007	0.00655
15.4109	0.000904
15.4311	4.6752e-07
15.4407	3.7018e-07
15.4507	3.1294e-07
15.4745	0.00365
15.4807	0.00443
15.4907	0.00556
15.5007	0.00655
15.5107	0.0009484
15.5311	4.6752e-07
15.5406	3.7062e-07
15.5506	3.1328e-07
15.5745	0.00365
15.5807	0.00443
15.5907	0.00555
15.6007	0.00655
15.6107	0.0009506
15.6323	4.5084e-07
15.6407	3.7086e-07
15.6508	3.127e-07
15.6749	0.0037
15.6807	0.00443
15.6907	0.00556
15.7007	0.00655
15.7107	0.000949
15.731	4.682e-07
15.7407	3.7048e-07
15.7507	3.1292e-07
15.775	0.00371
15.7806	0.00443
15.7909	0.00557
15.8007	0.00655
15.8107	0.0009492
15.831	4.6798e-07
15.8407	3.7026e-07
15.8507	3.1334e-07
15.8745	0.00365
15.8807	0.00443
15.8907	0.00555
15.9007	0.00655
15.9107	0.0009498
15.9311	4.672e-07
15.9406	3.705e-07
15.9507	3.1304e-07
15.9748	0.00369
15.9807	0.00443
15.9907	0.00556
16.0007	0.00654
16.0106	0.00096
16.031	4.6858e-07
16.0406	3.6964e-07
16.0507	3.1282e-07
16.0746	0.00366
16.0807	0.00443
16.0906	0.00555
16.1007	0.00654
16.1107	0.0009518
16.131	4.6814e-07
16.1407	3.7e-07
16.1508	3.121e-07
16.1746	0.00366
16.1807	0.00443
16.1907	0.00555
16.2007	0.00655
16.2107	0.0009488
16.2312	4.6496e-07
16.2407	3.6964e-07
16.2507	3.1276e-07
16.2746	0.00366
16.2807	0.00442
16.2907	0.00555
16.3007	0.00654
16.3106	0.0009626
16.3311	4.664e-07
16.3407	3.691e-07
16.3506	3.1266e-07
16.3753	0.00375
16.3806	0.00442
16.3909	0.00558
16.4007	0.00654
16.4107	0.0009466
16.431	4.6718e-07
16.4407	3.6884e-07
16.4507	3.1206e-07
16.4745	0.00364
16.4807	0.00442
16.4907	0.00555
16.5007	0.00654
16.5121	0.0006176
16.5311	4.657e-07
16.5406	3.6912e-07
16.5507	3.122e-07
16.5746	0.00365
16.5809	0.00446
16.5907	0.00555
16.6007	0.00654
16.6106	0.0009596
16.6311	4.6604e-07
16.6407	3.6874e-07
16.6507	3.126e-07
16.6749	0.0037
16.6807	0.00443
16.6907	0.00555
16.701	0.00657
16.7107	0.000955
16.7311	4.6542e-07
16.7407	3.6852e-07
16.7507	3.1242e-07
16.7745	0.00365
16.7807	0.00442
16.7907	0.00555
16.8007	0.00654
16.8106	0.000957
16.831	4.6776e-07
16.8407	3.6912e-07
16.8507	3.1278e-07
16.8746	0.00365
16.8807	0.00442
16.8907	0.00555
16.9007	0.00654
16.9107	0.000956
16.9311	4.6462e-07
16.9407	3.6828e-07
16.9507	3.121e-07
16.9747	0.00367
16.9807	0.00442
16.9906	0.00555
17.0007	0.00654
17.0107	0.0009486
17.031	4.661e-07
17.0406	3.687e-07
17.0506	3.1236e-07
17.0745	0.00364
17.0806	0.00442
17.0907	0.00555
17.1006	0.00654
17.1106	0.0009604
17.1324	4.483e-07
17.1407	3.6904e-07
17.1507	3.1232e-07
17.1745	0.00365
17.1807	0.00443
17.1907	0.00555
17.2007	0.00654
17.2106	0.0009602
17.2313	4.6176e-07
17.2407	3.681e-07
17.2507	3.1196e-07
17.2745	0.00364
17.2807	0.00442
17.2906	0.00554
17.3007	0.00654
17.3107	0.0009458
17.3311	4.6486e-07
17.3407	3.6832e-07
17.3507	3.1254e-07
17.3746	0.00366
17.3807	0.00443
17.3907	0.00555
17.4007	0.00654
17.4107	0.0009458
17.4311	4.645e-07
17.4407	3.6844e-07
17.4507	3.121e-07
17.4746	0.00365
17.4807	0.00443
17.4906	0.00555
17.5007	0.00654
17.5107	0.00095
17.5316	4.5864e-07
17.5407	3.6808e-07
17.5507	3.1206e-07
17.5745	0.00365
17.5807	0.00442
17.5909	0.00558
17.6007	0.00654
17.6106	0.000956
17.631	4.6602e-07
17.6407	3.6816e-07
17.6507	3.116e-07
17.6745	0.00364
17.6807	0.00443
17.6907	0.00555
17.7007	0.00654
17.7107	0.0009484
17.7312	4.6372e-07
17.7407	3.6804e-07
17.7507	3.1194e-07
17.7745	0.00365
17.7807	0.00442
17.7906	0.00555
17.8007	0.00653
17.8106	0.0009566
17.8311	4.6516e-07
17.8407	3.6784e-07
17.8507	3.122e-07
17.8745	0.00365
17.8807	0.00442
17.8906	0.00554
17.9006	0.00653
17.9107	0.000946
17.931	4.6562e-07
17.9407	3.68e-07
17.9506	3.1168e-07
17.9746	0.00366
17.9807	0.00442
17.9907	0.00555
18.0006	0.00653
18.0106	0.00096
18.031	4.6676e-07
18.0406	3.6724e-07
18.0507	3.1214e-07
18.0751	0.00372
18.0807	0.00442
18.0907	0.00554
18.1006	0.00653
18.1107	0.0009542
18.131	4.6542e-07
18.1407	3.6694e-07
18.1507	3.116e-07
18.1746	0.00365
18.1807	0.00442
18.1906	0.00554
18.2006	0.00653
18.2106	0.0009582
18.231	4.6518e-07
18.2406	3.672e-07
18.2509	3.1052e-07
18.2747	0.00366
18.2807	0.00442
18.2907	0.00555
18.3007	0.00654
18.3107	0.0009542
18.3311	4.6388e-07
18.3407	3.6708e-07
18.3507	3.1162e-07
18.3747	0.00366
18.3806	0.00442
18.3906	0.00554
18.4007	0.00654
18.4107	0.0009494
18.431	4.6524e-07
18.4407	3.669e-07
18.4507	3.1116e-07
18.4746	0.00365
18.4807	0.00442
18.4906	0.00554
18.5006	0.00653
18.5122	0.000609
18.5311	4.6444e-07
18.5407	3.6634e-07
18.5507	3.1112e-07
18.5748	0.00368
18.5807	0.00441
18.5907	0.00554
18.6007	0.00653
18.6107	0.0009412
18.631	4.6468e-07
18.6407	3.662e-07
18.6507	3.108e-07
18.6745	0.00364
18.6807	0.00442
18.6907	0.00554
18.7006	0.00653
18.7107	0.0009546
18.7311	4.6424e-07
18.7407	3.6646e-07
18.7507	3.1132e-07
18.7746	0.00365
18.7807	0.00442
18.7906	0.00554
18.8007	0.00653
18.8106	0.0009566
18.8313	4.5984e-07
18.8407	3.6596e-07
18.8506	3.1106e-07
18.8746	0.00365
18.8806	0.00441
18.8907	0.00554
18.9006	0.00653
18.9106	0.000958
18.931	4.6516e-07
18.9406	3.6636e-07
18.9506	3.1154e-07
18.975	0.00371
18.9807	0.00442
18.9906	0.00554
19.0007	0.00653
19.0106	0.0009548
19.0311	4.647e-07
19.0406	3.6656e-07
19.0507	3.1106e-07
19.0745	0.00364
19.0807	0.00442
19.091	0.00557
19.1007	0.00653
19.1107	0.0009526
19.131	4.648e-07
19.1407	3.6648e-07
19.1507	3.1098e-07
19.1745	0.00364
19.1807	0.00442
19.1907	0.00554
19.2006	0.00653
19.2107	0.0009448
19.231	4.6422e-07
19.2407	3.6554e-07
19.2507	3.1074e-07
19.2746	0.00365
19.2806	0.00441
19.2907	0.00555
19.3007	0.00653
19.3107	0.0009532
19.3311	4.6348e-07
19.3407	3.6628e-07
19.3507	3.107e-07
19.3746	0.00365
19.3806	0.00441
19.3906	0.00554
19.4007	0.00653
19.4109	0.0008848
19.4309	4.657e-07
19.4407	3.6616e-07
19.4507	3.107e-07
19.4746	0.00364
19.4807	0.00442
19.4907	0.00554
19.5007	0.00653
19.5107	0.0009446
19.5311	4.6262e-07
19.5409	3.6418e-07
19.5507	3.1028e-07
19.5746	0.00365
19.5806	0.00442
19.5907	0.00554
19.6007	0.00653
19.6106	0.0009548
19.6323	4.4616e-07
19.6406	3.6582e-07
19.6507	3.1072e-07
19.6752	0.00373
19.6807	0.00442
19.6907	0.00554
19.7007	0.00653
19.7107	0.0009422
19.731	4.6332e-07
19.7407	3.6566e-07
19.7507	3.101e-07
19.7746	0.00365
19.7807	0.00442
19.7906	0.00554
19.8007	0.00653
19.8107	0.0009436
19.831	4.653e-07
19.8406	3.6612e-07
19.8507	3.1068e-07
19.8746	0.00365
19.8807	0.00442
19.8906	0.00554
19.9007	0.00653
19.9107	0.0009474
19.9313	4.6062e-07
19.9407	3.6552e-07
19.9506	3.106e-07
19.9745	0.00364
19.9806	0.00441
19.9906	0.00554
20.0007	0.00653
20.0107	0.0009482
20.0311	4.6192e-07
20.0407	3.6588e-07
20.0507	3.1034e-07
20.0745	0.00364
20.0807	0.00442
20.0909	0.00556
20.1007	0.00653
20.1108	0.0009148
20.1311	4.63e-07
20.1407	3.6502e-07
20.1506	3.1066e-07
20.1745	0.00364
20.1806	0.00441
20.1907	0.00554
20.2006	0.00652
20.2107	0.0009542
20.231	4.6374e-07
20.2407	3.6568e-07
20.2506	3.1046e-07
20.2746	0.00365
20.2807	0.00442
20.2907	0.00554
20.3007	0.00653
20.3107	0.0009406
20.3311	4.6246e-07
20.3407	3.6508e-07
20.3507	3.1042e-07
20.3745	0.00364
20.3807	0.00442
20.3907	0.00554
20.4007	0.00653
20.4107	0.0009454
20.4312	4.6132e-07
20.4411	3.615e-07
20.4508	3.0902e-07
20.4748	0.00367
20.4807	0.00442
20.4906	0.00554
20.5007	0.00653
20.5106	0.0009538
20.5311	4.6254e-07
20.5407	3.6492e-07
20.5507	3.1004e-07
20.5744	0.00362
20.5807	0.00441
20.5907	0.00553
20.6007	0.00652
20.6107	0.000949
20.631	4.6314e-07
20.6407	3.648e-07
20.6507	3.0958e-07
20.6747	0.00367
20.6807	0.00442
20.6907	0.00554
20.7007	0.00653
20.7107	0.0009466
20.7311	4.6158e-07
20.7407	3.643e-07
20.7507	3.1012e-07
20.7745	0.00364
20.7807	0.00442
20.7907	0.00554
20.8007	0.00652
20.8107	0.0009452
20.8311	4.6238e-07
20.8407	3.6512e-07
20.8506	3.1022e-07
20.8746	0.00364
20.8807	0.00442
20.891	0.00557
20.9006	0.00652
20.9107	0.0009524
20.931	4.634e-07
20.9407	3.6406e-07
20.9507	3.0968e-07
20.9747	0.00366
20.9807	0.00441
20.9907	0.00554
21.0007	0.00652
21.0107	0.0009514
21.0311	4.6122e-07
21.0406	3.6498e-07
21.0506	3.0984e-07
21.0745	0.00364
21.0806	0.00441
21.0907	0.00554
21.1007	0.00652
21.1106	0.0009504
21.133	4.3806e-07
21.1407	3.6486e-07
21.1506	3.1058e-07
21.1745	0.00364
21.1807	0.00441
21.1907	0.00553
21.2007	0.00653
21.2107	0.0009398
21.231	4.62e-07
21.2407	3.6484e-07
21.2507	3.0944e-07
21.2746	0.00364
21.2807	0.00442
21.2907	0.00554
21.3006	0.00652
21.3107	0.000934
21.331	4.6318e-07
21.3407	3.646e-07
21.3507	3.0976e-07
21.3746	0.00364
21.3806	0.00441
21.3907	0.00554
21.4007	0.00653
21.4107	0.0009512
21.4311	4.6144e-07
21.4407	3.6422e-07
21.4506	3.0968e-07
21.4746	0.00365
21.4807	0.00441
21.4906	0.00553
21.5006	0.00652
21.5107	0.0009458
21.531	4.6198e-07
21.5407	3.6404e-07
21.5507	3.093e-07
21.5745	0.00364
21.5807	0.00441
21.5907	0.00554
21.6007	0.00652
21.6106	0.0009538
21.6314	4.5664e-07
21.6407	3.6448e-07
21.6506	3.094e-07
21.6745	0.00364
21.6806	0.00441
21.6907	0.00554
21.7009	0.00654
21.7107	0.0009408
21.7309	4.6316e-07
21.7407	3.6408e-07
21.7507	3.0936e-07
21.7745	0.00364
21.7807	0.00441
21.7907	0.00554
21.8007	0.00652
21.8107	0.0009444
21.8311	4.6106e-07
21.8407	3.6368e-07
21.8506	3.0946e-07
21.8745	0.00364
21.8807	0.00441
21.8907	0.00554
21.9008	0.00653
21.9107	0.0009522
21.931	4.6168e-07
21.9406	3.6402e-07
21.9506	3.093e-07
21.9744	0.00361
21.9807	0.00441
21.9907	0.00553
22.0006	0.00651
22.0106	0.0009482
22.0311	4.6058e-07
22.0406	3.641e-07
22.0507	3.0898e-07
22.0749	0.00369
22.0807	0.00441
22.0907	0.00553
22.1007	0.00652
22.1106	0.0009506
22.131	4.6274e-07
22.1407	3.6358e-07
22.1507	3.085e-07
22.1745	0.00363
22.1807	0.00441
22.1907	0.00553
22.2007	0.00653
22.2107	0.0009486
22.231	4.619e-07
22.2407	3.6324e-07
22.2507	3.0896e-07
22.2745	0.00364
22.2807	0.00441
22.2908	0.00555
22.3007	0.00652
22.3107	0.0009386
22.331	4.6238e-07
22.3407	3.6276e-07
22.3507	3.0904e-07
22.3745	0.00364
22.3806	0.00441
22.3907	0.00553
22.4006	0.00652
22.4107	0.0009498
22.4312	4.5928e-07
22.4407	3.6356e-07
22.4507	3.089e-07
22.4749	0.00368
22.4807	0.00441
22.4906	0.00553
22.5007	0.00652
22.5107	0.0009418
22.5311	4.6146e-07
22.5406	3.6388e-07
22.5506	3.09e-07
22.5757	0.00379
22.5807	0.00441
22.5907	0.00553
22.6007	0.00652
22.6107	0.0009402
22.631	4.618e-07
22.6407	3.6324e-07
22.6508	3.082e-07
22.6746	0.00364
22.6807	0.00441
22.6907	0.00553
22.7006	0.00652
22.7106	0.0009516
22.731	4.6218e-07
22.7407	3.632e-07
22.7506	3.0916e-07
22.7746	0.00364
22.7807	0.00441
22.7906	0.00553
22.8007	0.00652
22.8106	0.000954
22.8313	4.5694e-07
22.8406	3.6356e-07
22.8507	3.0838e-07
22.8745	0.00364
22.8806	0.00441
22.8907	0.00553
22.9006	0.00652
22.9106	0.0009532
22.9311	4.613e-07
22.9406	3.6352e-07
22.9507	3.0906e-07
22.9745	0.00363
22.9807	0.0044
22.9907	0.00553
23.0009	0.00654
23.0107	0.0009394
23.0312	4.591e-07
23.0407	3.6272e-07
23.0507	3.0852e-07
23.0745	0.00363
23.0807	0.00441
23.0907	0.00553
23.1007	0.00652
23.1107	0.0009376
23.1311	4.6016e-07
23.1407	3.63e-07
23.1506	3.0914e-07
23.1748	0.00367
23.1806	0.00441
23.1907	0.00553
23.2007	0.00652
23.2107	0.0009508
23.231	4.6118e-07
23.2406	3.6338e-07
23.2507	3.0874e-07
23.2746	0.00364
23.2807	0.00441
23.2906	0.00553
23.3007	0.00652
23.3107	0.0009402
23.331	4.6118e-07
23.3407	3.6338e-07
23.3507	3.0966e-07
23.3747	0.00366
23.3807	0.00441
23.3907	0.00553
23.401	0.00654
23.4107	0.0009384
23.431	4.606e-07
23.4407	3.632e-07
23.4507	3.091e-07
23.4746	0.00364
23.4807	0.00441
23.4907	0.00554
23.5007	0.00652
23.5106	0.0009508
23.5311	4.5942e-07
23.5406	3.6304e-07
23.5507	3.0894e-07
23.575	0.00369
23.5806	0.0044
23.5907	0.00553
23.6006	0.00651
23.6107	0.0009382
23.6311	4.6038e-07
23.6407	3.6236e-07
23.6507	3.0836e-07
23.6745	0.00363
23.6806	0.0044
23.6907	0.00553
23.7006	0.00651
23.7107	0.0009416
23.731	4.6108e-07
23.7407	3.6282e-07
23.7507	3.0838e-07
23.7745	0.00364
23.7807	0.00441
23.7907	0.00553
23.8007	0.00652
23.8106	0.000948
23.8311	4.5996e-07
23.8411	3.5992e-07
23.8507	3.088e-07
23.8749	0.00368
23.8807	0.00441
23.8907	0.00553
23.9006	0.00651
23.9107	0.0009438
23.931	4.6016e-07
23.9407	3.6264e-07
23.951	3.0728e-07
23.9745	0.00363
23.9807	0.00441
23.9907	0.00553
24.0007	0.00651
24.0107	0.0009414
24.0314	4.5558e-07
24.0406	3.6276e-07
24.0507	3.0792e-07
24.0745	0.00363
24.0807	0.00441
24.0907	0.00553
24.1007	0.00652
24.1106	0.000949
24.1311	4.5902e-07
24.1407	3.6228e-07
24.1507	3.0878e-07
24.1746	0.00364
24.1807	0.00441
24.1907	0.00553
24.2007	0.00651
24.2106	0.0009502
24.231	4.5996e-07
24.2407	3.6214e-07
24.2507	3.0796e-07
24.2746	0.00364
24.2807	0.00441
24.2907	0.00553
24.3007	0.00652
24.3106	0.0009516
24.3311	4.5876e-07
24.3411	3.586e-07
24.3507	3.0838e-07
24.3746	0.00364
24.3807	0.00441
24.3907	0.00553
24.4006	0.00651
24.4107	0.00094
24.431	4.6004e-07
24.4407	3.6192e-07
24.4507	3.084e-07
24.4746	0.00364
24.4807	0.00441
24.4907	0.00553
24.5007	0.00652
24.5107	0.0009398
24.5309	4.6138e-07
24.5409	3.604e-07
24.5508	3.0732e-07
24.5746	0.00364
24.5807	0.00441
24.591	0.00557
24.6007	0.00652
24.6107	0.00094
24.631	4.6044e-07
24.6407	3.6168e-07
24.6506	3.0808e-07
24.6745	0.00363
24.6806	0.0044
24.6906	0.00552
24.7007	0.00652
24.7107	0.0009486
24.7311	4.5888e-07
24.7406	3.622e-07
24.7506	3.085e-07
24.7746	0.00364
24.7807	0.0044
24.7909	0.00555
24.8006	0.00651
24.8106	0.0009494
24.8311	4.5864e-07
24.8406	3.622e-07
24.8507	3.0784e-07
24.8748	0.00367
24.8807	0.00442
24.8907	0.00553
24.9007	0.00652
24.9107	0.000947
24.931	4.601e-07
24.9407	3.615e-07
24.9507	3.0728e-07
24.9745	0.00363
24.9809	0.00443
[truncated: 192,242 more rows]

## Sheet: Fig. 3c
Time (s)	Id (A)
2e-05	-4.05916e-05
4e-05	-1.92152e-05
6e-05	-1.38711e-05
8e-05	-2.45593e-05
0.0001	-1.65432e-05
0.00012	-1.38711e-05
0.00014	-1.11991e-05
0.00016	-1.38711e-05
0.00018	-1.65432e-05
0.0002	-1.92152e-05
0.00022	-1.65432e-05
0.00024	-8.52704e-06
0.00026	-8.52704e-06
0.00028	-1.38711e-05
0.0003	-1.65432e-05
0.00032	-1.65432e-05
0.00034	-5.85499e-06
0.00036	-8.52704e-06
0.00038	-1.92152e-05
0.0004	-1.38711e-05
0.00042	-1.92152e-05
0.00044	-8.52704e-06
0.00046	-1.11991e-05
0.00048	-1.65432e-05
0.0005	-1.38711e-05
0.00052	-1.38711e-05
0.00054	-1.11991e-05
0.00056	-1.11991e-05
0.00058	-1.92152e-05
0.0006	-1.11991e-05
0.00062	-1.38711e-05
0.00064	-8.52704e-06
0.00066	-1.38711e-05
0.00068	-1.92152e-05
0.0007	-1.11991e-05
0.00072	-8.52704e-06
0.00074	-1.65432e-05
0.00076	-3.18294e-06
0.00078	-1.92152e-05
0.0008	-1.65432e-05
0.00082	-1.65432e-05
0.00084	-1.11991e-05
0.00086	-1.11991e-05
0.00088	-1.92152e-05
0.0009	-1.38711e-05
0.00092	-3.18294e-06
0.00094	-1.11991e-05
0.00096	-1.65432e-05
0.00098	-5.85499e-06
0.001	-2.45593e-05
0.00102	-8.52704e-06
0.00104	-1.65432e-05
0.00106	-1.38711e-05
0.00108	-1.11991e-05
0.0011	-5.85499e-06
0.00112	-1.65432e-05
0.00114	-1.65432e-05
0.00116	-8.52704e-06
0.00118	-3.18294e-06
0.0012	-2.45593e-05
0.00122	-8.52704e-06
0.00124	-1.11991e-05
0.00126	-1.92152e-05
0.00128	-1.65432e-05
0.0013	-1.11991e-05
0.00132	-8.52704e-06
0.00134	-1.65432e-05
0.00136	-5.85499e-06
0.00138	-1.38711e-05
0.0014	-1.92152e-05
0.00142	-5.85499e-06
0.00144	-2.18873e-05
0.00146	-8.52704e-06
0.00148	-1.92152e-05
0.0015	-1.11991e-05
0.00152	-8.52704e-06
0.00154	-1.11991e-05
0.00156	-1.65432e-05
0.00158	-1.38711e-05
0.0016	-1.38711e-05
0.00162	-1.38711e-05
0.00164	-1.11991e-05
0.00166	-5.85499e-06
0.00168	-2.18873e-05
0.0017	-1.65432e-05
0.00172	-5.85499e-06
0.00174	-3.18294e-06
0.00176	-1.65432e-05
0.00178	-1.65432e-05
0.0018	-2.18873e-05
0.00182	-3.18294e-06
0.00184	-1.65432e-05
0.00186	-8.52704e-06
0.00188	-1.65432e-05
0.0019	-8.52704e-06
0.00192	-1.92152e-05
0.00194	-1.11991e-05
0.00196	-1.38711e-05
0.00198	-1.38711e-05
0.002	-1.11991e-05
0.00202	-1.38711e-05
0.00204	-1.11991e-05
0.00206	-1.11991e-05
0.00208	-2.45593e-05
0.0021	-5.85499e-06
0.00212	-1.11991e-05
0.00214	-1.92152e-05
0.00216	-5.85499e-06
0.00218	-1.65432e-05
0.0022	-1.65432e-05
0.00222	-1.11991e-05
0.00224	-1.11991e-05
0.00226	-1.11991e-05
0.00228	-1.65432e-05
0.0023	-1.11991e-05
0.00232	-1.65432e-05
0.00234	-5.85499e-06
0.00236	-8.52704e-06
0.00238	-2.18873e-05
0.0024	-1.38711e-05
0.00242	-1.38711e-05
0.00244	-3.18294e-06
0.00246	-1.65432e-05
0.00248	-8.52704e-06
0.0025	-1.92152e-05
0.00252	-1.38711e-05
0.00254	-1.11991e-05
0.00256	-5.10895e-07
0.00258	-2.45593e-05
0.0026	-1.11991e-05
0.00262	-1.11991e-05
0.00264	-1.65432e-05
0.00266	-8.52704e-06
0.00268	-1.65432e-05
0.0027	-1.65432e-05
0.00272	-8.52704e-06
0.00274	-1.11991e-05
0.00276	-1.11991e-05
0.00278	-1.92152e-05
0.0028	-1.11991e-05
0.00282	-1.11991e-05
0.00284	-1.11991e-05
0.00286	-1.11991e-05
0.00288	-1.92152e-05
0.0029	-1.11991e-05
0.00292	-1.11991e-05
0.00294	-8.52704e-06
0.00296	-2.18873e-05
0.00298	-1.11991e-05
0.003	-5.85499e-06
0.00302	-1.92152e-05
0.00304	-8.52704e-06
0.00306	-1.11991e-05
0.00308	-1.92152e-05
0.0031	-5.85499e-06
0.00312	-1.38711e-05
0.00314	-8.52704e-06
0.00316	-1.92152e-05
0.00318	-1.38711e-05
0.0032	-5.85499e-06
0.00322	-1.11991e-05
0.00324	-8.52704e-06
0.00326	-1.38711e-05
0.00328	-1.38711e-05
0.0033	-1.65432e-05
0.00332	-8.52704e-06
0.00334	-1.11991e-05
0.00336	-3.18294e-06
0.00338	-2.18873e-05
0.0034	-1.65432e-05
0.00342	-5.85499e-06
0.00344	-1.65432e-05
0.00346	-1.65432e-05
0.00348	-1.11991e-05
0.0035	-1.11991e-05
0.00352	-1.11991e-05
0.00354	-1.38711e-05
0.00356	-1.38711e-05
0.00358	-1.11991e-05
0.0036	-8.52704e-06
0.00362	-1.11991e-05
0.00364	-1.38711e-05
0.00366	-2.18873e-05
0.00368	-8.52704e-06
0.0037	-1.11991e-05
0.00372	-1.11991e-05
0.00374	-1.38711e-05
0.00376	-1.38711e-05
0.00378	-1.38711e-05
0.0038	-3.18294e-06
0.00382	-1.38711e-05
0.00384	-1.65432e-05
0.00386	-1.11991e-05
0.00388	-2.18873e-05
0.0039	-3.18294e-06
0.00392	-1.38711e-05
0.00394	-1.11991e-05
0.00396	-1.92152e-05
0.00398	-8.52704e-06
0.004	-1.11991e-05
0.00402	-1.38711e-05
0.00404	-8.52704e-06
0.00406	-2.18873e-05
0.00408	-5.85499e-06
0.0041	-1.11991e-05
0.00412	-1.38711e-05
0.00414	-1.11991e-05
0.00416	-1.65432e-05
0.00418	-1.11991e-05
0.0042	-1.11991e-05
0.00422	-1.11991e-05
0.00424	-1.11991e-05
0.00426	-2.18873e-05
0.00428	-8.52704e-06
0.0043	-1.11991e-05
0.00432	-1.11991e-05
0.00434	-1.11991e-05
0.00436	-1.92152e-05
0.00438	-5.85499e-06
0.0044	-1.65432e-05
0.00442	-1.11991e-05
0.00444	-1.38711e-05
0.00446	-8.52704e-06
0.00448	-1.38711e-05
0.0045	-1.65432e-05
0.00452	-5.85499e-06
0.00454	-1.38711e-05
0.00456	-2.18873e-05
0.00458	-8.52704e-06
0.0046	-8.52704e-06
0.00462	-1.38711e-05
0.00464	-1.11991e-05
0.00466	-1.65432e-05
0.00468	-8.52704e-06
0.0047	-1.65432e-05
0.00472	-8.52704e-06
0.00474	-1.65432e-05
0.00476	-1.38711e-05
0.00478	-1.65432e-05
0.0048	-8.52704e-06
0.00482	-1.11991e-05
0.00484	-8.52704e-06
0.00486	-2.18873e-05
0.00488	-1.38711e-05
0.0049	-8.52704e-06
0.00492	-1.38711e-05
0.00494	-1.11991e-05
0.00496	-1.65432e-05
0.00498	-1.65432e-05
0.005	-5.85499e-06
0.00502	-1.65432e-05
0.00504	-8.52704e-06
0.00506	-1.65432e-05
0.00508	-1.11991e-05
0.0051	-8.52704e-06
0.00512	-1.38711e-05
0.00514	-1.92152e-05
0.00516	-1.11991e-05
0.00518	-8.52704e-06
0.0052	-1.11991e-05
0.00522	-1.65432e-05
0.00524	-1.11991e-05
0.00526	-1.38711e-05
0.00528	-1.11991e-05
0.0053	-1.38711e-05
0.00532	-1.38711e-05
0.00534	-1.38711e-05
0.00536	-1.65432e-05
0.00538	-8.52704e-06
0.0054	-5.85499e-06
0.00542	-1.65432e-05
0.00544	-1.11991e-05
0.00546	-1.65432e-05
0.00548	-8.52704e-06
0.0055	-1.11991e-05
0.00552	-1.65432e-05
0.00554	-1.65432e-05
0.00556	-8.52704e-06
0.00558	-1.11991e-05
0.0056	-8.52704e-06
0.00562	-1.38711e-05
0.00564	-1.65432e-05
0.00566	-1.65432e-05
0.00568	-8.52704e-06
0.0057	-1.11991e-05
0.00572	-1.65432e-05
0.00574	-1.38711e-05
0.00576	-8.52704e-06
0.00578	-8.52704e-06
0.0058	-1.65432e-05
0.00582	-8.52704e-06
0.00584	-1.65432e-05
0.00586	-1.92152e-05
0.00588	-8.52704e-06
0.0059	-8.52704e-06
0.00592	-8.52704e-06
0.00594	-2.18873e-05
0.00596	-8.52704e-06
0.00598	-1.38711e-05
0.006	-8.52704e-06
0.00602	-1.65432e-05
0.00604	-1.38711e-05
0.00606	-8.52704e-06
0.00608	-1.65432e-05
0.0061	-1.38711e-05
0.00612	-8.52704e-06
0.00614	-1.92152e-05
0.00616	-1.38711e-05
0.00618	-8.52704e-06
0.0062	-8.52704e-06
0.00622	-1.11991e-05
0.00624	-1.92152e-05
0.00626	-1.11991e-05
0.00628	-1.11991e-05
0.0063	-1.92152e-05
0.00632	-5.10895e-07
0.00634	-2.18873e-05
0.00636	-1.38711e-05
0.00638	-8.52704e-06
0.0064	-1.38711e-05
0.00642	-1.65432e-05
0.00644	-3.18294e-06
0.00646	-1.92152e-05
0.00648	-5.85499e-06
0.0065	-1.38711e-05
0.00652	-1.65432e-05
0.00654	-1.38711e-05
0.00656	-1.38711e-05
0.00658	-5.85499e-06
0.0066	-1.65432e-05
0.00662	-8.52704e-06
0.00664	-1.65432e-05
0.00666	-1.11991e-05
0.00668	-1.11991e-05
0.0067	-1.38711e-05
0.00672	-5.85499e-06
0.00674	-2.18873e-05
0.00676	-1.38711e-05
0.00678	-1.38711e-05
0.0068	-1.11991e-05
0.00682	-1.38711e-05
0.00684	-8.52704e-06
0.00686	-1.92152e-05
0.00688	-3.18294e-06
0.0069	-1.38711e-05
0.00692	-5.85499e-06
0.00694	-2.18873e-05
0.00696	-1.11991e-05
0.00698	-1.11991e-05
0.007	-1.65432e-05
0.00702	-8.52704e-06
0.00704	-2.18873e-05
0.00706	-8.52704e-06
0.00708	-1.11991e-05
0.0071	-8.52704e-06
0.00712	-1.38711e-05
0.00714	-1.65432e-05
0.00716	-1.65432e-05
0.00718	-1.11991e-05
0.0072	-8.52704e-06
0.00722	-5.85499e-06
0.00724	-2.18873e-05
0.00726	-8.52704e-06
0.00728	-1.11991e-05
0.0073	-1.38711e-05
0.00732	-8.52704e-06
0.00734	-2.45593e-05
0.00736	-1.38711e-05
0.00738	-5.85499e-06
0.0074	-1.65432e-05
0.00742	-3.18294e-06
0.00744	-2.45593e-05
0.00746	-1.38711e-05
0.00748	-8.52704e-06
0.0075	-1.65432e-05
0.00752	-5.85499e-06
0.00754	-1.65432e-05
0.00756	-1.38711e-05
0.00758	-1.65432e-05
0.0076	-8.52704e-06
0.00762	-1.65432e-05
0.00764	-1.11991e-05
0.00766	-1.11991e-05
0.00768	-1.11991e-05
0.0077	-1.65432e-05
0.00772	-1.11991e-05
0.00774	-1.11991e-05
0.00776	-1.38711e-05
0.00778	-1.11991e-05
0.0078	-2.18873e-05
0.00782	-3.18294e-06
0.00784	-1.92152e-05
0.00786	-8.52704e-06
0.00788	-1.11991e-05
0.0079	-1.38711e-05
0.00792	-1.65432e-05
0.00794	-1.38711e-05
0.00796	-1.11991e-05
0.00798	-1.11991e-05
0.008	-1.65432e-05
0.00802	-1.65432e-05
0.00804	-1.38711e-05
0.00806	-1.11991e-05
0.00808	-1.65432e-05
0.0081	-5.85499e-06
0.00812	-1.65432e-05
0.00814	-1.11991e-05
0.00816	-1.11991e-05
0.00818	-1.11991e-05
0.0082	-1.65432e-05
0.00822	-1.65432e-05
0.00824	-1.11991e-05
0.00826	-1.11991e-05
0.00828	-1.65432e-05
0.0083	-8.52704e-06
0.00832	-1.65432e-05
0.00834	-1.11991e-05
0.00836	-8.52704e-06
0.00838	-1.38711e-05
0.0084	-1.38711e-05
0.00842	-1.65432e-05
0.00844	-1.38711e-05
0.00846	-1.11991e-05
0.00848	-1.38711e-05
0.0085	-5.85499e-06
0.00852	-8.52704e-06
0.00854	-1.92152e-05
0.00856	-1.65432e-05
0.00858	-1.11991e-05
0.0086	-1.11991e-05
0.00862	-1.38711e-05
0.00864	-8.52704e-06
0.00866	-1.38711e-05
0.00868	-1.65432e-05
0.0087	-1.11991e-05
0.00872	-1.65432e-05
0.00874	-1.11991e-05
0.00876	-1.38711e-05
0.00878	-3.18294e-06
0.0088	-1.65432e-05
0.00882	-2.72314e-05
0.00884	-8.52704e-06
0.00886	-5.85499e-06
0.00888	-1.11991e-05
0.0089	-8.52704e-06
0.00892	-1.92152e-05
0.00894	-1.65432e-05
0.00896	-5.85499e-06
0.00898	-1.38711e-05
0.009	-1.65432e-05
0.00902	-8.52704e-06
0.00904	-2.18873e-05
0.00906	-1.38711e-05
0.00908	-1.11991e-05
0.0091	-1.11991e-05
0.00912	-1.65432e-05
0.00914	-8.52704e-06
0.00916	-1.65432e-05
0.00918	-1.38711e-05
0.0092	-8.52704e-06
0.00922	-1.92152e-05
0.00924	-8.52704e-06
0.00926	-1.38711e-05
0.00928	-8.52704e-06
0.0093	-1.65432e-05
0.00932	-1.38711e-05
0.00934	-1.65432e-05
0.00936	-8.52704e-06
0.00938	-1.11991e-05
0.0094	-1.11991e-05
0.00942	-1.92152e-05
0.00944	-1.38711e-05
0.00946	-8.52704e-06
0.00948	-1.11991e-05
0.0095	-1.11991e-05
0.00952	-2.18873e-05
0.00954	-1.38711e-05
0.00956	-8.52704e-06
0.00958	-1.11991e-05
0.0096	-1.65432e-05
0.00962	-1.11991e-05
0.00964	-1.11991e-05
0.00966	-1.38711e-05
0.00968	-1.11991e-05
0.0097	-1.65432e-05
0.00972	-1.11991e-05
0.00974	-1.65432e-05
0.00976	-5.85499e-06
0.00978	-1.38711e-05
0.0098	-1.92152e-05
0.00982	-1.11991e-05
0.00984	-8.52704e-06
0.00986	-1.11991e-05
0.00988	-1.38711e-05
0.0099	-1.38711e-05
0.00992	-1.11991e-05
0.00994	-1.38711e-05
0.00996	-1.38711e-05
0.00998	-1.11991e-05
0.01	-1.65432e-05
0.01002	5.82741e-05
0.01004	3.15537e-05
0.01006	-3.18294e-06
0.01008	-6.464e-05
0.0101	-0.00018221
0.01012	-0.00028642
0.01014	-0.000452087
0.01016	-0.000641802
0.01018	-0.000858238
0.0102	-0.00113
0.01022	-0.0014
0.01024	-0.00169
0.01026	-0.00201
0.01028	-0.00232
0.0103	-0.00263
0.01032	-0.00296
0.01034	-0.00328
0.01036	-0.00358
0.01038	-0.00386
0.0104	-0.00414
0.01042	-0.0044
0.01044	-0.00468
0.01046	-0.0049
0.01048	-0.00514
0.0105	-0.00533
0.01052	-0.00553
0.01054	-0.00573
0.01056	-0.0059
0.01058	-0.00607
0.0106	-0.00621
0.01062	-0.00636
0.01064	-0.00649
0.01066	-0.00661
0.01068	-0.00674
0.0107	-0.00683
0.01072	-0.00696
0.01074	-0.00702
0.01076	-0.00713
0.01078	-0.00721
0.0108	-0.0073
0.01082	-0.00737
0.01084	-0.00742
0.01086	-0.0075
0.01088	-0.00755
0.0109	-0.00764
0.01092	-0.00768
0.01094	-0.00773
0.01096	-0.00778
0.01098	-0.00783
0.011	-0.00788
0.01102	-0.00791
0.01104	-0.00796
0.01106	-0.00798
0.01108	-0.00802
0.0111	-0.00808
0.01112	-0.00808
0.01114	-0.00812
0.01116	-0.00815
0.01118	-0.00819
0.0112	-0.00819
0.01122	-0.00826
0.01124	-0.00825
0.01126	-0.00826
0.01128	-0.00832
0.0113	-0.00832
0.01132	-0.00835
0.01134	-0.00836
0.01136	-0.0084
0.01138	-0.00838
0.0114	-0.00843
0.01142	-0.00845
0.01144	-0.00844
0.01146	-0.00849
0.01148	-0.00845
0.0115	-0.00849
0.01152	-0.00851
0.01154	-0.00852
0.01156	-0.00855
0.01158	-0.00856
0.0116	-0.00855
0.01162	-0.00858
0.01164	-0.00858
0.01166	-0.00859
0.01168	-0.00859
0.0117	-0.00861
0.01172	-0.00862
0.01174	-0.00864
0.01176	-0.00863
0.01178	-0.00866
0.0118	-0.00863
0.01182	-0.00868
0.01184	-0.00865
0.01186	-0.00869
0.01188	-0.00868
0.0119	-0.00867
0.01192	-0.00872
0.01194	-0.00871
0.01196	-0.0087
0.01198	-0.00871
0.012	-0.00874
0.01202	-0.00872
0.01204	-0.00871
0.01206	-0.00875
0.01208	-0.00873
0.0121	-0.00873
0.01212	-0.00874
0.01214	-0.00878
0.01216	-0.00874
0.01218	-0.00874
0.0122	-0.00879
0.01222	-0.00874
0.01224	-0.00879
0.01226	-0.00876
0.01228	-0.00876
0.0123	-0.00878
0.01232	-0.00877
0.01234	-0.00878
0.01236	-0.00882
0.01238	-0.00882
0.0124	-0.00879
0.01242	-0.0088
0.01244	-0.00878
0.01246	-0.00879
0.01248	-0.00881
0.0125	-0.00882
0.01252	-0.00882
0.01254	-0.0088
0.01256	-0.00883
0.01258	-0.0088
0.0126	-0.00884
0.01262	-0.00883
0.01264	-0.00882
0.01266	-0.00885
0.01268	-0.00882
0.0127	-0.00884
0.01272	-0.00883
0.01274	-0.00884
0.01276	-0.00883
0.01278	-0.00885
0.0128	-0.00881
0.01282	-0.00886
0.01284	-0.00886
0.01286	-0.00886
0.01288	-0.00887
0.0129	-0.00884
0.01292	-0.00886
0.01294	-0.00885
0.01296	-0.00885
0.01298	-0.00887
0.013	-0.00886
0.01302	-0.00887
0.01304	-0.00885
0.01306	-0.00887
0.01308	-0.00887
0.0131	-0.00889
0.01312	-0.00886
0.01314	-0.00888
0.01316	-0.00889
0.01318	-0.00887
0.0132	-0.0089
0.01322	-0.00887
0.01324	-0.0089
0.01326	-0.00889
0.01328	-0.00889
0.0133	-0.00888
0.01332	-0.0089
0.01334	-0.00891
0.01336	-0.00891
0.01338	-0.00891
0.0134	-0.00888
0.01342	-0.00892
0.01344	-0.00889
0.01346	-0.00891
0.01348	-0.0089
0.0135	-0.00891
0.01352	-0.00892
0.01354	-0.00891
0.01356	-0.00893
0.01358	-0.0089
0.0136	-0.00892
0.01362	-0.00894
0.01364	-0.00891
0.01366	-0.00892
0.01368	-0.00893
0.0137	-0.00893
0.01372	-0.00892
0.01374	-0.00893
0.01376	-0.00892
0.01378	-0.00895
0.0138	-0.00893
0.01382	-0.00893
0.01384	-0.00895
0.01386	-0.00892
0.01388	-0.00894
0.0139	-0.00893
0.01392	-0.00894
0.01394	-0.00894
0.01396	-0.00895
0.01398	-0.00894
0.014	-0.00894
0.01402	-0.00894
0.01404	-0.00895
0.01406	-0.00896
0.01408	-0.00895
0.0141	-0.00895
0.01412	-0.00895
0.01414	-0.00894
0.01416	-0.00894
0.01418	-0.00897
0.0142	-0.00894
0.01422	-0.00897
0.01424	-0.00895
0.01426	-0.00897
0.01428	-0.00892
0.0143	-0.00898
0.01432	-0.00896
0.01434	-0.00898
0.01436	-0.00896
0.01438	-0.00897
0.0144	-0.00895
0.01442	-0.00896
0.01444	-0.00897
0.01446	-0.00895
0.01448	-0.00898
0.0145	-0.00896
0.01452	-0.00897
0.01454	-0.00898
0.01456	-0.00899
0.01458	-0.00897
0.0146	-0.00895
0.01462	-0.00899
0.01464	-0.00897
0.01466	-0.00899
0.01468	-0.00896
0.0147	-0.00899
0.01472	-0.00898
0.01474	-0.009
0.01476	-0.00897
0.01478	-0.00899
0.0148	-0.00898
0.01482	-0.00899
0.01484	-0.00898
0.01486	-0.00899
0.01488	-0.00901
0.0149	-0.00897
0.01492	-0.00899
0.01494	-0.00899
0.01496	-0.00901
0.01498	-0.009
0.015	-0.00899
0.01502	-0.00899
0.01504	-0.009
0.01506	-0.00902
0.01508	-0.00899
0.0151	-0.00901
0.01512	-0.00899
0.01514	-0.00901
0.01516	-0.00901
0.01518	-0.00901
0.0152	-0.00901
0.01522	-0.00901
0.01524	-0.00903
0.01526	-0.00902
0.01528	-0.00903
0.0153	-0.009
0.01532	-0.00899
0.01534	-0.00903
0.01536	-0.00904
0.01538	-0.00902
0.0154	-0.00901
0.01542	-0.00903
0.01544	-0.00902
0.01546	-0.00905
0.01548	-0.00901
0.0155	-0.00903
0.01552	-0.00901
0.01554	-0.00904
0.01556	-0.00901
0.01558	-0.00905
0.0156	-0.00903
0.01562	-0.00904
0.01564	-0.00903
0.01566	-0.00903
0.01568	-0.00903
0.0157	-0.00901
0.01572	-0.00905
0.01574	-0.00902
0.01576	-0.00903
0.01578	-0.00903
0.0158	-0.00906
0.01582	-0.00902
0.01584	-0.00903
0.01586	-0.00903
0.01588	-0.00904
0.0159	-0.00904
0.01592	-0.00902
0.01594	-0.00903
0.01596	-0.00903
0.01598	-0.00906
0.016	-0.00905
0.01602	-0.00905
0.01604	-0.00901
0.01606	-0.00903
0.01608	-0.00903
0.0161	-0.00905
0.01612	-0.00902
0.01614	-0.00905
0.01616	-0.00905
0.01618	-0.00902
0.0162	-0.00902
0.01622	-0.00904
0.01624	-0.00905
0.01626	-0.00903
0.01628	-0.00904
0.0163	-0.00903
0.01632	-0.00903
0.01634	-0.00903
0.01636	-0.00905
0.01638	-0.00902
0.0164	-0.00905
0.01642	-0.00902
0.01644	-0.00906
0.01646	-0.00905
0.01648	-0.00904
0.0165	-0.009
0.01652	-0.00906
0.01654	-0.00903
0.01656	-0.00905
0.01658	-0.00904
0.0166	-0.00904
0.01662	-0.00902
0.01664	-0.00906
0.01666	-0.00903
0.01668	-0.00905
0.0167	-0.00904
0.01672	-0.00903
0.01674	-0.00904
0.01676	-0.00903
0.01678	-0.00906
0.0168	-0.00901
0.01682	-0.00905
0.01684	-0.00903
0.01686	-0.00906
0.01688	-0.00905
0.0169	-0.00903
0.01692	-0.00904
0.01694	-0.00902
0.01696	-0.00903
0.01698	-0.00901
0.017	-0.00904
0.01702	-0.00905
0.01704	-0.00902
0.01706	-0.00905
0.01708	-0.00901
0.0171	-0.00905
0.01712	-0.00903
0.01714	-0.00905
0.01716	-0.00903
0.01718	-0.00904
0.0172	-0.00903
0.01722	-0.00906
0.01724	-0.00902
0.01726	-0.00905
0.01728	-0.00902
0.0173	-0.00902
0.01732	-0.00905
0.01734	-0.00903
0.01736	-0.00905
0.01738	-0.00904
0.0174	-0.00905
0.01742	-0.00902
0.01744	-0.00903
0.01746	-0.00902
0.01748	-0.00906
0.0175	-0.00906
0.01752	-0.00902
0.01754	-0.00905
0.01756	-0.00903
0.01758	-0.00901
0.0176	-0.00906
0.01762	-0.00903
0.01764	-0.00904
0.01766	-0.00903
0.01768	-0.00906
0.0177	-0.00905
0.01772	-0.00902
0.01774	-0.00906
0.01776	-0.00903
0.01778	-0.00903
0.0178	-0.00905
0.01782	-0.00904
0.01784	-0.00906
0.01786	-0.00905
0.01788	-0.00903
0.0179	-0.00906
0.01792	-0.00906
0.01794	-0.00903
0.01796	-0.00905
0.01798	-0.00904
0.018	-0.00905
0.01802	-0.00904
0.01804	-0.00907
0.01806	-0.00904
0.01808	-0.00904
0.0181	-0.00906
0.01812	-0.00906
0.01814	-0.00905
0.01816	-0.00907
0.01818	-0.00906
0.0182	-0.00906
0.01822	-0.00906
0.01824	-0.00906
0.01826	-0.00906
0.01828	-0.00908
0.0183	-0.00908
0.01832	-0.00903
0.01834	-0.00908
0.01836	-0.00905
0.01838	-0.00907
0.0184	-0.00907
0.01842	-0.00906
0.01844	-0.00905
0.01846	-0.00904
0.01848	-0.00907
0.0185	-0.00908
0.01852	-0.00909
0.01854	-0.00905
0.01856	-0.00907
0.01858	-0.00907
0.0186	-0.00906
0.01862	-0.00907
0.01864	-0.00909
0.01866	-0.00906
0.01868	-0.00907
0.0187	-0.00908
0.01872	-0.00907
0.01874	-0.00907
0.01876	-0.00908
0.01878	-0.00905
0.0188	-0.00909
0.01882	-0.00908
0.01884	-0.00908
0.01886	-0.00907
0.01888	-0.00905
0.0189	-0.00909
0.01892	-0.00908
0.01894	-0.00908
0.01896	-0.00908
0.01898	-0.00907
0.019	-0.00909
0.01902	-0.00906
0.01904	-0.00909
0.01906	-0.00906
0.01908	-0.00908
0.0191	-0.00909
0.01912	-0.00908
0.01914	-0.00909
0.01916	-0.00907
0.01918	-0.00909
0.0192	-0.00907
0.01922	-0.00909
0.01924	-0.00906
0.01926	-0.00907
0.01928	-0.00909
0.0193	-0.00909
0.01932	-0.0091
0.01934	-0.00907
0.01936	-0.00909
0.01938	-0.00907
0.0194	-0.00906
0.01942	-0.0091
0.01944	-0.00908
0.01946	-0.00909
0.01948	-0.00907
0.0195	-0.00908
0.01952	-0.00907
0.01954	-0.00908
0.01956	-0.00911
0.01958	-0.00906
0.0196	-0.00909
0.01962	-0.00906
0.01964	-0.00909
0.01966	-0.00909
0.01968	-0.00907
0.0197	-0.00909
0.01972	-0.0091
0.01974	-0.00909
0.01976	-0.00906
0.01978	-0.0091
0.0198	-0.00906
0.01982	-0.00908
0.01984	-0.00907
0.01986	-0.00909
0.01988	-0.00909
0.0199	-0.00907
0.01992	-0.0091
0.01994	-0.00907
0.01996	-0.00908
0.01998	-0.00906
0.02	-0.00907
0.02002	-0.00919
0.02004	-0.00915
0.02006	-0.00882
0.02008	-0.00833
0.0201	-0.00771
0.02012	-0.0069
0.02014	-0.00599
0.02016	-0.00495
0.02018	-0.00393
0.0202	-0.00301
0.02022	-0.00223
0.02024	-0.00165
0.02026	-0.0012
0.02028	-0.000871598
0.0203	-0.000641802
0.02032	-0.000476135
0.02034	-0.000350549
0.02036	-0.000267716
0.02038	-0.000200914
0.0204	-0.000158162
0.02042	-0.000126097
0.02044	-9.40325e-05
0.02046	-7.53282e-05
0.02048	-6.99841e-05
0.0205	-5.12798e-05
0.02052	-4.86077e-05
0.02054	-4.05916e-05
0.02056	-3.79195e-05
0.02058	-3.79195e-05
0.0206	-2.72314e-05
0.02062	-3.52475e-05
0.02064	-2.72314e-05
0.02066	-2.72314e-05
0.02068	-2.18873e-05
0.0207	-2.45593e-05
0.02072	-3.25755e-05
0.02074	-1.92152e-05
0.02076	-2.18873e-05
0.02078	-2.45593e-05
0.0208	-2.45593e-05
0.02082	-1.92152e-05
0.02084	-2.72314e-05
0.02086	-1.65432e-05
0.02088	-1.65432e-05
0.0209	-2.99034e-05
0.02092	-1.11991e-05
0.02094	-1.38711e-05
0.02096	-2.45593e-05
0.02098	-2.18873e-05
0.021	-1.65432e-05
0.02102	-2.18873e-05
0.02104	-2.18873e-05
0.02106	-1.38711e-05
0.02108	-1.38711e-05
0.0211	-2.99034e-05
0.02112	-1.65432e-05
0.02114	-1.38711e-05
0.02116	-1.65432e-05
0.02118	-1.38711e-05
0.0212	-2.45593e-05
0.02122	-1.65432e-05
0.02124	-2.18873e-05
0.02126	-1.38711e-05
0.02128	-1.38711e-05
0.0213	-2.18873e-05
0.02132	-2.18873e-05
0.02134	-1.11991e-05
0.02136	-1.38711e-05
0.02138	-1.65432e-05
0.0214	-2.18873e-05
0.02142	-1.38711e-05
0.02144	-1.65432e-05
0.02146	-1.92152e-05
0.02148	-1.38711e-05
0.0215	-1.92152e-05
0.02152	-1.65432e-05
0.02154	-2.18873e-05
0.02156	-1.38711e-05
0.02158	-1.11991e-05
0.0216	-1.92152e-05
0.02162	-1.38711e-05
0.02164	-1.65432e-05
0.02166	-1.65432e-05
0.02168	-8.52704e-06
0.0217	-2.72314e-05
0.02172	-1.92152e-05
0.02174	-1.11991e-05
0.02176	-1.65432e-05
0.02178	-1.38711e-05
0.0218	-1.92152e-05
0.02182	-1.38711e-05
0.02184	-1.38711e-05
0.02186	-1.65432e-05
0.02188	-1.11991e-05
0.0219	-2.18873e-05
0.02192	-1.65432e-05
0.02194	-5.85499e-06
0.02196	-1.92152e-05
0.02198	-1.65432e-05
0.022	-1.65432e-05
0.02202	-1.65432e-05
0.02204	-1.65432e-05
0.02206	-8.52704e-06
0.02208	-1.11991e-05
0.0221	-2.72314e-05
0.02212	-1.38711e-05
0.02214	-8.52704e-06
0.02216	-1.65432e-05
0.02218	-1.11991e-05
0.0222	-2.18873e-05
0.02222	-1.38711e-05
0.02224	-1.65432e-05
0.02226	-1.92152e-05
0.02228	-5.85499e-06
0.0223	-2.45593e-05
0.02232	-1.11991e-05
0.02234	-1.38711e-05
0.02236	-1.38711e-05
0.02238	-1.38711e-05
0.0224	-1.65432e-05
0.02242	-1.65432e-05
0.02244	-1.11991e-05
0.02246	-1.38711e-05
0.02248	-1.92152e-05
0.0225	-1.38711e-05
0.02252	-1.38711e-05
0.02254	-1.92152e-05
0.02256	-8.52704e-06
0.02258	-1.38711e-05
0.0226	-2.18873e-05
0.02262	-1.65432e-05
0.02264	-5.85499e-06
0.02266	-1.92152e-05
0.02268	-1.92152e-05
0.0227	-1.38711e-05
0.02272	-1.38711e-05
0.02274	-1.38711e-05
0.02276	-1.38711e-05
0.02278	-8.52704e-06
0.0228	-2.72314e-05
0.02282	-8.52704e-06
0.02284	-1.92152e-05
0.02286	-8.52704e-06
0.02288	-1.38711e-05
0.0229	-2.45593e-05
0.02292	-8.52704e-06
0.02294	-1.38711e-05
0.02296	-1.11991e-05
0.02298	-2.18873e-05
0.023	-1.11991e-05
0.02302	-1.11991e-05
0.02304	-1.38711e-05
0.02306	-1.38711e-05
0.02308	-1.65432e-05
0.0231	-1.65432e-05
0.02312	-8.52704e-06
0.02314	-1.11991e-05
0.02316	-1.11991e-05
0.02318	-2.18873e-05
0.0232	-5.85499e-06
0.02322	-1.38711e-05
0.02324	-1.38711e-05
0.02326	-1.92152e-05
0.02328	-1.92152e-05
0.0233	-1.65432e-05
0.02332	-1.11991e-05
0.02334	-1.65432e-05
0.02336	-8.52704e-06
0.02338	-1.38711e-05
0.0234	-2.18873e-05
0.02342	-3.18294e-06
0.02344	-1.92152e-05
0.02346	-1.38711e-05
0.02348	-1.92152e-05
0.0235	-1.11991e-05
0.02352	-1.65432e-05
0.02354	-8.52704e-06
0.02356	-1.38711e-05
0.02358	-1.92152e-05
0.0236	-1.92152e-05
0.02362	-1.11991e-05
0.02364	-1.11991e-05
0.02366	-1.38711e-05
0.02368	-2.18873e-05
0.0237	-5.85499e-06
0.02372	-1.38711e-05
0.02374	-1.38711e-05
0.02376	-1.11991e-05
0.02378	-1.92152e-05
0.0238	-1.38711e-05
0.02382	-1.11991e-05
0.02384	-1.11991e-05
0.02386	-1.11991e-05
0.02388	-1.38711e-05
0.0239	-2.18873e-05
0.02392	-8.52704e-06
0.02394	-8.52704e-06
0.02396	-1.65432e-05
0.02398	-1.92152e-05
0.024	-1.65432e-05
0.02402	-8.52704e-06
0.02404	-8.52704e-06
0.02406	-1.38711e-05
0.02408	-5.85499e-06
0.0241	-2.72314e-05
0.02412	-8.52704e-06
0.02414	-1.38711e-05
0.02416	-8.52704e-06
0.02418	-1.92152e-05
0.0242	-1.65432e-05
0.02422	-1.11991e-05
0.02424	-1.65432e-05
0.02426	-1.38711e-05
0.02428	-1.11991e-05
0.0243	-1.65432e-05
0.02432	-1.11991e-05
0.02434	-1.38711e-05
0.02436	-1.38711e-05
0.02438	-1.65432e-05
0.0244	-1.65432e-05
0.02442	-1.11991e-05
0.02444	-1.38711e-05
0.02446	-8.52704e-06
0.02448	-2.45593e-05
0.0245	-8.52704e-06
0.02452	-1.11991e-05
0.02454	-1.11991e-05
0.02456	-1.38711e-05
0.02458	-2.45593e-05
0.0246	-8.52704e-06
0.02462	-1.38711e-05
0.02464	-8.52704e-06
0.02466	-1.65432e-05
0.02468	-1.38711e-05
0.0247	-1.65432e-05
0.02472	-8.52704e-06
0.02474	-1.65432e-05
0.02476	-5.85499e-06
0.02478	-2.99034e-05
0.0248	-5.85499e-06
0.02482	-1.11991e-05
0.02484	-1.65432e-05
0.02486	-1.38711e-05
0.02488	-1.38711e-05
0.0249	-5.85499e-06
0.02492	-1.92152e-05
0.02494	-1.11991e-05
0.02496	-1.65432e-05
0.02498	-1.65432e-05
0.025	-1.38711e-05
0.02502	-8.52704e-06
0.02504	-8.52704e-06
0.02506	-1.92152e-05
0.02508	-1.11991e-05
0.0251	-1.92152e-05
0.02512	-1.11991e-05
0.02514	-8.52704e-06
0.02516	-1.92152e-05
0.02518	-1.11991e-05
0.0252	-1.65432e-05
0.02522	-1.38711e-05
0.02524	-8.52704e-06
0.02526	-2.45593e-05
0.02528	-1.11991e-05
0.0253	-1.65432e-05
0.02532	-5.85499e-06
0.02534	-1.38711e-05
0.02536	-8.52704e-06
0.02538	-2.18873e-05
0.0254	-5.85499e-06
0.02542	-1.92152e-05
0.02544	-8.52704e-06
0.02546	-1.92152e-05
0.02548	-1.38711e-05
0.0255	-1.38711e-05
0.02552	-8.52704e-06
0.02554	-1.38711e-05
0.02556	-1.38711e-05
0.02558	-1.38711e-05
0.0256	-1.11991e-05
0.02562	-1.38711e-05
0.02564	-1.11991e-05
0.02566	-1.65432e-05
0.02568	-1.38711e-05
0.0257	-8.52704e-06
0.02572	-1.38711e-05
0.02574	-1.11991e-05
0.02576	-1.92152e-05
0.02578	-1.38711e-05
0.0258	-1.11991e-05
0.02582	-1.65432e-05
0.02584	-5.85499e-06
0.02586	-2.18873e-05
0.02588	-1.11991e-05
0.0259	-1.11991e-05
0.02592	-1.92152e-05
0.02594	-8.52704e-06
0.02596	-1.65432e-05
0.02598	-1.38711e-05
0.026	-5.85499e-06
0.02602	-1.92152e-05
0.02604	-8.52704e-06
0.02606	-1.92152e-05
0.02608	-1.38711e-05
0.0261	-8.52704e-06
0.02612	-1.38711e-05
0.02614	-1.38711e-05
0.02616	-1.65432e-05
0.02618	-1.38711e-05
0.0262	-1.11991e-05
0.02622	-1.38711e-05
0.02624	-8.52704e-06
0.02626	-1.92152e-05
0.02628	-1.11991e-05
0.0263	-1.65432e-05
0.02632	-8.52704e-06
0.02634	-8.52704e-06
0.02636	-2.45593e-05
0.02638	-1.38711e-05
0.0264	-1.11991e-05
0.02642	-1.11991e-05
0.02644	-1.38711e-05
0.02646	-1.92152e-05
0.02648	-8.52704e-06
0.0265	-1.11991e-05
0.02652	-1.65432e-05
0.02654	-1.11991e-05
0.02656	-1.11991e-05
0.02658	-2.18873e-05
0.0266	-5.85499e-06
0.02662	-1.11991e-05
0.02664	-1.11991e-05
0.02666	-2.18873e-05
0.02668	-1.65432e-05
0.0267	-5.85499e-06
0.02672	-1.38711e-05
0.02674	-1.38711e-05
0.02676	-1.92152e-05
0.02678	-1.11991e-05
0.0268	-1.65432e-05
0.02682	-5.85499e-06
0.02684	-1.11991e-05
0.02686	-1.92152e-05
0.02688	-1.38711e-05
0.0269	-1.11991e-05
0.02692	-1.11991e-05
0.02694	-1.11991e-05
0.02696	-1.38711e-05
0.02698	-1.92152e-05
0.027	-8.52704e-06
0.02702	-1.38711e-05
0.02704	-1.11991e-05
0.02706	-1.92152e-05
0.02708	-1.38711e-05
0.0271	-8.52704e-06
0.02712	-1.11991e-05
0.02714	-1.38711e-05
0.02716	-1.65432e-05
0.02718	-1.11991e-05
0.0272	-1.38711e-05
0.02722	-1.11991e-05
0.02724	-1.38711e-05
0.02726	-1.92152e-05
0.02728	-1.11991e-05
0.0273	-1.11991e-05
0.02732	-8.52704e-06
0.02734	-1.65432e-05
0.02736	-1.92152e-05
0.02738	-8.52704e-06
0.0274	-1.92152e-05
0.02742	-3.18294e-06
0.02744	-1.11991e-05
0.02746	-2.18873e-05
0.02748	-5.85499e-06
0.0275	-1.65432e-05
0.02752	-1.38711e-05
0.02754	-8.52704e-06
0.02756	-2.18873e-05
0.02758	-1.11991e-05
0.0276	-1.11991e-05
0.02762	-1.38711e-05
0.02764	-1.65432e-05
0.02766	-1.65432e-05
0.02768	-5.85499e-06
0.0277	-1.65432e-05
0.02772	-1.38711e-05
0.02774	-1.65432e-05
0.02776	-8.52704e-06
0.02778	-1.38711e-05
0.0278	-1.65432e-05
0.02782	-1.11991e-05
0.02784	-1.65432e-05
0.02786	-1.38711e-05
0.02788	-1.11991e-05
0.0279	-1.38711e-05
0.02792	-8.52704e-06
0.02794	-1.38711e-05
0.02796	-2.18873e-05
0.02798	-1.11991e-05
0.028	-8.52704e-06
0.02802	-1.65432e-05
0.02804	-1.65432e-05
0.02806	-1.11991e-05
0.02808	-1.11991e-05
0.0281	-1.11991e-05
0.02812	-1.11991e-05
0.02814	-1.92152e-05
0.02816	-1.65432e-05
0.02818	-1.11991e-05
0.0282	-8.52704e-06
0.02822	-1.92152e-05
0.02824	-1.65432e-05
0.02826	-8.52704e-06
0.02828	-1.38711e-05
0.0283	-1.11991e-05
0.02832	-1.38711e-05
0.02834	-8.52704e-06
0.02836	-2.18873e-05
0.02838	-8.52704e-06
0.0284	-1.38711e-05
0.02842	-8.52704e-06
0.02844	-1.65432e-05
0.02846	-1.38711e-05
0.02848	-1.65432e-05
0.0285	-1.38711e-05
0.02852	-5.85499e-06
0.02854	-1.65432e-05
0.02856	-1.65432e-05
0.02858	-1.38711e-05
0.0286	-8.52704e-06
0.02862	-1.92152e-05
0.02864	-1.38711e-05
0.02866	-8.52704e-06
0.02868	-1.65432e-05
0.0287	-1.11991e-05
0.02872	-1.38711e-05
0.02874	-1.38711e-05
0.02876	-1.11991e-05
0.02878	-1.11991e-05
0.0288	-1.92152e-05
0.02882	-5.85499e-06
0.02884	-2.18873e-05
0.02886	-8.52704e-06
0.02888	-1.11991e-05
0.0289	-1.65432e-05
0.02892	-1.38711e-05
0.02894	-1.65432e-05
0.02896	-1.38711e-05
0.02898	-1.11991e-05
0.029	-8.52704e-06
0.02902	-1.65432e-05
0.02904	-1.65432e-05
0.02906	-1.11991e-05
0.02908	-1.65432e-05
0.0291	-8.52704e-06
0.02912	-1.92152e-05
0.02914	-8.52704e-06
0.02916	-1.92152e-05
0.02918	-5.85499e-06
0.0292	-1.65432e-05
0.02922	-1.38711e-05
0.02924	-1.11991e-05
0.02926	-1.38711e-05
0.02928	-1.11991e-05
0.0293	-1.11991e-05
0.02932	-2.18873e-05
0.02934	-8.52704e-06
0.02936	-1.38711e-05
0.02938	-1.11991e-05
0.0294	-1.11991e-05
0.02942	-2.18873e-05
0.02944	-1.11991e-05
0.02946	-1.92152e-05
0.02948	-3.18294e-06
0.0295	-1.65432e-05
0.02952	-1.38711e-05
0.02954	-1.65432e-05
0.02956	-1.11991e-05
0.02958	-5.85499e-06
0.0296	-1.92152e-05
0.02962	-1.38711e-05
0.02964	-1.38711e-05
0.02966	-1.11991e-05
0.02968	-1.11991e-05
0.0297	-8.52704e-06
0.02972	-2.18873e-05
0.02974	-8.52704e-06
0.02976	-1.65432e-05
0.02978	-8.52704e-06
0.0298	-1.92152e-05
0.02982	-1.38711e-05
0.02984	-1.11991e-05
0.02986	-1.11991e-05
0.02988	-1.38711e-05
0.0299	-1.11991e-05
0.02992	-1.38711e-05
0.02994	-1.92152e-05
0.02996	-8.52704e-06
0.02998	-1.65432e-05
0.03	-5.85499e-06
0.03002	5.0258e-05
0.03004	5.56021e-05
0.03006	4.8332e-06
0.03008	-5.66239e-05
0.0301	-0.000139457
0.03012	-0.000265044
0.03014	-0.000414678
0.03016	-0.000591033
0.03018	-0.000807469
0.0302	-0.00106
0.03022	-0.00132
0.03024	-0.00161
0.03026	-0.00191
0.03028	-0.00223
0.0303	-0.00255
0.03032	-0.00287
0.03034	-0.00317
0.03036	-0.0035
0.03038	-0.00379
0.0304	-0.00409
0.03042	-0.00435
0.03044	-0.00462
0.03046	-0.00485
0.03048	-0.00512
0.0305	-0.0053
0.03052	-0.00553
0.03054	-0.00572
0.03056	-0.0059
0.03058	-0.00608
0.0306	-0.00622
0.03062	-0.00639
0.03064	-0.00652
0.03066	-0.00665
0.03068	-0.00679
0.0307	-0.00689
0.03072	-0.00701
0.03074	-0.00709
0.03076	-0.00719
0.03078	-0.00729
0.0308	-0.00734
0.03082	-0.00745
0.03084	-0.00752
0.03086	-0.00759
0.03088	-0.00764
0.0309	-0.00771
0.03092	-0.00773
0.03094	-0.00783
0.03096	-0.00787
0.03098	-0.00791
0.031	-0.00797
0.03102	-0.00801
0.03104	-0.00805
0.03106	-0.00808
0.03108	-0.00812
0.0311	-0.00814
0.03112	-0.0082
0.03114	-0.00821
0.03116	-0.00826
0.03118	-0.00828
0.0312	-0.00831
0.03122	-0.00832
0.03124	-0.00836
0.03126	-0.00837
0.03128	-0.00841
0.0313	-0.00841
0.03132	-0.00844
0.03134	-0.00845
0.03136	-0.00847
0.03138	-0.0085
0.0314	-0.0085
0.03142	-0.00856
0.03144	-0.00852
0.03146	-0.00857
0.03148	-0.00855
0.0315	-0.0086
0.03152	-0.00859
0.03154	-0.0086
0.03156	-0.00862
0.03158	-0.00863
0.0316	-0.00866
0.03162	-0.00864
0.03164	-0.00866
0.03166	-0.0087
0.03168	-0.00868
0.0317	-0.0087
0.03172	-0.00869
0.03174	-0.00874
0.03176	-0.0087
0.03178	-0.00874
0.0318	-0.00872
0.03182	-0.00875
0.03184	-0.00877
0.03186	-0.00874
0.03188	-0.00876
0.0319	-0.00877
0.03192	-0.00879
0.03194	-0.00878
0.03196	-0.0088
0.03198	-0.00879
0.032	-0.00877
0.03202	-0.00886
0.03204	-0.00881
0.03206	-0.00882
0.03208	-0.00882
0.0321	-0.00882
0.03212	-0.00886
0.03214	-0.00883
0.03216	-0.00885
0.03218	-0.00883
0.0322	-0.00886
0.03222	-0.00887
0.03224	-0.00884
0.03226	-0.00888
0.03228	-0.00887
0.0323	-0.00888
0.03232	-0.00887
0.03234	-0.0089
0.03236	-0.00888
0.03238	-0.00889
0.0324	-0.00889
0.03242	-0.00893
0.03244	-0.00889
0.03246	-0.00889
0.03248	-0.00891
0.0325	-0.00891
0.03252	-0.00893
0.03254	-0.00891
0.03256	-0.00893
0.03258	-0.00894
0.0326	-0.00892
0.03262	-0.00895
0.03264	-0.00893
0.03266	-0.00893
0.03268	-0.00895
0.0327	-0.00896
0.03272	-0.00894
0.03274	-0.00894
0.03276	-0.00896
0.03278	-0.00895
0.0328	-0.00896
0.03282	-0.00897
0.03284	-0.00896
0.03286	-0.00897
0.03288	-0.00897
0.0329	-0.00897
0.03292	-0.00896
0.03294	-0.00898
0.03296	-0.009
0.03298	-0.00895
0.033	-0.00899
0.03302	-0.00898
0.03304	-0.00899
0.03306	-0.009
0.03308	-0.00899
0.0331	-0.009
0.03312	-0.00898
0.03314	-0.009
0.03316	-0.00898
0.03318	-0.00902
0.0332	-0.00899
0.03322	-0.00899
0.03324	-0.00899
0.03326	-0.00901
0.03328	-0.00901
0.0333	-0.00899
0.03332	-0.00901
0.03334	-0.00901
0.03336	-0.00901
0.03338	-0.00901
0.0334	-0.00901
0.03342	-0.00902
0.03344	-0.00901
0.03346	-0.00902
0.03348	-0.00904
0.0335	-0.00901
0.03352	-0.00902
0.03354	-0.00901
0.03356	-0.00903
0.03358	-0.00901
0.0336	-0.00903
0.03362	-0.00901
0.03364	-0.00902
0.03366	-0.00904
0.03368	-0.00899
0.0337	-0.00904
0.03372	-0.00901
0.03374	-0.00903
0.03376	-0.00903
0.03378	-0.00901
0.0338	-0.00904
0.03382	-0.00903
0.03384	-0.00904
0.03386	-0.00903
0.03388	-0.00902
0.0339	-0.00902
0.03392	-0.00903
0.03394	-0.00904
0.03396	-0.00903
0.03398	-0.00905
0.034	-0.00905
0.03402	-0.00901
0.03404	-0.00903
0.03406	-0.00903
0.03408	-0.00905
0.0341	-0.00902
0.03412	-0.00904
0.03414	-0.00905
0.03416	-0.00902
0.03418	-0.00903
0.0342	-0.00904
0.03422	-0.00904
0.03424	-0.00905
0.03426	-0.00904
0.03428	-0.00906
0.0343	-0.00901
0.03432	-0.00906
0.03434	-0.00902
0.03436	-0.00905
0.03438	-0.00904
0.0344	-0.00903
0.03442	-0.00906
0.03444	-0.00905
0.03446	-0.00905
0.03448	-0.00904
0.0345	-0.00903
0.03452	-0.00906
0.03454	-0.00901
0.03456	-0.00907
0.03458	-0.00905
0.0346	-0.00907
0.03462	-0.00907
0.03464	-0.00903
0.03466	-0.00906
0.03468	-0.00904
0.0347	-0.00905
0.03472	-0.00905
0.03474	-0.00907
0.03476	-0.00905
0.03478	-0.00905
0.0348	-0.00905
0.03482	-0.00904
0.03484	-0.00908
0.03486	-0.00906
0.03488	-0.00906
0.0349	-0.00905
0.03492	-0.00907
0.03494	-0.00909
0.03496	-0.00905
0.03498	-0.00906
0.035	-0.00905
0.03502	-0.00908
0.03504	-0.00906
0.03506	-0.00906
0.03508	-0.00908
0.0351	-0.00907
0.03512	-0.00908
0.03514	-0.00907
0.03516	-0.00909
0.03518	-0.00906
0.0352	-0.00907
0.03522	-0.00908
0.03524	-0.00908
0.03526	-0.00909
0.03528	-0.00906
0.0353	-0.00909
0.03532	-0.00907
0.03534	-0.00909
0.03536	-0.00908
0.03538	-0.00907
0.0354	-0.0091
0.03542	-0.00909
0.03544	-0.00909
0.03546	-0.00909
0.03548	-0.00907
0.0355	-0.00911
0.03552	-0.00907
0.03554	-0.0091
0.03556	-0.00907
0.03558	-0.00909
0.0356	-0.00909
0.03562	-0.0091
0.03564	-0.0091
0.03566	-0.00908
0.03568	-0.00911
0.0357	-0.00909
0.03572	-0.00907
0.03574	-0.00909
0.03576	-0.0091
0.03578	-0.00911
0.0358	-0.0091
0.03582	-0.00908
0.03584	-0.0091
0.03586	-0.0091
0.03588	-0.00909
0.0359	-0.0091
0.03592	-0.0091
0.03594	-0.0091
0.03596	-0.00911
0.03598	-0.00908
0.036	-0.00911
0.03602	-0.00909
0.03604	-0.0091
0.03606	-0.00911
0.03608	-0.00907
0.0361	-0.00913
0.03612	-0.00908
0.03614	-0.00909
0.03616	-0.0091
0.03618	-0.00909
0.0362	-0.00912
0.03622	-0.00909
0.03624	-0.0091
0.03626	-0.00908
0.03628	-0.00911
0.0363	-0.00908
0.03632	-0.00909
0.03634	-0.0091
0.03636	-0.00908
0.03638	-0.00913
0.0364	-0.00907
0.03642	-0.00908
0.03644	-0.0091
0.03646	-0.00911
0.03648	-0.0091
0.0365	-0.00909
0.03652	-0.00912
0.03654	-0.00907
0.03656	-0.00909
0.03658	-0.00907
0.0366	-0.0091
0.03662	-0.00909
0.03664	-0.0091
0.03666	-0.00911
0.03668	-0.00909
0.0367	-0.00908
0.03672	-0.00909
0.03674	-0.0091
0.03676	-0.00909
0.03678	-0.0091
0.0368	-0.00908
0.03682	-0.00908
0.03684	-0.00909
0.03686	-0.00907
0.03688	-0.00911
0.0369	-0.0091
0.03692	-0.00908
0.03694	-0.0091
0.03696	-0.00908
0.03698	-0.0091
0.037	-0.00909
0.03702	-0.0091
0.03704	-0.00909
0.03706	-0.00908
0.03708	-0.00909
0.0371	-0.00908
0.03712	-0.00911
0.03714	-0.00906
0.03716	-0.0091
0.03718	-0.00908
0.0372	-0.0091
0.03722	-0.00908
0.03724	-0.00909
0.03726	-0.00906
0.03728	-0.0091
0.0373	-0.0091
0.03732	-0.00907
0.03734	-0.00911
0.03736	-0.00907
0.03738	-0.00907
0.0374	-0.0091
0.03742	-0.00909
0.03744	-0.00906
0.03746	-0.00912
0.03748	-0.00907
0.0375	-0.00908
0.03752	-0.0091
0.03754	-0.00907
0.03756	-0.0091
0.03758	-0.00909
0.0376	-0.0091
0.03762	-0.00908
0.03764	-0.0091
0.03766	-0.00909
0.03768	-0.00909
0.0377	-0.00907
0.03772	-0.0091
0.03774	-0.00908
0.03776	-0.00911
0.03778	-0.00911
0.0378	-0.00909
0.03782	-0.00911
0.03784	-0.00908
0.03786	-0.00909
0.03788	-0.00909
0.0379	-0.00909
0.03792	-0.00913
0.03794	-0.0091
0.03796	-0.00911
0.03798	-0.00909
0.038	-0.00911
0.03802	-0.0091
0.03804	-0.00909
0.03806	-0.0091
0.03808	-0.0091
0.0381	-0.00911
0.03812	-0.0091
0.03814	-0.00912
0.03816	-0.0091
0.03818	-0.00912
0.0382	-0.00912
0.03822	-0.00909
0.03824	-0.00912
0.03826	-0.00913
0.03828	-0.00909
0.0383	-0.00911
0.03832	-0.00912
0.03834	-0.00911
0.03836	-0.0091
0.03838	-0.00913
0.0384	-0.00912
0.03842	-0.00912
0.03844	-0.0091
0.03846	-0.00911
0.03848	-0.00912
0.0385	-0.00913
0.03852	-0.00912
0.03854	-0.00912
0.03856	-0.00912
0.03858	-0.00912
0.0386	-0.00911
0.03862	-0.00912
0.03864	-0.00912
0.03866	-0.00912
0.03868	-0.00913
0.0387	-0.00913
0.03872	-0.00913
0.03874	-0.00911
0.03876	-0.00911
0.03878	-0.00912
0.0388	-0.00914
0.03882	-0.00912
0.03884	-0.00909
0.03886	-0.00911
0.03888	-0.00915
0.0389	-0.00912
0.03892	-0.00913
0.03894	-0.00913
0.03896	-0.00912
0.03898	-0.00913
0.039	-0.00911
0.03902	-0.00911
0.03904	-0.00913
0.03906	-0.0091
0.03908	-0.00912
0.0391	-0.00913
0.03912	-0.00913
0.03914	-0.0091
0.03916	-0.0091
0.03918	-0.00913
0.0392	-0.00913
0.03922	-0.0091
0.03924	-0.00911
0.03926	-0.00911
0.03928	-0.00912
0.0393	-0.00911
0.03932	-0.00911
0.03934	-0.00912
0.03936	-0.0091
0.03938	-0.00911
0.0394	-0.0091
0.03942	-0.00911
0.03944	-0.00913
0.03946	-0.00911
0.03948	-0.0091
0.0395	-0.00909
0.03952	-0.00913
0.03954	-0.0091
0.03956	-0.0091
0.03958	-0.00911
0.0396	-0.00912
0.03962	-0.00909
0.03964	-0.00913
0.03966	-0.0091
0.03968	-0.00911
0.0397	-0.00909
0.03972	-0.00912
0.03974	-0.00909
0.03976	-0.0091
0.03978	-0.00911
0.0398	-0.00909
0.03982	-0.00912
0.03984	-0.00909
0.03986	-0.00911
0.03988	-0.0091
0.0399	-0.0091
0.03992	-0.0091
0.03994	-0.00908
0.03996	-0.00911
0.03998	-0.0091
[truncated: 8,001 more rows]

## Sheet: Fig.3d
Time (s)	Id (A)
1.31065	0.00348
1.31066	0.00351
1.31067	0.00355
1.31068	0.00359
1.31069	0.00363
1.3107	0.00366
1.31071	0.00369
1.31072	0.00372
1.31073	0.00376
1.31074	0.00378
1.31075	0.00381
1.31076	0.00384
1.31077	0.00387
1.31078	0.0039
1.31079	0.00393
1.3108	0.00395
1.31081	0.00397
1.31082	0.004
1.31083	0.00402
1.31084	0.00404
1.31085	0.00406
1.31086	0.00408
1.31087	0.0041
1.31088	0.00412
1.31089	0.00414
1.3109	0.00416
1.31091	0.00417
1.31092	0.00419
1.31093	0.00421
1.31094	0.00422
1.31095	0.00424
1.31096	0.00425
1.31097	0.00427
1.31098	0.00428
1.31099	0.00429
1.311	0.00429
1.31101	0.00431
1.31102	0.00433
1.31103	0.00434
1.31104	0.00435
1.31105	0.00437
1.31106	0.00438
1.31107	0.00439
1.31108	0.0044
1.31109	0.00441
1.3111	0.00442
1.31111	0.00442
1.31112	0.00444
1.31113	0.00444
1.31114	0.00445
1.31115	0.00447
1.31116	0.00447
1.31117	0.00448
1.31118	0.00449
1.31119	0.00449
1.3112	0.0045
1.31121	0.00451
1.31122	0.00451
1.31123	0.00452
1.31124	0.00453
1.31125	0.00453
1.31126	0.00454
1.31127	0.00454
1.31128	0.00455
1.31129	0.00455
1.3113	0.00456
1.31131	0.00457
1.31132	0.00457
1.31133	0.00458
1.31134	0.00458
1.31135	0.00458
1.31136	0.00459
1.31137	0.00459
1.31138	0.0046
1.31139	0.0046
1.3114	0.0046
1.31141	0.00461
1.31142	0.00461
1.31143	0.00462
1.31144	0.00462
1.31145	0.00463
1.31146	0.00463
1.31147	0.00463
1.31148	0.00463
1.31149	0.00464
1.3115	0.00464
1.31151	0.00464
1.31152	0.00465
1.31153	0.00465
1.31154	0.00465
1.31155	0.00466
1.31156	0.00466
1.31157	0.00466
1.31158	0.00466
1.31159	0.00467
1.3116	0.00467
1.31161	0.00467
1.31162	0.00467
1.31163	0.00468
1.31164	0.00468
1.31165	0.00468
1.31166	0.00469
1.31167	0.00468
1.31168	0.00469
1.31169	0.00469
1.3117	0.00469
1.31171	0.00469
1.31172	0.0047
1.31173	0.00469
1.31174	0.0047
1.31175	0.0047
1.31176	0.0047
1.31177	0.0047
1.31178	0.0047
1.31179	0.0047
1.3118	0.00471
1.31181	0.00471
1.31182	0.00471
1.31183	0.00471
1.31184	0.00471
1.31185	0.00472
1.31186	0.00471
1.31187	0.00472
1.31188	0.00472
1.31189	0.00472
1.3119	0.00472
1.31191	0.00472
1.31192	0.00472
1.31193	0.00472
1.31194	0.00473
1.31195	0.00473
1.31196	0.00473
1.31197	0.00473
1.31198	0.00473
1.31199	0.00473
1.312	0.00473
1.31201	0.00473
1.31202	0.00473
1.31203	0.00473
1.31204	0.00474
1.31205	0.00474
1.31206	0.00474
1.31207	0.00474
1.31208	0.00474
1.31209	0.00474
1.3121	0.00474
1.31211	0.00474
1.31212	0.00474
1.31213	0.00474
1.31214	0.00475
1.31215	0.00475
1.31216	0.00474
1.31217	0.00475
1.31218	0.00475
1.31219	0.00475
1.3122	0.00475
1.31221	0.00475
1.31222	0.00475
1.31223	0.00475
1.31224	0.00475
1.31225	0.00475
1.31226	0.00475
1.31227	0.00475
1.31228	0.00475
1.31229	0.00475
1.3123	0.00476
1.31231	0.00475
1.31232	0.00476
1.31233	0.00475
1.31234	0.00475
1.31235	0.00476
1.31236	0.00476
1.31237	0.00476
1.31238	0.00476
1.31239	0.00475
1.3124	0.00476
1.31241	0.00476
1.31242	0.00476
1.31243	0.00476
1.31244	0.00476
1.31245	0.00476
1.31246	0.00476
1.31247	0.00476
1.31248	0.00476
1.31249	0.00476
1.3125	0.00476
1.31251	0.00477
1.31252	0.00476
1.31253	0.00476
1.31254	0.00477
1.31255	0.00477
1.31256	0.00476
1.31257	0.00476
1.31258	0.00477
1.31259	0.00477
1.3126	0.00476
1.31261	0.00477
1.31262	0.00477
1.31263	0.00477
1.31264	0.00477
1.31265	0.00477
1.31266	0.00476
1.31267	0.00477
1.31268	0.00477
1.31269	0.00477
1.3127	0.00476
1.31271	0.00477
1.31272	0.00477
1.31273	0.00477
1.31274	0.00477
1.31275	0.00477
1.31276	0.00477
1.31277	0.00477
1.31278	0.00477
1.31279	0.00477
1.3128	0.00477
1.31281	0.00477
1.31282	0.00477
1.31283	0.00477
1.31284	0.00477
1.31285	0.00477
1.31286	0.00477
1.31287	0.00477
1.31288	0.00477
1.31289	0.00477
1.3129	0.00478
1.31291	0.00477
1.31292	0.00477
1.31293	0.00478
1.31294	0.00478
1.31295	0.00478
1.31296	0.00477
1.31297	0.00478
1.31298	0.00478
1.31299	0.00478
1.313	0.00478
1.31301	0.00478
1.31302	0.00477
1.31303	0.00478
1.31304	0.00478
1.31305	0.00477
1.31306	0.00478
1.31307	0.00478
1.31308	0.00478
1.31309	0.00478
1.3131	0.00478
1.31311	0.00478
1.31312	0.00478
1.31313	0.00478
1.31314	0.00478
1.31315	0.00478
1.31316	0.00478
1.31317	0.00478
1.31318	0.00478
1.31319	0.00478
1.3132	0.00478
1.31321	0.00478
1.31322	0.00478
1.31323	0.00478
1.31324	0.00478
1.31325	0.00478
1.31326	0.00478
1.31327	0.00478
1.31328	0.00478
1.31329	0.00478
1.3133	0.00478
1.31331	0.00478
1.31332	0.00478
1.31333	0.00478
1.31334	0.00478
1.31335	0.00478
1.31336	0.00478
1.31337	0.00478
1.31338	0.00478
1.31339	0.00478
1.3134	0.00478
1.31341	0.00478
1.31342	0.00478
1.31343	0.00478
1.31344	0.00478
1.31345	0.00478
1.31346	0.00478
1.31347	0.00478
1.31348	0.00478
1.31349	0.00479
1.3135	0.00478
1.31351	0.00478
1.31352	0.00479
1.31353	0.00478
1.31354	0.00478
1.31355	0.00478
1.31356	0.00478
1.31357	0.00479
1.31358	0.00479
1.31359	0.00478
1.3136	0.00478
1.31361	0.00478
1.31362	0.00479
1.31363	0.00478
1.31364	0.00478
1.31365	0.00478
1.31366	0.00479
1.31367	0.00479
1.31368	0.00479
1.31369	0.00478
1.3137	0.00478
1.31371	0.00479
1.31372	0.00478
1.31373	0.00479
1.31374	0.00479
1.31375	0.00478
1.31376	0.00479
1.31377	0.00479
1.31378	0.00478
1.31379	0.00479
1.3138	0.00479
1.31381	0.00479
1.31382	0.00479
1.31383	0.00479
1.31384	0.00479
1.31385	0.00479
1.31386	0.00479
1.31387	0.00479
1.31388	0.00479
1.31389	0.00479
1.3139	0.00479
1.31391	0.00478
1.31392	0.00479
1.31393	0.00479
1.31394	0.00478
1.31395	0.00479
1.31396	0.00479
1.31397	0.00479
1.31398	0.00479
1.31399	0.00479
1.314	0.00479
1.31401	0.00479
1.31402	0.00479
1.31403	0.00479
1.31404	0.00479
1.31405	0.00479
1.31406	0.00479
1.31407	0.00479
1.31408	0.00479
1.31409	0.00479
1.3141	0.00479
1.31411	0.00479
1.31412	0.00479
1.31413	0.00479
1.31414	0.00479
1.31415	0.00479
1.31416	0.00479
1.31417	0.00479
1.31418	0.00479
1.31419	0.00479
1.3142	0.00479
1.31421	0.00479
1.31422	0.00479
1.31423	0.00479
1.31424	0.00479
1.31425	0.0048
1.31426	0.0048
1.31427	0.00479
1.31428	0.00479
1.31429	0.0048
1.3143	0.00479
1.31431	0.0048
1.31432	0.00479
1.31433	0.0048
1.31434	0.0048
1.31435	0.00479
1.31436	0.00479
1.31437	0.0048
1.31438	0.0048
1.31439	0.00479
1.3144	0.00479
1.31441	0.0048
1.31442	0.0048
1.31443	0.0048
1.31444	0.0048
1.31445	0.00479
1.31446	0.00479
1.31447	0.0048
1.31448	0.0048
1.31449	0.0048
1.3145	0.0048
1.31451	0.0048
1.31452	0.0048
1.31453	0.00479
1.31454	0.0048
1.31455	0.0048
1.31456	0.00479
1.31457	0.0048
1.31458	0.00479
1.31459	0.00479
1.3146	0.0048
1.31461	0.0048
1.31462	0.00479
1.31463	0.0048
1.31464	0.0048
1.31465	0.0048
1.31466	0.0048
1.31467	0.00479
1.31468	0.00479
1.31469	0.0048
1.3147	0.0048
1.31471	0.00479
1.31472	0.0048
1.31473	0.00479
1.31474	0.0048
1.31475	0.00479
1.31476	0.0048
1.31477	0.0048
1.31478	0.0048
1.31479	0.0048
1.3148	0.0048
1.31481	0.0048
1.31482	0.0048
1.31483	0.0048
1.31484	0.0048
1.31485	0.0048
1.31486	0.0048
1.31487	0.00479
1.31488	0.0048
1.31489	0.00479
1.3149	0.00479
1.31491	0.0048
1.31492	0.0048
1.31493	0.0048
1.31494	0.00479
1.31495	0.0048
1.31496	0.0048
1.31497	0.00479
1.31498	0.0048
1.31499	0.0048
1.315	0.00479
1.31501	0.0048
1.31502	0.0048
1.31503	0.00479
1.31504	0.0048
1.31505	0.0048
1.31506	0.0048
1.31507	0.0048
1.31508	0.00479
1.31509	0.00479
1.3151	0.0048
1.31511	0.00479
1.31512	0.0048
1.31513	0.00479
1.31514	0.00479
1.31515	0.0048
1.31516	0.00479
1.31517	0.00479
1.31518	0.0048
1.31519	0.00479
1.3152	0.0048
1.31521	0.0048
1.31522	0.0048
1.31523	0.0048
1.31524	0.00479
1.31525	0.00479
1.31526	0.0048
1.31527	0.00479
1.31528	0.0048
1.31529	0.0048
1.3153	0.00479
1.31531	0.00479
1.31532	0.00479
1.31533	0.0048
1.31534	0.0048
1.31535	0.00479
1.31536	0.0048
1.31537	0.0048
1.31538	0.0048
1.31539	0.0048
1.3154	0.0048
1.31541	0.0048
1.31542	0.0048
1.31543	0.0048
1.31544	0.00479
1.31545	0.0048
1.31546	0.0048
1.31547	0.0048
1.31548	0.0048
1.31549	0.0048
1.3155	0.0048
1.31551	0.0048
1.31552	0.0048
1.31553	0.0048
1.31554	0.0048
1.31555	0.0048
1.31556	0.0048
1.31557	0.00479
1.31558	0.0048
1.31559	0.0048
1.3156	0.0048
1.31561	0.00479
1.31562	0.0048
1.31563	0.0048
1.31564	0.0048
1.31565	0.00479
1.31566	0.0048
1.31567	0.00479
1.31568	0.0048
1.31569	0.0048
1.3157	0.0048
1.31571	0.0048
1.31572	0.0048
1.31573	0.0048
1.31574	0.0048
1.31575	0.0048
1.31576	0.0048
1.31577	0.0048
1.31578	0.0048
1.31579	0.0048
1.3158	0.0048
1.31581	0.0048
1.31582	0.0048
1.31583	0.0048
1.31584	0.0048
1.31585	0.0048
1.31586	0.0048
1.31587	0.0048
1.31588	0.0048
1.31589	0.0048
1.3159	0.0048
1.31591	0.0048
1.31592	0.0048
1.31593	0.0048
1.31594	0.0048
1.31595	0.0048
1.31596	0.0048
1.31597	0.0048
1.31598	0.0048
1.31599	0.0048
1.316	0.0048
1.31601	0.0048
1.31602	0.0048
1.31603	0.0048
1.31604	0.0048
1.31605	0.0048
1.31606	0.0048
1.31607	0.0048
1.31608	0.0048
1.31609	0.0048
1.3161	0.00481
1.31611	0.0048
1.31612	0.0048
1.31613	0.0048
1.31614	0.0048
1.31615	0.0048
1.31616	0.0048
1.31617	0.0048
1.31618	0.0048
1.31619	0.0048
1.3162	0.0048
1.31621	0.0048
1.31622	0.0048
1.31623	0.0048
1.31624	0.0048
1.31625	0.0048
1.31626	0.0048
1.31627	0.0048
1.31628	0.0048
1.31629	0.0048
1.3163	0.00481
1.31631	0.0048
1.31632	0.0048
1.31633	0.0048
1.31634	0.0048
1.31635	0.0048
1.31636	0.0048
1.31637	0.0048
1.31638	0.0048
1.31639	0.0048
1.3164	0.0048
1.31641	0.0048
1.31642	0.0048
1.31643	0.0048
1.31644	0.0048
1.31645	0.00481
1.31646	0.0048
1.31647	0.0048
1.31648	0.0048
1.31649	0.0048
1.3165	0.0048
1.31651	0.0048
1.31652	0.0048
1.31653	0.0048
1.31654	0.0048
1.31655	0.0048
1.31656	0.0048
1.31657	0.0048
1.31658	0.00481
1.31659	0.00481
1.3166	0.0048
1.31661	0.0048
1.31662	0.0048
1.31663	0.0048
1.31664	0.00481
1.31665	0.00481
1.31666	0.0048
1.31667	0.0048
1.31668	0.0048
1.31669	0.0048
1.3167	0.0048
1.31671	0.0048
1.31672	0.0048
1.31673	0.0048
1.31674	0.00481
1.31675	0.00481
1.31676	0.0048
1.31677	0.00481
1.31678	0.00481
1.31679	0.0048
1.3168	0.00481
1.31681	0.00481
1.31682	0.0048
1.31683	0.0048
1.31684	0.0048
1.31685	0.0048
1.31686	0.0048
1.31687	0.00481
1.31688	0.00481
1.31689	0.00481
1.3169	0.00481
1.31691	0.00481
1.31692	0.0048
1.31693	0.0048
1.31694	0.00481
1.31695	0.0048
1.31696	0.00481
1.31697	0.0048
1.31698	0.0048
1.31699	0.00481
1.317	0.00481
1.31701	0.0048
1.31702	0.0048
1.31703	0.00481
1.31704	0.00481
1.31705	0.0048
1.31706	0.00481
1.31707	0.00481
1.31708	0.00481
1.31709	0.00481
1.3171	0.00481
1.31711	0.0048
1.31712	0.00481
1.31713	0.0048
1.31714	0.00481
1.31715	0.00481
1.31716	0.0048
1.31717	0.00481
1.31718	0.00481
1.31719	0.00481
1.3172	0.00481
1.31721	0.00481
1.31722	0.00481
1.31723	0.00481
1.31724	0.0048
1.31725	0.00481
1.31726	0.00481
1.31727	0.00481
1.31728	0.00481
1.31729	0.00481
1.3173	0.00481
1.31731	0.00481
1.31732	0.00481
1.31733	0.00481
1.31734	0.00481
1.31735	0.00481
1.31736	0.00481
1.31737	0.00481
1.31738	0.00481
1.31739	0.00481
1.3174	0.00481
1.31741	0.00481
1.31742	0.00481
1.31743	0.0048
1.31744	0.00481
1.31745	0.00481
1.31746	0.0048
1.31747	0.00481
1.31748	0.00481
1.31749	0.00481
1.3175	0.00481
1.31751	0.0048
1.31752	0.00481
1.31753	0.0048
1.31754	0.00481
1.31755	0.00481
1.31756	0.0048
1.31757	0.00481
1.31758	0.00481
1.31759	0.00481
1.3176	0.00481
1.31761	0.00481
1.31762	0.00481
1.31763	0.00481
1.31764	0.00481
1.31765	0.00481
1.31766	0.00481
1.31767	0.00481
1.31768	0.00481
1.31769	0.00481
1.3177	0.00481
1.31771	0.00481
1.31772	0.00481
1.31773	0.00481
1.31774	0.00481
1.31775	0.00481
1.31776	0.00481
1.31777	0.00481
1.31778	0.00481
1.31779	0.00481
1.3178	0.00481
1.31781	0.00481
1.31782	0.00481
1.31783	0.00481
1.31784	0.00481
1.31785	0.00481
1.31786	0.00481
1.31787	0.00481
1.31788	0.00481
1.31789	0.00481
1.3179	0.00481
1.31791	0.00481
1.31792	0.00481
1.31793	0.00481
1.31794	0.00481
1.31795	0.00481
1.31796	0.00481
1.31797	0.00481
1.31798	0.00481
1.31799	0.00481
1.318	0.00481
1.31801	0.00481
1.31802	0.00481
1.31803	0.00481
1.31804	0.00481
1.31805	0.00481
1.31806	0.00481
1.31807	0.00481
1.31808	0.00481
1.31809	0.00481
1.3181	0.00481
1.31811	0.00481
1.31812	0.00481
1.31813	0.00481
1.31814	0.00481
1.31815	0.00481
1.31816	0.00481
1.31817	0.00481
1.31818	0.00481
1.31819	0.00481
1.3182	0.00481
1.31821	0.00482
1.31822	0.00481
1.31823	0.00481
1.31824	0.00481
1.31825	0.00481
1.31826	0.00481
1.31827	0.00481
1.31828	0.00481
1.31829	0.00481
1.3183	0.00481
1.31831	0.00481
1.31832	0.00481
1.31833	0.00481
1.31834	0.00481
1.31835	0.00482
1.31836	0.00481
1.31837	0.00481
1.31838	0.00481
1.31839	0.00481
1.3184	0.00482
1.31841	0.00482
1.31842	0.00481
1.31843	0.00482
1.31844	0.00482
1.31845	0.00481
1.31846	0.00481
1.31847	0.00482
1.31848	0.00482
1.31849	0.00481
1.3185	0.00482
1.31851	0.00481
1.31852	0.00481
1.31853	0.00482
1.31854	0.00482
1.31855	0.00481
1.31856	0.00482
1.31857	0.00482
1.31858	0.00481
1.31859	0.00482
1.3186	0.00482
1.31861	0.00482
1.31862	0.00482
1.31863	0.00482
1.31864	0.00482
1.31865	0.00482
1.31866	0.00482
1.31867	0.00482
1.31868	0.00481
1.31869	0.00481
1.3187	0.00482
1.31871	0.00482
1.31872	0.00482
1.31873	0.00482
1.31874	0.00482
1.31875	0.00482
1.31876	0.00482
1.31877	0.00482
1.31878	0.00482
1.31879	0.00482
1.3188	0.00482
1.31881	0.00482
1.31882	0.00482
1.31883	0.00482
1.31884	0.00482
1.31885	0.00482
1.31886	0.00482
1.31887	0.00481
1.31888	0.00482
1.31889	0.00482
1.3189	0.00482
1.31891	0.00482
1.31892	0.00482
1.31893	0.00482
1.31894	0.00482
1.31895	0.00482
1.31896	0.00482
1.31897	0.00482
1.31898	0.00482
1.31899	0.00482
1.319	0.00482
1.31901	0.00482
1.31902	0.00482
1.31903	0.00482
1.31904	0.00482
1.31905	0.00482
1.31906	0.00482
1.31907	0.00482
1.31908	0.00482
1.31909	0.00482
1.3191	0.00482
1.31911	0.00482
1.31912	0.00482
1.31913	0.00482
1.31914	0.00482
1.31915	0.00482
1.31916	0.00482
1.31917	0.00482
1.31918	0.00482
1.31919	0.00482
1.3192	0.00482
1.31921	0.00482
1.31922	0.00482
1.31923	0.00482
1.31924	0.00482
1.31925	0.00482
1.31926	0.00482
1.31927	0.00482
1.31928	0.00482
1.31929	0.00482
1.3193	0.00483
1.31931	0.00482
1.31932	0.00482
1.31933	0.00483
1.31934	0.00482
1.31935	0.00482
1.31936	0.00482
1.31937	0.00482
1.31938	0.00483
1.31939	0.00482
1.3194	0.00482
1.31941	0.00482
1.31942	0.00482
1.31943	0.00482
1.31944	0.00483
1.31945	0.00482
1.31946	0.00482
1.31947	0.00482
1.31948	0.00482
1.31949	0.00483
1.3195	0.00482
1.31951	0.00482
1.31952	0.00482
1.31953	0.00482
1.31954	0.00482
1.31955	0.00482
1.31956	0.00483
1.31957	0.00483
1.31958	0.00482
1.31959	0.00482
1.3196	0.00482
1.31961	0.00482
1.31962	0.00483
1.31963	0.00482
1.31964	0.00482
1.31965	0.00482
1.31966	0.00482
1.31967	0.00482
1.31968	0.00482
1.31969	0.00483
1.3197	0.00483
1.31971	0.00482
1.31972	0.00482
1.31973	0.00483
1.31974	0.00482
1.31975	0.00483
1.31976	0.00482
1.31977	0.00482
1.31978	0.00482
1.31979	0.00483
1.3198	0.00482
1.31981	0.00483
1.31982	0.00482
1.31983	0.00482
1.31984	0.00482
1.31985	0.00483
1.31986	0.00482
1.31987	0.00482
1.31988	0.00483
1.31989	0.00483
1.3199	0.00482
1.31991	0.00482
1.31992	0.00483
1.31993	0.00482
1.31994	0.00483
1.31995	0.00483
1.31996	0.00482
1.31997	0.00483
1.31998	0.00483
1.31999	0.00483
1.32	0.00483
1.32001	0.0048
1.32002	0.00451
1.32003	0.00392
1.32004	0.00308
1.32005	0.00217
1.32006	0.00137
1.32007	0.000800566
1.32008	0.000448722
1.32009	0.000249344
1.3201	0.000141557
1.32011	8.23575e-05
1.32012	5.13617e-05
1.32013	3.18148e-05
1.32014	2.42753e-05
1.32015	1.72942e-05
1.32016	1.42226e-05
1.32017	1.22679e-05
1.32018	9.75473e-06
1.32019	1.05925e-05
1.3202	7.80005e-06
1.32021	7.5208e-06
1.32022	7.24156e-06
1.32023	6.40384e-06
1.32024	6.40384e-06
1.32025	6.40384e-06
1.32026	6.1246e-06
1.32027	5.28687e-06
1.32028	4.44915e-06
1.32029	5.84536e-06
1.3203	5.00763e-06
1.32031	3.61143e-06
1.32032	5.28687e-06
1.32033	3.61143e-06
1.32034	4.44915e-06
1.32035	2.49446e-06
1.32036	3.33219e-06
1.32037	3.61143e-06
1.32038	3.89067e-06
1.32039	2.7737e-06
1.3204	3.61143e-06
1.32041	3.05294e-06
1.32042	2.21522e-06
1.32043	2.7737e-06
1.32044	3.05294e-06
1.32045	3.05294e-06
1.32046	2.49446e-06
1.32047	1.3775e-06
1.32048	3.33219e-06
1.32049	2.7737e-06
1.3205	2.49446e-06
1.32051	2.7737e-06
1.32052	1.65674e-06
1.32053	1.93598e-06
1.32054	2.49446e-06
1.32055	1.3775e-06
1.32056	2.49446e-06
1.32057	2.49446e-06
1.32058	1.3775e-06
1.32059	2.49446e-06
1.3206	2.49446e-06
1.32061	1.3775e-06
1.32062	1.3775e-06
1.32063	1.93598e-06
1.32064	1.93598e-06
1.32065	1.3775e-06
1.32066	1.93598e-06
1.32067	2.21522e-06
1.32068	1.65674e-06
1.32069	1.93598e-06
1.3207	1.65674e-06
1.32071	-1.87092e-08
1.32072	1.65674e-06
1.32073	1.93598e-06
1.32074	1.93598e-06
1.32075	5.39773e-07
1.32076	2.49446e-06
1.32077	1.09826e-06
1.32078	8.19015e-07
1.32079	1.93598e-06
1.3208	1.3775e-06
1.32081	1.65674e-06
1.32082	1.93598e-06
1.32083	5.39773e-07
1.32084	1.93598e-06
1.32085	5.39773e-07
1.32086	1.3775e-06
1.32087	1.93598e-06
1.32088	1.09826e-06
1.32089	1.3775e-06
1.3209	1.3775e-06
1.32091	5.39773e-07
1.32092	1.3775e-06
1.32093	1.65674e-06
1.32094	1.09826e-06
1.32095	8.19015e-07
1.32096	1.3775e-06
1.32097	1.65674e-06
1.32098	1.3775e-06
1.32099	8.19015e-07
1.321	2.60532e-07
1.32101	2.21522e-06
1.32102	2.60532e-07
1.32103	1.93598e-06
1.32104	8.19015e-07
1.32105	1.3775e-06
1.32106	1.3775e-06
1.32107	8.19015e-07
1.32108	8.19015e-07
1.32109	1.09826e-06
1.3211	5.39773e-07
1.32111	1.65674e-06
1.32112	1.09826e-06
1.32113	1.09826e-06
1.32114	1.09826e-06
1.32115	2.60532e-07
1.32116	1.3775e-06
1.32117	8.19015e-07
1.32118	1.09826e-06
1.32119	1.65674e-06
1.3212	2.60532e-07
1.32121	1.09826e-06
1.32122	5.39773e-07
1.32123	1.93598e-06
1.32124	5.39773e-07
1.32125	8.19015e-07
1.32126	1.09826e-06
1.32127	1.09826e-06
1.32128	5.39773e-07
1.32129	1.3775e-06
1.3213	-1.87092e-08
1.32131	1.3775e-06
1.32132	8.19015e-07
1.32133	-1.87092e-08
1.32134	2.49446e-06
1.32135	-2.9795e-07
1.32136	1.93598e-06
1.32137	2.60532e-07
1.32138	8.19015e-07
1.32139	5.39773e-07
1.3214	1.09826e-06
1.32141	1.09826e-06
1.32142	1.09826e-06
1.32143	8.19015e-07
1.32144	2.60532e-07
1.32145	1.09826e-06
1.32146	5.39773e-07
1.32147	1.93598e-06
1.32148	-1.87092e-08
1.32149	5.39773e-07
1.3215	-1.87092e-08
1.32151	1.3775e-06
1.32152	1.3775e-06
1.32153	-1.87092e-08
1.32154	1.65674e-06
1.32155	8.19015e-07
1.32156	2.60532e-07
1.32157	1.93598e-06
1.32158	-5.77192e-07
1.32159	5.39773e-07
1.3216	1.65674e-06
1.32161	5.39773e-07
1.32162	5.39773e-07
1.32163	8.19015e-07
1.32164	8.19015e-07
1.32165	5.39773e-07
1.32166	5.39773e-07
1.32167	5.39773e-07
1.32168	5.39773e-07
1.32169	1.09826e-06
1.3217	1.09826e-06
1.32171	8.19015e-07
1.32172	1.09826e-06
1.32173	5.39773e-07
1.32174	2.60532e-07
1.32175	5.39773e-07
1.32176	1.93598e-06
1.32177	-1.87092e-08
1.32178	-1.87092e-08
1.32179	1.65674e-06
1.3218	8.19015e-07
1.32181	5.39773e-07
1.32182	5.39773e-07
1.32183	8.19015e-07
1.32184	2.60532e-07
1.32185	5.39773e-07
1.32186	1.09826e-06
1.32187	-8.56433e-07
1.32188	1.93598e-06
1.32189	2.60532e-07
1.3219	8.19015e-07
1.32191	1.3775e-06
1.32192	1.3775e-06
1.32193	2.60532e-07
1.32194	-1.87092e-08
1.32195	8.19015e-07
1.32196	1.3775e-06
1.32197	-1.87092e-08
1.32198	5.39773e-07
1.32199	2.60532e-07
1.322	8.19015e-07
1.32201	5.39773e-07
1.32202	2.60532e-07
1.32203	2.21522e-06
1.32204	-2.9795e-07
1.32205	8.19015e-07
1.32206	5.39773e-07
1.32207	8.19015e-07
1.32208	-1.87092e-08
1.32209	8.19015e-07
1.3221	8.19015e-07
1.32211	1.09826e-06
1.32212	-1.87092e-08
1.32213	1.65674e-06
1.32214	5.39773e-07
1.32215	5.39773e-07
1.32216	-5.77192e-07
1.32217	1.3775e-06
1.32218	2.60532e-07
1.32219	-2.9795e-07
1.3222	1.93598e-06
1.32221	5.39773e-07
1.32222	-2.9795e-07
1.32223	8.19015e-07
1.32224	1.3775e-06
1.32225	-1.87092e-08
1.32226	-1.87092e-08
1.32227	1.09826e-06
1.32228	5.39773e-07
1.32229	1.09826e-06
1.3223	8.19015e-07
1.32231	8.19015e-07
1.32232	-1.87092e-08
1.32233	8.19015e-07
1.32234	2.60532e-07
1.32235	1.09826e-06
1.32236	2.60532e-07
1.32237	1.09826e-06
1.32238	-2.9795e-07
1.32239	5.39773e-07
1.3224	5.39773e-07
1.32241	1.09826e-06
1.32242	-1.87092e-08
1.32243	5.39773e-07
1.32244	5.39773e-07
1.32245	8.19015e-07
1.32246	-1.87092e-08
1.32247	1.3775e-06
1.32248	2.60532e-07
1.32249	5.39773e-07
1.3225	-1.87092e-08
1.32251	8.19015e-07
1.32252	8.19015e-07
1.32253	5.39773e-07
1.32254	5.39773e-07
1.32255	-1.87092e-08
1.32256	-1.87092e-08
1.32257	1.3775e-06
1.32258	5.39773e-07
1.32259	1.09826e-06
1.3226	2.60532e-07
1.32261	5.39773e-07
1.32262	-1.87092e-08
1.32263	5.39773e-07
1.32264	8.19015e-07
1.32265	1.65674e-06
1.32266	-8.56433e-07
1.32267	-1.87092e-08
1.32268	1.3775e-06
1.32269	-1.13567e-06
1.3227	1.93598e-06
1.32271	1.09826e-06
1.32272	2.60532e-07
1.32273	-5.77192e-07
1.32274	1.65674e-06
1.32275	-1.87092e-08
1.32276	2.60532e-07
1.32277	1.3775e-06
1.32278	-2.9795e-07
1.32279	2.60532e-07
1.3228	1.09826e-06
1.32281	5.39773e-07
1.32282	1.65674e-06
1.32283	-2.9795e-07
1.32284	-2.9795e-07
1.32285	8.19015e-07
1.32286	8.19015e-07
1.32287	2.60532e-07
1.32288	1.09826e-06
1.32289	-5.77192e-07
1.3229	5.39773e-07
1.32291	1.09826e-06
1.32292	5.39773e-07
1.32293	2.60532e-07
1.32294	5.39773e-07
1.32295	-1.87092e-08
1.32296	2.60532e-07
1.32297	5.39773e-07
1.32298	5.39773e-07
1.32299	1.09826e-06
1.323	2.60532e-07
1.32301	5.39773e-07
1.32302	2.60532e-07
1.32303	2.60532e-07
1.32304	-1.87092e-08
1.32305	1.09826e-06
1.32306	-2.9795e-07
1.32307	8.19015e-07
1.32308	1.3775e-06
1.32309	-2.9795e-07
1.3231	8.19015e-07
1.32311	2.60532e-07
1.32312	8.19015e-07
1.32313	-1.87092e-08
1.32314	2.60532e-07
1.32315	5.39773e-07
1.32316	8.19015e-07
1.32317	5.39773e-07
1.32318	2.60532e-07
1.32319	5.39773e-07
1.3232	2.60532e-07
1.32321	1.09826e-06
1.32322	-8.56433e-07
1.32323	1.3775e-06
1.32324	-1.87092e-08
1.32325	8.19015e-07
1.32326	-1.87092e-08
1.32327	2.60532e-07
1.32328	1.09826e-06
1.32329	5.39773e-07
1.3233	2.60532e-07
1.32331	1.09826e-06
1.32332	-5.77192e-07
1.32333	5.39773e-07
1.32334	2.60532e-07
1.32335	2.60532e-07
1.32336	2.60532e-07
1.32337	8.19015e-07
1.32338	8.19015e-07
1.32339	-2.9795e-07
1.3234	8.19015e-07
1.32341	2.60532e-07
1.32342	5.39773e-07
1.32343	8.19015e-07
1.32344	8.19015e-07
1.32345	-5.77192e-07
1.32346	8.19015e-07
1.32347	-1.87092e-08
1.32348	5.39773e-07
1.32349	5.39773e-07
1.3235	8.19015e-07
1.32351	5.39773e-07
1.32352	2.60532e-07
1.32353	-5.77192e-07
1.32354	1.3775e-06
1.32355	-2.9795e-07
1.32356	2.60532e-07
1.32357	-1.87092e-08
1.32358	1.09826e-06
1.32359	-1.87092e-08
1.3236	1.09826e-06
1.32361	-1.87092e-08
1.32362	2.60532e-07
1.32363	1.09826e-06
1.32364	-2.9795e-07
1.32365	5.39773e-07
1.32366	8.19015e-07
1.32367	-2.9795e-07
1.32368	1.93598e-06
1.32369	-1.13567e-06
1.3237	8.19015e-07
1.32371	2.60532e-07
1.32372	8.19015e-07
1.32373	-8.56433e-07
1.32374	1.65674e-06
1.32375	2.60532e-07
1.32376	2.60532e-07
1.32377	-1.87092e-08
1.32378	8.19015e-07
1.32379	-5.77192e-07
1.3238	8.19015e-07
1.32381	2.60532e-07
1.32382	8.19015e-07
1.32383	-1.87092e-08
1.32384	2.60532e-07
1.32385	5.39773e-07
1.32386	2.60532e-07
1.32387	5.39773e-07
1.32388	8.19015e-07
1.32389	-2.9795e-07
1.3239	1.09826e-06
1.32391	-1.87092e-08
1.32392	8.19015e-07
1.32393	-8.56433e-07
1.32394	1.3775e-06
1.32395	-2.9795e-07
1.32396	2.60532e-07
1.32397	1.65674e-06
1.32398	-5.77192e-07
1.32399	1.3775e-06
1.324	-8.56433e-07
1.32401	1.09826e-06
1.32402	-5.77192e-07
1.32403	1.3775e-06
1.32404	-8.56433e-07
1.32405	1.09826e-06
1.32406	8.19015e-07
1.32407	-2.9795e-07
1.32408	5.39773e-07
1.32409	8.19015e-07
1.3241	-1.13567e-06
1.32411	2.21522e-06
1.32412	-1.87092e-08
1.32413	-1.87092e-08
1.32414	5.39773e-07
1.32415	-5.77192e-07
1.32416	1.09826e-06
1.32417	-1.87092e-08
1.32418	8.19015e-07
1.32419	2.60532e-07
1.3242	2.60532e-07
1.32421	2.60532e-07
1.32422	2.60532e-07
1.32423	2.60532e-07
1.32424	2.60532e-07
1.32425	5.39773e-07
1.32426	2.60532e-07
1.32427	5.39773e-07
1.32428	-1.87092e-08
1.32429	1.3775e-06
1.3243	-1.13567e-06
1.32431	2.60532e-07
1.32432	1.65674e-06
1.32433	-5.77192e-07
1.32434	5.39773e-07
1.32435	5.39773e-07
1.32436	2.60532e-07
1.32437	-1.87092e-08
1.32438	5.39773e-07
1.32439	2.60532e-07
1.3244	2.60532e-07
1.32441	2.60532e-07
1.32442	1.09826e-06
1.32443	-2.9795e-07
1.32444	5.39773e-07
1.32445	-1.87092e-08
1.32446	5.39773e-07
1.32447	8.19015e-07
1.32448	2.60532e-07
1.32449	-2.9795e-07
1.3245	1.09826e-06
1.32451	2.60532e-07
1.32452	2.60532e-07
1.32453	2.60532e-07
1.32454	5.39773e-07
1.32455	5.39773e-07
1.32456	-2.9795e-07
1.32457	5.39773e-07
1.32458	2.60532e-07
1.32459	1.09826e-06
1.3246	-1.41492e-06
1.32461	1.3775e-06
1.32462	2.60532e-07
1.32463	8.19015e-07
1.32464	-5.77192e-07
1.32465	1.09826e-06
1.32466	-1.87092e-08
1.32467	-1.87092e-08
1.32468	2.60532e-07
1.32469	-2.9795e-07
1.3247	1.3775e-06
1.32471	5.39773e-07
1.32472	-5.77192e-07
1.32473	1.3775e-06
1.32474	5.39773e-07
1.32475	-1.87092e-08
1.32476	-2.9795e-07
1.32477	-1.87092e-08
1.32478	2.60532e-07
1.32479	1.65674e-06
1.3248	-2.9795e-07
1.32481	1.93598e-06
1.32482	-1.13567e-06
1.32483	2.60532e-07
1.32484	-1.87092e-08
1.32485	1.09826e-06
1.32486	-1.87092e-08
1.32487	2.60532e-07
1.32488	5.39773e-07
1.32489	2.60532e-07
1.3249	2.60532e-07
1.32491	5.39773e-07
1.32492	5.39773e-07
1.32493	-2.9795e-07
1.32494	2.60532e-07
1.32495	2.60532e-07
1.32496	5.39773e-07
1.32497	-2.9795e-07
1.32498	1.65674e-06
1.32499	-5.77192e-07
1.325	-1.87092e-08
1.32501	2.21522e-06
1.32502	-8.56433e-07
1.32503	-5.77192e-07
1.32504	5.39773e-07
1.32505	2.60532e-07
1.32506	5.39773e-07
1.32507	1.09826e-06
1.32508	-1.13567e-06
1.32509	1.3775e-06
1.3251	5.39773e-07
1.32511	-1.87092e-08
1.32512	2.60532e-07
1.32513	8.19015e-07
1.32514	-1.87092e-08
1.32515	8.19015e-07
1.32516	-1.87092e-08
1.32517	-1.41492e-06
1.32518	2.21522e-06
1.32519	-1.87092e-08
1.3252	-2.9795e-07
1.32521	1.09826e-06
1.32522	-8.56433e-07
1.32523	1.3775e-06
1.32524	-2.9795e-07
1.32525	1.09826e-06
1.32526	-1.13567e-06
1.32527	1.65674e-06
1.32528	-2.9795e-07
1.32529	-2.9795e-07
1.3253	2.60532e-07
1.32531	8.19015e-07
1.32532	8.19015e-07
1.32533	-5.77192e-07
1.32534	8.19015e-07
1.32535	2.60532e-07
1.32536	-5.77192e-07
1.32537	1.09826e-06
1.32538	-2.9795e-07
1.32539	1.09826e-06
1.3254	-5.77192e-07
1.32541	1.93598e-06
1.32542	-1.13567e-06
1.32543	5.39773e-07
1.32544	-1.87092e-08
1.32545	8.19015e-07
1.32546	-8.56433e-07
1.32547	8.19015e-07
1.32548	8.19015e-07
1.32549	2.60532e-07
1.3255	8.19015e-07
1.32551	-8.56433e-07
1.32552	5.39773e-07
1.32553	1.09826e-06
1.32554	-2.9795e-07
1.32555	-1.87092e-08
1.32556	5.39773e-07
1.32557	-2.9795e-07
1.32558	2.60532e-07
1.32559	5.39773e-07
1.3256	8.19015e-07
1.32561	2.60532e-07
1.32562	2.60532e-07
1.32563	-5.77192e-07
1.32564	1.09826e-06
1.32565	-1.87092e-08
1.32566	5.39773e-07
1.32567	5.39773e-07
1.32568	-8.56433e-07
1.32569	8.19015e-07
1.3257	1.09826e-06
1.32571	-2.9795e-07
1.32572	-1.87092e-08
1.32573	2.60532e-07
1.32574	-1.87092e-08
1.32575	2.60532e-07
1.32576	2.60532e-07
1.32577	1.3775e-06
1.32578	-2.9795e-07
1.32579	-2.9795e-07
1.3258	8.19015e-07
1.32581	-2.9795e-07
1.32582	5.39773e-07
1.32583	8.19015e-07
1.32584	-2.9795e-07
1.32585	-5.77192e-07
1.32586	2.7737e-06
1.32587	-1.69416e-06
1.32588	8.19015e-07
1.32589	-5.77192e-07
1.3259	1.09826e-06
1.32591	-8.56433e-07
1.32592	5.39773e-07
1.32593	5.39773e-07
1.32594	2.60532e-07
1.32595	5.39773e-07
1.32596	2.60532e-07
1.32597	-1.87092e-08
1.32598	8.19015e-07
1.32599	2.60532e-07
1.326	-1.87092e-08
1.32601	-2.9795e-07
1.32602	8.19015e-07
1.32603	5.39773e-07
1.32604	-1.87092e-08
1.32605	5.39773e-07
1.32606	-2.9795e-07
1.32607	2.60532e-07
1.32608	8.19015e-07
1.32609	2.60532e-07
1.3261	2.60532e-07
1.32611	-1.87092e-08
1.32612	2.60532e-07
1.32613	-1.87092e-08
1.32614	8.19015e-07
1.32615	-1.87092e-08
1.32616	-1.87092e-08
1.32617	1.09826e-06
1.32618	2.60532e-07
1.32619	-2.9795e-07
1.3262	1.09826e-06
1.32621	-1.87092e-08
1.32622	-5.77192e-07
1.32623	8.19015e-07
1.32624	-1.87092e-08
1.32625	-5.77192e-07
1.32626	8.19015e-07
1.32627	8.19015e-07
1.32628	-5.77192e-07
1.32629	8.19015e-07
1.3263	5.39773e-07
1.32631	2.60532e-07
1.32632	-2.9795e-07
1.32633	8.19015e-07
1.32634	-1.87092e-08
1.32635	-5.77192e-07
1.32636	1.65674e-06
1.32637	-8.56433e-07
1.32638	8.19015e-07
1.32639	5.39773e-07
1.3264	-5.77192e-07
1.32641	5.39773e-07
1.32642	5.39773e-07
1.32643	-2.9795e-07
1.32644	2.60532e-07
1.32645	8.19015e-07
1.32646	-2.9795e-07
1.32647	8.19015e-07
1.32648	2.60532e-07
1.32649	5.39773e-07
1.3265	-5.77192e-07
1.32651	2.60532e-07
1.32652	-2.9795e-07
1.32653	8.19015e-07
1.32654	5.39773e-07
1.32655	-2.9795e-07
1.32656	-2.9795e-07
1.32657	8.19015e-07
1.32658	5.39773e-07
1.32659	5.39773e-07
1.3266	-8.56433e-07
1.32661	2.60532e-07
1.32662	-2.9795e-07
1.32663	1.93598e-06
1.32664	5.39773e-07
1.32665	-2.9795e-07
1.32666	2.60532e-07
1.32667	-2.9795e-07
1.32668	2.60532e-07
1.32669	5.39773e-07
1.3267	2.60532e-07
1.32671	-1.87092e-08
1.32672	2.60532e-07
1.32673	-2.9795e-07
1.32674	1.09826e-06
1.32675	8.19015e-07
1.32676	-5.77192e-07
1.32677	8.19015e-07
1.32678	-5.77192e-07
1.32679	8.19015e-07
1.3268	-1.87092e-08
1.32681	-1.87092e-08
1.32682	-1.87092e-08
1.32683	8.19015e-07
1.32684	5.39773e-07
1.32685	-2.9795e-07
1.32686	1.09826e-06
1.32687	-1.87092e-08
1.32688	-2.9795e-07
1.32689	8.19015e-07
1.3269	-1.87092e-08
1.32691	2.60532e-07
1.32692	5.39773e-07
1.32693	-5.77192e-07
1.32694	1.09826e-06
1.32695	5.39773e-07
1.32696	2.60532e-07
1.32697	-5.77192e-07
1.32698	-2.9795e-07
1.32699	1.09826e-06
1.327	-2.9795e-07
1.32701	-2.9795e-07
1.32702	1.09826e-06
1.32703	-1.87092e-08
1.32704	5.39773e-07
1.32705	-1.87092e-08
1.32706	-2.9795e-07
1.32707	-1.87092e-08
1.32708	1.3775e-06
1.32709	-1.87092e-08
1.3271	-1.87092e-08
1.32711	-5.77192e-07
1.32712	8.19015e-07
1.32713	2.60532e-07
1.32714	2.60532e-07
1.32715	2.60532e-07
1.32716	-2.9795e-07
1.32717	1.09826e-06
1.32718	2.60532e-07
1.32719	2.60532e-07
1.3272	-2.9795e-07
1.32721	8.19015e-07
1.32722	8.19015e-07
1.32723	-8.56433e-07
1.32724	2.60532e-07
1.32725	1.09826e-06
1.32726	-1.13567e-06
1.32727	8.19015e-07
1.32728	-2.9795e-07
1.32729	8.19015e-07
1.3273	-2.9795e-07
1.32731	2.60532e-07
1.32732	2.60532e-07
1.32733	-1.87092e-08
1.32734	-1.87092e-08
1.32735	1.3775e-06
1.32736	-5.77192e-07
1.32737	2.60532e-07
1.32738	2.60532e-07
1.32739	-2.9795e-07
1.3274	1.09826e-06
1.32741	-1.13567e-06
1.32742	5.39773e-07
1.32743	2.60532e-07
1.32744	5.39773e-07
1.32745	5.39773e-07
1.32746	-1.87092e-08
1.32747	8.19015e-07
1.32748	-5.77192e-07
1.32749	-2.9795e-07
1.3275	2.60532e-07
1.32751	5.39773e-07
1.32752	5.39773e-07
1.32753	8.19015e-07
1.32754	-2.9795e-07
1.32755	-5.77192e-07
1.32756	5.39773e-07
1.32757	1.3775e-06
1.32758	-5.77192e-07
1.32759	-1.87092e-08
1.3276	5.39773e-07
1.32761	-2.9795e-07
1.32762	1.09826e-06
1.32763	2.60532e-07
1.32764	-8.56433e-07
1.32765	8.19015e-07
1.32766	-2.9795e-07
1.32767	1.09826e-06
1.32768	-1.87092e-08
1.32769	8.19015e-07
1.3277	-1.13567e-06
1.32771	8.19015e-07
1.32772	5.39773e-07
1.32773	-2.9795e-07
1.32774	1.3775e-06
1.32775	-8.56433e-07
1.32776	1.09826e-06
1.32777	-5.77192e-07
1.32778	-1.87092e-08
1.32779	8.19015e-07
1.3278	-5.77192e-07
1.32781	-1.87092e-08
1.32782	8.19015e-07
1.32783	2.60532e-07
1.32784	5.39773e-07
1.32785	-1.13567e-06
1.32786	1.09826e-06
1.32787	2.60532e-07
1.32788	-5.77192e-07
1.32789	1.09826e-06
1.3279	2.60532e-07
1.32791	-5.77192e-07
1.32792	1.09826e-06
1.32793	-2.9795e-07
1.32794	-1.87092e-08
1.32795	5.39773e-07
1.32796	-2.9795e-07
1.32797	2.60532e-07
1.32798	2.60532e-07
1.32799	2.60532e-07
1.328	8.19015e-07
1.32801	-2.9795e-07
1.32802	-1.87092e-08
1.32803	1.09826e-06
1.32804	-2.9795e-07
1.32805	-5.77192e-07
1.32806	1.65674e-06
1.32807	-1.87092e-08
1.32808	-2.9795e-07
1.32809	-5.77192e-07
1.3281	8.19015e-07
1.32811	-2.9795e-07
1.32812	1.3775e-06
1.32813	-2.9795e-07
1.32814	-1.87092e-08
1.32815	5.39773e-07
1.32816	-5.77192e-07
1.32817	-2.9795e-07
1.32818	5.39773e-07
1.32819	8.19015e-07
1.3282	-2.9795e-07
1.32821	5.39773e-07
1.32822	-5.77192e-07
1.32823	1.09826e-06
1.32824	-2.9795e-07
1.32825	2.60532e-07
1.32826	8.19015e-07
1.32827	-2.9795e-07
1.32828	1.09826e-06
1.32829	-8.56433e-07
1.3283	5.39773e-07
1.32831	-1.87092e-08
1.32832	8.19015e-07
1.32833	-2.9795e-07
1.32834	2.60532e-07
1.32835	1.09826e-06
1.32836	-1.13567e-06
1.32837	5.39773e-07
1.32838	-2.9795e-07
1.32839	1.09826e-06
1.3284	2.60532e-07
1.32841	-2.9795e-07
1.32842	-1.87092e-08
1.32843	8.19015e-07
1.32844	-2.9795e-07
1.32845	8.19015e-07
1.32846	-2.9795e-07
1.32847	-1.87092e-08
1.32848	1.09826e-06
1.32849	-2.9795e-07
1.3285	-5.77192e-07
1.32851	8.19015e-07
1.32852	2.60532e-07
1.32853	-1.87092e-08
1.32854	2.60532e-07
1.32855	2.60532e-07
1.32856	5.39773e-07
1.32857	2.60532e-07
1.32858	-2.9795e-07
1.32859	-1.87092e-08
1.3286	-1.87092e-08
1.32861	2.60532e-07
1.32862	1.09826e-06
1.32863	2.60532e-07
1.32864	-1.87092e-08
1.32865	2.60532e-07
1.32866	-8.56433e-07
1.32867	8.19015e-07
1.32868	5.39773e-07
1.32869	-1.87092e-08
1.3287	8.19015e-07
1.32871	-2.9795e-07
1.32872	2.60532e-07
1.32873	-5.77192e-07
1.32874	5.39773e-07
1.32875	-1.87092e-08
1.32876	5.39773e-07
1.32877	-8.56433e-07
1.32878	1.09826e-06
1.32879	2.60532e-07
1.3288	-2.9795e-07
1.32881	1.3775e-06
1.32882	-8.56433e-07
1.32883	5.39773e-07
1.32884	-8.56433e-07
1.32885	1.3775e-06
1.32886	2.60532e-07
1.32887	-2.9795e-07
1.32888	8.19015e-07
1.32889	2.60532e-07
1.3289	-1.87092e-08
1.32891	2.60532e-07
1.32892	-2.9795e-07
1.32893	5.39773e-07
1.32894	-5.77192e-07
1.32895	8.19015e-07
1.32896	-2.9795e-07
1.32897	2.60532e-07
1.32898	1.3775e-06
1.32899	-5.77192e-07
1.329	-5.77192e-07
1.32901	8.19015e-07
1.32902	-1.87092e-08
1.32903	5.39773e-07
1.32904	-2.9795e-07
1.32905	2.60532e-07
1.32906	1.09826e-06
1.32907	-1.87092e-08
1.32908	-1.87092e-08
1.32909	2.60532e-07
1.3291	5.39773e-07
1.32911	-5.77192e-07
1.32912	2.60532e-07
1.32913	2.60532e-07
1.32914	5.39773e-07
1.32915	-2.9795e-07
1.32916	-1.87092e-08
1.32917	5.39773e-07
1.32918	-2.9795e-07
1.32919	5.39773e-07
1.3292	2.60532e-07
1.32921	-5.77192e-07
1.32922	1.09826e-06
1.32923	5.39773e-07
1.32924	-5.77192e-07
1.32925	8.19015e-07
1.32926	-1.87092e-08
1.32927	2.60532e-07
1.32928	-1.13567e-06
1.32929	2.60532e-07
1.3293	1.3775e-06
1.32931	-1.87092e-08
1.32932	-1.87092e-08
1.32933	-1.87092e-08
1.32934	-1.87092e-08
1.32935	5.39773e-07
1.32936	-5.77192e-07
1.32937	8.19015e-07
1.32938	2.60532e-07
1.32939	-5.77192e-07
1.3294	8.19015e-07
1.32941	2.60532e-07
1.32942	-5.77192e-07
1.32943	2.60532e-07
1.32944	8.19015e-07
1.32945	2.60532e-07
1.32946	-5.77192e-07
1.32947	2.60532e-07
1.32948	5.39773e-07
1.32949	2.60532e-07
1.3295	5.39773e-07
1.32951	-5.77192e-07
1.32952	8.19015e-07
1.32953	2.60532e-07
1.32954	-5.77192e-07
1.32955	8.19015e-07
1.32956	-2.9795e-07
1.32957	2.60532e-07
1.32958	-5.77192e-07
1.32959	1.09826e-06
1.3296	1.09826e-06
1.32961	-5.77192e-07
1.32962	2.60532e-07
1.32963	-2.9795e-07
1.32964	2.60532e-07
1.32965	8.19015e-07
1.32966	-2.9795e-07
1.32967	-1.87092e-08
1.32968	5.39773e-07
1.32969	-1.87092e-08
1.3297	2.60532e-07
1.32971	-1.87092e-08
1.32972	-1.87092e-08
1.32973	2.60532e-07
1.32974	2.60532e-07
1.32975	5.39773e-07
1.32976	-2.9795e-07
1.32977	5.39773e-07
1.32978	2.60532e-07
1.32979	5.39773e-07
1.3298	-1.87092e-08
1.32981	-5.77192e-07
1.32982	-1.87092e-08
1.32983	8.19015e-07
1.32984	-1.87092e-08
1.32985	8.19015e-07
1.32986	-1.87092e-08
1.32987	-1.87092e-08
1.32988	-1.87092e-08
1.32989	5.39773e-07
1.3299	2.60532e-07
1.32991	-2.9795e-07
1.32992	8.19015e-07
1.32993	-2.9795e-07
1.32994	8.19015e-07
1.32995	-2.9795e-07
1.32996	-1.87092e-08
1.32997	5.39773e-07
1.32998	-8.56433e-07
1.32999	1.3775e-06
1.33	-1.00714e-05
1.33001	-6.48027e-05
1.33002	-6.89913e-05
1.33003	-5.67047e-05
1.33004	-4.46973e-05
1.33005	-3.7437e-05
1.33006	-2.96183e-05
1.33007	-2.20788e-05
1.33008	-1.20261e-05
1.33009	1.09826e-06
1.3301	1.53396e-05
1.33011	3.60034e-05
1.33012	5.91804e-05
1.33013	8.68253e-05
1.33014	0.000119776
1.33015	0.000156356
1.33016	0.000198801
1.33017	0.000244876
1.33018	0.000295698
1.33019	0.000352105
1.3302	0.000412141
1.33021	0.000474133
1.33022	0.000541151
1.33023	0.000612357
1.33024	0.00068496
1.33025	0.000760634
1.33026	0.000838822
1.33027	0.000917289
1.33028	0.001
1.33029	0.00108
1.3303	0.00116
1.33031	0.00125
1.33032	0.00133
1.33033	0.00142
1.33034	0.0015
1.33035	0.00159
1.33036	0.00167
1.33037	0.00175
1.33038	0.00183
1.33039	0.00191
1.3304	0.00199
1.33041	0.00207
1.33042	0.00215
1.33043	0.00222
1.33044	0.0023
1.33045	0.00237
1.33046	0.00244
1.33047	0.00251
1.33048	0.00258
1.33049	0.00264
1.3305	0.00271
1.33051	0.00277
1.33052	0.00283
1.33053	0.00289
1.33054	0.00294
1.33055	0.003
1.33056	0.00305
1.33057	0.0031
1.33058	0.00315
1.33059	0.00321
1.3306	0.00326
1.33061	0.0033
1.33062	0.00335
1.33063	0.00339
[truncated: 63,533 more rows]

## Sheet: Fig. 3e
Frequency (Hz)	transconductance (S)	Standard deviation
1	0.08361	0.00779
1.5849	0.08362	0.00815
2.5119	0.08365	0.00796
3.9811	0.08351	0.0079
6.3095	0.08316	0.00793
10	0.08313	0.00804
15.849	0.08274	0.00787
25.119	0.0824	0.0079
39.812	0.08183	0.00777
63.099	0.08102	0.00775
100	0.07956	0.00726
158.48	0.07707	0.0065
251.13	0.07246	0.00534
398.09	0.06511	0.00497
631.31	0.05445	0.00569
1000	0.04231	0.00667
1587.3	0.03051	0.00646
2512.6	0.02072	0.00527
3968.3	0.01353	0.00368
6329.1	0.00834	0.00205
10000	0.00487	0.00134

## Sheet: Fig. 3f
Frequency (Hz)	transconductance (S)	Standard deviation
1	0.09376	0.00659
1.5849	0.09333	0.00651
2.5119	0.09345	0.00658
3.9811	0.09324	0.00652
6.3095	0.09277	0.00643
10	0.09276	0.0065
15.849	0.0928	0.00655
25.119	0.09237	0.0066
39.812	0.09204	0.00659
63.099	0.09163	0.00665
100	0.09113	0.00669
158.48	0.09029	0.00662
251.13	0.08887	0.00689
398.09	0.08626	0.00732
631.31	0.08151	0.00809
1000	0.07299	0.00968
1587.3	0.06006	0.01087
2512.6	0.04362	0.0101
3968.3	0.02817	0.0071
6329.1	0.01683	0.00433
10000	0.00904	0.00274

## Sheet: Fig. 3g
Measured			Fitting
Frequency (Hz)	|Z| (Ω)	theta	Frequency (Hz)	|Z| (Ω)	theta
99610	1096	-11.2	99610	1103.6	-0.88362
79440	1101	-7.9	79440	1104.2	-1.0978
63090	1106	-7.1	63090	1105	-1.3652
50100	1110	-6.6	50100	1106.2	-1.6919
39790	1115	-6.3	39790	1107.8	-2.0887
31640	1119	-6.2	31640	1109.8	-2.5666
25100	1124	-6.2	25100	1112.5	-3.1507
19970	1138	-7.2	19970	1115.8	-3.8488
15870	1132	-6.9	15870	1120	-4.6991
12600	1138	-7.6	12600	1125.4	-5.7372
10010	1142	-8.6	10010	1132.3	-6.9976
7944	1152	-9.5	7944	1141.3	-8.5388
6309	1163	-11.2	6309	1153.4	-10.404
5010	1184	-13	5010	1169.7	-12.658
3979	1200	-15.6	3979	1192.1	-15.356
3164	1228	-18.5	3164	1223.1	-18.531
2510	1265	-21.9	2510	1266.7	-22.265
1997	1320	-26	1997	1326.6	-26.467
1587	1395	-30.5	1587	1410	-31.149
1260	1498	-35.4	1260	1525	-36.194
1001	1640	-40.9	1001	1680.6	-41.398
795.9	1830	-45.7	795.9	1887.5	-46.55
629.9	2093	-51.1	629.9	2165.5	-51.57
502.9	2425	-56	502.9	2511.8	-56.019
400.4	2861	-60.4	400.4	2958.3	-60.042
317.4	3432	-64.2	317.4	3533.9	-63.601
249	4189	-67.6	249	4293.7	-66.741
200.2	5047	-70	200.2	5144.4	-69.093
156.3	6266	-72.2	156.3	6345.1	-71.281
127	7525	-73.6	127	7585.6	-72.773
97.66	9568	-74.5	97.66	9531.1	-74.282
79.43	11510	-74.8	79.43	11420	-75.218
63.1	14110	-75.5	63.1	13978	-76.046
50.12	17740	-75	50.12	17119	-76.684
39.81	21530	-76.5	39.81	20971	-77.168
31.62	26000	-76.5	31.62	25691	-77.524
25.12	31690	-76.5	25.12	31464	-77.776
19.95	38730	-76.5	19.95	38536	-77.944
15.85	47140	-76.3	15.85	47169	-78.044
12.59	57580	-76.3	12.59	57728	-78.088
10	68390	-75.8	10	70627	-78.087
7.943	92030	-75.3	7.943	86371	-78.051
6.31	111900	-75.1	6.31	105570	-77.986
5.012	135900	-74.8	5.012	128990	-77.897
3.981	164500	-74.6	3.981	157540	-77.791
3.162	198400	-74.3	3.162	192330	-77.67
2.512	238700	-74.1	2.512	234650	-77.539
1.995	282800	-74.8	1.995	286230	-77.399
1.585	344300	-74.4	1.585	348880	-77.254
1.259	417700	-75.4	1.259	425120	-77.104
1	502200	-76	1	517810	-76.951
0.7943	614700	-75.8	0.7943	630410	-76.797
0.631	740300	-77.9	0.631	767090	-76.642
0.5012	900900	-78	0.5012	933120	-76.487
0.3981	1109000	-78.5	0.3981	1134700	-76.335
0.3162	1354000	-79	0.3162	1378800	-76.216
0.2512	1665000	-79.7	0.2512	1672800	-75.928
0.1995	2059000	-79	0.1995	2044700	-76.153
0.1585	2544000	-78.4	0.1585	2452200	-74.839
0.1259	3166000	-77.5	0.1259	2951000	-77.525
0.1	3847000	-76.9	0.1	3895100	-75.846

## Sheet: Fig. 3h
Measured			Fitting
Frequency (Hz)	|Z| (Ω)	theta	Frequency (Hz)	|Z| (Ω)	theta
99610	2096	-18.9	99610	2218.7	-2.4415
79440	2170	-16.7	79440	2225.9	-2.9096
63090	2235	-15.3	63090	2234.9	-3.4765
50100	2289	-13.8	50100	2245.9	-4.1505
39790	2329	-12.6	39790	2259.6	-4.9497
31640	2372	-12.1	31640	2276.5	-5.89
25100	2407	-11.6	25100	2297.8	-7.0103
19970	2365	-10.5	19970	2324.1	-8.3095
15870	2460	-12.1	15870	2357.4	-9.8346
12600	2505	-12.7	12600	2399.6	-11.613
10010	2547	-13.6	10010	2453	-13.658
7944	2601	-15.1	7944	2521.3	-16.003
6309	2656	-16.9	6309	2608.2	-18.64
5010	2742	-19.2	5010	2719.3	-21.573
3979	2846	-22	3979	2861.1	-24.778
3164	2966	-25.5	3164	3040.8	-28.195
2510	3142	-29.7	2510	3271.2	-31.814
1997	3367	-33.5	1997	3558.4	-35.473
1587	3669	-38	1587	3920.6	-39.146
1260	4066	-42.7	1260	4374.2	-42.739
1001	4629	-46.4	1001	4934.7	-46.148
795.9	5275	-50	795.9	5622.1	-49.306
629.9	6129	-53.6	629.9	6481.8	-52.242
502.9	7148	-56.6	502.9	7489.4	-54.771
400.4	8432	-59.3	400.4	8723.3	-57.031
317.4	10010	-61.4	317.4	10244	-59.031
249	12060	-63.1	249	12173	-60.813
200.2	14290	-64.3	200.2	14260	-62.166
156.3	17340	-65.2	156.3	17114	-63.443
127	20430	-65.7	127	19979	-64.321
97.66	24980	-65.8	97.66	24347	-65.207
79.43	29600	-65.1	79.43	28474	-65.742
63.1	35210	-65.1	63.1	33928	-66.185
50.12	43330	-69.4	50.12	40456	-66.477
39.81	50440	-65.2	39.81	48256	-66.626
31.62	59100	-64.7	31.62	57568	-66.636
25.12	69790	-64.6	25.12	68661	-66.507
19.95	82710	-64.2	19.95	81884	-66.236
15.85	98130	-63.5	15.85	97572	-65.816
12.59	115800	-63.3	12.59	116190	-65.235
10	131200	-61.5	10	138200	-64.48
7.943	170900	-61.3	7.943	164130	-63.532
6.31	200700	-60.5	6.31	194520	-62.373
5.012	235600	-59.6	5.012	229980	-60.977
3.981	275400	-59.1	3.981	271020	-59.323
3.162	322300	-57.9	3.162	318080	-57.388
2.512	376500	-56.8	2.512	371380	-55.157
1.995	445000	-53.7	1.995	431010	-52.614
1.585	515500	-53.2	1.585	496350	-49.771
1.259	603700	-50.8	1.259	566640	-46.639
1	688300	-47.1	1	640360	-43.26
0.7943	765700	-42.2	0.7943	715560	-39.695
0.631	873700	-38.9	0.631	789960	-36.024
0.5012	942300	-34	0.5012	861410	-32.334
0.3981	1008000	-29	0.3981	927910	-28.716
0.3162	1057000	-24.2	0.3162	988040	-25.254
0.2512	1057000	-19.5	0.2512	1041000	-22.017
0.1995	1042000	-15.5	0.1995	1086600	-19.044
0.1585	1056000	-11.6	0.1585	1125200	-16.368
0.1259	1031000	-8.6	0.1259	1157500	-13.989
0.1	979200	-5.9	0.1	1184100	-11.9
