# Supplementary material for: Vertical organic electrochemical transistors for complementary circuits
Source: Nature. 2023 Jan 18;613(7944):496–502. doi: 10.1038/s41586-022-05592-2 (PMC9849123; doi:10.1038/s41586-022-05592-2)
Supplement: Supplementary file 5 — Source Data Fig. 4 [file 41586_2022_5592_MOESM5_ESM.xlsx]

## Sheet: Fig. 4c
Vin (V)	Vout (V)	Gain (V/V)
0.3	0.68536	4.12
0.301	0.68948	2.7
0.302	0.69076	0.98
0.303	0.69144	0.8
0.304	0.69236	0.6
0.305	0.69264	0.18
0.306	0.69272	0.16
0.307	0.69296	0.46
0.308	0.69364	0.4
0.309	0.69376	0.02
0.31	0.69368	0.12
0.311	0.69352	0.12
0.312	0.69392	0.58
0.313	0.69468	0.2
0.314	0.69432	0.28
0.315	0.69412	0.08
0.316	0.69448	0.62
0.317	0.69536	0.48
0.318	0.69544	0.16
0.319	0.69504	0.08
0.32	0.69528	0.34
0.321	0.69572	0.4
0.322	0.69608	0.1
0.323	0.69552	0.12
0.324	0.69584	0.48
0.325	0.69648	0.42
0.326	0.69668	0.12
0.327	0.69624	0.08
0.328	0.69652	0.24
0.329	0.69672	0.22
0.33	0.69696	0.06
0.331	0.69684	0.08
0.332	0.6968	0
0.333	0.69684	0.18
0.334	0.69716	0.16
0.335	0.69716	0.1
0.336	0.69736	0.02
0.337	0.6972	0.06
0.338	0.69724	0.06
0.339	0.69708	0.02
0.34	0.69728	0.18
0.341	0.69744	0.26
0.342	0.6978	0.1
0.343	0.69764	0.08
0.344	0.69764	0.1
0.345	0.69784	0.14
0.346	0.69792	0.02
0.347	0.6978	0.16
0.348	0.6976	0.1
0.349	0.698	0.24
0.35	0.69808	0.02
0.351	0.69804	0.06
0.352	0.69796	0.2
0.353	0.69844	0.28
0.354	0.69852	0.14
0.355	0.69816	0.38
0.356	0.69776	0.14
0.357	0.69788	0.52
0.358	0.6988	0.36
0.359	0.6986	0.26
0.36	0.69828	0.1
0.361	0.6984	0.36
0.362	0.699	0.06
0.363	0.69852	0.42
0.364	0.69816	0.04
0.365	0.69844	0.46
0.366	0.69908	0.18
0.367	0.6988	0.3
0.368	0.69848	0.08
0.369	0.69864	0.24
0.37	0.69896	0.02
0.371	0.6986	0.24
0.372	0.69848	0.08
0.373	0.69876	0.3
0.374	0.69908	0.08
0.375	0.69892	0.12
0.376	0.69884	0
0.377	0.69892	0.04
0.378	0.69876	0.16
0.379	0.6986	0.08
0.38	0.6986	0.42
0.381	0.69944	0.26
0.382	0.69912	0.42
0.383	0.6986	0.1
0.384	0.69892	0.42
0.385	0.69944	0.02
0.386	0.69896	0.46
0.387	0.69852	0.06
0.388	0.69884	0.48
0.389	0.69948	0.12
0.39	0.69908	0.36
0.391	0.69876	0.02
0.392	0.69912	0.4
0.393	0.69956	0.06
0.394	0.699	0.4
0.395	0.69876	0.04
0.396	0.69892	0.42
0.397	0.6996	0.14
0.398	0.6992	0.22
0.399	0.69916	0.06
0.4	0.69932	0.24
0.401	0.69964	0.16
0.402	0.699	0.32
0.403	0.699	0.16
0.404	0.69932	0.38
0.405	0.69976	0.1
0.406	0.69912	0.32
0.407	0.69912	0
0.408	0.69912	0.1
0.409	0.69932	0.1
0.41	0.69892	0.04
0.411	0.69924	0.18
0.412	0.69928	0.1
0.413	0.69944	0.18
0.414	0.69892	0.06
0.415	0.69932	0.2
0.416	0.69932	0.02
0.417	0.69928	0.34
0.418	0.69864	0.16
0.419	0.69896	0.34
0.42	0.69932	0.18
0.421	0.69932	0.16
0.422	0.699	0.18
0.423	0.69896	0
0.424	0.699	0.1
0.425	0.69916	0.08
0.426	0.69884	0.14
0.427	0.69888	0.1
0.428	0.69904	0.2
0.429	0.69928	0
0.43	0.69904	0.14
0.431	0.699	0.02
0.432	0.699	0.04
0.433	0.69892	0.1
0.434	0.6988	0.08
0.435	0.69908	0.1
0.436	0.699	0.04
0.437	0.699	0.04
0.438	0.69892	0.06
0.439	0.69888	0.08
0.44	0.69876	0.2
0.441	0.69848	0.14
0.442	0.69848	0.14
0.443	0.69876	0.1
0.444	0.69868	0.1
0.445	0.69856	0.14
0.446	0.6984	0.1
0.447	0.69836	0.1
0.448	0.6982	0.04
0.449	0.69828	0.04
0.45	0.69812	0
0.451	0.69828	0.02
0.452	0.69816	0.1
0.453	0.69808	0.16
0.454	0.69784	0.12
0.455	0.69784	0.2
0.456	0.69744	0.1
0.457	0.69764	0.02
0.458	0.6974	0.04
0.459	0.69756	0.06
0.46	0.69728	0.02
0.461	0.6976	0.1
0.462	0.69708	0.34
0.463	0.69692	0.34
0.464	0.6964	0.02
0.465	0.69696	0.16
0.466	0.69672	0.28
0.467	0.6964	0.32
0.468	0.69608	0.02
0.469	0.69644	0.04
0.47	0.696	0.5
0.471	0.69544	0.62
0.472	0.69476	0
0.473	0.69544	0.24
0.474	0.69524	0.3
0.475	0.69484	0.54
0.476	0.69416	0.26
0.477	0.69432	0.14
0.478	0.69388	0.58
0.479	0.69316	0.6
0.48	0.69268	0.4
0.481	0.69236	0
0.482	0.69268	0.22
0.483	0.69192	0.62
0.484	0.69144	0.52
0.485	0.69088	0.46
0.486	0.69052	0.72
0.487	0.68944	0.78
0.488	0.68896	0.44
0.489	0.68856	0.36
0.49	0.68824	0.82
0.491	0.68692	1.08
0.492	0.68608	0.64
0.493	0.68564	0.7
0.494	0.68468	1.28
0.495	0.68308	1.46
0.496	0.68176	0.96
0.497	0.68116	0.82
0.498	0.68012	1.56
0.499	0.67804	1.92
0.5	0.67628	1.84
0.501	0.67436	1.98
0.502	0.67232	2.16
0.503	0.67004	2.84
0.504	0.66664	3.18
0.505	0.66368	3.46
0.506	0.65972	3.96
0.507	0.65576	4.72
0.508	0.65028	6.08
0.509	0.6436	7.96
0.51	0.63436	10.74
0.511	0.62212	17
0.512	0.60036	29.42
0.513	0.56328	55.58
0.514	0.4892	95.84
0.515	0.3716	135.86
0.516	0.21748	148.04
0.517	0.07552	85.78
0.518	0.04592	19.12
0.519	0.03728	6.72
0.52	0.03248	4.1
0.521	0.02908	3.26
0.522	0.02596	2.8
0.523	0.02348	2.38
0.524	0.0212	2.08
0.525	0.01932	1.7
0.526	0.0178	1.56
0.527	0.0162	1.44
0.528	0.01492	1.2
0.529	0.0138	1.08
0.53	0.01276	0.98
0.531	0.01184	0.92
0.532	0.01092	0.84
0.533	0.01016	0.76
0.534	0.0094	0.72
0.535	0.00872	0.6
0.536	0.0082	0.54
0.537	0.00764	0.52
0.538	0.00716	0.48
0.539	0.00668	0.48
0.54	0.0062	0.46
0.541	0.00576	0.42
0.542	0.00536	0.36
0.543	0.00504	0.32
0.544	0.00472	0.3
0.545	0.00444	0.28
0.546	0.00416	0.3
0.547	0.00384	0.26
0.548	0.00364	0.22
0.549	0.0034	0.24
0.55	0.00316	0.26
0.551	0.00288	0.2
0.552	0.00276	0.12
0.553	0.00264	0.16
0.554	0.00244	0.16
0.555	0.00232	0.16
0.556	0.00212	0.14
0.557	0.00204	0.14
0.558	0.00184	0.12
0.559	0.0018	0.1
0.56	0.00164	0.1
0.561	0.0016	0.08
0.562	0.00148	0.14
0.563	0.00132	0.08
0.564	0.00132	0.06
0.565	0.0012	0.08
0.566	0.00116	0.08
0.567	0.00104	0.1
0.568	0.00096	0.06
0.569	0.00092	0.04
0.57	0.00088	0.04
0.571	0.00084	0.04
0.572	0.0008	0.04
0.573	0.00076	0.06
0.574	0.00068	0.04
0.575	0.00068	0
0.576	0.00068	0.06
0.577	0.00056	0.08
0.578	0.00052	0.06
0.579	0.00044	0.04
0.58	0.00044	0.02
0.581	0.0004	0.02
0.582	0.0004	0
0.583	0.0004	0.02
0.584	0.00036	0.06
0.585	0.00028	0.08
0.586	0.0002	0
0.587	0.00028	0.02
0.588	0.00024	0
0.589	0.00028	0
0.59	0.00024	0.02
0.591	0.00024	0.02
0.592	0.0002	0.02
0.593	0.0002	0
0.594	0.0002	0.02
0.595	0.00016	0.02
0.596	0.00016	0.04
0.597	8e-05	0.04
0.598	8e-05	0.02
0.599	0.00012	0.02
0.6	0.00012	0.02
0.601	8e-05	0
0.602	0.00012	0
0.603	8e-05	0.02
0.604	8e-05	0
0.605	8e-05	0.02
0.606	4e-05	0.02
0.607	4e-05	0.02
0.608	0	0.04
0.609	-4e-05	0.02
0.61	4e-05	0
0.611	-4e-05	0.04
0.612	-4e-05	0.04
0.613	4e-05	0.02
0.614	0	0.04
0.615	-4e-05	0
0.616	0	0.04
0.617	4e-05	0.02
0.618	4e-05	0.02
0.619	0	0.04
0.62	-4e-05	0.02
0.621	-4e-05	0
0.622	-4e-05	0
0.623	-4e-05	0
0.624	-4e-05	0
0.625	-4e-05	0.02
0.626	0	0
0.627	-4e-05	0.02
0.628	-4e-05	0
0.629	-4e-05	0.02
0.63	-8e-05	0
0.631	-4e-05	0
0.632	-8e-05	0
0.633	-4e-05	0
0.634	-8e-05	0.02
0.635	-8e-05	0
0.636	-8e-05	0
0.637	-8e-05	0
0.638	-8e-05	0.02
0.639	-4e-05	0.02
0.64	-4e-05	0.02
0.641	-8e-05	0.02
0.642	-8e-05	0.02
0.643	-4e-05	0.02
0.644	-4e-05	0
0.645	-4e-05	0.04
0.646	-0.00012	0
0.647	-4e-05	0.02
0.648	-8e-05	0.02
0.649	-8e-05	0
0.65	-8e-05	0.02
0.651	-4e-05	0
0.652	-8e-05	0.02
0.653	-8e-05	0
0.654	-8e-05	0
0.655	-8e-05	0.02
0.656	-4e-05	0
0.657	-8e-05	0
0.658	-4e-05	0
0.659	-8e-05	0.02
0.66	-8e-05	0
0.661	-8e-05	0
0.662	-8e-05	0.02
0.663	-4e-05	0
0.664	-8e-05	0
0.665	-4e-05	0.04
0.666	-0.00016	0.06
0.667	-0.00016	0.04
0.668	-8e-05	0.06
0.669	-4e-05	0.02
0.67	-0.00012	0.02
0.671	-8e-05	0.04
0.672	-4e-05	0
0.673	-8e-05	0.04
0.674	-0.00012	0.02
0.675	-4e-05	0.02
0.676	-8e-05	0
0.677	-4e-05	0.02
0.678	-4e-05	0.02
0.679	-8e-05	0.02
0.68	-8e-05	0
0.681	-8e-05	0
0.682	-8e-05	0
0.683	-8e-05	0
0.684	-8e-05	0
0.685	-8e-05	0.02
0.686	-4e-05	0
0.687	-8e-05	0.04
0.688	-0.00012	0.02
0.689	-0.00012	0.04
0.69	-4e-05	0.02
0.691	-8e-05	0.02
0.692	-8e-05	0.02
0.693	-4e-05	0
0.694	-8e-05	0.02
0.695	-8e-05	0
0.696	-8e-05	0.02
0.697	-0.00012	0
0.698	-8e-05	0.04
0.699	-4e-05	0
0.7	-8e-05	0
0.7	-4e-05	0
0.699	-8e-05	0.02
0.698	-8e-05	0
0.697	-8e-05	0.02
0.696	-4e-05	0.02
0.695	-4e-05	0
0.694	-4e-05	0.04
0.693	-0.00012	0
0.692	-4e-05	0.02
0.691	-0.00016	0.04
0.69	-0.00012	0.04
0.689	-8e-05	0.02
0.688	-8e-05	0
0.687	-8e-05	0.04
0.686	0	0
0.685	-8e-05	0.02
0.684	-4e-05	0.04
0.683	-0.00016	0.02
0.682	-8e-05	0.06
0.681	-4e-05	0.02
0.68	-4e-05	0.02
0.679	-8e-05	0
0.678	-4e-05	0.02
0.677	-4e-05	0.04
0.676	-0.00012	0.02
0.675	-8e-05	0.02
0.674	-8e-05	0
0.673	-8e-05	0.02
0.672	-4e-05	0
0.671	-8e-05	0
0.67	-4e-05	0.02
0.669	-4e-05	0
0.668	-4e-05	0
0.667	-4e-05	0
0.666	-4e-05	0.02
0.665	-8e-05	0.02
0.664	-8e-05	0.02
0.663	-0.00012	0
0.662	-8e-05	0.04
0.661	-4e-05	0
0.66	-8e-05	0.02
0.659	-8e-05	0
0.658	-8e-05	0
0.657	-8e-05	0.04
0.656	0	0
0.655	-8e-05	0.04
0.654	-8e-05	0.02
0.653	-4e-05	0
0.652	-8e-05	0.02
0.651	-8e-05	0.02
0.65	-0.00012	0
0.649	-8e-05	0.02
0.648	-8e-05	0
0.647	-8e-05	0
0.646	-8e-05	0.02
0.645	-4e-05	0.02
0.644	-4e-05	0
0.643	-4e-05	0.02
0.642	-8e-05	0.04
0.641	-0.00012	0.02
0.64	-4e-05	0.04
0.639	-4e-05	0.02
0.638	-8e-05	0
0.637	-4e-05	0.02
0.636	-4e-05	0.02
0.635	-8e-05	0.02
0.634	-8e-05	0.02
0.633	-4e-05	0.02
0.632	-4e-05	0.02
0.631	-8e-05	0.04
0.63	4e-05	0.02
0.629	-4e-05	0.06
0.628	-8e-05	0
0.627	-4e-05	0
0.626	-8e-05	0.02
0.625	0	0
0.624	-8e-05	0.02
0.623	-4e-05	0.02
0.622	-4e-05	0.04
0.621	4e-05	0.02
0.62	-8e-05	0.04
0.619	-4e-05	0.04
0.618	0	0.04
0.617	4e-05	0.04
0.616	8e-05	0
0.615	4e-05	0.06
0.614	-4e-05	0.02
0.613	0	0.04
0.612	4e-05	0
0.611	0	0
0.61	4e-05	0.02
0.609	4e-05	0
0.608	4e-05	0
0.607	4e-05	0.02
0.606	8e-05	0.04
0.605	0.00012	0
0.604	8e-05	0.02
0.603	8e-05	0
0.602	8e-05	0.02
0.601	4e-05	0.02
0.6	0.00012	0.02
0.599	8e-05	0.02
0.598	8e-05	0.02
0.597	0.00012	0.06
0.596	0.0002	0.04
0.595	0.0002	0
0.594	0.0002	0
0.593	0.0002	0.02
0.592	0.00024	0.02
0.591	0.00024	0.02
0.59	0.00028	0.02
0.589	0.00028	0.02
0.588	0.00032	0.02
0.587	0.00032	0.02
0.586	0.00036	0.06
0.585	0.00044	0.02
0.584	0.0004	0
0.583	0.00044	0.06
0.582	0.00052	0.02
0.581	0.00048	0.02
0.58	0.00056	0.06
0.579	0.0006	0.02
0.578	0.0006	0.06
0.577	0.00072	0.06
0.576	0.00072	0.04
0.575	0.0008	0.04
0.574	0.0008	0.06
0.573	0.00092	0.1
0.572	0.001	0.06
0.571	0.00104	0.08
0.57	0.00116	0.06
0.569	0.00116	0.06
0.568	0.00128	0.08
0.567	0.00132	0.08
0.566	0.00144	0.1
0.565	0.00152	0.1
0.564	0.00164	0.12
0.563	0.00176	0.1
0.562	0.00184	0.1
0.561	0.00196	0.14
0.56	0.00212	0.18
0.559	0.00232	0.16
0.558	0.00244	0.1
0.557	0.00252	0.16
0.556	0.00276	0.22
0.555	0.00296	0.18
0.554	0.00312	0.2
0.553	0.00336	0.24
0.552	0.0036	0.3
0.551	0.00396	0.24
0.55	0.00408	0.2
0.549	0.00436	0.32
0.548	0.00472	0.34
0.547	0.00504	0.32
0.546	0.00536	0.36
0.545	0.00576	0.46
0.544	0.00628	0.46
0.543	0.00668	0.4
0.542	0.00708	0.46
0.541	0.0076	0.58
0.54	0.00824	0.6
0.539	0.0088	0.58
0.538	0.0094	0.64
0.537	0.01008	0.8
0.536	0.011	0.92
0.535	0.01192	0.86
0.534	0.01272	0.9
0.533	0.01372	0.98
0.532	0.01468	1.14
0.531	0.016	1.34
0.53	0.01736	1.48
0.529	0.01896	1.62
0.528	0.0206	1.86
0.527	0.02268	2.08
0.526	0.02476	2.1
0.525	0.02688	2.52
0.524	0.0298	3.16
0.523	0.0332	3.72
0.522	0.03724	4.78
0.521	0.04276	6.14
0.52	0.04952	8.3
0.519	0.05936	12.5
0.518	0.07452	23.34
0.517	0.10604	55.42
0.516	0.18536	93.86
0.515	0.29376	115.68
0.514	0.41672	121.48
0.513	0.53672	99.22
0.512	0.61516	51.08
0.511	0.63888	16.46
0.51	0.64808	7.44
0.509	0.65376	5.32
0.508	0.65872	4.52
0.507	0.6628	3.54
0.506	0.6658	3.14
0.505	0.66908	2.88
0.504	0.67156	2.46
0.503	0.674	1.94
0.502	0.67544	1.46
0.501	0.67692	1.44
0.5	0.67832	1.54
0.499	0.68	1.6
0.498	0.68152	1.26
0.497	0.68252	0.94
0.496	0.6834	1.06
0.495	0.68464	0.94
0.494	0.68528	0.64
0.493	0.68592	0.64
0.492	0.68656	0.88
0.491	0.68768	0.9
0.49	0.68836	0.58
0.489	0.68884	0.54
0.488	0.68944	0.64
0.487	0.69012	0.48
0.486	0.6904	0.28
0.485	0.69068	0.38
0.484	0.69116	0.52
0.483	0.69172	0.52
0.482	0.6922	0.3
0.481	0.69232	0.28
0.48	0.69276	0.42
0.479	0.69316	0.2
0.478	0.69316	0.06
0.477	0.69328	0.26
0.476	0.69368	0.48
0.475	0.69424	0.42
0.474	0.69452	0.24
0.473	0.69472	0.3
0.472	0.69512	0.3
0.471	0.69532	0.06
0.47	0.69524	0.02
0.469	0.69528	0.34
0.468	0.69592	0.36
0.467	0.696	0.14
0.466	0.6962	0.18
0.465	0.69636	0.26
0.464	0.69672	0.04
0.463	0.69644	0.24
0.462	0.69624	0.04
0.461	0.69652	0.5
0.46	0.69724	0.22
0.459	0.69696	0.2
0.458	0.69684	0
0.457	0.69696	0.32
0.456	0.69748	0.02
0.455	0.697	0.34
0.454	0.6968	0.12
0.453	0.69724	0.54
0.452	0.69788	0.18
0.451	0.6976	0.28
0.45	0.69732	0.08
0.449	0.69776	0.32
0.448	0.69796	0
0.447	0.69776	0.24
0.446	0.69748	0.06
0.445	0.69788	0.46
0.444	0.6984	0.1
0.443	0.69808	0.22
0.442	0.69796	0.04
0.441	0.69816	0.16
0.44	0.69828	0.18
0.439	0.6978	0.22
0.438	0.69784	0.32
0.437	0.69844	0.3
0.436	0.69844	0.12
0.435	0.6982	0.18
0.434	0.69808	0.18
0.433	0.69856	0.12
0.432	0.69832	0.28
0.431	0.698	0.08
0.43	0.69816	0.3
0.429	0.6986	0.2
0.428	0.69856	0.14
0.427	0.69832	0.1
0.426	0.69836	0.16
0.425	0.69864	0.12
0.424	0.69812	0.28
0.423	0.69808	0.08
0.422	0.69828	0.38
0.421	0.69884	0.06
0.42	0.69816	0.36
0.419	0.69812	0.1
0.418	0.69836	0.28
0.417	0.69868	0.26
0.416	0.69784	0.42
0.415	0.69784	0.24
0.414	0.69832	0.42
0.413	0.69868	0.14
0.412	0.69804	0.36
0.411	0.69796	0.08
0.41	0.6982	0.24
0.409	0.69844	0.12
0.408	0.69796	0.28
0.407	0.69788	0.1
0.406	0.69816	0.28
0.405	0.69844	0.1
0.404	0.69796	0.2
0.403	0.69804	0.12
0.402	0.6982	0.1
0.401	0.69824	0.22
0.4	0.69776	0.18
0.399	0.69788	0.18
0.398	0.69812	0.22
0.397	0.69832	0.16
0.396	0.6978	0.1
0.395	0.69812	0.02
0.394	0.69784	0.14
0.393	0.69784	0.2
0.392	0.69744	0.06
0.391	0.69772	0.3
0.39	0.69804	0.08
0.389	0.69788	0.24
0.388	0.69756	0.14
0.387	0.6976	0.02
0.386	0.6976	0.08
0.385	0.69744	0.18
0.384	0.69724	0.02
0.383	0.69748	0.08
0.382	0.6974	0.06
0.381	0.69736	0.1
0.38	0.6972	0
0.379	0.69736	0
0.378	0.6972	0.2
0.377	0.69696	0.24
0.376	0.69672	0.14
0.375	0.69724	0.32
0.374	0.69736	0.12
0.373	0.697	0.2
0.372	0.69696	0
0.371	0.697	0.06
0.37	0.69708	0.16
0.369	0.69668	0.14
0.368	0.6968	0.1
0.367	0.69688	0.14
0.366	0.69708	0.02
0.365	0.69684	0.12
0.364	0.69684	0
0.363	0.69684	0.02
0.362	0.6968	0.22
0.361	0.6964	0.02
0.36	0.69676	0.16
0.359	0.69672	0.06
0.358	0.69664	0.22
0.357	0.69628	0.12
0.356	0.6964	0.04
0.355	0.69636	0.24
0.354	0.69592	0.2
0.353	0.69596	0.16
0.352	0.69624	0.14
0.351	0.69624	0.12
0.35	0.696	0.16
0.349	0.69592	0.08
0.348	0.69584	0.12
0.347	0.69568	0.24
0.346	0.69536	0.14
0.345	0.6954	0.2
0.344	0.69576	0.14
0.343	0.69568	0.28
0.342	0.6952	0.2
0.341	0.69528	0.04
0.34	0.69512	0.1
0.339	0.69508	0.28
0.338	0.69456	0.24
0.337	0.6946	0.14
0.336	0.69484	0.12
0.335	0.69484	0.2
0.334	0.69444	0.26
0.333	0.69432	0.2
0.332	0.69404	0.04
0.331	0.69424	0.04
0.33	0.69396	0.16
0.329	0.69392	0.06
0.328	0.69384	0.02
0.327	0.69396	0.04
0.326	0.69376	0.24
0.325	0.69348	0.32
0.324	0.69312	0.1
0.323	0.69328	0.02
0.322	0.69308	0.02
0.321	0.69324	0.06
0.32	0.69296	0.02
0.319	0.6932	0.04
0.318	0.69288	0.34
0.317	0.69252	0.32
0.316	0.69224	0.04
0.315	0.69244	0.02
0.314	0.69228	0.12
0.313	0.6922	0.12
0.312	0.69204	0.14
0.311	0.69192	0
0.31	0.69204	0.24
0.309	0.69144	0.18
0.308	0.69168	0
0.307	0.69144	0.08
0.306	0.69152	0.04
0.305	0.69152	0.12
0.304	0.69128	0.22
0.303	0.69108	0.22
0.302	0.69084	0.36
0.301	0.69036	0.22
0.3	0.6904	0.04

## Sheet: Fig. 4d
Time (s)	Vout (V)
0.00051	0.05672
0.01058	0.00084
0.02061	0.0004
0.03057	0.00024
0.04057	0.00016
0.05057	-0.00236
0.06067	-0.00592
0.07057	0.57516
0.08057	0.6636
0.09061	0.68276
0.10061	0.6944
0.11061	0.0322
0.12061	0.00128
0.13061	0.0004
0.14055	0.00024
0.15054	-0.0024
0.16055	0.002
0.17059	0.62948
0.18059	0.67892
0.19054	0.6894
0.20086	0.69544
0.2107	0.06536
0.22061	0.00176
0.23057	0.00048
0.24055	0.00028
0.25059	-0.0024
0.26054	0.00764
0.27058	0.6422
0.28054	0.68276
0.29079	0.69152
0.30057	0.701
0.31059	0.0976
0.32059	0.00192
0.33057	0.00052
0.3406	0.00036
0.35055	-0.00244
0.36059	0.01264
0.37058	0.64808
0.38059	0.685
0.39059	0.69248
0.40054	0.7018
0.41059	0.11612
0.42081	0.00192
0.43061	0.0006
0.44059	0.00036
0.45054	-0.00248
0.46055	0.01512
0.47054	0.65148
0.48054	0.68612
0.49066	0.6932
0.50061	0.7016
0.51057	0.13204
0.52061	0.0022
0.53061	0.00052
0.54061	0.0004
0.55061	-0.00248
0.56057	0.01844
0.57061	0.65484
0.58056	0.68712
0.59057	0.69356
0.60056	0.7022
0.61084	0.12732
0.62057	0.00228
0.63061	0.00056
0.64057	0.00032
0.6515	-0.00288
0.66056	0.0206
0.67079	0.65828
0.68056	0.68776
0.69054	0.69388
0.70054	0.70252
0.71054	0.15884
0.72054	0.00232
0.73059	0.0006
0.74054	0.00036
0.75055	-0.00244
0.76061	0.02416
0.77058	0.65804
0.78061	0.68828
0.79059	0.69416
0.80054	0.70268
0.81055	0.16728
0.82059	0.0024
0.83061	0.0006
0.84057	0.00036
0.85057	-0.00244
0.8606	0.0256
0.87058	0.65868
0.88054	0.6884
0.89056	0.69436
0.90056	0.70264
0.91061	0.16796
0.92061	0.0024
0.93056	0.00064
0.94061	0.0004
0.9506	-0.00248
0.96059	0.02676
0.97061	0.65996
0.98057	0.68872
0.99056	0.69448
1.00061	0.70236
1.01057	0.17632
1.02061	0.00248
1.03061	0.0006
1.04061	0.00036
1.05056	-0.00244
1.06056	0.02692
1.07054	0.66064
1.08054	0.68912
1.09056	0.69468
1.10055	0.70284
1.11054	0.18352
1.12059	0.00256
1.13059	0.00064
1.14061	0.0004
1.15084	-0.00256
1.16057	0.0282
1.17061	0.66216
1.18061	0.68944
1.19057	0.6948
1.20056	0.7028
1.21061	0.1828
1.22057	0.00252
1.23061	0.00056
1.24061	0.0004
1.25057	-0.00248
1.26057	0.0288
1.27056	0.66208
1.28059	0.68956
1.29054	0.69488
1.30058	0.70272
1.31059	0.18828
1.32059	0.00256
1.33059	0.00064
1.34059	0.0004
1.35054	-0.00248
1.36055	0.02868
1.37054	0.66276
1.3806	0.68984
1.39054	0.695
1.40061	0.7026
1.41055	0.19488
1.42059	0.00248
1.43054	0.00064
1.44054	0.00044
1.45061	-0.00248
1.46059	0.03172
1.47054	0.6634
1.48058	0.69004
1.49057	0.69512
1.50057	0.703
1.51055	0.19992
1.52054	0.00252
1.53055	0.00072
1.54059	0.00036
1.55054	-0.00252
1.56061	0.0334
1.57071	0.66532
1.58061	0.69032
1.59061	0.69524
1.60057	0.703
1.61057	0.20188
1.62146	0.00204
1.63082	0.00068
1.64057	0.0004
1.65057	-0.00248
1.66061	0.03356
1.67056	0.66516
1.68059	0.69048
1.69054	0.69532
1.70054	0.70308
1.71055	0.20732
1.72059	0.00252
1.73117	0.0006
1.7406	0.0004
1.75059	-0.00252
1.76059	0.03268
1.77058	0.6656
1.78079	0.69072
1.79061	0.69536
1.8006	0.70288
1.81061	0.20384
1.8206	0.00252
1.83061	0.00056
1.84056	0.00036
1.85056	-0.00244
1.86056	0.03208
1.8706	0.66616
1.88059	0.69072
1.89056	0.69544
1.90061	0.70284
1.9106	0.20656
1.92057	0.00248
1.93056	0.00068
1.9406	0.0004
1.95059	-0.00248
1.96056	0.03292
1.97056	0.66656
1.98062	0.69096
1.99055	0.69556
2.00059	0.703
2.01055	0.2174
2.02059	0.00248
2.03059	0.0006
2.04061	0.0004
2.05061	-0.00256
2.06056	0.03316
2.07056	0.66648
2.08056	0.69088
2.0906	0.6956
2.10054	0.70324
2.11059	0.21416
2.12055	0.00252
2.1308	0.0006
2.14057	0.0004
2.1506	-0.00252
2.16061	0.03604
2.1706	0.66664
2.18061	0.69092
2.1906	0.69552
2.20056	0.70316
2.21063	0.21016
2.22056	0.00252
2.23099	0.0006
2.24061	0.0004
2.2506	-0.00252
2.2606	0.03648
2.27054	0.66644
2.28056	0.69096
2.29084	0.69564
2.30055	0.70324
2.31061	0.21336
2.32055	0.00256
2.33055	0.00064
2.34059	0.00044
2.35059	-0.00252
2.36059	0.03616
2.37054	0.6668
2.38058	0.69104
2.39058	0.69572
2.40054	0.70332
2.41055	0.2206
2.42054	0.00252
2.43055	0.00056
2.44057	0.00044
2.45059	-0.00252
2.46059	0.03648
2.47057	0.66708
2.48059	0.69104
2.49058	0.69564
2.50054	0.70332
2.51059	0.21728
2.52055	0.0026
2.53055	0.00072
2.54062	0.00032
2.55059	-0.00248
2.56057	0.03648
2.57061	0.66744
2.58057	0.69112
2.59057	0.69564
2.60057	0.70312
2.61057	0.22004
2.62061	0.00252
2.63057	0.00068
2.64061	0.0004
2.65055	-0.00248
2.66054	0.03528
2.67058	0.66768
2.68058	0.6912
2.69054	0.69568
2.70059	0.70304
2.71056	0.22296
2.72057	0.0026
2.73085	0.0006
2.74057	0.00036
2.75061	-0.00256
2.76057	0.03696
2.77061	0.66792
2.78061	0.69128
2.79061	0.69572
2.80056	0.70316
2.81061	0.21808
2.82059	0.00252
2.83061	0.0006
2.84061	0.00044
2.85061	-0.00248
2.86057	0.03728
2.87061	0.66852
2.88057	0.69144
2.89057	0.69584
2.90057	0.7032
2.91061	0.21916
2.92061	0.00248
2.93061	0.00064
2.94057	0.00036
2.95057	-0.00256
2.96057	0.03732
2.97056	0.6682
2.98057	0.69144
2.99057	0.6958
3.00061	0.703
3.01061	0.22096
3.02059	0.00256
3.03057	0.00064
3.04087	0.00036
3.05059	-0.00248
3.06061	0.04
3.07061	0.66868
3.08056	0.69144
3.09057	0.69584
3.10056	0.70316
3.11057	0.2256
3.12055	0.00256
3.13059	0.0006
3.14057	0.00036
3.15084	-0.0026
3.16062	0.0404
3.17057	0.66824
3.18057	0.69144
3.19056	0.6958
3.20056	0.7032
3.21055	0.22832
3.22059	0.00256
3.23061	0.00064
3.24061	0.00044
3.25061	-0.00252
3.26057	0.03816
3.27056	0.6684
3.28054	0.69136
3.29084	0.69588
3.30061	0.703
3.31059	0.2236
3.32059	0.00256
3.33055	0.00064
3.34055	0.00044
3.35054	-0.00256
3.36059	0.03964
3.37059	0.66896
3.38054	0.69152
3.39054	0.69584
3.40058	0.70312
3.41055	0.23016
3.42055	0.00256
3.43055	0.00064
3.4406	0.0004
3.45055	-0.00244
3.46061	0.04068
3.47055	0.66864
3.48054	0.69156
3.49054	0.69588
3.50055	0.70336
3.51054	0.2316
3.52055	0.00256
3.53056	0.0006
3.5406	0.0004
3.55055	-0.0026
3.56085	0.05752
3.57061	0.66896
3.58061	0.69164
3.59054	0.69588
3.60088	0.70144
3.61061	0.22496
3.62061	0.00252
3.63061	0.00064
3.64057	0.00036
3.6507	-0.00256
3.66056	0.03912
3.6706	0.66928
3.68058	0.69172
3.69054	0.69592
3.70082	0.7018
3.71055	0.23392
3.72059	0.00252
3.73055	0.0006
3.74059	0.0004
3.75082	-0.0026
3.76059	0.04108
3.77054	0.66884
3.78061	0.69164
3.79054	0.69596
3.80054	0.70336
3.81055	0.2324
3.82059	0.0026
3.83055	0.00068
3.84092	0.0004
3.85061	-0.00256
3.86057	0.0398
3.87057	0.669
3.88061	0.69168
3.89061	0.69588
3.90064	0.70284
3.91061	0.22852
3.92061	0.00256
3.93061	0.0006
3.94057	0.00044
3.95061	-0.00256
3.96061	0.04204
3.97059	0.6692
3.98058	0.69168
3.99058	0.69596
4.00069	0.70252
4.01057	0.2314
4.02057	0.0026
4.03057	0.0006
4.04057	0.0004
4.0506	-0.00252
4.06059	0.04152
4.07058	0.66944
4.0806	0.69168
4.09054	0.69596
4.10054	0.70336
4.11059	0.23112
4.12055	0.00264
4.13054	0.0006
4.14059	0.0004
4.15054	-0.00252
4.16064	0.04456
4.1706	0.66944
4.18057	0.69164
4.19056	0.69592
4.20056	0.70324
4.21057	0.23272
4.22061	0.0026
4.23061	0.00064
4.24057	0.0004
4.25057	-0.00248
4.26059	0.04216
4.27054	0.66928
4.28054	0.69172
4.29059	0.69608
4.30054	0.70332
4.31055	0.23576
4.32054	0.00264
4.33054	0.00064
4.34055	0.00036
4.35059	-0.00252
4.36055	0.0398
4.37058	0.6694
4.38059	0.69176
4.39054	0.696
4.40054	0.70336
4.41055	0.23524
4.42055	0.00264
4.43055	0.0006
4.44057	0.0004
4.45055	-0.00252
4.46055	0.04
4.47059	0.66968
4.4806	0.69184
4.49059	0.69604
4.50058	0.70316
4.51054	0.23688
4.52085	0.00248
4.53057	0.00068
4.54085	0.0004
4.55057	-0.00248
4.56057	0.04092
4.57061	0.66984
4.58064	0.69188
4.59061	0.696
4.60066	0.70276
4.61057	0.23492
4.62147	0.00216
4.63059	0.0006
4.64055	0.0004
4.65054	-0.00252
4.66059	0.04188
4.67058	0.66976
4.68054	0.6918
4.69055	0.696
4.70054	0.70332
4.71056	0.23604
4.72061	0.00256
4.73057	0.00064
4.74061	0.0004
4.75061	-0.00256
4.76057	0.0408
4.77057	0.66952
4.78061	0.69184
4.79057	0.69608
4.80061	0.70308
4.81061	0.2324
4.82056	0.0026
4.83055	0.0006
4.84061	0.00044
4.85057	-0.00252
4.86057	0.04104
4.87061	0.6696
4.88057	0.6918
4.89056	0.69608
4.9006	0.70304
4.91055	0.23608
4.92079	0.00244
4.93059	0.00064
4.94057	0.0004
4.95083	-0.00264
4.96061	0.04336
4.97079	0.67076
4.98057	0.6918
4.99057	0.69608
5.00057	0.7032
5.01057	0.23568
5.02061	0.00256
5.03055	0.0006
5.04055	0.0004
5.05057	-0.00252
5.06057	0.04124
5.07056	0.66976
5.08059	0.69184
5.09059	0.69608
5.10054	0.70336
5.11059	0.23404
5.12146	0.00212
5.13055	0.00064
5.14057	0.0004
5.15104	-0.00276
5.16057	0.04124
5.17061	0.67024
5.18061	0.69196
5.1906	0.69612
5.20055	0.70332
5.21059	0.23572
5.22059	0.00252
5.23059	0.00064
5.24059	0.00036
5.25059	-0.00244
5.26055	0.04032
5.27058	0.67008
5.28058	0.692
5.29059	0.69608
5.30054	0.70332
5.31057	0.23832
5.32059	0.00256
5.33059	0.00068
5.34059	0.00036
5.35059	-0.00256
5.36074	0.05244
5.37061	0.67012
5.38056	0.69184
5.39061	0.69608
5.40056	0.70324
5.41055	0.23784
5.42059	0.00256
5.43059	0.00072
5.44059	0.00032
5.45083	-0.00264
5.46059	0.04344
5.47054	0.6698
5.48092	0.69224
5.49061	0.69612
5.50057	0.70316
5.51057	0.2374
5.52061	0.0026
5.53057	0.00068
5.54057	0.0004
5.55057	-0.00248
5.56057	0.04188
5.5706	0.67016
5.58061	0.69196
5.59061	0.69608
5.60061	0.703
5.61057	0.23872
5.62061	0.00264
5.63057	0.00064
5.64057	0.00044
5.65061	-0.00256
5.66057	0.04224
5.67056	0.67004
5.68056	0.692
5.69061	0.69604
5.70056	0.7032
5.71056	0.2396
5.72059	0.00264
5.73059	0.0006
5.74056	0.0004
5.75057	-0.00256
5.76066	0.04772
5.77057	0.66996
5.78056	0.69192
5.7906	0.69608
5.80059	0.70316
5.81061	0.2346
5.82061	0.00264
5.83061	0.00064
5.84061	0.0004
5.85057	-0.0026
5.86061	0.04456
5.8706	0.67032
5.88059	0.69212
5.89059	0.69616
5.9006	0.70312
5.91059	0.2372
5.92061	0.0026
5.93059	0.00064
5.94055	0.0004
5.95059	-0.00256
5.96054	0.0406
5.97054	0.67028
5.98058	0.69212
5.99079	0.69616
6.00057	0.70324
6.01057	0.23944
6.02057	0.00264
6.03061	0.00064
6.04056	0.0004
6.05059	-0.00248
6.06055	0.04072
6.07058	0.66968
6.08058	0.69188
6.0906	0.69608
6.10056	0.70316
6.11055	0.24068
6.12061	0.00268
6.13061	0.00068
6.14061	0.0004
6.15055	-0.00248
6.16059	0.04368
6.17054	0.66932
6.18061	0.69192
6.19054	0.69608
6.20054	0.70324
6.21059	0.23416
6.22055	0.00272
6.23055	0.00064
6.24059	0.0004
6.25056	-0.00252
6.26194	0.18648
6.27056	0.66936
6.28055	0.69192
6.29059	0.69604
6.30079	0.70204
6.31057	0.239
6.32059	0.00272
6.33059	0.0006
6.34059	0.0004
6.35055	-0.00248
6.36057	0.04272
6.37054	0.66936
6.38054	0.69184
6.39054	0.69608
6.40055	0.70328
6.41085	0.21384
6.42057	0.00272
6.43061	0.00064
6.44057	0.00044
6.45061	-0.00256
6.46061	0.04496
6.47056	0.66924
6.48056	0.69188
6.49056	0.69604
6.50059	0.70308
6.51061	0.23564
6.52057	0.00272
6.53056	0.00064
6.54085	0.00044
6.55059	-0.00252
6.56059	0.04384
6.57059	0.66944
6.58054	0.69188
6.59056	0.69604
6.60057	0.7032
6.61057	0.23932
6.62057	0.00272
6.63061	0.00072
6.64057	0.00044
6.65061	-0.00252
6.66057	0.04328
6.6706	0.66948
6.68057	0.69184
6.69056	0.69612
6.70061	0.703
6.71055	0.24108
6.72054	0.00272
6.73055	0.0006
6.74054	0.0004
6.75059	-0.00256
6.76059	0.04436
6.77093	0.67172
6.78061	0.692
6.79057	0.69608
6.80057	0.7032
6.81061	0.23708
6.82061	0.00268
6.83055	0.00064
6.84104	0.0004
6.85057	-0.00256
6.86057	0.04328
6.87061	0.66976
6.88061	0.692
6.89059	0.69612
6.90058	0.70308
6.91061	0.23608
6.92055	0.00268
6.93061	0.00064
6.9406	0.00044
6.95084	-0.00264
6.96056	0.04312
6.97054	0.66944
6.98058	0.69196
6.99058	0.69612
7.00058	0.70312
7.01059	0.23944
7.02055	0.00268
7.03055	0.00064
7.04055	0.00044
7.05054	-0.00256
7.06059	0.04464
7.07059	0.6698
7.08059	0.692
7.09059	0.69608
7.10055	0.70336
7.11061	0.23836
7.12059	0.00268
7.13055	0.00064
7.14059	0.0004
7.15061	-0.00252
7.16059	0.04544
7.17054	0.66964
7.18054	0.69196
7.1908	0.6962
7.20059	0.70308
7.21055	0.244
7.22055	0.00272
7.23055	0.00064
7.24059	0.0004
7.25059	-0.0026
7.26083	0.0626
7.27056	0.66984
7.28061	0.69208
7.29056	0.6962
7.30057	0.7032
7.31061	0.23872
7.32057	0.00272
7.33061	0.00064
7.34061	0.0004
7.35061	-0.00256
7.36057	0.04404
7.37057	0.66992
7.38061	0.69208
7.39056	0.69616
7.40059	0.70308
7.41059	0.24088
7.42057	0.00268
7.43062	0.00064
7.44061	0.00044
7.45056	-0.0026
7.46055	0.043
7.47057	0.66984
7.4806	0.69208
7.49054	0.69612
7.50054	0.70332
7.51059	0.24172
7.52059	0.00272
7.53071	0.00064
7.54055	0.00044
7.55095	-0.00272
7.56061	0.04684
7.57057	0.66988
7.58057	0.69204
7.59056	0.69612
7.60056	0.7032
7.61059	0.24108
7.62158	0.00216
7.63055	0.00072
7.6408	0.0004
7.65057	-0.00252
7.66057	0.04412
7.67056	0.67008
7.68061	0.69216
7.69056	0.69612
7.70057	0.70316
7.71061	0.23996
7.72057	0.00268
7.73061	0.00064
7.74057	0.0004
7.75057	-0.00252
7.76056	0.04428
7.77061	0.67028
7.78057	0.69212
7.7906	0.6962
7.80056	0.7032
7.81059	0.24232
7.82055	0.00268
7.83059	0.00064
7.84057	0.0004
7.85074	-0.00264
7.86061	0.04708
7.87059	0.67016
7.88059	0.69212
7.89058	0.69616
7.90054	0.70328
7.91055	0.24412
7.92059	0.00272
7.93061	0.00064
7.94066	0.0004
7.95057	-0.00256
7.96061	0.04764
7.97056	0.67016
7.9806	0.69216
7.99054	0.69616
8.00058	0.70312
8.01055	0.24436
8.02055	0.0026
8.03055	0.00064
8.04055	0.0004
8.05055	-0.00248
8.06055	0.0456
8.07059	0.67116
8.08079	0.69236
8.09061	0.69616
8.10054	0.70324
8.11055	0.24684
8.12055	0.00268
8.13059	0.0006
8.14059	0.00044
8.15061	-0.0026
8.16059	0.04728
8.17054	0.67088
8.18054	0.69216
8.19054	0.69624
8.20058	0.70304
8.21076	0.22692
8.22057	0.00264
8.23059	0.00072
8.24054	0.0004
8.25059	-0.00256
8.26055	0.0444
8.27061	0.6712
8.28061	0.69224
8.29056	0.6962
8.30057	0.70316
8.31057	0.24672
8.3206	0.00268
8.33055	0.00068
8.34061	0.0004
8.35055	-0.00256
8.36055	0.04452
8.37055	0.6708
8.38054	0.69224
8.39054	0.6962
8.40061	0.70296
8.41061	0.24192
8.42057	0.00276
8.43056	0.00068
8.44055	0.00036
8.45061	-0.0026
8.46057	0.0462
8.47056	0.671
8.48061	0.69224
8.49061	0.6962
8.5006	0.703
8.51056	0.24656
8.52055	0.00272
8.53057	0.00072
8.54057	0.00044
8.55061	-0.0026
8.56057	0.04632
8.57056	0.67096
8.58054	0.69216
8.59054	0.69616
8.60061	0.70292
8.61077	0.2268
8.6206	0.00272
8.63059	0.00064
8.64059	0.00044
8.65059	-0.00256
8.66059	0.048
8.67056	0.67088
8.68064	0.69228
8.69056	0.6962
8.70055	0.7032
8.71056	0.24756
8.72061	0.00272
8.73112	0.00064
8.74059	0.0004
8.75055	-0.00252
8.76054	0.04524
8.77057	0.67104
8.78056	0.69224
8.79059	0.69616
8.80054	0.70324
8.81059	0.24408
8.82055	0.00272
8.83059	0.00064
8.84095	0.00044
8.85061	-0.00256
8.86061	0.05044
8.87061	0.67156
8.88056	0.69224
8.89056	0.69616
8.90055	0.7032
8.9107	0.23428
8.92061	0.00276
8.93061	0.00064
8.94056	0.00044
8.95055	-0.00252
8.96055	0.04612
8.97059	0.67152
8.98058	0.69232
8.99054	0.6962
9.00058	0.70304
9.01055	0.2492
9.02055	0.00276
9.03055	0.00072
9.04055	0.00044
9.05055	-0.00256
9.0606	0.05024
9.07059	0.67152
9.08058	0.69224
9.09058	0.69624
9.10059	0.703
9.11078	0.22764
9.12059	0.00276
9.13055	0.00072
9.14059	0.0004
9.15055	-0.0026
9.16055	0.04688
9.1708	0.67236
9.18059	0.6922
9.19064	0.6962
9.20057	0.70316
9.21061	0.24424
9.22061	0.00268
9.23061	0.00072
9.24061	0.00044
9.25057	-0.00252
9.26057	0.04816
9.27061	0.6714
9.2806	0.69224
9.2906	0.6962
9.30059	0.70304
9.31057	0.2494
9.32059	0.00284
9.33057	0.00064
9.34055	0.00044
9.35061	-0.00256
9.36059	0.05008
9.37054	0.67068
9.38061	0.69224
9.39061	0.6962
9.40056	0.70316
9.41061	0.24444
9.42055	0.00284
9.43054	0.00064
9.44055	0.00044
9.45057	-0.0026
9.46055	0.04772
9.47054	0.67016
9.48054	0.69212
9.49054	0.6962
9.50059	0.703
9.51057	0.24684
9.52059	0.00288
9.53057	0.00076
9.54061	0.0004
9.55061	-0.00256
9.56057	0.05
9.57061	0.67128
9.58061	0.69232
9.59061	0.69628
9.60056	0.70324
9.61094	0.21552
9.62061	0.00272
9.63066	0.00064
9.64061	0.00044
9.65057	-0.00256
9.66057	0.05012
9.67059	0.67128
9.68058	0.69224
9.69057	0.69624
9.70056	0.70312
9.71061	0.24604
9.72061	0.00276
9.73055	0.00064
9.74055	0.00044
9.75055	-0.00256
9.76059	0.05136
9.77059	0.67128
9.78072	0.69228
9.79059	0.69624
9.80084	0.70168
9.81061	0.24556
9.82057	0.0028
9.83057	0.00072
9.84061	0.0004
9.85055	-0.0026
9.86055	0.04956
9.87159	0.676
9.88059	0.69224
9.89061	0.69624
9.90057	0.70312
9.91057	0.24984
9.92056	0.00288
9.93059	0.00064
9.94055	0.0004
9.95061	-0.00256
9.96057	0.0508
9.97059	0.67136
9.98058	0.69228
9.99054	0.69624
10.0005	0.70324
10.0106	0.24908
10.0206	0.00284
10.0306	0.00072
10.0406	0.00044
10.0506	-0.0026
10.0605	0.04952
10.0706	0.67144
10.0806	0.6924
10.0906	0.69628
10.1005	0.70324
10.1106	0.25044
10.1206	0.00272
10.1306	0.00064
10.1406	0.0004
10.1506	-0.0026
10.1607	0.06128
10.1706	0.67152
10.1806	0.69232
10.1906	0.69628
10.2006	0.70316
10.2106	0.24848
10.2206	0.00276
10.2306	0.00064
10.2406	0.0004
10.2506	-0.00256
10.2606	0.0552
10.2706	0.67188
10.2806	0.69244
10.2906	0.69632
10.3006	0.703
10.3106	0.25068
10.3206	0.0028
10.3306	0.00064
10.3406	0.00044
10.3506	-0.0026
10.3606	0.051
10.3706	0.67208
10.3806	0.6924
10.3906	0.69632
10.4005	0.70324
10.4106	0.25648
10.4206	0.00276
10.4306	0.00064
10.4406	0.0004
10.4506	-0.0026
10.4606	0.05436
10.4706	0.67164
10.4806	0.69232
10.4906	0.69628
10.5006	0.70304
10.5106	0.25568
10.5206	0.00272
10.5306	0.00064
10.5408	0.0004
10.5506	-0.0026
10.5605	0.05096
10.5705	0.67152
10.5806	0.6924
10.5905	0.69628
10.6008	0.70176
10.6106	0.25536
10.6206	0.00284
10.6306	0.00068
10.6406	0.0004
10.6506	-0.00256
10.6606	0.05364
10.6705	0.67152
10.6805	0.6924
10.6908	0.69632
10.7006	0.70304
10.7106	0.2556
10.7206	0.00272
10.7306	0.00072
10.7406	0.0004
10.7506	-0.00256
10.7606	0.05512
10.7706	0.67196
10.7806	0.69252
10.7908	0.69636
10.8005	0.70324
10.8106	0.25524
10.8206	0.00284
10.8306	0.00072
10.8406	0.00044
10.8506	-0.00256
10.8605	0.051
10.8706	0.67168
10.8805	0.69244
10.8905	0.69632
10.9005	0.70324
10.9106	0.25384
10.9206	0.00284
10.9306	0.0006
10.9405	0.0004
10.9505	-0.00256
10.9606	0.05408
10.9705	0.67196
10.9805	0.69252
10.9906	0.69636
11.001	0.70064
11.0107	0.239
11.0206	0.00272
11.0306	0.00064
11.0406	0.00044
11.0506	-0.0026
11.0606	0.05468
11.0706	0.67232
11.0805	0.69256
11.0905	0.69636
11.1006	0.70304
11.1106	0.25476
11.1206	0.00276
11.1305	0.00072
11.1406	0.00036
11.1506	-0.00256
11.1606	0.05104
11.171	0.67424
11.1806	0.69256
11.1906	0.69632
11.2006	0.703
11.2106	0.25588
11.2206	0.00268
11.2306	0.00068
11.2406	0.0004
11.2506	-0.00256
11.2606	0.05256
11.2706	0.67224
11.2806	0.69248
11.2906	0.69632
11.3006	0.70308
11.3105	0.25896
11.3206	0.00272
11.3306	0.00072
11.3406	0.00044
11.3506	-0.00252
11.3606	0.05612
11.3709	0.6738
11.3806	0.6926
11.3906	0.69636
11.4006	0.703
11.4106	0.25936
11.4206	0.00272
11.4306	0.00068
11.4406	0.00048
11.4507	-0.00264
11.4606	0.05408
11.4705	0.67196
11.4806	0.69256
11.4906	0.69636
11.5005	0.70332
11.5106	0.25508
11.5206	0.00276
11.5306	0.00072
11.5405	0.0004
11.5505	-0.00256
11.5605	0.0514
11.5706	0.67236
11.5805	0.69256
11.5905	0.69636
11.6005	0.7032
11.6106	0.25748
11.6205	0.00284
11.6305	0.00064
11.6405	0.0004
11.6506	-0.00264
11.6608	0.0724
11.6706	0.67352
11.6806	0.69256
11.6906	0.6964
11.7005	0.70332
11.7106	0.25584
11.7205	0.0028
11.7306	0.00064
11.7406	0.00044
11.7508	-0.00272
11.7606	0.05348
11.7706	0.6724
11.7806	0.69264
11.7906	0.69636
11.8006	0.70316
11.8106	0.2536
11.8206	0.00276
11.8306	0.00064
11.8406	0.00044
11.8506	-0.00264
11.8606	0.05552
11.8705	0.67228
11.8806	0.69264
11.8906	0.69644
11.9006	0.70304
11.9106	0.2562
11.9206	0.00272
11.9306	0.00068
11.9406	0.0004
11.9505	-0.0026
11.9605	0.05168
11.9705	0.67232
11.9805	0.6926
11.9905	0.69636
12.0006	0.703
12.012	0.12312
12.0206	0.00272
12.0305	0.00072
12.0406	0.00044
12.0505	-0.00256
12.0606	0.05444
12.0706	0.67256
12.0805	0.69256
12.0906	0.69632
12.1006	0.70328
12.1106	0.25704
12.1206	0.00276
12.1306	0.00072
12.1406	0.00044
12.1506	-0.00256
12.1606	0.05648
12.1706	0.67264
12.1806	0.69264
12.1905	0.69636
12.2006	0.70308
12.2106	0.25504
12.2206	0.00276
12.2306	0.00068
12.2406	0.00044
12.2506	-0.0026
12.2606	0.05356
12.2705	0.67236
12.2805	0.69264
12.2906	0.69636
12.3005	0.70324
12.3105	0.26232
12.3206	0.00276
12.3306	0.00064
12.3406	0.00044
12.3506	-0.0026
12.3605	0.05236
12.3705	0.67252
12.3806	0.69272
12.3906	0.69648
12.4006	0.703
12.4106	0.25888
12.4206	0.00272
12.4306	0.00072
12.4406	0.0004
12.4506	-0.00256
12.4606	0.0572
12.4705	0.67248
12.4806	0.69268
12.4908	0.69648
12.5006	0.70312
12.5106	0.25752
12.5206	0.0028
12.5306	0.00064
12.5406	0.0004
12.5506	-0.0026
12.5606	0.05696
12.5706	0.6728
12.5806	0.69272
12.5908	0.69652
12.6006	0.70296
12.6106	0.2584
12.6206	0.00276
12.6306	0.00072
12.6406	0.00044
12.6506	-0.0026
12.6606	0.05408
12.671	0.6748
12.6806	0.69272
12.6906	0.69648
12.7006	0.70296
12.7106	0.26012
12.7206	0.00276
12.7312	0.00064
12.7406	0.00044
12.7506	-0.0026
12.762	0.21432
12.7706	0.67312
12.7806	0.6928
12.7905	0.69644
12.8005	0.70332
12.8109	0.22976
12.8206	0.00268
12.8306	0.00064
12.8406	0.0004
12.8506	-0.0026
12.8606	0.05688
12.8706	0.673
12.8805	0.69276
12.8906	0.69648
12.9005	0.70328
12.9106	0.2606
12.9206	0.0028
12.9306	0.00072
12.9405	0.00044
12.9506	-0.00256
12.9605	0.05348
12.9706	0.673
12.9805	0.69272
12.9905	0.69648
13.0006	0.70316
13.0106	0.26
13.0206	0.00272
13.0306	0.00068
13.0408	0.00044
13.0507	-0.00264
13.0606	0.05512
13.0706	0.67296
13.0806	0.6928
13.0906	0.69648
13.1006	0.7032
13.1106	0.26064
13.1206	0.00276
13.1305	0.00072
13.1406	0.00036
13.1506	-0.00256
13.1606	0.05648
13.1706	0.6724
13.1806	0.6928
13.1906	0.69648
13.2006	0.70312
13.2106	0.2638
13.2206	0.00276
13.2306	0.00072
13.2406	0.0004
13.2506	-0.0026
13.2606	0.05588
13.2706	0.67292
13.2806	0.6928
13.2907	0.69648
13.3006	0.70292
13.3106	0.26472
13.3206	0.0028
13.3306	0.00068
13.3406	0.00044
13.3506	-0.00256
13.3606	0.05504
13.3706	0.67288
13.3806	0.69276
13.3905	0.69644
13.4005	0.70324
13.4106	0.26592
13.4206	0.00284
13.4306	0.00072
13.4406	0.00044
13.4509	-0.00272
13.4606	0.0588
13.4708	0.67436
13.4806	0.69288
13.4906	0.69648
13.5006	0.70316
13.5106	0.26584
13.5206	0.0028
13.5306	0.00072
13.5406	0.00044
13.5506	-0.0026
13.5606	0.0592
13.5706	0.67276
13.5806	0.6928
13.5906	0.69648
13.6006	0.70316
13.6106	0.26016
13.6206	0.00284
13.6306	0.00064
13.6406	0.00044
13.6506	-0.00256
13.6606	0.05568
13.6706	0.67312
13.6806	0.6928
13.6906	0.69648
13.7006	0.703
13.7106	0.26576
13.7205	0.00284
13.7305	0.00072
13.7406	0.00044
13.7506	-0.0026
13.7606	0.05656
13.7706	0.67336
13.7806	0.69284
13.7906	0.69648
13.8006	0.70316
13.8106	0.26488
13.8206	0.00276
13.8306	0.00068
13.8406	0.00044
13.8506	-0.00264
13.8606	0.05812
13.8705	0.67264
13.8805	0.6928
13.8906	0.69652
13.9006	0.70308
13.9106	0.26852
13.9206	0.00276
13.9306	0.00072
13.9405	0.00044
13.9505	-0.00256
13.9606	0.0582
13.9705	0.6728
13.9806	0.69284
13.9909	0.69664
14.0006	0.703
14.011	0.2212
14.0206	0.00272
14.0306	0.00072
14.0406	0.00044
14.0506	-0.0026
14.0605	0.05544
14.0706	0.67324
14.0805	0.69292
14.0906	0.69648
14.1006	0.70316
14.1105	0.26836
14.1206	0.00276
14.1306	0.00076
14.1406	0.0004
14.1506	-0.00256
14.1606	0.05648
14.1706	0.67316
14.1806	0.69288
14.1905	0.69652
14.2005	0.7032
14.2107	0.25096
14.2206	0.00276
14.2306	0.00068
14.2406	0.0004
14.2506	-0.0026
14.2621	0.2298
14.2706	0.67332
14.2806	0.69288
14.2908	0.69656
14.3006	0.70324
14.3105	0.27008
14.3206	0.00276
14.3308	0.00068
14.3406	0.00044
14.3506	-0.0026
14.3606	0.0572
14.3706	0.67348
14.3806	0.69288
14.3905	0.69652
14.4006	0.70332
14.4107	0.25652
14.4206	0.00276
14.4306	0.00072
14.4405	0.00044
14.4505	-0.0026
14.4606	0.0592
14.4706	0.67348
14.4806	0.69292
14.4906	0.69652
14.5006	0.70276
14.5106	0.265
14.5206	0.00284
14.5306	0.00064
14.5406	0.00044
14.5506	-0.0026
14.5605	0.05608
14.5707	0.67412
14.5806	0.69292
14.5907	0.69652
14.6005	0.70328
14.6106	0.26908
14.6206	0.0028
14.6306	0.00072
14.6406	0.0004
14.6506	-0.00256
14.6606	0.05604
14.6706	0.67352
14.6808	0.69308
14.6906	0.69652
14.7006	0.70316
14.7106	0.26964
14.7206	0.0028
14.7305	0.00064
14.7406	0.00044
14.7506	-0.0026
14.7606	0.05796
14.7705	0.67328
14.7806	0.69288
14.7906	0.69652
14.8006	0.70304
14.8105	0.27072
14.8206	0.0028
14.8306	0.00072
14.8406	0.00044
14.8506	-0.00256
14.8606	0.05976
14.8706	0.67344
14.8805	0.69288
14.8906	0.69652
14.9005	0.70324
14.9106	0.26616
14.9206	0.00284
14.9306	0.00068
14.9406	0.00044
14.9506	-0.0026
14.9605	0.05672
14.9706	0.67348
14.9805	0.69292
14.991	0.69656
15.0007	0.70276
15.0106	0.26932
15.0206	0.00284
15.0306	0.00068
15.0408	0.00044
15.0506	-0.00268
15.0605	0.05688
15.0705	0.67336
15.0806	0.69296
15.0905	0.69652
15.1005	0.70324
15.1105	0.27068
15.1208	0.00272
15.1306	0.00072
15.1406	0.00044
15.1506	-0.00256
15.1606	0.05812
15.1706	0.67364
15.1806	0.69296
15.1906	0.69652
15.2006	0.70312
15.2106	0.26984
15.2206	0.00276
15.2306	0.00064
15.2406	0.00044
15.2506	-0.0026
15.2621	0.23372
15.2706	0.67352
15.2806	0.69296
15.2906	0.69652
15.3006	0.70292
15.3106	0.26888
15.3206	0.00276
15.3306	0.00064
15.3406	0.00044
15.3506	-0.00264
15.3606	0.06228
15.3706	0.67376
15.3806	0.69304
15.3906	0.69656
15.4006	0.70292
15.4106	0.27152
15.4206	0.0028
15.4306	0.00068
15.4406	0.00044
15.4506	-0.00256
15.4606	0.06012
15.4705	0.6736
15.4806	0.693
15.4906	0.6966
15.5006	0.70316
15.5106	0.26548
15.5206	0.00276
15.5306	0.00072
15.5406	0.00044
15.5505	-0.0026
15.5606	0.061
15.5706	0.67372
15.5808	0.69312
15.5906	0.69656
15.6006	0.703
15.6106	0.26552
15.6205	0.0028
15.6306	0.00064
15.6406	0.0004
15.6508	-0.00272
15.6607	0.06612
15.6706	0.67448
15.6806	0.6932
15.6906	0.69664
15.7006	0.70324
15.7105	0.27496
15.7206	0.00268
15.7305	0.00072
15.7406	0.00036
15.7506	-0.00256
15.7606	0.06052
15.7705	0.67432
15.7805	0.69312
15.7905	0.69664
15.8006	0.70316
15.8106	0.27008
15.8206	0.00272
15.8306	0.00072
15.8406	0.00036
15.8506	-0.00256
15.8605	0.05748
15.8705	0.6744
15.8806	0.69324
15.8906	0.69664
15.9005	0.70328
15.9106	0.27592
15.9206	0.00272
15.9306	0.00064
15.9406	0.00044
15.9505	-0.0026
15.9606	0.06008
15.9705	0.6744
15.9805	0.69316
15.9905	0.69664
16.0006	0.70304
16.0106	0.27404
16.0206	0.00272
16.0306	0.00064
16.0408	0.00044
16.0506	-0.0026
16.0606	0.05864
16.0706	0.67448
16.0806	0.6932
16.0906	0.69664
16.1006	0.70308
16.1106	0.27104
16.1206	0.00272
16.1306	0.00068
16.1406	0.00044
16.1507	-0.00268
16.1606	0.06184
16.1706	0.67472
16.1806	0.6932
16.1906	0.69668
16.2006	0.70324
16.2106	0.27164
16.2206	0.00272
16.2306	0.00064
16.2406	0.00044
16.2506	-0.0026
16.2609	0.08492
16.2708	0.67568
16.2806	0.69328
16.2906	0.69672
16.3006	0.70324
16.3105	0.27584
16.3206	0.00272
16.3305	0.00064
16.3408	0.00044
16.3506	-0.0026
16.3606	0.05792
16.3706	0.6746
16.3806	0.6932
16.3906	0.69672
16.4006	0.70304
16.4106	0.27292
16.4206	0.00272
16.4306	0.00072
16.4406	0.00044
16.4506	-0.0026
16.4606	0.05968
16.4708	0.6756
16.4806	0.69328
16.4906	0.69672
16.5006	0.7032
16.5106	0.27544
16.5206	0.00272
16.5306	0.00068
16.5406	0.0004
16.5506	-0.0026
16.5608	0.08256
16.5706	0.67464
16.5806	0.69324
16.5906	0.69672
16.6006	0.70324
16.6106	0.27172
16.6206	0.00268
16.6306	0.00072
16.6406	0.00048
16.6506	-0.00264
16.6606	0.06212
16.6706	0.6748
16.6806	0.69324
16.6906	0.69668
16.7006	0.7032
16.7106	0.2716
16.7206	0.00268
16.7306	0.00064
16.7406	0.0004
16.7506	-0.0026
16.7606	0.06012
16.7706	0.67468
16.7806	0.69328
16.7906	0.69676
16.8005	0.70328
16.8106	0.27368
16.8206	0.00272
16.8309	0.00064
16.8406	0.0004
16.8506	-0.00264
16.8605	0.05688
16.8706	0.67444
16.8805	0.69324
16.8906	0.69672
16.9006	0.70308
16.9106	0.27364
16.9205	0.00272
16.9309	0.00064
16.9406	0.00044
16.9506	-0.0026
16.9606	0.0568
16.9705	0.67444
16.9805	0.69324
16.9906	0.69672
17.0006	0.70312
17.0105	0.27772
17.0206	0.00272
17.0306	0.00072
17.0406	0.00044
17.0506	-0.0026
17.0606	0.06112
17.0706	0.67488
17.0806	0.69328
17.0906	0.69672
17.1006	0.70304
17.1106	0.27484
17.1206	0.00272
17.1305	0.00064
17.1406	0.00044
17.1506	-0.0026
17.1606	0.06104
17.1706	0.67476
17.1806	0.69328
17.1906	0.69668
17.2006	0.70324
17.2106	0.27172
17.2206	0.00272
17.2306	0.00076
17.2406	0.0004
17.2506	-0.0026
17.2606	0.05824
17.2706	0.67464
17.2807	0.69336
17.2906	0.69672
17.3006	0.70304
17.3106	0.2754
17.3206	0.00268
17.3306	0.00072
17.3406	0.0004
17.3505	-0.0026
17.3606	0.05932
17.3705	0.67452
17.3805	0.69324
17.3906	0.69676
17.4006	0.70308
17.4106	0.27872
17.4206	0.00272
17.4306	0.00068
17.4406	0.00044
17.4506	-0.0026
17.4606	0.0596
17.4706	0.67476
17.4806	0.69336
17.4906	0.69668
17.5006	0.70328
17.5106	0.27644
17.5206	0.00268
17.5306	0.00068
17.5406	0.0004
17.5505	-0.00256
17.5606	0.0572
17.5706	0.67504
17.5806	0.6934
17.5906	0.69676
17.6006	0.703
17.6105	0.27916
17.6208	0.00252
17.6306	0.00072
17.6406	0.0004
17.6506	-0.0026
17.6606	0.0574
17.6706	0.675
17.6806	0.69328
17.6905	0.69672
17.7005	0.70328
17.7106	0.27876
17.7206	0.00272
17.7306	0.00072
17.7405	0.00044
17.7506	-0.00264
17.7605	0.05636
17.7706	0.67488
17.7805	0.69328
17.7905	0.69672
17.8006	0.70316
17.8105	0.27936
17.8206	0.00268
17.8306	0.00072
17.8406	0.0004
17.8505	-0.0026
17.8606	0.05996
17.8705	0.67476
17.8805	0.69328
17.8908	0.69672
17.9006	0.703
17.9106	0.27972
17.9206	0.00268
17.9306	0.00072
17.9406	0.00044
17.9506	-0.0026
17.9606	0.05796
17.9706	0.6748
17.9806	0.69336
17.9905	0.69676
18.0005	0.70332
18.0106	0.2756
18.0206	0.00272
18.0306	0.00064
18.0406	0.00044
18.0506	-0.0026
18.0606	0.05832
18.0708	0.67596
18.0806	0.69332
18.0906	0.69672
18.1006	0.703
18.1106	0.27844
18.1209	0.00252
18.1306	0.00068
18.1406	0.0004
18.1505	-0.00256
18.1606	0.06012
18.1708	0.67592
18.1806	0.69336
18.1906	0.69676
18.2006	0.70304
18.2106	0.27404
18.2205	0.00268
18.2306	0.00068
18.2406	0.00048
18.2506	-0.00268
18.2615	0.15588
18.2708	0.67596
18.2806	0.69336
18.2906	0.69676
18.3006	0.70304
18.3106	0.27464
18.3206	0.00276
18.3306	0.00064
18.3406	0.00044
18.3506	-0.0026
18.3606	0.06296
18.3706	0.67512
18.3806	0.69336
18.3905	0.69672
18.4005	0.70324
18.4106	0.27684
18.4205	0.00276
18.4306	0.00068
18.4406	0.0004
18.4506	-0.00264
18.4606	0.06104
18.4705	0.67492
18.4805	0.69336
18.4905	0.6968
18.5006	0.70328
18.5105	0.28184
18.5206	0.00272
18.5306	0.00064
18.5405	0.0004
18.5506	-0.0026
18.5606	0.06052
18.5705	0.6748
18.5806	0.69332
18.5905	0.69676
18.6006	0.70308
18.6105	0.2812
18.6206	0.00268
18.6309	0.00068
18.6409	0.0004
18.6506	-0.00256
18.6607	0.06628
18.6706	0.67504
18.6806	0.6934
18.6906	0.6968
18.7006	0.7032
18.7106	0.27768
18.7206	0.00272
18.7313	0.0006
18.7406	0.00044
18.7506	-0.0026
18.7606	0.0626
18.7706	0.67524
18.7806	0.69344
18.7906	0.69676
18.8006	0.7032
18.8106	0.28128
18.8206	0.00272
18.8306	0.00068
18.8406	0.00044
18.8505	-0.0026
18.8606	0.06212
18.8718	0.68036
18.8806	0.6934
18.8906	0.6968
18.9005	0.7032
18.9106	0.2786
18.9206	0.00272
18.9306	0.00072
18.9406	0.00048
18.9506	-0.00264
18.9606	0.05796
18.9707	0.67568
18.9807	0.69352
18.9906	0.69676
19.0006	0.70304
19.0106	0.27888
19.0206	0.00272
19.0306	0.00064
19.0406	0.0004
19.0506	-0.00256
19.0606	0.06104
19.0706	0.67528
19.0806	0.69344
19.0906	0.6968
19.1006	0.703
19.1107	0.26712
19.1206	0.00268
19.1306	0.0006
19.1406	0.00044
19.1506	-0.0026
19.1606	0.05972
19.1706	0.67496
19.1806	0.69348
19.1906	0.6968
19.2006	0.70304
19.2106	0.2786
19.2206	0.00272
19.2308	0.00072
19.2406	0.0004
19.2506	-0.0026
19.2606	0.06336
19.2706	0.67504
19.2806	0.6934
19.2906	0.69676
19.3006	0.70316
19.3106	0.28256
19.3206	0.00272
19.3306	0.00072
19.3406	0.00044
19.3505	-0.0026
19.3606	0.06164
19.3708	0.67656
19.3806	0.6934
19.3906	0.6968
19.4006	0.703
19.4106	0.28268
19.4206	0.00276
19.4306	0.00072
19.4406	0.00044
19.4506	-0.00264
19.4606	0.05904
19.4706	0.67552
19.4812	0.69384
19.4906	0.6968
19.5006	0.70316
19.5106	0.28144
19.5206	0.00268
19.5306	0.00072
19.5406	0.00044
19.5506	-0.0026
19.5605	0.0592
19.5706	0.6752
19.5806	0.69344
19.5908	0.69684
19.6006	0.70304
19.6106	0.28056
19.6206	0.0028
19.6306	0.00072
19.6406	0.00044
19.6507	-0.00268
19.6606	0.06324
19.6706	0.6752
19.6806	0.6934
19.6906	0.69672
19.7006	0.70304
19.7106	0.28408
19.7206	0.00276
19.7306	0.00072
19.7406	0.00044
19.7506	-0.0026
19.7606	0.06296
19.7705	0.67508
19.7806	0.69344
19.7905	0.69676
19.8007	0.7014
19.8106	0.27736
19.8206	0.00272
19.8305	0.00072
19.8406	0.00044
19.8509	-0.0028
19.8608	0.08624
19.8706	0.67544
19.8806	0.6934
19.8906	0.69676
19.9006	0.7032
19.9106	0.28204
19.9206	0.00276
19.9306	0.00072
19.9406	0.0004
19.9506	-0.00264
19.9606	0.06532
19.9706	0.67548
19.9806	0.69352
[truncated: 98,218 more rows]

## Sheet: Fig. 4f
Times (s)	Vout (V)
0	-0.632
0.0004	-0.632
0.0008	-0.632
0.0012	-0.632
0.0016	-0.632
0.002	-0.632
0.0024	-0.632
0.0028	-0.632
0.0032	-0.632
0.0036	-0.632
0.004	-0.632
0.0044	-0.632
0.0048	-0.632
0.0052	-0.632
0.0056	-0.632
0.006	-0.632
0.0064	-0.632
0.0068	-0.632
0.0072	-0.632
0.0076	-0.632
0.008	-0.632
0.0084	-0.632
0.0088	-0.632
0.0092	-0.632
0.0096	-0.632
0.01	-0.632
0.0104	-0.632
0.0108	-0.632
0.0112	-0.632
0.0116	-0.632
0.012	-0.632
0.0124	-0.632
0.0128	-0.632
0.0132	-0.632
0.0136	-0.632
0.014	-0.632
0.0144	-0.632
0.0148	-0.632
0.0152	-0.632
0.0156	-0.632
0.016	-0.632
0.0164	-0.632
0.0168	-0.632
0.0172	-0.632
0.0176	-0.632
0.018	-0.632
0.0184	-0.632
0.0188	-0.632
0.0192	-0.632
0.0196	-0.632
0.02	-0.632
0.0204	-0.632
0.0208	-0.632
0.0212	-0.632
0.0216	-0.632
0.022	-0.632
0.0224	-0.632
0.0228	-0.632
0.0232	-0.632
0.0236	-0.632
0.024	-0.632
0.0244	-0.632
0.0248	-0.632
0.0252	-0.632
0.0256	-0.632
0.026	-0.632
0.0264	-0.632
0.0268	-0.632
0.0272	-0.632
0.0276	-0.632
0.028	-0.632
0.0284	-0.632
0.0288	-0.632
0.0292	-0.632
0.0296	-0.632
0.03	-0.632
0.0304	-0.632
0.0308	-0.632
0.0312	-0.632
0.0316	-0.632
0.032	-0.632
0.0324	-0.632
0.0328	-0.632
0.0332	-0.632
0.0336	-0.632
0.034	-0.632
0.0344	-0.632
0.0348	-0.632
0.0352	-0.632
0.0356	-0.632
0.036	-0.632
0.0364	-0.632
0.0368	-0.632
0.0372	-0.632
0.0376	-0.632
0.038	-0.632
0.0384	-0.632
0.0388	-0.632
0.0392	-0.632
0.0396	-0.632
0.04	-0.632
0.0404	-0.632
0.0408	-0.632
0.0412	-0.632
0.0416	-0.632
0.042	-0.632
0.0424	-0.632
0.0428	-0.632
0.0432	-0.632
0.0436	-0.632
0.044	-0.632
0.0444	-0.632
0.0448	-0.632
0.0452	-0.632
0.0456	-0.632
0.046	-0.632
0.0464	-0.632
0.0468	-0.632
0.0472	-0.632
0.0476	-0.632
0.048	-0.632
0.0484	-0.632
0.0488	-0.632
0.0492	-0.632
0.0496	-0.632
0.05	-0.632
0.0504	-0.632
0.0508	-0.632
0.0512	-0.632
0.0516	-0.632
0.052	-0.632
0.0524	-0.632
0.0528	-0.632
0.0532	-0.632
0.0536	-0.632
0.054	-0.632
0.0544	-0.632
0.0548	-0.632
0.0552	-0.632
0.0556	-0.632
0.056	-0.632
0.0564	-0.632
0.0568	-0.632
0.0572	-0.632
0.0576	-0.632
0.058	-0.632
0.0584	-0.632
0.0588	-0.632
0.0592	-0.632
0.0596	-0.632
0.06	-0.632
0.0604	-0.632
0.0608	-0.632
0.0612	-0.632
0.0616	-0.632
0.062	-0.632
0.0624	-0.632
0.0628	-0.632
0.0632	-0.632
0.0636	-0.632
0.064	-0.632
0.0644	-0.632
0.0648	-0.632
0.0652	-0.632
0.0656	-0.632
0.066	-0.632
0.0664	-0.632
0.0668	-0.632
0.0672	-0.632
0.0676	-0.632
0.068	-0.632
0.0684	-0.632
0.0688	-0.632
0.0692	-0.632
0.0696	0.704
0.07	0.696
0.0704	0.696
0.0708	0.704
0.0712	0.696
0.0716	0.704
0.072	0.704
0.0724	0.696
0.0728	0.704
0.0732	0.696
0.0736	0.704
0.074	0.696
0.0744	0.704
0.0748	0.696
0.0752	0.712
0.0756	0.704
0.076	0.704
0.0764	0.704
0.0768	0.696
0.0772	0.704
0.0776	0.704
0.078	0.704
0.0784	0.696
0.0788	0.696
0.0792	0.704
0.0796	0.696
0.08	0.704
0.0804	0.712
0.0808	0.704
0.0812	0.696
0.0816	0.704
0.082	0.704
0.0824	0.696
0.0828	0.696
0.0832	0.704
0.0836	0.704
0.084	0.688
0.0844	0.704
0.0848	0.696
0.0852	0.696
0.0856	0.696
0.086	0.704
0.0864	0.704
0.0868	0.704
0.0872	0.704
0.0876	0.696
0.088	0.696
0.0884	0.696
0.0888	0.696
0.0892	0.696
0.0896	0.688
0.09	0.68
0.0904	0.672
0.0908	0.656
0.0912	0.656
0.0916	0.632
0.092	0.6
0.0924	0.56
0.0928	0.528
0.0932	0.496
0.0936	0.456
0.094	0.424
0.0944	0.392
0.0948	0.36
0.0952	0.328
0.0956	0.296
0.096	0.28
0.0964	0.248
0.0968	0.232
0.0972	0.216
0.0976	0.216
0.098	0.184
0.0984	0.168
0.0988	0.152
0.0992	0.128
0.0996	0.12
0.1	0.088
0.1004	0.072
0.1008	0.064
0.1012	0.048
0.1016	0.048
0.102	0.04
0.1024	0.032
0.1028	0.032
0.1032	0.024
0.1036	0.024
0.104	0.016
0.1044	0.008
0.1048	0.016
0.1052	0.008
0.1056	0.016
0.106	0.008
0.1064	0.008
0.1068	0
0.1072	0.008
0.1076	0
0.108	0
0.1084	0.008
0.1088	0.016
0.1092	0.008
0.1096	0.024
0.11	0.008
0.1104	0.016
0.1108	0.008
0.1112	0.016
0.1116	0.008
0.112	0.008
0.1124	0.008
0.1128	0.008
0.1132	0
0.1136	0.008
0.114	0
0.1144	0.008
0.1148	0.016
0.1152	0.016
0.1156	0.032
0.116	0.072
0.1164	0.144
0.1168	0.264
0.1172	0.4
0.1176	0.512
0.118	0.6
0.1184	0.64
0.1188	0.664
0.1192	0.672
0.1196	0.688
0.12	0.696
0.1204	0.688
0.1208	0.696
0.1212	0.696
0.1216	0.704
0.122	0.696
0.1224	0.696
0.1228	0.704
0.1232	0.704
0.1236	0.704
0.124	0.712
0.1244	0.696
0.1248	0.696
0.1252	0.696
0.1256	0.696
0.126	0.712
0.1264	0.696
0.1268	0.704
0.1272	0.704
0.1276	0.704
0.128	0.704
0.1284	0.696
0.1288	0.696
0.1292	0.704
0.1296	0.704
0.13	0.696
0.1304	0.696
0.1308	0.696
0.1312	0.704
0.1316	0.704
0.132	0.696
0.1324	0.696
0.1328	0.696
0.1332	0.696
0.1336	0.704
0.134	0.696
0.1344	0.688
0.1348	0.696
0.1352	0.696
0.1356	0.712
0.136	0.696
0.1364	0.696
0.1368	0.696
0.1372	0.704
0.1376	0.704
0.138	0.696
0.1384	0.704
0.1388	0.696
0.1392	0.696
0.1396	0.704
0.14	0.696
0.1404	0.696
0.1408	0.696
0.1412	0.696
0.1416	0.696
0.142	0.696
0.1424	0.704
0.1428	0.704
0.1432	0.704
0.1436	0.704
0.144	0.696
0.1444	0.688
0.1448	0.688
0.1452	0.688
0.1456	0.68
0.146	0.688
0.1464	0.672
0.1468	0.664
0.1472	0.64
0.1476	0.616
0.148	0.584
0.1484	0.552
0.1488	0.512
0.1492	0.48
0.1496	0.456
0.15	0.416
0.1504	0.384
0.1508	0.36
0.1512	0.328
0.1516	0.296
0.152	0.272
0.1524	0.248
0.1528	0.224
0.1532	0.216
0.1536	0.208
0.154	0.192
0.1544	0.176
0.1548	0.144
0.1552	0.136
0.1556	0.104
0.156	0.096
0.1564	0.072
0.1568	0.064
0.1572	0.056
0.1576	0.048
0.158	0.04
0.1584	0.032
0.1588	0.024
0.1592	0.016
0.1596	0.024
0.16	0.016
0.1604	0.008
0.1608	0.016
0.1612	0.008
0.1616	0.008
0.162	0.008
0.1624	0.008
0.1628	0.008
0.1632	0.008
0.1636	0.008
0.164	0
0.1644	0.008
0.1648	0.008
0.1652	0.008
0.1656	0.016
0.166	0.008
0.1664	0.008
0.1668	0.016
0.1672	0.008
0.1676	0.008
0.168	0
0.1684	0
0.1688	0.008
0.1692	0
0.1696	0.008
0.17	0
0.1704	0
0.1708	0
0.1712	0.008
0.1716	0.008
0.172	0.008
0.1724	0.032
0.1728	0.048
0.1732	0.104
0.1736	0.216
0.174	0.36
0.1744	0.48
0.1748	0.584
0.1752	0.64
0.1756	0.656
0.176	0.672
0.1764	0.688
0.1768	0.696
0.1772	0.696
0.1776	0.696
0.178	0.696
0.1784	0.696
0.1788	0.696
0.1792	0.704
0.1796	0.704
0.18	0.704
0.1804	0.696
0.1808	0.696
0.1812	0.696
0.1816	0.696
0.182	0.696
0.1824	0.704
0.1828	0.696
0.1832	0.704
0.1836	0.704
0.184	0.704
0.1844	0.704
0.1848	0.704
0.1852	0.696
0.1856	0.704
0.186	0.704
0.1864	0.696
0.1868	0.696
0.1872	0.696
0.1876	0.688
0.188	0.696
0.1884	0.688
0.1888	0.704
0.1892	0.696
0.1896	0.696
0.19	0.704
0.1904	0.704
0.1908	0.696
0.1912	0.696
0.1916	0.696
0.192	0.696
0.1924	0.696
0.1928	0.696
0.1932	0.696
0.1936	0.696
0.194	0.696
0.1944	0.704
0.1948	0.704
0.1952	0.688
0.1956	0.696
0.196	0.696
0.1964	0.696
0.1968	0.696
0.1972	0.704
0.1976	0.688
0.198	0.704
0.1984	0.704
0.1988	0.696
0.1992	0.704
0.1996	0.696
0.2	0.704
0.2004	0.704
0.2008	0.704
0.2012	0.712
0.2016	0.704
0.202	0.696
0.2024	0.696
0.2028	0.688
0.2032	0.688
0.2036	0.672
0.204	0.656
0.2044	0.648
0.2048	0.624
0.2052	0.6
0.2056	0.56
0.206	0.528
0.2064	0.48
0.2068	0.448
0.2072	0.416
0.2076	0.392
0.208	0.36
0.2084	0.32
0.2088	0.296
0.2092	0.272
0.2096	0.24
0.21	0.224
0.2104	0.216
0.2108	0.2
0.2112	0.184
0.2116	0.176
0.212	0.144
0.2124	0.128
0.2128	0.104
0.2132	0.088
0.2136	0.072
0.214	0.064
0.2144	0.048
0.2148	0.04
0.2152	0.04
0.2156	0.024
0.216	0.024
0.2164	0.024
0.2168	0.024
0.2172	0.024
0.2176	0.016
0.218	0.016
0.2184	0.008
0.2188	0.008
0.2192	0.016
0.2196	0.016
0.22	0.008
0.2204	0.008
0.2208	0.016
0.2212	0.016
0.2216	0.008
0.222	0.016
0.2224	0.016
0.2228	0.016
0.2232	0.016
0.2236	0.016
0.224	0.008
0.2244	0.016
0.2248	0.016
0.2252	0.008
0.2256	0.008
0.226	0.008
0.2264	0.008
0.2268	0.008
0.2272	0.008
0.2276	0.016
0.228	0.024
0.2284	0.048
0.2288	0.104
0.2292	0.208
0.2296	0.328
0.23	0.44
0.2304	0.536
0.2308	0.616
0.2312	0.648
0.2316	0.664
0.232	0.672
0.2324	0.68
0.2328	0.688
0.2332	0.696
0.2336	0.696
0.234	0.696
0.2344	0.696
0.2348	0.696
0.2352	0.696
0.2356	0.696
0.236	0.696
0.2364	0.696
0.2368	0.696
0.2372	0.704
0.2376	0.696
0.238	0.704
0.2384	0.704
0.2388	0.696
0.2392	0.696
0.2396	0.704
0.24	0.696
0.2404	0.704
0.2408	0.704
0.2412	0.696
0.2416	0.704
0.242	0.704
0.2424	0.704
0.2428	0.704
0.2432	0.704
0.2436	0.696
0.244	0.696
0.2444	0.696
0.2448	0.704
0.2452	0.704
0.2456	0.704
0.246	0.696
0.2464	0.704
0.2468	0.696
0.2472	0.696
0.2476	0.696
0.248	0.704
0.2484	0.696
0.2488	0.696
0.2492	0.704
0.2496	0.696
0.25	0.696
0.2504	0.696
0.2508	0.696
0.2512	0.696
0.2516	0.704
0.252	0.704
0.2524	0.704
0.2528	0.704
0.2532	0.696
0.2536	0.704
0.254	0.704
0.2544	0.696
0.2548	0.696
0.2552	0.688
0.2556	0.688
0.256	0.696
0.2564	0.704
0.2568	0.704
0.2572	0.696
0.2576	0.696
0.258	0.696
0.2584	0.672
0.2588	0.672
0.2592	0.656
0.2596	0.64
0.26	0.624
0.2604	0.584
0.2608	0.552
0.2612	0.52
0.2616	0.488
0.262	0.456
0.2624	0.416
0.2628	0.392
0.2632	0.36
0.2636	0.328
0.264	0.304
0.2644	0.272
0.2648	0.256
0.2652	0.216
0.2656	0.216
0.266	0.216
0.2664	0.192
0.2668	0.168
0.2672	0.152
0.2676	0.128
0.268	0.104
0.2684	0.088
0.2688	0.072
0.2692	0.056
0.2696	0.048
0.27	0.04
0.2704	0.04
0.2708	0.024
0.2712	0.016
0.2716	0.024
0.272	0.016
0.2724	0.016
0.2728	0.008
0.2732	0.016
0.2736	0.008
0.274	0.008
0.2744	0.008
0.2748	0.016
0.2752	0.008
0.2756	0
0.276	0
0.2764	0.008
0.2768	0.008
0.2772	0
0.2776	0.008
0.278	0.008
0.2784	0.016
0.2788	0.008
0.2792	0.008
0.2796	0
0.28	0.008
0.2804	0
0.2808	0.008
0.2812	0
0.2816	0.008
0.282	0.008
0.2824	0
0.2828	0
0.2832	0
0.2836	0.008
0.284	0.008
0.2844	0.016
0.2848	0.024
0.2852	0.04
0.2856	0.096
0.286	0.216
0.2864	0.344
0.2868	0.48
0.2872	0.584
0.2876	0.632
0.288	0.656
0.2884	0.68
0.2888	0.688
0.2892	0.688
0.2896	0.688
0.29	0.696
0.2904	0.696
0.2908	0.696
0.2912	0.696
0.2916	0.704
0.292	0.696
0.2924	0.696
0.2928	0.704
0.2932	0.696
0.2936	0.704
0.294	0.704
0.2944	0.704
0.2948	0.704
0.2952	0.696
0.2956	0.712
0.296	0.704
0.2964	0.704
0.2968	0.704
0.2972	0.712
0.2976	0.696
0.298	0.696
0.2984	0.696
0.2988	0.704
0.2992	0.696
0.2996	0.696
0.3	0.704
0.3004	0.704
0.3008	0.696
0.3012	0.696
0.3016	0.704
0.302	0.696
0.3024	0.696
0.3028	0.704
0.3032	0.704
0.3036	0.704
0.304	0.696
0.3044	0.696
0.3048	0.696
0.3052	0.696
0.3056	0.704
0.306	0.696
0.3064	0.704
0.3068	0.704
0.3072	0.704
0.3076	0.696
0.308	0.696
0.3084	0.688
0.3088	0.696
0.3092	0.696
0.3096	0.704
0.31	0.704
0.3104	0.696
0.3108	0.704
0.3112	0.696
0.3116	0.696
0.312	0.704
0.3124	0.704
0.3128	0.696
0.3132	0.696
0.3136	0.696
0.314	0.696
0.3144	0.696
0.3148	0.696
0.3152	0.688
0.3156	0.68
0.316	0.672
0.3164	0.656
0.3168	0.648
0.3172	0.624
0.3176	0.584
0.318	0.552
0.3184	0.52
0.3188	0.48
0.3192	0.448
0.3196	0.424
0.32	0.4
0.3204	0.36
0.3208	0.328
0.3212	0.296
0.3216	0.28
0.322	0.248
0.3224	0.232
0.3228	0.216
0.3232	0.2
0.3236	0.192
0.324	0.168
0.3244	0.152
0.3248	0.128
0.3252	0.104
0.3256	0.088
0.326	0.08
0.3264	0.072
0.3268	0.056
0.3272	0.048
0.3276	0.032
0.328	0.032
0.3284	0.032
0.3288	0.024
0.3292	0.024
0.3296	0.016
0.33	0.008
0.3304	0.008
0.3308	0.016
0.3312	0.008
0.3316	0.008
0.332	0.008
0.3324	0.008
0.3328	0.008
0.3332	0.008
0.3336	0
0.334	0.008
0.3344	0.008
0.3348	0.008
0.3352	0.008
0.3356	0.008
0.336	0
0.3364	0.008
0.3368	0
0.3372	0
0.3376	0
0.338	0
0.3384	0
0.3388	0
0.3392	0
0.3396	0
0.34	0.008
0.3404	0.008
0.3408	0
0.3412	0.016
0.3416	0.008
0.342	0.024
0.3424	0.04
0.3428	0.104
0.3432	0.2
0.3436	0.344
0.344	0.48
0.3444	0.576
0.3448	0.632
0.3452	0.656
0.3456	0.672
0.346	0.68
0.3464	0.688
0.3468	0.688
0.3472	0.696
0.3476	0.688
0.348	0.688
0.3484	0.688
0.3488	0.696
0.3492	0.704
0.3496	0.696
0.35	0.688
0.3504	0.696
0.3508	0.704
0.3512	0.696
0.3516	0.704
0.352	0.696
0.3524	0.696
0.3528	0.704
0.3532	0.696
0.3536	0.704
0.354	0.696
0.3544	0.704
0.3548	0.696
0.3552	0.712
0.3556	0.704
0.356	0.696
0.3564	0.704
0.3568	0.704
0.3572	0.696
0.3576	0.696
0.358	0.696
0.3584	0.696
0.3588	0.696
0.3592	0.704
0.3596	0.696
0.36	0.704
0.3604	0.696
0.3608	0.704
0.3612	0.704
0.3616	0.704
0.362	0.696
0.3624	0.696
0.3628	0.696
0.3632	0.696
0.3636	0.696
0.364	0.704
0.3644	0.704
0.3648	0.696
0.3652	0.696
0.3656	0.696
0.366	0.696
0.3664	0.696
0.3668	0.696
0.3672	0.696
0.3676	0.696
0.368	0.704
0.3684	0.704
0.3688	0.704
0.3692	0.696
0.3696	0.704
0.37	0.696
0.3704	0.704
0.3708	0.696
0.3712	0.696
0.3716	0.696
0.372	0.696
0.3724	0.688
0.3728	0.688
0.3732	0.672
0.3736	0.664
0.374	0.648
0.3744	0.624
0.3748	0.592
0.3752	0.56
0.3756	0.52
0.376	0.48
0.3764	0.456
0.3768	0.416
0.3772	0.4
0.3776	0.368
0.378	0.328
0.3784	0.304
0.3788	0.28
0.3792	0.248
0.3796	0.224
0.38	0.216
0.3804	0.208
0.3808	0.184
0.3812	0.168
0.3816	0.16
0.382	0.128
0.3824	0.104
0.3828	0.088
0.3832	0.08
0.3836	0.056
0.384	0.048
0.3844	0.04
0.3848	0.032
0.3852	0.032
0.3856	0.032
0.386	0.024
0.3864	0.016
0.3868	0.016
0.3872	0.016
0.3876	0.016
0.388	0.008
0.3884	0.008
0.3888	0.008
0.3892	0.008
0.3896	0.008
0.39	0.008
0.3904	0
0.3908	0
0.3912	0.008
0.3916	0
0.392	0.008
0.3924	0.016
0.3928	0.008
0.3932	0.008
0.3936	0
0.394	0.008
0.3944	0
0.3948	0
0.3952	0
0.3956	0
0.396	0
0.3964	0
0.3968	0
0.3972	0
0.3976	0.008
0.398	0
0.3984	0.008
0.3988	0.008
0.3992	0.024
0.3996	0.048
0.4	0.104
0.4004	0.216
0.4008	0.36
0.4012	0.48
0.4016	0.576
0.402	0.64
0.4024	0.672
0.4028	0.672
0.4032	0.68
0.4036	0.688
0.404	0.688
0.4044	0.688
0.4048	0.696
0.4052	0.696
0.4056	0.696
0.406	0.696
0.4064	0.704
0.4068	0.696
0.4072	0.704
0.4076	0.704
0.408	0.704
0.4084	0.704
0.4088	0.704
0.4092	0.704
0.4096	0.704
0.41	0.704
0.4104	0.696
0.4108	0.704
0.4112	0.696
0.4116	0.696
0.412	0.704
0.4124	0.704
0.4128	0.712
0.4132	0.704
0.4136	0.696
0.414	0.704
0.4144	0.704
0.4148	0.696
0.4152	0.696
0.4156	0.712
0.416	0.696
0.4164	0.696
0.4168	0.696
0.4172	0.704
0.4176	0.696
0.418	0.704
0.4184	0.696
0.4188	0.704
0.4192	0.696
0.4196	0.704
0.42	0.696
0.4204	0.696
0.4208	0.704
0.4212	0.696
0.4216	0.688
0.422	0.696
0.4224	0.704
0.4228	0.696
0.4232	0.688
0.4236	0.696
0.424	0.696
0.4244	0.704
0.4248	0.696
0.4252	0.704
0.4256	0.704
0.426	0.696
0.4264	0.696
0.4268	0.696
0.4272	0.704
0.4276	0.696
0.428	0.696
0.4284	0.696
0.4288	0.696
0.4292	0.696
0.4296	0.688
0.43	0.68
0.4304	0.68
0.4308	0.656
0.4312	0.648
0.4316	0.608
0.432	0.592
0.4324	0.552
0.4328	0.52
0.4332	0.48
0.4336	0.448
0.434	0.416
0.4344	0.384
0.4348	0.352
0.4352	0.328
0.4356	0.304
0.436	0.272
0.4364	0.248
0.4368	0.224
0.4372	0.216
0.4376	0.208
0.438	0.184
0.4384	0.168
0.4388	0.144
0.4392	0.128
0.4396	0.112
0.44	0.088
0.4404	0.072
0.4408	0.064
0.4412	0.048
0.4416	0.048
0.442	0.032
0.4424	0.032
0.4428	0.024
0.4432	0.024
0.4436	0.016
0.444	0.016
0.4444	0.008
0.4448	0.008
0.4452	0.016
0.4456	0.008
0.446	0.016
0.4464	0.008
0.4468	0.008
0.4472	0.008
0.4476	0
0.448	0.008
0.4484	0.008
0.4488	0.008
0.4492	0.008
0.4496	0.016
0.45	0.008
0.4504	0.008
0.4508	0
0.4512	0.008
0.4516	0.008
0.452	0.008
0.4524	0.008
0.4528	0.008
0.4532	0.008
0.4536	0.008
0.454	0.008
0.4544	0
0.4548	0
0.4552	0.008
0.4556	0.008
0.456	0.016
0.4564	0.024
0.4568	0.048
0.4572	0.104
0.4576	0.224
0.458	0.368
0.4584	0.504
0.4588	0.592
0.4592	0.64
0.4596	0.672
0.46	0.688
0.4604	0.68
0.4608	0.696
0.4612	0.696
0.4616	0.696
0.462	0.696
0.4624	0.704
0.4628	0.696
0.4632	0.696
0.4636	0.704
0.464	0.696
0.4644	0.696
0.4648	0.704
0.4652	0.696
0.4656	0.696
0.466	0.696
0.4664	0.696
0.4668	0.696
0.4672	0.712
0.4676	0.704
0.468	0.704
0.4684	0.696
0.4688	0.704
0.4692	0.704
0.4696	0.704
0.47	0.696
0.4704	0.704
0.4708	0.704
0.4712	0.704
0.4716	0.704
0.472	0.696
0.4724	0.696
0.4728	0.696
0.4732	0.696
0.4736	0.704
0.474	0.704
0.4744	0.704
0.4748	0.704
0.4752	0.696
0.4756	0.712
0.476	0.704
0.4764	0.704
0.4768	0.704
0.4772	0.704
0.4776	0.696
0.478	0.704
0.4784	0.696
0.4788	0.696
0.4792	0.688
0.4796	0.696
0.48	0.696
0.4804	0.696
0.4808	0.696
0.4812	0.696
0.4816	0.696
0.482	0.712
0.4824	0.696
0.4828	0.704
0.4832	0.696
0.4836	0.704
0.484	0.704
0.4844	0.704
0.4848	0.696
0.4852	0.704
0.4856	0.696
0.486	0.696
0.4864	0.696
0.4868	0.68
0.4872	0.68
0.4876	0.672
0.488	0.656
0.4884	0.64
0.4888	0.616
0.4892	0.584
0.4896	0.552
0.49	0.512
0.4904	0.48
0.4908	0.448
0.4912	0.416
0.4916	0.392
0.492	0.352
0.4924	0.328
0.4928	0.304
0.4932	0.272
0.4936	0.248
0.494	0.224
0.4944	0.216
0.4948	0.208
0.4952	0.192
0.4956	0.16
0.496	0.152
0.4964	0.128
0.4968	0.112
0.4972	0.088
0.4976	0.072
0.498	0.064
0.4984	0.048
0.4988	0.04
0.4992	0.032
0.4996	0.032
0.5	0.024
0.5004	0.024
0.5008	0.016
0.5012	0.008
0.5016	0.008
0.502	0.016
0.5024	0.008
0.5028	0.008
0.5032	0.008
0.5036	0.008
0.504	0
0.5044	0.008
0.5048	0
0.5052	0.008
0.5056	0.008
0.506	0.008
0.5064	0
0.5068	0.016
0.5072	0.008
0.5076	0.016
0.508	0.008
0.5084	0.008
0.5088	0.008
0.5092	0.016
0.5096	0.008
0.51	0.008
0.5104	0.008
0.5108	0.008
0.5112	0.008
0.5116	0.008
0.512	0.024
0.5124	0.048
0.5128	0.096
0.5132	0.192
0.5136	0.312
0.514	0.416
0.5144	0.528
0.5148	0.608
0.5152	0.64
0.5156	0.672
0.516	0.672
0.5164	0.68
0.5168	0.688
0.5172	0.688
0.5176	0.696
0.518	0.696
0.5184	0.696
0.5188	0.696
0.5192	0.696
0.5196	0.696
0.52	0.696
0.5204	0.704
0.5208	0.696
0.5212	0.704
0.5216	0.704
0.522	0.704
0.5224	0.696
0.5228	0.704
0.5232	0.704
0.5236	0.704
0.524	0.696
0.5244	0.696
0.5248	0.704
0.5252	0.704
0.5256	0.696
0.526	0.704
0.5264	0.712
0.5268	0.696
0.5272	0.704
0.5276	0.704
0.528	0.704
0.5284	0.704
0.5288	0.704
0.5292	0.704
0.5296	0.712
0.53	0.696
0.5304	0.704
0.5308	0.704
0.5312	0.696
0.5316	0.704
0.532	0.704
0.5324	0.704
0.5328	0.704
0.5332	0.704
0.5336	0.704
0.534	0.688
0.5344	0.696
0.5348	0.696
0.5352	0.704
0.5356	0.704
0.536	0.696
0.5364	0.696
0.5368	0.704
0.5372	0.704
0.5376	0.704
0.538	0.696
0.5384	0.696
0.5388	0.704
0.5392	0.704
0.5396	0.704
0.54	0.704
0.5404	0.696
0.5408	0.696
0.5412	0.696
0.5416	0.696
0.542	0.688
0.5424	0.68
0.5428	0.68
0.5432	0.664
0.5436	0.656
0.544	0.624
0.5444	0.592
0.5448	0.568
0.5452	0.528
0.5456	0.496
0.546	0.456
0.5464	0.432
0.5468	0.4
0.5472	0.36
0.5476	0.328
0.548	0.304
0.5484	0.272
0.5488	0.256
0.5492	0.232
0.5496	0.216
0.55	0.208
0.5504	0.184
0.5508	0.168
0.5512	0.152
0.5516	0.128
0.552	0.12
0.5524	0.096
0.5528	0.08
0.5532	0.064
0.5536	0.056
0.554	0.048
0.5544	0.04
0.5548	0.04
0.5552	0.024
0.5556	0.032
0.556	0.016
0.5564	0.016
0.5568	0.008
0.5572	0.008
0.5576	0.008
0.558	0.016
0.5584	0
0.5588	0.008
0.5592	0
0.5596	0.008
0.56	0.008
0.5604	0.008
0.5608	0.008
0.5612	0
0.5616	0.008
0.562	0.016
0.5624	0.008
0.5628	0.008
0.5632	0.008
0.5636	0.008
0.564	0.008
0.5644	0.008
0.5648	0
0.5652	0.008
0.5656	0
0.566	0
0.5664	0
0.5668	0
0.5672	0
0.5676	0.008
0.568	0.008
0.5684	0.008
0.5688	0.016
0.5692	0.04
0.5696	0.08
0.57	0.192
0.5704	0.328
0.5708	0.464
0.5712	0.568
0.5716	0.632
0.572	0.656
0.5724	0.672
0.5728	0.688
0.5732	0.688
0.5736	0.696
0.574	0.688
0.5744	0.688
0.5748	0.696
0.5752	0.696
0.5756	0.704
0.576	0.696
0.5764	0.704
0.5768	0.696
0.5772	0.704
0.5776	0.696
0.578	0.704
0.5784	0.696
0.5788	0.704
0.5792	0.696
0.5796	0.696
0.58	0.696
0.5804	0.696
0.5808	0.704
0.5812	0.696
0.5816	0.696
0.582	0.704
0.5824	0.704
0.5828	0.696
0.5832	0.704
0.5836	0.696
0.584	0.696
0.5844	0.704
0.5848	0.712
0.5852	0.704
0.5856	0.704
0.586	0.704
0.5864	0.696
0.5868	0.704
0.5872	0.696
0.5876	0.704
0.588	0.696
0.5884	0.704
0.5888	0.696
0.5892	0.696
0.5896	0.704
0.59	0.704
0.5904	0.696
0.5908	0.704
0.5912	0.712
0.5916	0.696
0.592	0.696
0.5924	0.696
0.5928	0.696
0.5932	0.696
0.5936	0.704
0.594	0.688
0.5944	0.704
0.5948	0.696
0.5952	0.696
0.5956	0.696
0.596	0.696
0.5964	0.696
0.5968	0.696
0.5972	0.704
0.5976	0.696
0.598	0.696
0.5984	0.696
0.5988	0.696
0.5992	0.696
0.5996	0.688
0.6	0.672
0.6004	0.672
0.6008	0.656
0.6012	0.624
0.6016	0.584
0.602	0.56
0.6024	0.528
0.6028	0.488
0.6032	0.456
0.6036	0.424
0.604	0.384
0.6044	0.36
0.6048	0.328
0.6052	0.296
0.6056	0.272
0.606	0.248
0.6064	0.232
0.6068	0.224
0.6072	0.208
0.6076	0.192
0.608	0.168
0.6084	0.16
0.6088	0.128
0.6092	0.112
0.6096	0.096
0.61	0.072
0.6104	0.056
0.6108	0.048
0.6112	0.048
0.6116	0.032
0.612	0.032
0.6124	0.024
0.6128	0.016
0.6132	0.016
0.6136	0.016
0.614	0.008
0.6144	0.016
0.6148	0.008
0.6152	0.008
0.6156	0.008
0.616	0.016
0.6164	0.008
0.6168	0.008
0.6172	0.008
0.6176	0.008
0.618	0
0.6184	0.016
0.6188	0.008
0.6192	0.008
0.6196	0.008
0.62	0.008
0.6204	0.008
0.6208	0.008
0.6212	0.008
0.6216	0
0.622	0
0.6224	0
0.6228	0.008
0.6232	0
0.6236	0
0.624	0
0.6244	0.008
0.6248	0.008
0.6252	0.008
0.6256	0.008
0.626	0.024
0.6264	0.048
0.6268	0.104
0.6272	0.208
0.6276	0.344
0.628	0.472
0.6284	0.576
0.6288	0.632
0.6292	0.656
0.6296	0.672
0.63	0.68
0.6304	0.68
0.6308	0.696
0.6312	0.696
0.6316	0.696
0.632	0.696
0.6324	0.704
0.6328	0.688
0.6332	0.696
0.6336	0.696
0.634	0.704
0.6344	0.712
0.6348	0.696
0.6352	0.704
0.6356	0.704
0.636	0.696
0.6364	0.712
0.6368	0.696
0.6372	0.704
0.6376	0.704
0.638	0.704
0.6384	0.696
0.6388	0.704
0.6392	0.696
0.6396	0.704
0.64	0.704
0.6404	0.696
0.6408	0.704
0.6412	0.696
0.6416	0.704
0.642	0.696
0.6424	0.704
0.6428	0.696
0.6432	0.704
0.6436	0.704
0.644	0.704
0.6444	0.704
0.6448	0.712
0.6452	0.704
0.6456	0.696
0.646	0.704
0.6464	0.696
0.6468	0.704
0.6472	0.704
0.6476	0.696
0.648	0.704
0.6484	0.696
0.6488	0.696
0.6492	0.696
0.6496	0.704
0.65	0.696
0.6504	0.696
0.6508	0.696
0.6512	0.696
0.6516	0.704
0.652	0.704
0.6524	0.696
0.6528	0.712
0.6532	0.696
0.6536	0.704
0.654	0.704
0.6544	0.696
0.6548	0.696
0.6552	0.704
0.6556	0.688
0.656	0.696
0.6564	0.688
0.6568	0.688
0.6572	0.672
0.6576	0.656
0.658	0.648
0.6584	0.616
0.6588	0.592
0.6592	0.552
0.6596	0.52
0.66	0.488
0.6604	0.44
0.6608	0.416
0.6612	0.384
0.6616	0.352
0.662	0.32
0.6624	0.288
0.6628	0.272
0.6632	0.24
0.6636	0.232
0.664	0.216
0.6644	0.2
0.6648	0.192
0.6652	0.16
0.6656	0.152
0.666	0.128
0.6664	0.112
0.6668	0.088
0.6672	0.072
0.6676	0.064
0.668	0.048
0.6684	0.04
0.6688	0.032
0.6692	0.024
0.6696	0.024
0.67	0.016
0.6704	0.016
0.6708	0.016
0.6712	0.016
0.6716	0.016
0.672	0.008
0.6724	0.016
0.6728	0
0.6732	0.008
0.6736	0
0.674	0.008
0.6744	0
0.6748	0.008
0.6752	0
0.6756	0.016
0.676	0.016
0.6764	0.016
0.6768	0.008
0.6772	0
0.6776	0.008
0.678	0
0.6784	0
0.6788	0
0.6792	0.008
0.6796	0.008
0.68	0.008
0.6804	0
0.6808	0.008
0.6812	0.008
0.6816	0.008
0.682	0
0.6824	0.008
0.6828	0.016
0.6832	0.032
0.6836	0.064
0.684	0.136
0.6844	0.256
0.6848	0.392
0.6852	0.52
0.6856	0.6
0.686	0.64
0.6864	0.664
0.6868	0.68
0.6872	0.688
0.6876	0.688
0.688	0.688
0.6884	0.696
0.6888	0.696
0.6892	0.704
0.6896	0.696
0.69	0.696
0.6904	0.704
0.6908	0.696
0.6912	0.696
0.6916	0.704
0.692	0.696
0.6924	0.704
0.6928	0.712
0.6932	0.704
0.6936	0.704
0.694	0.704
0.6944	0.696
0.6948	0.704
0.6952	0.704
0.6956	0.704
0.696	0.696
0.6964	0.696
0.6968	0.704
0.6972	0.704
0.6976	0.696
0.698	0.696
0.6984	0.696
0.6988	0.704
0.6992	0.696
0.6996	0.704
0.7	0.704
0.7004	0.696
0.7008	0.704
0.7012	0.712
0.7016	0.696
0.702	0.696
0.7024	0.696
0.7028	0.696
0.7032	0.696
0.7036	0.696
0.704	0.704
0.7044	0.704
0.7048	0.696
0.7052	0.696
0.7056	0.696
0.706	0.696
0.7064	0.704
0.7068	0.696
0.7072	0.696
0.7076	0.696
0.708	0.696
0.7084	0.696
0.7088	0.704
0.7092	0.704
0.7096	0.696
0.71	0.704
0.7104	0.696
0.7108	0.696
0.7112	0.704
0.7116	0.696
0.712	0.696
0.7124	0.696
0.7128	0.696
0.7132	0.688
0.7136	0.688
0.714	0.68
0.7144	0.664
0.7148	0.648
0.7152	0.632
0.7156	0.608
0.716	0.568
0.7164	0.536
0.7168	0.504
0.7172	0.464
0.7176	0.432
0.718	0.4
0.7184	0.376
0.7188	0.344
0.7192	0.312
0.7196	0.288
0.72	0.264
0.7204	0.232
0.7208	0.224
0.7212	0.216
0.7216	0.2
0.722	0.176
0.7224	0.16
0.7228	0.136
0.7232	0.128
0.7236	0.096
0.724	0.088
0.7244	0.072
0.7248	0.056
0.7252	0.04
0.7256	0.04
0.726	0.032
0.7264	0.032
0.7268	0.032
0.7272	0.024
0.7276	0.024
0.728	0.032
0.7284	0.04
0.7288	0.032
0.7292	0.024
0.7296	0.024
0.73	0.024
0.7304	0.016
0.7308	0.024
0.7312	0.024
0.7316	0.024
0.732	0.016
0.7324	0.024
0.7328	0.016
0.7332	0.032
0.7336	0.032
0.734	0.016
0.7344	0.016
0.7348	0.016
0.7352	0.016
0.7356	0.024
0.736	0.016
0.7364	0.008
0.7368	0.008
0.7372	0.008
0.7376	0.016
0.738	0.016
0.7384	0.016
0.7388	0.056
0.7392	0.088
0.7396	0.176
0.74	0.28
0.7404	0.384
0.7408	0.488
0.7412	0.576
0.7416	0.632
0.742	0.656
0.7424	0.672
0.7428	0.68
0.7432	0.688
0.7436	0.696
0.744	0.688
0.7444	0.696
0.7448	0.696
0.7452	0.696
0.7456	0.704
0.746	0.696
0.7464	0.704
0.7468	0.696
0.7472	0.696
0.7476	0.696
0.748	0.696
0.7484	0.696
0.7488	0.704
0.7492	0.704
0.7496	0.696
0.75	0.704
0.7504	0.712
0.7508	0.696
0.7512	0.696
0.7516	0.696
0.752	0.704
0.7524	0.696
0.7528	0.696
0.7532	0.696
0.7536	0.704
0.754	0.696
0.7544	0.704
0.7548	0.696
0.7552	0.704
0.7556	0.704
0.756	0.696
0.7564	0.696
0.7568	0.704
0.7572	0.696
0.7576	0.704
0.758	0.696
0.7584	0.696
0.7588	0.696
0.7592	0.704
0.7596	0.704
0.76	0.696
0.7604	0.696
0.7608	0.704
0.7612	0.696
0.7616	0.704
0.762	0.696
0.7624	0.696
0.7628	0.696
0.7632	0.704
0.7636	0.704
0.764	0.704
0.7644	0.704
0.7648	0.704
0.7652	0.696
0.7656	0.704
0.766	0.704
0.7664	0.704
0.7668	0.696
0.7672	0.704
0.7676	0.696
0.768	0.696
0.7684	0.688
0.7688	0.68
0.7692	0.672
0.7696	0.664
0.77	0.64
0.7704	0.624
0.7708	0.584
0.7712	0.56
0.7716	0.52
0.772	0.48
0.7724	0.44
0.7728	0.424
0.7732	0.392
0.7736	0.36
0.774	0.32
0.7744	0.296
0.7748	0.264
0.7752	0.24
0.7756	0.216
0.776	0.216
0.7764	0.208
0.7768	0.192
0.7772	0.176
0.7776	0.144
0.778	0.128
0.7784	0.104
0.7788	0.096
0.7792	0.072
0.7796	0.056
0.78	0.048
0.7804	0.04
0.7808	0.032
0.7812	0.032
0.7816	0.024
0.782	0.024
0.7824	0.016
0.7828	0.016
0.7832	0.008
0.7836	0.008
0.784	0.008
0.7844	0.008
0.7848	0.008
0.7852	0.016
0.7856	0.008
0.786	0.008
0.7864	0.008
0.7868	0
0.7872	0.008
0.7876	0.016
0.788	0.008
0.7884	0.016
0.7888	0.016
0.7892	0.016
0.7896	0.008
0.79	0
0.7904	0.008
0.7908	0.008
0.7912	0.008
0.7916	0.008
0.792	0
0.7924	0.008
0.7928	0.008
0.7932	0.008
0.7936	0
0.794	0.008
0.7944	0.008
0.7948	0.016
0.7952	0.032
0.7956	0.048
0.796	0.112
0.7964	0.24
0.7968	0.376
0.7972	0.504
0.7976	0.592
0.798	0.648
0.7984	0.664
0.7988	0.68
0.7992	0.688
[truncated: 501 more rows]

## Sheet: Fig. 4i
				NAND			NOR
Time (s)	Vin-b (V)	Vin-a (V)		Time (s)	Vout (V)		Time (s)	Vout (V)
0	0.7	0.7		-7.99373	0.6056		-1.12422	0.00024
0.01	0	0		-7.98935	0.63588		-1.11781	0.00012
0.02	0	0		-7.98118	0.65544		-1.11203	0
0.03	0	0		-7.97534	0.66292		-1.10157	4e-05
0.04	0	0		-7.96934	0.6678		-1.09605	-0.00016
0.05	0	0		-7.9633	0.6938		-1.08993	0.00012
0.06	0.7	0		-7.95768	0.69908		-1.08401	4e-05
0.07	0.7	0		-7.92994	0.69856		-1.07804	4e-05
0.08	0.7	0		-7.92284	0.69848		-1.07203	4e-05
0.09	0.7	0		-7.9173	0.69848		-1.06605	0.00012
0.1	0.7	0		-7.9113	0.6984		-1.06201	4e-05
0.11	0	0.7		-7.90134	0.69884		-1.05806	-4e-05
0.12	0	0.7		-7.89404	0.69892		-1.05402	0
0.13	0	0.7		-7.88934	0.69892		-1.0271	8e-05
0.14	0	0.7		-7.88335	0.699		-1.02199	0.00012
0.15	0	0.7		-7.87932	0.69896		-1.01357	0
0.16	0.7	0.7		-7.87532	0.69892		-1.00801	-4e-05
0.17	0.7	0.7		-7.87132	0.69896		-1.00402	0
0.18	0.7	0.7		-7.86732	0.699		-1.00001	4e-05
0.19	0.7	0.7		-7.86336	0.70028		-0.99606	0.69648
0.2	0.7	0.7		-7.8508	0.46892		-0.97058	0.69804
0.21	0	0		-7.84531	0.06668		-0.96595	0.69796
0.22	0	0		-7.83889	0.00208		-0.96	0.69784
0.23	0	0		-7.83185	0.00076		-0.95404	0.6976
0.24	0	0		-7.82535	0.00056		-0.91865	0.00016
0.25	0	0		-7.82136	0.00044		-0.91199	0.00012
0.26	0.7	0		-7.8153	0.00032		-0.90174	4e-05
0.27	0.7	0		-7.80932	0.00032		-0.896	-0.00012
0.28	0.7	0		-7.79027	0.63792		-0.89001	8e-05
0.29	0.7	0		-7.78531	0.66372		-0.88602	4e-05
0.3	0.7	0		-7.77909	0.67492		-0.88201	8e-05
0.31	0	0.7		-7.77536	0.6782		-0.87806	4e-05
0.32	0	0.7		-7.77136	0.68052		-0.87402	4e-05
0.33	0	0.7		-7.76736	0.68212		-0.87006	4e-05
0.34	0	0.7		-7.76332	0.69592		-0.86602	0
0.35	0	0.7		-7.75768	0.69916		-0.86201	8e-05
0.36	0.7	0.7		-7.72999	0.69868		-0.85802	4e-05
0.37	0.7	0.7		-7.72535	0.6986		-0.85406	4e-05
0.38	0.7	0.7		-7.72136	0.69852		-0.82866	0.00016
0.39	0.7	0.7		-7.71732	0.69852		-0.82199	0.00012
0.4	0.7	0.7		-7.71336	0.69844		-0.81558	4e-05
0.41	0	0		-7.69197	0.699		-0.81001	-4e-05
0.42	0	0		-7.68731	0.699		-0.80602	0
0.43	0	0		-7.68331	0.69904		-0.80205	8e-05
0.44	0	0		-7.67936	0.699		-0.79806	0
0.45	0	0		-7.67536	0.69904		-0.77308	0.69808
0.46	0.7	0		-7.67136	0.699		-0.768	0.698
0.47	0.7	0		-7.66732	0.69904		-0.76199	0.69776
0.48	0.7	0		-7.66332	0.7002		-0.75596	0.69764
0.49	0.7	0		-7.65078	0.64516		-0.71956	0.00024
0.5	0.7	0		-7.64531	0.12156		-0.714	0.00016
0.51	0	0.7		-7.63889	0.00256		-0.70805	8e-05
0.52	0	0.7		-7.63331	0.00108		-0.69971	8e-05
0.53	0	0.7		-7.62936	0.00072		-0.69602	-0.00016
0.54	0	0.7		-7.62532	0.00056		-0.68468	8e-05
0.55	0	0.7		-7.62132	0.00052		-0.68002	0.00012
0.56	0.7	0.7		-7.61736	0.00036		-0.67602	0.00012
0.57	0.7	0.7		-7.61336	0.00032		-0.67201	8e-05
0.58	0.7	0.7		-7.60932	0.00032		-0.66802	4e-05
0.59	0.7	0.7		-7.5903	0.64672		-0.66402	4e-05
0.6	0.7	0.7		-7.58531	0.6702		-0.66005	4e-05
0.61	0	0		-7.57911	0.67952		-0.65602	0
0.62	0	0		-7.57531	0.68216		-0.63877	0.00084
0.63	0	0		-7.57132	0.68384		-0.63402	0.00044
0.64	0	0		-7.56732	0.685		-0.63002	0.0002
0.65	0	0		-7.56336	0.6966		-0.62606	0.00012
0.66	0.7	0		-7.55773	0.69916		-0.61831	8e-05
0.67	0.7	0		-7.53195	0.69868		-0.61406	0.00012
0.68	0.7	0		-7.52736	0.69864		-0.61002	4e-05
0.69	0.7	0		-7.52332	0.69856		-0.60605	4e-05
0.7	0.7	0		-7.51932	0.69856		-0.60201	4e-05
0.71	0	0.7		-7.51532	0.69848		-0.59806	0.69396
0.72	0	0.7		-7.49362	0.69904		-0.56265	0.69792
0.73	0	0.7		-7.48936	0.69896		-0.55805	0.69776
0.74	0	0.7		-7.48532	0.699		-0.55402	0.69756
0.75	0	0.7		-7.48132	0.69904		-0.52721	0.00072
0.76	0.7	0.7		-7.47732	0.69908		-0.5219	0.00032
0.77	0.7	0.7		-7.47336	0.69904		-0.51605	0.00016
0.78	0.7	0.7		-7.46932	0.699		-0.51005	0.00012
0.79	0.7	0.7		-7.46532	0.69904		-0.50602	8e-05
0.8	0.7	0.7		-7.46132	0.69984		-0.49775	0
0.81	0	0		-7.45531	0.69612		-0.49406	0.00028
0.82	0	0		-7.44973	0.5612		-0.49006	8e-05
0.83	0	0		-7.44535	0.10376		-0.48602	8e-05
0.84	0	0		-7.43894	0.00252		-0.48201	0.00012
0.85	0	0		-7.43335	0.00108		-0.47802	8e-05
0.86	0.7	0		-7.42932	0.00076		-0.47406	4e-05
0.87	0.7	0		-7.42532	0.00056		-0.47002	4e-05
0.88	0.7	0		-7.42132	0.00052		-0.46604	8e-05
0.89	0.7	0		-7.41732	0.0004		-0.46201	8e-05
0.9	0.7	0		-7.41336	0.00036		-0.45802	4e-05
0.91	0	0.7		-7.40936	0.00036		-0.45402	4e-05
0.92	0	0.7		-7.38981	0.6548		-0.42893	0.00012
0.93	0	0.7		-7.38169	0.67804		-0.42401	8e-05
0.94	0	0.7		-7.3768	0.68236		-0.41584	4e-05
0.95	0	0.7		-7.3713	0.68452		-0.4096	8e-05
0.96	0.7	0.7		-7.36736	0.68584		-0.40351	0
0.97	0.7	0.7		-7.34093	0.69884		-0.39795	8e-05
0.98	0.7	0.7		-7.33732	0.69872		-0.37461	0.69804
0.99	0.7	0.7		-7.33336	0.69868		-0.37005	0.69796
1	0.7	0.7		-7.32932	0.69868		-0.36605	0.69792
1.01	0	0		-7.32532	0.69856		-0.36201	0.69784
1.02	0	0		-7.32136	0.69852		-0.35783	0.6976
1.03	0	0		-7.31508	0.69848		-0.34601	0.69352
1.04	0	0		-7.28361	0.69904		-0.33835	0.2054
1.05	0	0		-7.27929	0.69904		-0.32171	0.00024
1.06	0.7	0		-7.2753	0.69904		-0.31604	0.00016
1.07	0.7	0		-7.27136	0.69904		-0.30858	8e-05
1.08	0.7	0		-7.26732	0.69908		-0.30406	8e-05
1.09	0.7	0		-7.26336	0.70028		-0.29576	-8e-05
1.1	0.7	0		-7.25075	0.65328		-0.28473	8e-05
1.11	0	0.7		-7.24531	0.157		-0.28002	0.00012
1.12	0	0.7		-7.23888	0.00288		-0.27606	0.00012
1.13	0	0.7		-7.23336	0.00116		-0.27201	4e-05
1.14	0	0.7		-7.22932	0.00076		-0.26802	4e-05
1.15	0	0.7		-7.22536	0.00064		-0.26402	8e-05
1.16	0.7	0.7		-7.22132	0.00052		-0.26002	0
1.17	0.7	0.7		-7.21732	0.0004		-0.25602	-4e-05
1.18	0.7	0.7		-7.21332	0.00028		-0.23878	0.00112
1.19	0.7	0.7		-7.20889	0.62808		-0.23405	0.00028
1.2	0.7	0.7		-7.16932	0.68576		-0.22768	0.00012
1.21	0	0		-7.16335	0.69684		-0.21906	8e-05
1.22	0	0		-7.1541	0.69892		-0.21404	4e-05
1.23	0	0		-7.14935	0.69896		-0.20804	4e-05
1.24	0	0		-7.14536	0.69892		-0.202	4e-05
1.25	0	0		-7.14136	0.6988		-0.19806	0
1.26	0.7	0		-7.13736	0.69872		-0.17369	0.69808
1.27	0.7	0		-7.13332	0.69872		-0.17006	0.69804
1.28	0.7	0		-7.12932	0.69868		-0.16606	0.69796
1.29	0.7	0		-7.12532	0.6986		-0.16205	0.69784
1.3	0.7	0		-7.12132	0.69844		-0.15806	0.69764
1.31	0	0.7		-7.11732	0.69848		-0.15406	0.69756
1.32	0	0.7		-7.11332	0.69844		-0.12797	0.00104
1.33	0	0.7		-7.09156	0.69908		-0.12198	0.00036
1.34	0	0.7		-7.08736	0.69908		-0.116	0.0002
1.35	0	0.7		-7.08186	0.69904		-0.11005	0.00012
1.36	0.7	0.7		-7.0769	0.69904		-0.10405	8e-05
1.37	0.7	0.7		-7.07086	0.69904		-0.0937	0.00024
1.38	0.7	0.7		-7.06525	0.69904		-0.08774	8e-05
1.39	0.7	0.7		-7.05076	0.65536		-0.082	8e-05
1.4	0.7	0.7		-7.0453	0.16816		-0.07802	8e-05
1.41	0	0		-7.04135	0.0086		-0.07204	4e-05
1.42	0	0		-7.03486	0.00148		-0.06802	8e-05
1.43	0	0		-7.02931	0.00084		-0.06406	4e-05
1.44	0	0		-7.02536	0.00064		-0.05858	4e-05
1.45	0	0		-7.01907	0.00048		-0.05402	0
1.46	0.7	0		-7.01329	0.00032		-0.02886	0.00024
1.47	0.7	0		-7.00734	0.50976		-0.02401	0.00012
1.48	0.7	0		-6.98362	0.6782		-0.0164	8e-05
1.49	0.7	0		-6.97734	0.6834		-0.01205	8e-05
1.5	0.7	0		-6.97135	0.6856		-0.00601	4e-05
1.51	0	0.7		-6.9653	0.68684		0	4e-05
1.52	0	0.7		-6.94001	0.6988		0.02538	0.69804
1.53	0	0.7		-6.93532	0.69872		0.02999	0.69796
1.54	0	0.7		-6.93136	0.69868		0.03595	0.69788
1.55	0	0.7		-6.92736	0.69864		0.03994	0.69768
1.56	0.7	0.7		-6.92336	0.69852		0.04398	0.69756
1.57	0.7	0.7		-6.91932	0.69848		0.05376	0.69536
1.58	0.7	0.7		-6.91536	0.69852		0.05962	0.45024
1.59	0.7	0.7		-6.8938	0.699		0.06398	0.03544
1.6	0.7	0.7		-6.88935	0.699		0.07042	0.00084
1.61	0	0		-6.88505	0.69908		0.07595	0.00028
1.62	0	0		-6.87925	0.69904		0.07994	0.00024
1.63	0	0		-6.8733	0.699		0.08398	0.00012
1.64	0	0		-6.86734	0.699		0.08799	0.00012
1.65	0	0		-6.85071	0.65212		0.09194	8e-05
1.66	0.7	0		-6.84531	0.16496		0.1024	4e-05
1.67	0.7	0		-6.83644	0.0018		0.12017	8e-05
1.68	0.7	0		-6.83134	0.00092		0.12398	4e-05
1.69	0.7	0		-6.8253	0.0006		0.12795	4e-05
1.7	0.7	0		-6.81935	0.00044		0.13194	4e-05
1.71	0	0.7		-6.81135	0.00032		0.13594	4e-05
1.72	0	0.7		-6.78986	0.6498		0.13994	4e-05
1.73	0	0.7		-6.78119	0.67884		0.14398	4e-05
1.74	0	0.7		-6.77535	0.68344		0.16116	0.00112
1.75	0	0.7		-6.7712	0.68552		0.16599	0.0004
1.76	0.7	0.7		-6.76535	0.68656		0.16998	0.00024
1.77	0.7	0.7		-6.73886	0.69876		0.17394	0.00016
1.78	0.7	0.7		-6.73336	0.69868		0.18043	8e-05
1.79	0.7	0.7		-6.72936	0.69864		0.18599	4e-05
1.8	0.7	0.7		-6.72512	0.69852		0.18998	8e-05
1.81	0	0		-6.71931	0.69848		0.19394	4e-05
1.82	0	0		-6.71532	0.69852		0.19795	0
1.83	0	0		-6.69334	0.69904		0.20194	4e-05
1.84	0	0		-6.68681	0.69904		0.22538	0.69804
1.85	0	0		-6.6813	0.699		0.22994	0.69796
1.86	0.7	0		-6.67531	0.699		0.23394	0.69788
1.87	0.7	0		-6.66925	0.69908		0.23799	0.6978
1.88	0.7	0		-6.6633	0.7002		0.24194	0.69764
1.89	0.7	0		-6.6525	0.68168		0.24594	0.69748
1.9	0.7	0		-6.64568	0.15036		0.28071	0.00028
1.91	0	0.7		-6.63888	0.00268		0.28599	0.00012
1.92	0	0.7		-6.63331	0.00112		0.28998	0.00012
1.93	0	0.7		-6.62935	0.0008		0.29395	8e-05
1.94	0	0.7		-6.62536	0.0006		0.30263	-0.00108
1.95	0	0.7		-6.62132	0.00052		0.30839	0.00012
1.96	0.7	0.7		-6.61732	0.00048		0.31395	8e-05
1.97	0.7	0.7		-6.61332	0.00036		0.31795	0
1.98	0.7	0.7		-6.60931	0.00032		0.32194	0.00012
1.99	0.7	0.7		-6.59023	0.64868		0.32598	4e-05
2	0.7	0.7		-6.58309	0.6766		0.32998	4e-05
2.01	0	0		-6.57936	0.68092		0.33398	0
2.02	0	0		-6.57536	0.68348		0.33799	0
2.03	0	0		-6.57136	0.68512		0.34198	8e-05
2.04	0	0		-6.56732	0.68616		0.34598	4e-05
2.05	0	0		-6.56336	0.69664		0.3741	0.0002
2.06	0.7	0		-6.55767	0.69916		0.37796	0.00012
2.07	0.7	0		-6.52995	0.69864		0.38442	4e-05
2.08	0.7	0		-6.52535	0.69856		0.39	4e-05
2.09	0.7	0		-6.52132	0.69852		0.39394	0
2.1	0.7	0		-6.51732	0.69852		0.39799	8e-05
2.11	0	0.7		-6.51332	0.69844		0.40198	4e-05
2.12	0	0.7		-6.48559	0.69908		0.42546	0.69812
2.13	0	0.7		-6.48135	0.69904		0.42999	0.69796
2.14	0	0.7		-6.47732	0.69904		0.43394	0.69792
2.15	0	0.7		-6.47332	0.699		0.43795	0.6978
2.16	0.7	0.7		-6.46936	0.69904		0.44194	0.69764
2.17	0.7	0.7		-6.46536	0.69904		0.44594	0.69744
2.18	0.7	0.7		-6.46136	0.7		0.48109	0.00024
2.19	0.7	0.7		-6.45251	0.68204		0.48797	0.00012
2.2	0.7	0.7		-6.44568	0.14364		0.49396	8e-05
2.21	0	0		-6.43887	0.00268		0.50582	0.00028
2.22	0	0		-6.43331	0.00112		0.51199	0.00012
2.23	0	0		-6.42932	0.0008		0.51806	8e-05
2.24	0	0		-6.42536	0.00064		0.52399	8e-05
2.25	0	0		-6.41888	0.00044		0.52996	8e-05
2.26	0.7	0		-6.4129	0.00036		0.536	0
2.27	0.7	0		-6.38943	0.64636		0.54195	8e-05
2.28	0.7	0		-6.38535	0.66904		0.56118	0.0012
2.29	0.7	0		-6.37914	0.68012		0.56736	0.00036
2.3	0.7	0		-6.37535	0.68288		0.57203	0.00016
2.31	0	0.7		-6.37132	0.68472		0.58193	4e-05
2.32	0	0.7		-6.36736	0.68584		0.58599	8e-05
2.33	0	0.7		-6.36336	0.69652		0.58999	4e-05
2.34	0	0.7		-6.35768	0.69916		0.59599	-4e-05
2.35	0	0.7		-6.32996	0.6986		0.59999	0
2.36	0.7	0.7		-6.32531	0.6986		0.60394	0.69636
2.37	0.7	0.7		-6.32136	0.69848		0.62934	0.69808
2.38	0.7	0.7		-6.31734	0.69848		0.63395	0.69788
2.39	0.7	0.7		-6.31336	0.69844		0.63799	0.69784
2.4	0.7	0.7		-6.2848	0.69904		0.64221	0.69772
2.41	0	0		-6.27875	0.699		0.64594	0.69748
2.42	0	0		-6.27326	0.699		0.67266	0.00092
2.43	0	0		-6.26734	0.69904		0.678	0.00032
2.44	0	0		-6.26128	0.69988		0.68198	0.00024
2.45	0	0		-6.2553	0.69628		0.68594	0.00016
2.46	0.7	0		-6.24903	0.4848		0.68994	8e-05
2.47	0.7	0		-6.2392	0.00272		0.69394	4e-05
2.48	0.7	0		-6.2333	0.00104		0.69795	4e-05
2.49	0.7	0		-6.2273	0.00072		0.70893	0.00016
2.5	0.7	0		-6.22336	0.00052		0.71395	0.00012
2.51	0	0.7		-6.2171	0.00044		0.72	8e-05
2.52	0	0.7		-6.21135	0.00036		0.72599	4e-05
2.53	0	0.7		-6.18951	0.66524		0.73195	0
2.54	0	0.7		-6.18301	0.67948		0.73608	0
2.55	0	0.7		-6.17936	0.68244		0.74198	4e-05
2.56	0.7	0.7		-6.17479	0.68472		0.74598	8e-05
2.57	0.7	0.7		-6.16926	0.68624		0.77136	0.00016
2.58	0.7	0.7		-6.16331	0.69724		0.77595	8e-05
2.59	0.7	0.7		-6.1541	0.69892		0.78237	4e-05
2.6	0.7	0.7		-6.14931	0.69896		0.78795	8e-05
2.61	0	0		-6.14536	0.69888		0.79194	4e-05
2.62	0	0		-6.14136	0.69884		0.79598	-4e-05
2.63	0	0		-6.13732	0.69872		0.79999	8e-05
2.64	0	0		-6.13332	0.69868		0.80398	0.69636
2.65	0	0		-6.12936	0.6986		0.82949	0.69808
2.66	0.7	0		-6.12532	0.69856		0.836	0.69784
2.67	0.7	0		-6.12132	0.69856		0.83994	0.69768
2.68	0.7	0		-6.11736	0.69848		0.84398	0.6976
2.69	0.7	0		-6.11332	0.6982		0.87196	0.00088
2.7	0.7	0		-6.08302	0.69908		0.87797	0.00028
2.71	0	0.7		-6.07719	0.69904		0.88408	0.00016
2.72	0	0.7		-6.0713	0.69904		0.89	8e-05
2.73	0	0.7		-6.0653	0.69904		0.89394	4e-05
2.74	0	0.7		-6.05071	0.65168		0.90231	8e-05
2.75	0	0.7		-6.04535	0.16188		0.91911	0
2.76	0.7	0.7		-6.03884	0.00288		0.92409	8e-05
2.77	0.7	0.7		-6.03336	0.00116		0.93195	4e-05
2.78	0.7	0.7		-6.02936	0.00084		0.93797	4e-05
2.79	0.7	0.7		-6.02536	0.00064		0.94395	-4e-05
2.8	0.7	0.7		-6.02132	0.00056		0.97094	0.0002
2.81	0	0		-6.01736	0.00044		0.97595	0.00012
2.82	0	0		-6.01336	0.0004		0.98242	8e-05
2.83	0	0		-6.00932	0.00032		0.98795	4e-05
2.84	0	0		-5.99033	0.6488		0.99194	4e-05
2.85	0	0		-5.98289	0.67712		0.99598	4e-05
2.86	0.7	0		-5.9791	0.68132		0.99998	0
2.87	0.7	0		-5.9751	0.68388		1.00394	0.69656
2.88	0.7	0		-5.96892	0.68592		1.03009	0.69804
2.89	0.7	0		-5.96334	0.69696		1.036	0.69788
2.9	0.7	0		-5.95413	0.69892		1.04195	0.69764
2.91	0	0.7		-5.9493	0.69896		1.05375	0.69536
2.92	0	0.7		-5.94331	0.69884		1.05993	0.38868
2.93	0	0.7		-5.93932	0.69876		1.06847	0.0016
2.94	0	0.7		-5.93536	0.69868		1.07395	0.00044
2.95	0	0.7		-5.93136	0.6986		1.07795	0.00028
2.96	0.7	0.7		-5.92736	0.6986		1.08198	0.00016
2.97	0.7	0.7		-5.92331	0.69856		1.08598	0.00016
2.98	0.7	0.7		-5.91932	0.69852		1.08998	8e-05
2.99	0.7	0.7		-5.91532	0.69852		1.09398	4e-05
3	0.7	0.7		-5.90481	0.6982		1.10236	0
3.01	0	0		-5.9013	0.69868		1.11916	8e-05
3.02	0	0		-5.8972	0.699		1.12395	4e-05
3.03	0	0		-5.89082	0.699		1.1293	8e-05
3.04	0	0		-5.88521	0.699		1.13394	4e-05
3.05	0	0		-5.87934	0.69908		1.13799	0
3.06	0.7	0		-5.8733	0.69904		1.14216	8e-05
3.07	0.7	0		-5.8673	0.699		1.16114	0.0012
3.08	0.7	0		-5.8613	0.69988		1.16595	0.00044
3.09	0.7	0		-5.85534	0.69644		1.16998	0.00028
3.1	0.7	0		-5.84934	0.5196		1.174	0.00012
3.11	0	0.7		-5.84372	0.0258		1.18042	4e-05
3.12	0	0.7		-5.83689	0.0018		1.18599	4e-05
3.13	0	0.7		-5.83131	0.00088		1.18994	4e-05
3.14	0	0.7		-5.82731	0.00072		1.19398	4e-05
3.15	0	0.7		-5.82332	0.0006		1.19799	4e-05
3.16	0.7	0.7		-5.81932	0.00048		1.20194	0
3.17	0.7	0.7		-5.81532	0.0004		1.22766	0.698
3.18	0.7	0.7		-5.81132	0.0004		1.23195	0.69792
3.19	0.7	0.7		-5.80736	0.5124		1.23598	0.69784
3.2	0.7	0.7		-5.78355	0.67816		1.23998	0.69764
3.21	0	0		-5.77907	0.68268		1.24394	0.69748
3.22	0	0		-5.77281	0.6854		1.25372	0.69572
3.23	0	0		-5.76725	0.68652		1.25967	0.4224
3.24	0	0		-5.74122	0.69876		1.26399	0.02972
3.25	0	0		-5.7353	0.69868		1.27042	0.00088
3.26	0.7	0		-5.7293	0.6986		1.27599	0.00028
3.27	0.7	0		-5.72532	0.6986		1.27994	0.0002
3.28	0.7	0		-5.72136	0.69848		1.28398	0.00012
3.29	0.7	0		-5.71732	0.69852		1.28799	8e-05
3.3	0.7	0		-5.71332	0.69844		1.29194	8e-05
3.31	0	0.7		-5.68562	0.69904		1.30245	-4e-05
3.32	0	0.7		-5.68131	0.69908		1.31334	0.00012
3.33	0	0.7		-5.67732	0.69904		1.318	8e-05
3.34	0	0.7		-5.67331	0.69908		1.32198	8e-05
3.35	0	0.7		-5.66936	0.69904		1.32598	4e-05
3.36	0.7	0.7		-5.66532	0.69904		1.32998	0
3.37	0.7	0.7		-5.65988	0.69916		1.33394	4e-05
3.38	0.7	0.7		-5.65531	0.69632		1.33795	4e-05
3.39	0.7	0.7		-5.64963	0.5464		1.34198	4e-05
3.4	0.7	0.7		-5.64391	0.0286		1.34594	4e-05
3.41	0	0		-5.63559	0.00132		1.37113	0.00016
3.42	0	0		-5.6293	0.00076		1.37595	0.00012
3.43	0	0		-5.62335	0.0006		1.38237	8e-05
3.44	0	0		-5.61935	0.0004		1.388	4e-05
3.45	0	0		-5.61486	0.0004		1.39194	4e-05
3.46	0.7	0		-5.60931	0.00028		1.39594	0
3.47	0.7	0		-5.59028	0.6488		1.39994	0
3.48	0.7	0		-5.5815	0.67896		1.40398	0.69644
3.49	0.7	0		-5.57731	0.68236		1.4316	0.69796
3.5	0.7	0		-5.57336	0.68444		1.43845	0.69776
3.51	0	0.7		-5.56936	0.68568		1.44198	0.69768
3.52	0	0.7		-5.56532	0.68664		1.4463	0.69528
3.53	0	0.7		-5.53991	0.69884		1.47645	0.00032
3.54	0	0.7		-5.53536	0.69868		1.48196	0.0002
3.55	0	0.7		-5.53132	0.6986		1.48797	8e-05
3.56	0.7	0.7		-5.52732	0.69864		1.494	4e-05
3.57	0.7	0.7		-5.52332	0.69852		1.5043	4e-05
3.58	0.7	0.7		-5.51932	0.69844		1.50999	8e-05
3.59	0.7	0.7		-5.51536	0.69852		1.51394	0
3.6	0.7	0.7		-5.50628	0.69788		1.51885	8e-05
3.61	--	--		-5.50131	0.69872		1.52399	8e-05
3.62	--	--		-5.49732	0.69892		1.52799	4e-05
3.63	--	--		-5.49336	0.699		1.53194	8e-05
3.64	--	--		-5.48932	0.699		1.53598	8e-05
3.65	--	--		-5.48536	0.69904		1.53998	0
3.66	--	--		-5.48136	0.69904		1.54398	4e-05
3.67	--	--		-5.47732	0.69904		1.56117	0.00116
3.68				-5.47336	0.69908		1.56594	0.0004
3.69				-5.46932	0.69904		1.56994	0.00024
3.7				-5.46536	0.69904		1.57398	0.00012
3.71				-5.46132	0.69996		1.58042	8e-05
3.72				-5.4525	0.6814		1.58599	4e-05
3.73				-5.44563	0.13124		1.59198	4e-05
3.74				-5.43892	0.00264		1.59594	0
3.75				-5.43331	0.00112		1.59994	0
3.76				-5.42936	0.00076		1.60394	0.6964
3.77				-5.42532	0.0006		1.6317	0.69796
3.78				-5.42136	0.00044		1.63844	0.69776
3.79				-5.41732	0.00044		1.644	0.6976
3.8				-5.41336	0.00036		1.68073	0.00032
3.81				-5.40936	0.00028		1.68596	0.00012
3.82				-5.38996	0.65488		1.692	8e-05
3.83				-5.38201	0.67896		1.698	8e-05
3.84				-5.3768	0.68264		1.70909	8e-05
3.85				-5.37131	0.68536		1.71399	8e-05
3.86				-5.36534	0.68664		1.71799	0.00012
3.87				-5.34087	0.69884		1.72194	4e-05
3.88				-5.33736	0.69872		1.72598	4e-05
3.89				-5.33336	0.69864		1.72995	8e-05
3.9				-5.32936	0.6986		1.73398	0
3.91				-5.32536	0.69856		1.74044	4e-05
3.92				-5.32136	0.69848		1.74595	4e-05
3.93				-5.31732	0.69848		1.77147	0.00016
3.94				-5.31336	0.69844		1.77596	8e-05
3.95				-5.29216	0.699		1.78442	4e-05
3.96				-5.28736	0.699		1.79005	4e-05
3.97				-5.28332	0.699		1.79599	0
3.98				-5.27936	0.69904		1.80195	0
3.99				-5.27532	0.69904		1.82543	0.69812
4				-5.27132	0.69904		1.82998	0.69804
4.01				-5.26732	0.69904		1.83398	0.69788
4.02				-5.26131	0.69996		1.83799	0.69776
4.03				-5.2525	0.68088		1.84198	0.6976
4.04				-5.24568	0.12716		1.84599	0.69744
4.05				-5.23793	0.00212		1.87244	0.00076
4.06				-5.23135	0.00096		1.87958	0.0002
4.07				-5.22535	0.00064		1.88605	0.00012
4.08				-5.21901	0.00048		1.89195	8e-05
4.09				-5.21335	0.0004		1.90238	0
4.1				-5.2073	0.50712		1.91338	0.00012
4.11				-5.18219	0.67944		1.91795	4e-05
4.12				-5.17731	0.68316		1.92194	8e-05
4.13				-5.17135	0.68556		1.92797	0
4.14				-5.16736	0.68648		1.93198	0
4.15				-5.16336	0.69968		1.93594	8e-05
4.16				-5.15405	0.69888		1.93994	8e-05
4.17				-5.14903	0.699		1.94394	-4e-05
4.18				-5.14532	0.69888		1.96112	0.00116
4.19				-5.14136	0.69884		1.96598	0.0004
4.2				-5.13736	0.69876		1.97022	0.00016
4.21				-5.13332	0.69868		1.97643	0.00012
4.22				-5.12932	0.69856		1.98438	4e-05
4.23				-5.12531	0.69852		1.98996	4e-05
4.24				-5.12136	0.69852		1.99595	0
4.25				-5.11736	0.69848		2.00204	0
4.26				-5.11335	0.69844		2.02542	0.69804
4.27				-5.08973	0.69904		2.03	0.69796
4.28				-5.08331	0.69904		2.03599	0.6978
4.29				-5.07731	0.69904		2.03998	0.69772
4.3				-5.07336	0.69908		2.04394	0.69752
4.31				-5.06936	0.69904		2.05836	0.44836
4.32				-5.06532	0.69904		2.06194	0.0714
4.33				-5.06136	0.69996		2.06842	0.0012
4.34				-5.05251	0.68076		2.07394	0.00032
4.35				-5.04572	0.13832		2.07795	0.00024
4.36				-5.03889	0.00264		2.08194	0.00016
4.37				-5.03335	0.00112		2.08598	8e-05
4.38				-5.02932	0.0008		2.08998	8e-05
4.39				-5.02519	0.00064		2.09394	8e-05
4.4				-5.01885	0.00044		2.10231	8e-05
4.41				-5.01335	0.0004		2.11328	8e-05
4.42				-5.00734	0.51048		2.11795	8e-05
4.43				-4.98353	0.67812		2.12198	0
4.44				-4.9773	0.68332		2.12598	4e-05
4.45				-4.9713	0.6856		2.12998	8e-05
4.46				-4.9653	0.68696		2.13394	4e-05
4.47				-4.9398	0.6988		2.13795	4e-05
4.48				-4.93535	0.69868		2.14198	8e-05
4.49				-4.92935	0.6986		2.14598	4e-05
4.5				-4.92331	0.69856		2.17101	0.00016
4.51				-4.91731	0.69848		2.17594	0.00012
4.52				-4.91332	0.69784		2.18242	8e-05
4.53				-4.88136	0.69904		2.18795	4e-05
4.54				-4.87535	0.69904		2.19198	4e-05
4.55				-4.87136	0.69904		2.19598	4e-05
4.56				-4.86732	0.69904		2.19999	4e-05
4.57				-4.86331	0.7002		2.20394	0.6964
4.58				-4.85044	0.63292		2.22934	0.698
4.59				-4.84532	0.14292		2.23395	0.69796
4.6				-4.83887	0.0028		2.23799	0.69776
4.61				-4.83331	0.00112		2.24198	0.69764
4.62				-4.82935	0.0008		2.24598	0.69744
4.63				-4.82532	0.0006		2.27226	0.00064
4.64				-4.82132	0.00052		2.27875	0.00028
4.65				-4.81736	0.0004		2.28399	0.00016
4.66				-4.81336	0.0004		2.28795	0.00016
4.67				-4.80936	0.00032		2.29442	8e-05
4.68				-4.78851	0.66344		2.30426	4e-05
4.69				-4.78119	0.67972		2.30799	0.00012
4.7				-4.77535	0.6838		2.31194	0.00012
4.71				-4.77131	0.68528		2.31594	0.00012
4.72				-4.76736	0.6864		2.31998	8e-05
4.73				-4.76336	0.69684		2.32394	4e-05
4.74				-4.75768	0.6992		2.32795	4e-05
4.75				-4.73005	0.69856		2.33198	8e-05
4.76				-4.72531	0.69856		2.33598	4e-05
4.77				-4.72136	0.69848		2.33998	4e-05
4.78				-4.71732	0.69848		2.34398	4e-05
4.79				-4.71336	0.69844		2.36111	0.00112
4.8				-4.69097	0.69904		2.36594	0.00052
4.81				-4.68732	0.69908		2.36994	0.00024
4.82				-4.6812	0.69908		2.37398	0.00016
4.83				-4.6753	0.69908		2.38042	8e-05
4.84				-4.6693	0.69908		2.38598	0
4.85				-4.66334	0.70004		2.39194	8e-05
4.86				-4.65247	0.6798		2.39594	4e-05
4.87				-4.64546	0.11308		2.39994	8e-05
4.88				-4.63887	0.00264		2.40394	0.69676
4.89				-4.63335	0.00112		2.42987	0.69804
4.9				-4.62932	0.00076		2.43395	0.69792
4.91				-4.62532	0.0006		2.43795	0.6978
4.92				-4.62136	0.00048		2.44194	0.69764
4.93				-4.61732	0.00048		2.44598	0.6974
4.94				-4.61332	0.0004		2.47122	0.00112
4.95				-4.60931	0.0004		2.47599	0.0004
4.96				-4.59025	0.649		2.48198	0.00016
4.97				-4.5832	0.67632		2.48598	0.00016
4.98				-4.57932	0.6808		2.48994	8e-05
4.99				-4.57536	0.68336		2.49394	8e-05
5				-4.57136	0.68508		2.49795	8e-05
5.01				-4.56736	0.6862		2.50625	0.00024
5.02				-4.56336	0.6968		2.50998	8e-05
5.03				-4.55773	0.69924		2.51394	8e-05
5.04				-4.53	0.6986		2.51799	8e-05
5.05				-4.52535	0.6986		2.52198	4e-05
5.06				-4.52135	0.69852		2.52598	8e-05
5.07				-4.51732	0.69844		2.52998	8e-05
5.08				-4.51332	0.69844		2.53398	4e-05
5.09				-4.50545	0.69808		2.53795	0
5.1				-4.50131	0.69872		2.54194	-4e-05
5.11				-4.49736	0.69892		2.54598	0
5.12				-4.49332	0.69904		2.57303	0.00012
5.13				-4.48936	0.69904		2.57837	8e-05
5.14				-4.48532	0.699		2.58443	4e-05
5.15				-4.48132	0.699		2.59037	4e-05
5.16				-4.47732	0.69908		2.59599	0
5.17				-4.47332	0.69904		2.59998	4e-05
5.18				-4.46936	0.69904		2.62559	0.69812
5.19				-4.46536	0.69908		2.63195	0.69796
5.2				-4.46136	0.7		2.638	0.69776
5.21				-4.45246	0.67976		2.64519	0.69748
5.22				-4.44572	0.1372		2.67241	0.00092
5.23				-4.43888	0.0026		2.67809	0.0004
5.24				-4.43335	0.00108		2.68409	0.00016
5.25				-4.42936	0.0008		2.69005	0.00012
5.26				-4.42304	0.00056		2.69595	8e-05
5.27				-4.41686	0.0004		2.7063	0.00024
5.28				-4.4113	0.0004		2.70994	8e-05
5.29				-4.40709	0.4898		2.71394	0.00012
5.3				-4.38362	0.67676		2.71795	8e-05
5.31				-4.37931	0.68152		2.72198	0.00012
5.32				-4.37532	0.68388		2.72594	8e-05
5.33				-4.37132	0.6854		2.72998	0
5.34				-4.36736	0.68632		2.73398	4e-05
5.35				-4.36332	0.69696		2.73795	4e-05
5.36				-4.35764	0.69916		2.74194	8e-05
5.37				-4.32765	0.69856		2.74594	0
5.38				-4.3213	0.69852		2.771	0.00016
5.39				-4.31534	0.69844		2.77599	0.00012
5.4				-4.30545	0.69812		2.78236	4e-05
5.41				-4.30131	0.69872		2.78796	8e-05
5.42				-4.29736	0.69896		2.79194	8e-05
5.43				-4.29336	0.699		2.79598	0
5.44				-4.28931	0.69908		2.79994	0
5.45				-4.28536	0.699		2.80398	0.69652
5.46				-4.28132	0.69908		2.83034	0.698
5.47				-4.27531	0.69908		2.83394	0.69796
5.48				-4.27106	0.69904		2.83799	0.69772
5.49				-4.26736	0.69904		2.84449	0.69748
5.5				-4.26065	0.69964		2.87176	0.00072
5.51				-4.25531	0.69636		2.87801	0.00024
5.52				-4.24935	0.49528		2.88396	0.00012
5.53				-4.23917	0.00276		2.88795	0.00012
5.54				-4.23331	0.00112		2.89207	8e-05
5.55				-4.22734	0.00072		2.898	4e-05
5.56				-4.22135	0.00052		2.91333	4e-05
5.57				-4.21535	0.00048		2.91801	4e-05
5.58				-4.20931	0.00032		2.92399	8e-05
5.59				-4.19027	0.64948		2.92995	8e-05
5.6				-4.18308	0.67668		2.93599	8e-05
5.61				-4.17731	0.6824		2.93998	-4e-05
5.62				-4.17135	0.68516		2.94398	4e-05
5.63				-4.16732	0.6862		2.96112	0.00112
5.64				-4.16336	0.69964		2.96594	0.00032
5.65				-4.15404	0.69892		2.97198	0.00016
5.66				-4.14931	0.69896		2.97594	8e-05
5.67				-4.14536	0.69888		2.98311	4e-05
5.68				-4.14132	0.6988		2.99	-4e-05
5.69				-4.13732	0.69872		2.996	4e-05
5.7				-4.13332	0.69872		3.00208	0
5.71				-4.12932	0.6986		3.02556	0.69808
5.72				-4.12532	0.69856		3.02999	0.69796
5.73				-4.12132	0.69852		3.03398	0.69784
5.74				-4.11732	0.69844		3.03795	0.69772
5.75				-4.11336	0.69844		3.04194	0.6976
5.76				-4.10428	0.69836		3.04594	0.69744
5.77				-4.09931	0.69884		3.07253	0.0008
5.78				-4.09536	0.699		3.07802	0.00032
5.79				-4.09136	0.69904		3.08399	0.00012
5.8				-4.08736	0.69908		3.08999	8e-05
5.81				-4.08082	0.69904		3.09395	8e-05
5.82				-4.07488	0.69908		3.09795	8e-05
5.83				-4.07131	0.69912		3.10635	0.00028
5.84				-4.06736	0.69908		3.10994	8e-05
5.85				-4.06336	0.7002		3.11394	8e-05
5.86				-4.05024	0.61972		3.11799	8e-05
5.87				-4.04531	0.1326		3.12198	8e-05
5.88				-4.03688	0.00204		3.12598	4e-05
5.89				-4.0313	0.001		3.12998	4e-05
5.9				-4.02521	0.00064		3.13398	4e-05
5.91				-4.01935	0.00052		3.13799	4e-05
5.92				-4.01331	0.00044		3.14194	4e-05
5.93				-4.00932	0.00036		3.14598	8e-05
5.94				-3.99026	0.64972		3.17128	0.00016
5.95				-3.98314	0.67652		3.17595	0.00012
5.96				-3.97932	0.68096		3.18242	4e-05
5.97				-3.97536	0.68352		3.188	-4e-05
5.98				-3.97132	0.68512		3.19194	-4e-05
5.99				-3.96732	0.68624		3.19594	0
6				-3.96336	0.6966		3.19994	0
6.01				-3.95769	0.69916		3.20394	0.6966
6.02				-3.92903	0.6986		3.22988	0.698
6.03				-3.92535	0.69856		3.23395	0.69788
6.04				-3.92135	0.69856		3.23795	0.69772
6.05				-3.91732	0.69852		3.24194	0.6976
6.06				-3.91336	0.69844		3.24594	0.69744
6.07				-3.89016	0.69908		3.27196	0.001
6.08				-3.88531	0.69908		3.27599	0.00044
6.09				-3.88132	0.699		3.27994	0.00024
6.1				-3.87736	0.69908		3.28398	0.00016
6.11				-3.87332	0.69908		3.28799	0.00012
6.12				-3.86932	0.69908		3.29198	8e-05
6.13				-3.86532	0.69908		3.29598	8e-05
6.14				-3.86136	0.69996		3.30431	0
6.15				-3.85251	0.68028		3.30795	0.00016
6.16				-3.84503	0.04144		3.31198	8e-05
6.17				-3.83571	0.00144		3.31594	4e-05
6.18				-3.83131	0.00096		3.31998	4e-05
6.19				-3.8253	0.0006		3.32394	8e-05
6.2				-3.81931	0.00048		3.32799	8e-05
6.21				-3.81335	0.0004		3.33198	4e-05
6.22				-3.80735	0.5188		3.33594	4e-05
6.23				-3.78358	0.67788		3.33994	4e-05
6.24				-3.77936	0.68204		3.34394	0
6.25				-3.77536	0.68424		3.37491	0.00012
6.26				-3.77126	0.68592		3.38254	4e-05
6.27				-3.76536	0.68696		3.38806	0
6.28				-3.74117	0.69876		3.39395	4e-05
6.29				-3.73736	0.69872		3.39999	0
6.3				-3.73332	0.69864		3.42532	0.69808
6.31				-3.72936	0.69864		3.43	0.69792
6.32				-3.72536	0.6986		3.43595	0.6978
6.33				-3.72085	0.69848		3.44149	0.6976
6.34				-3.71512	0.69844		3.45375	0.69424
6.35				-3.7043	0.69832		3.4597	0.38288
6.36				-3.6993	0.69884		3.46394	0.02464
6.37				-3.69331	0.69904		3.47037	0.00076
6.38				-3.68735	0.69904		3.47594	0.00028
6.39				-3.68332	0.69908		3.47994	0.0002
6.4				-3.67936	0.69912		3.48398	0.00012
6.41				-3.67536	0.69908		3.48995	0.00012
6.42				-3.67132	0.699		3.49398	8e-05
6.43				-3.66736	0.69908		3.50231	-0.001
6.44				-3.66332	0.7002		3.50795	0.00016
6.45				-3.65072	0.64724		3.51198	8e-05
6.46				-3.6453	0.13644		3.51594	8e-05
6.47				-3.63883	0.00288		3.52195	8e-05
6.48				-3.63335	0.00116		3.52594	8e-05
6.49				-3.62704	0.00072		3.52994	8e-05
6.5				-3.62086	0.00056		3.53535	8e-05
6.51				-3.61534	0.0004		3.53999	4e-05
6.52				-3.6093	0.00036		3.54394	4e-05
6.53				-3.59031	0.64956		3.57131	0.00016
6.54				-3.58315	0.67656		3.57596	0.00012
6.55				-3.57931	0.68092		3.58443	4e-05
6.56				-3.57536	0.68352		3.59	4e-05
6.57				-3.57136	0.68528		3.59595	8e-05
6.58				-3.56736	0.68624		3.59998	4e-05
6.59				-3.56336	0.6968		3.60398	0.69656
6.6				-3.55763	0.69916		3.62966	0.69804
6.61				-3.52999	0.6986		3.63395	0.69792
6.62				-3.5253	0.69856		3.63795	0.69772
6.63				-3.52132	0.69852		3.6421	0.69752
6.64				-3.51732	0.69844		3.65233	0.68936
6.65				-3.51332	0.69844		3.65969	0.36948
6.66				-3.50428	0.69828		3.66839	0.00144
6.67				-3.49936	0.69892		3.67396	0.00036
6.68				-3.49536	0.69904		3.67996	0.00012
6.69				-3.49136	0.69908		3.68398	0.00012
6.7				-3.48732	0.69904		3.68795	0.00012
6.71				-3.48336	0.69904		3.69395	4e-05
6.72				-3.47932	0.69904		3.70233	0
6.73				-3.47532	0.69908		3.71333	0.00012
6.74				-3.47131	0.69904		3.71799	8e-05
6.75				-3.46732	0.69904		3.72195	4e-05
6.76				-3.45894	0.69792		3.72598	4e-05
6.77				-3.45119	0.64652		3.72998	8e-05
6.78				-3.44562	0.11432		3.73398	4e-05
6.79				-3.43888	0.00256		3.73795	4e-05
6.8				-3.43335	0.00112		3.74194	4e-05
6.81				-3.42932	0.0008		3.74594	0.00156
6.82				-3.42331	0.0006		3.78787	0
6.83				-3.41692	0.00048		3.79395	-4e-05
6.84				-3.41135	0.00032		3.79995	0
6.85				-3.40735	0.51672		3.82537	0.69808
6.86				-3.38358	0.67792		3.83016	0.69792
6.87				-3.37936	0.682		3.83594	0.69776
6.88				-3.37536	0.6842		3.83999	0.69768
6.89				-3.37132	0.6856		3.84398	0.69748
6.9				-3.36732	0.68656		3.85368	0.69508
6.91				-3.36332	0.69688		3.85959	0.37112
6.92				-3.35764	0.69924		3.86399	0.0234
6.93				-3.3299	0.69864		3.87041	0.00076
6.94				-3.32531	0.6986		3.87612	0.00024
6.95				-3.32136	0.69852		3.8843	0.00012
6.96				-3.31732	0.69844		3.88998	0.00012
6.97				-3.31281	0.69848		3.89599	0
6.98				-3.28879	0.69904		3.90635	0.00024
6.99				-3.28335	0.69904		3.91199	8e-05
7				-3.2773	0.69904		3.91595	8e-05
7.01				-3.2713	0.69908		3.91994	4e-05
7.02				-3.2653	0.69904		3.92398	4e-05
7.03				-3.24889	0.50056		3.92799	4e-05
7.04				-3.24334	0.0226		3.93198	0
7.05				-3.23486	0.00144		3.93598	0
7.06				-3.22935	0.0008		3.93998	4e-05
7.07				-3.22331	0.00064		3.94398	0
7.08				-3.21931	0.00052		3.96121	0.00104
7.09				-3.21531	0.0004		3.96599	0.00044
7.1				-3.20908	0.62928		3.96998	0.00024
7.11				-3.16941	0.68596		3.97398	0.00016
7.12				-3.16531	0.6868		3.98043	4e-05
7.13				-3.13754	0.69872		3.98614	4e-05
7.14				-3.13331	0.69868		3.99194	4e-05
7.15				-3.12936	0.69856		3.99594	-4e-05
7.16				-3.12531	0.6986		3.99998	0
7.17				-3.12136	0.69856		4.02533	0.69804
7.18				-3.11736	0.69848		4.02994	0.698
7.19				-3.11336	0.69844		4.03399	0.69788
7.2				-3.10936	0.69888		4.03799	0.69776
7.21				-3.0869	0.69908		4.04194	0.69756
7.22				-3.08131	0.69908		4.04598	0.69744
7.23				-3.07732	0.69904		4.07126	0.00104
7.24				-3.07286	0.69908		4.07594	0.0004
7.25				-3.0673	0.69904		4.07994	0.0002
7.26				-3.06134	0.69996		4.08398	0.00016
7.27				-3.0553	0.69636		4.08799	8e-05
7.28				-3.04891	0.45132		4.09194	8e-05
7.29				-3.03931	0.00272		4.09594	4e-05
7.3				-3.03336	0.00112		4.10431	4e-05
7.31				-3.02931	0.00076		4.10799	0.0002
7.32				-3.02532	0.0006		4.11194	4e-05
7.33				-3.02136	0.00052		4.11594	8e-05
7.34				-3.01736	0.0004		4.11998	8e-05
7.35				-3.01332	0.0004		4.12398	8e-05
7.36				-3.00936	0.00032		4.12799	8e-05
7.37				-2.99029	0.64908		4.13194	4e-05
7.38				-2.98314	0.67636		4.13598	0
7.39				-2.97936	0.68072		4.13994	4e-05
7.4				-2.97536	0.6834		4.14398	4e-05
7.41				-2.97136	0.68512		4.16117	0.00112
7.42				-2.96732	0.68624		4.16599	0.00036
7.43				-2.96332	0.6968		4.16994	0.00024
7.44				-2.95404	0.69892		4.17394	0.00016
7.45				-2.94893	0.69896		4.18037	8e-05
7.46				-2.94331	0.69884		4.18595	8e-05
7.47				-2.9373	0.69872		4.18998	4e-05
7.48				-2.93134	0.69864		4.19394	0
7.49				-2.92531	0.6986		4.19799	0
7.5				-2.91931	0.69852		4.20194	0
7.51				-2.91535	0.69848		4.22544	0.69808
7.52				-2.90986	0.69828		4.22999	0.69804
7.53				-2.8815	0.69908		4.23394	0.69784
7.54				-2.87735	0.69908		4.23848	0.69772
7.55				-2.87336	0.69908		4.244	0.69748
7.56				-2.86932	0.69908		4.25372	0.69436
7.57				-2.86532	0.69912		4.25965	0.38544
7.58				-2.86132	0.69996		4.26395	0.02324
7.59				-2.85251	0.68084		4.27043	0.00076
7.6				-2.84572	0.11944		4.27599	0.00024
7.61				-2.83893	0.00256		4.27998	0.00024
7.62				-2.83331	0.00108		4.28398	0.0002
7.63				-2.82932	0.00076		4.28795	8e-05
7.64				-2.82536	0.00064		4.29194	4e-05
7.65				-2.82136	0.00052		4.29594	4e-05
7.66				-2.8153	0.00036		4.3043	-4e-05
7.67				-2.81132	0.0004		4.308	0.00012
7.68				-2.80736	0.5198		4.31198	8e-05
7.69				-2.78272	0.67892		4.31598	8e-05
7.7				-2.77736	0.68324		4.32196	8e-05
7.71				-2.77336	0.68496		4.32598	8e-05
7.72				-2.76936	0.68608		4.32994	4e-05
7.73				-2.76536	0.68696		4.33398	4e-05
7.74				-2.74119	0.69876		4.33795	8e-05
7.75				-2.73732	0.69872		4.34194	4e-05
7.76				-2.73336	0.69868		4.34598	8e-05
7.77				-2.72932	0.6986		4.37511	0.00012
7.78				-2.72532	0.69856		4.38238	8e-05
7.79				-2.72132	0.69852		4.3886	4e-05
7.8				-2.71732	0.69844		4.39396	0
7.81				-2.71332	0.69844		4.39795	8e-05
7.82				-2.70904	0.69896		4.40198	-4e-05
7.83				-2.68387	0.69904		4.42676	0.69812
7.84				-2.67935	0.69908		4.43199	0.69792
7.85				-2.67312	0.69908		4.43598	0.69784
7.86				-2.66734	0.69904		4.44041	0.6976
7.87				-2.65989	0.69916		4.44625	0.69676
7.88				-2.65532	0.6964		4.47586	0.00024
7.89				-2.64955	0.51128		4.48204	0.00016
7.9				-2.64536	0.0894		4.48801	8e-05
7.91				-2.63889	0.00252		4.49399	8e-05
7.92				-2.63331	0.00112		4.50591	0.00028
7.93				-2.62932	0.00076		4.51196	4e-05
7.94				-2.62536	0.00064		4.51949	8e-05
7.95				-2.62132	0.00056		4.52394	4e-05
7.96				-2.61736	0.00044		4.52796	8e-05
7.97				-2.61336	0.0004		4.53194	8e-05
7.98				-2.60936	0.00032		4.53598	4e-05
7.99				-2.59032	0.64884		4.53998	4e-05
8				-2.58162	0.67844		4.54394	8e-05
8.01				-2.57735	0.68224		4.56112	0.00108
8.02				-2.57332	0.68432		4.56595	0.0004
8.03				-2.56932	0.68572		4.56998	0.00028
8.04				-2.56536	0.6866		4.57394	0.00016
8.05				-2.54089	0.69884		4.58042	4e-05
8.06				-2.53736	0.69872		4.58594	4e-05
8.07				-2.53332	0.69864		4.58998	0
8.08				-2.52936	0.69864		4.59398	0
8.09				-2.52532	0.6986		4.59799	4e-05
8.1				-2.52136	0.69852		4.60194	-4e-05
8.11				-2.51732	0.69848		4.62539	0.69808
8.12				-2.51336	0.69844		4.63238	0.69788
8.13				-2.50932	0.69836		4.63847	0.69776
8.14				-2.47773	0.69908		4.64395	0.69748
8.15				-2.47331	0.69904		4.65377	0.69004
8.16				-2.46932	0.69908		4.66192	0.11512
8.17				-2.46536	0.70024		4.67045	0.00076
8.18				-2.4525	0.68		4.67608	0.00032
8.19				-2.44566	0.11548		4.68201	0.00012
8.2				-2.43683	0.0018		4.68801	0.00012
8.21				-2.43131	0.00096		4.69399	8e-05
8.22				-2.42531	0.00064		4.7043	4e-05
8.23				-2.42136	0.00056		4.70795	0.0002
8.24				-2.41732	0.00044		4.71194	4e-05
8.25				-2.41336	0.0004		4.71598	8e-05
8.26				-2.40936	0.0004		4.7202	8e-05
8.27				-2.39013	0.65056		4.72599	8e-05
8.28				-2.38319	0.67652		4.72998	0
8.29				-2.37735	0.68224		4.73394	4e-05
8.3				-2.37332	0.68432		4.74045	0.00012
8.31				-2.36932	0.68568		4.7461	8e-05
8.32				-2.36509	0.69576		4.77141	0.00016
8.33				-2.33801	0.69872		4.77595	0.00012
8.34				-2.33336	0.69872		4.78265	8e-05
8.35				-2.32885	0.6986		4.78796	4e-05
8.36				-2.32331	0.69856		4.79194	4e-05
8.37				-2.31936	0.69852		4.79801	4e-05
8.38				-2.31532	0.69856		4.80395	0.69664
8.39				-2.31136	0.69844		4.82944	0.69804
8.4				-2.30227	0.6986		4.83405	0.69792
8.41				-2.29735	0.69896		4.83999	0.69768
8.42				-2.29332	0.69908		4.84595	0.6974
8.43				-2.28936	0.69904		4.87126	0.00104
8.44				-2.28536	0.69908		4.87595	0.0004
8.45				-2.28132	0.69908		4.87998	0.00024
8.46				-2.27508	0.69908		4.88394	0.00016
8.47				-2.26903	0.69904		4.88795	0.00012
8.48				-2.26324	0.70024		4.89198	4e-05
8.49				-2.25249	0.68008		4.89594	4e-05
8.5				-2.24566	0.11464		4.90436	4e-05
8.51				-2.23688	0.0018		4.90995	0.00012
8.52				-2.23126	0.00092		4.91394	8e-05
8.53				-2.22531	0.00064		4.91795	0.00012
8.54				-2.21935	0.00048		4.92194	8e-05
8.55				-2.21536	0.0004		4.92796	8e-05
8.56				-2.20926	0.00032		4.93198	0.00012
8.57				-2.18892	0.6604		4.93598	4e-05
8.58				-2.18114	0.67928		4.94149	4e-05
8.59				-2.17535	0.68348		4.96191	0.00084
8.6				-2.17135	0.68512		4.96801	0.00028
8.61				-2.16732	0.68628		4.97399	8e-05
8.62				-2.16332	0.6968		4.98241	4e-05
8.63				-2.15493	0.69888		4.988	4e-05
8.64				-2.14934	0.69892		4.99198	0
8.65				-2.14325	0.69884		4.99598	0
8.66				-2.1373	0.69876		4.99998	-4e-05
8.67				-2.1313	0.6986		5.00394	0.69668
8.68				-2.12534	0.69856		5.02929	0.69808
8.69				-2.12132	0.69848		5.03395	0.69792
8.7				-2.11735	0.69852		5.03799	0.69776
8.71				-2.11135	0.69844		5.04194	0.6976
8.72				-2.10231	0.6986		5.04598	0.6974
8.73				-2.09681	0.699		5.07274	0.00056
8.74				-2.09332	0.69904		5.07834	0.00028
8.75				-2.08932	0.69904		5.086	8e-05
8.76				-2.08536	0.69908		5.092	0.00016
8.77				-2.08136	0.69904		5.09797	4e-05
8.78				-2.07736	0.69904		5.10629	0.00028
8.79				-2.07332	0.69908		5.10998	8e-05
8.8				-2.06731	0.69908		5.11398	8e-05
8.81				-2.06336	0.70016		5.11795	8e-05
8.82				-2.05067	0.64364		5.12194	4e-05
8.83				-2.04531	0.12576		5.12598	4e-05
8.84				-2.03889	0.00284		5.12998	4e-05
8.85				-2.03335	0.0012		5.13398	4e-05
8.86				-2.02932	0.00084		5.13795	4e-05
8.87				-2.0249	0.00068		5.14194	8e-05
8.88				-2.01892	0.00044		5.14598	4e-05
8.89				-2.01134	0.00032		5.17135	0.00016
8.9				-1.99026	0.64992		5.17599	0.00012
8.91				-1.9831	0.67656		5.18246	8e-05
8.92				-1.97731	0.68236		5.188	4e-05
8.93				-1.97332	0.68444		5.19198	0
8.94				-1.96936	0.68576		5.19594	0
8.95				-1.96532	0.68668		5.19999	8e-05
8.96				-1.93995	0.69876		5.20398	0.69668
8.97				-1.93532	0.69872		5.22928	0.69804
8.98				-1.93136	0.6986		5.23395	0.69788
8.99				-1.92732	0.69868		5.23799	0.69776
9				-1.92336	0.69856		5.24194	0.6976
9.01				-1.91936	0.69848		5.24598	0.6974
9.02				-1.91532	0.69852		5.27293	0.00068
9.03				-1.91132	0.69844		5.27799	0.00028
9.04				-1.90226	0.6986		5.28531	0.00016
9.05				-1.89704	0.69896		5.28995	8e-05
9.06				-1.89335	0.69904		5.29394	4e-05
9.07				-1.88936	0.69908		5.29795	4e-05
9.08				-1.88536	0.69908		5.30629	0.00028
9.09				-1.88107	0.69912		5.30994	0.00012
9.1				-1.87531	0.69908		5.31394	0.00012
9.11				-1.87132	0.699		5.31799	8e-05
9.12				-1.86732	0.69904		5.32198	8e-05
9.13				-1.86131	0.69996		5.32598	8e-05
9.14				-1.85472	0.6934		5.32998	8e-05
9.15				-1.84935	0.49544		5.33396	8e-05
9.16				-1.84536	0.08796		5.33826	4e-05
9.17				-1.83893	0.00252		5.3443	4e-05
9.18				-1.83335	0.00116		5.36116	0.0012
9.19				-1.82936	0.00076		5.36599	0.00044
9.2				-1.82532	0.0006		5.36994	0.00024
9.21				-1.82132	0.00048		5.37394	0.00016
9.22				-1.81711	0.00044		5.38041	8e-05
9.23				-1.81095	0.00032		5.38598	4e-05
9.24				-1.79033	0.64916		5.38999	8e-05
9.25				-1.78247	0.67788		5.39394	4e-05
9.26				-1.77735	0.6826		5.39795	4e-05
9.27				-1.77121	0.68508		5.40194	-4e-05
9.28				-1.76534	0.6866		5.42538	0.69812
9.29				-1.74004	0.69876		5.42994	0.698
9.3				-1.73531	0.69868		5.43394	0.6978
9.31				-1.73136	0.69868		5.43799	0.69776
9.32				-1.72736	0.6986		5.44194	0.69756
9.33				-1.72336	0.69856		5.44598	0.6974
9.34				-1.71936	0.69852		5.47116	0.00088
9.35				-1.71536	0.69852		5.47655	0.00024
9.36				-1.71136	0.69844		5.48249	0.00016
9.37				-1.70227	0.69864		5.4882	0.00012
9.38				-1.69731	0.699		5.49399	4e-05
9.39				-1.69332	0.69904		5.50535	0.00028
9.4				-1.68932	0.69904		5.51199	0.00012
9.41				-1.68532	0.69904		5.51797	4e-05
9.42				-1.68132	0.69904		5.52399	8e-05
9.43				-1.67736	0.69912		5.52995	8e-05
9.44				-1.67336	0.69908		5.5368	4e-05
9.45				-1.66936	0.69904		5.54199	8e-05
9.46				-1.66532	0.69908		5.56115	0.00108
9.47				-1.66136	0.7		5.56599	0.00044
9.48				-1.65255	0.68108		5.56995	0.00024
9.49				-1.64572	0.11608		5.57394	0.00016
9.5				-1.63883	0.00252		5.58137	8e-05
9.51				-1.63335	0.00112		5.58594	8e-05
9.52				-1.62932	0.00088		5.58995	4e-05
9.53				-1.62536	0.0006		5.59394	0
9.54				-1.62132	0.00052		5.60011	4e-05
9.55				-1.61736	0.00052		5.6254	0.69804
9.56				-1.61332	0.00032		5.62996	0.69796
9.57				-1.60932	0.0004		5.63599	0.69776
9.58				-1.59033	0.64868		5.63998	0.6976
9.59				-1.58314	0.67604		5.64398	0.69748
9.6				-1.57936	0.68064		5.65372	0.6936
9.61				-1.57536	0.68336		5.65964	0.36504
9.62				-1.57136	0.68496		5.66399	0.0198
9.63				-1.56732	0.68612		5.67151	0.00052
9.64				-1.56336	0.69764		5.67797	0.00024
9.65				-1.55762	0.6992		5.68405	0.00012
9.66				-1.52999	0.6986		5.69002	8e-05
9.67				-1.52531	0.6986		5.69605	4e-05
9.68				-1.52119	0.69852		5.70625	0.00028
9.69				-1.51504	0.6984		5.71199	8e-05
9.7				-1.50873	0.69868		5.71801	8e-05
9.71				-1.47816	0.69912		5.72399	4e-05
9.72				-1.47334	0.69908		5.72795	4e-05
9.73				-1.46731	0.69908		5.73198	8e-05
9.74				-1.46332	0.7002		5.73598	4e-05
9.75				-1.45067	0.64324		5.73994	4e-05
9.76				-1.44531	0.08584		5.74394	4e-05
9.77				-1.43883	0.00276		5.76108	0.00108
9.78				-1.43335	0.0012		5.76599	0.0004
9.79				-1.42932	0.0008		5.76994	0.00016
9.8				-1.42536	0.0006		5.77394	8e-05
9.81				-1.42132	0.00048		5.78042	8e-05
9.82				-1.41736	0.00048		5.78595	4e-05
9.83				-1.41332	0.0004		5.78994	4e-05
9.84				-1.40932	0.0004		5.79394	4e-05
9.85				-1.39024	0.64952		5.79815	4e-05
9.86				-1.3831	0.67628		5.82546	0.69808
9.87				-1.37887	0.68184		5.82996	0.698
9.88				-1.3731	0.68452		5.83394	0.69788
9.89				-1.36932	0.68568		5.83795	0.69768
9.9				-1.3651	0.68668		5.84199	0.69756
9.91				-1.33961	0.69876		5.84594	0.69736
9.92				-1.33334	0.69868		5.87457	0.00052
9.93				-1.32731	0.6986		5.87995	0.0002
9.94				-1.32135	0.69856		5.88395	0.00016
9.95				-1.31535	0.69852		5.88799	8e-05
9.96				-1.30931	0.6984		5.89194	4e-05
9.97				-1.28752	0.69908		5.89598	0
9.98				-1.28322	0.69908		5.91344	0.00012
9.99				-1.27936	0.69908		5.9181	8e-05
10				-1.27532	0.69904		5.92405	0.00012
10.01				-1.27132	0.69908		5.93	8e-05
10.02				-1.26736	0.69904		5.93595	4e-05
10.03				-1.26336	0.7002		5.94196	4e-05
10.04				-1.24866	0.45312		5.96191	0.0008
10.05				-1.24327	0.02048		5.968	0.00028
10.06				-1.23485	0.00144		5.97199	0.0002
10.07				-1.22931	0.00076		5.97594	0.00012
10.08				-1.22331	0.00056		5.98237	8e-05
10.09				-1.21936	0.00056		5.9891	8e-05
10.1				-1.21532	0.0004		5.996	4e-05
10.11				-1.21132	0.00036		6.002	4e-05
10.12				-1.20732	0.51492		6.02535	0.69804
10.13				-1.18358	0.67784		6.02998	0.69796
10.14				-1.17931	0.68228		6.03398	0.69792
10.15				-1.17335	0.68492		6.03795	0.69772
10.16				-1.16936	0.68608		6.04198	0.69756
10.17				-1.16536	0.68696		6.04595	0.69736
10.18				-1.13791	0.69872		6.07292	0.00056
10.19				-1.13331	0.69864		6.07802	0.00024
10.2				-1.12936	0.69864		6.08396	0.0002
10.21				-1.12532	0.69856		6.08799	0.00012
10.22				-1.12134	0.69856		6.09194	4e-05
10.23				-1.1171	0.69852		6.09594	4e-05
10.24				-1.11101	0.69844		6.1043	4e-05
10.25				-1.08794	0.69904		6.10795	0.00016
10.26				-1.0833	0.69904		6.11199	8e-05
10.27				-1.07735	0.69908		6.11594	8e-05
10.28				-1.07331	0.69908		6.11998	8e-05
10.29				-1.06936	0.69908		6.12398	8e-05
10.3				-1.06536	0.69916		6.12925	4e-05
10.31				-1.06132	0.69992		6.13599	8e-05
				-1.0525	0.67944		6.13999	8e-05
				-1.04566	0.11296		6.14398	0
				-1.03888	0.00256		6.16121	0.00108
				-1.03335	0.00116		6.16599	0.0004
				-1.02936	0.0008		6.16998	0.00028
				-1.02532	0.00064		6.17398	0.00016
				-1.02136	0.00056		6.18047	8e-05
				-1.01736	0.00044		6.18599	4e-05
				-1.01331	0.00036		6.19194	4e-05
				-1.00932	0.00036		6.19598	0
				-0.9881	0.67		6.19994	0
				-0.9811	0.68084		6.20394	0.69664
				-0.9753	0.68432		6.22939	0.69804
				-0.9693	0.68628		6.23395	0.69792
				-0.96335	0.697		6.23799	0.69772
				-0.95405	0.69892		6.24198	0.69756
				-0.9493	0.699		6.24625	0.69676
				-0.9433	0.69884		6.27577	0.00024
				-0.93932	0.69876		6.27998	0.00012
				-0.93536	0.69872		6.28394	0.00012
				-0.93132	0.69864		6.28794	0.00016
				-0.92731	0.6986		6.29198	4e-05
				-0.92336	0.6986		6.29598	8e-05
				-0.91936	0.69856		6.30426	0
				-0.91536	0.69852		6.30795	0.00012
				-0.90985	0.69844		6.31198	8e-05
				-0.88648	0.69904		6.31598	4e-05
				-0.88106	0.69908		6.31994	4e-05
				-0.87534	0.69908		6.32398	8e-05
				-0.87131	0.69908		6.32799	8e-05
				-0.86735	0.69904		6.33395	8e-05
				-0.8507	0.64304		6.33795	4e-05
				-0.8452	0.11532		6.34194	4e-05
				-0.83688	0.00188		6.34595	4e-05
				-0.83135	0.00096		6.37107	0.0002
				-0.8253	0.0006		6.37599	8e-05
				-0.81931	0.00052		6.38242	8e-05
				-0.81532	0.0004		6.38795	4e-05
				-0.81132	0.00036		6.39198	4e-05
				-0.80736	0.5182		6.39594	0
				-0.78212	0.68056		6.39994	0
				-0.7753	0.68432		6.40394	0.69692
				-0.76935	0.6862		6.43301	0.69788
				-0.76334	0.69696		6.43801	0.69772
				-0.75147	0.69916		6.44395	0.69744
				-0.74371	0.69884		6.47116	0.00112
				-0.73735	0.69872		6.47802	0.00028
				-0.73131	0.6986		6.48396	0.00016
				-0.72732	0.6986		6.492	8e-05
				-0.72332	0.6986		6.49798	8e-05
				-0.71932	0.69848		6.50834	0.00016
				-0.71532	0.69852		6.51399	8e-05
				-0.71132	0.69844		6.52004	4e-05
				-0.70732	0.6992		6.52595	4e-05
				-0.68564	0.69916		6.532	8e-05
				-0.68131	0.69916		6.53797	4e-05
				-0.67732	0.69912		6.54408	4e-05
				-0.67332	0.69912		6.57101	0.00016
				-0.66932	0.69912		6.57605	4e-05
				-0.66532	0.69916		6.58448	0
				-0.66132	0.69992		6.58999	0
				-0.65255	0.67972		6.59599	4e-05
				-0.64415	0.0242		6.60198	0
				-0.63688	0.00172		6.62579	0.69808
				-0.63105	0.0008		6.63199	0.69796
				-0.6248	0.0006		6.63594	0.69776
				-0.619	0.00048		6.63999	0.69764
				-0.6133	0.0004		6.64399	0.6974
				-0.6073	0.50796		6.67143	0.00072
				-0.58357	0.67748		6.67801	0.00028
				-0.57919	0.6818		6.68399	0.00016
				-0.57535	0.684		6.688	8e-05
				-0.57136	0.68548		6.69194	4e-05
				-0.56732	0.68648		6.69594	4e-05
				-0.56336	0.69668		6.70427	0
				-0.55772	0.6992		6.70795	0.00016
				-0.5295	0.6986		6.7124	8e-05
				-0.52334	0.6986		6.71594	4e-05
				-0.5173	0.69852		6.72016	8e-05
				-0.5113	0.69848		6.72599	4e-05
				-0.50732	0.69884		6.72998	8e-05
				-0.47954	0.69912		6.73398	4e-05
				-0.47531	0.69908		6.73995	4e-05
				-0.47132	0.69908		6.74399	4e-05
				-0.46732	0.69908		6.76117	0.00108
				-0.46332	0.70028		6.76594	0.0004
				-0.45061	0.62268		6.77038	0.00016
				-0.44536	0.11848		6.77632	0.00012
				-0.43889	0.00276		6.78454	4e-05
				-0.43331	0.00112		6.78999	4e-05
				-0.42931	0.0008		6.79609	8e-05
				-0.42536	0.00064		6.80209	-4e-05
				-0.42136	0.00052		6.82552	0.69808
				-0.41732	0.00044		6.82999	0.698
				-0.41332	0.0004		6.83398	0.69792
				-0.40936	0.00032		6.83795	0.69772
				-0.39033	0.6496		6.84194	0.69756
				-0.38315	0.6764		6.84598	0.6974
				-0.37932	0.68144		6.87129	0.00088
				-0.373	0.68488		6.87594	0.00032
				-0.36731	0.68624		6.87994	0.0002
				-0.36336	0.69668		6.88394	0.00016
				-0.35773	0.6992		6.88794	0.00012
				-0.3296	0.69864		6.89194	4e-05
				-0.3233	0.69856		6.89598	4e-05
				-0.31735	0.69848		6.91425	4e-05
				-0.3113	0.69844		6.92004	8e-05
				-0.28748	0.6992		6.92595	8e-05
				-0.28134	0.69916		6.93195	8e-05
				-0.27527	0.69916		6.93804	4e-05
				-0.2693	0.69912		6.94395	4e-05
				-0.26334	0.7002		6.97102	0.00016
				-0.25251	0.6774		6.97599	8e-05
				-0.2457	0.09616		6.98237	0.00012
				-0.23883	0.00236		6.988	8e-05
				-0.23331	0.00112		6.99198	4e-05
				-0.22931	0.0008		6.99594	-4e-05
				-0.22532	0.0006		6.99998	4e-05
				-0.22136	0.00052		7.00398	0.69668
				-0.21732	0.00048		7.03109	0.69796
				-0.21332	0.00036		7.03607	0.69784
				-0.20936	0.00032		7.04205	0.69756
				-0.19029	0.64856		7.05375	0.69192
				-0.18314	0.67596		7.06168	0.10532
				-0.17936	0.6804		7.07044	0.00064
				-0.17536	0.6834		7.076	0.00028
				-0.17131	0.68496		7.08323	0.00016
				-0.16736	0.68608		7.08795	4e-05
				-0.16332	0.6992		7.09198	4e-05
				-0.15411	0.69892		7.09801	4e-05
				-0.14936	0.69892		7.10829	0.00012
				-0.14397	0.69884		7.11194	8e-05
				-0.1388	0.69872		7.11598	4e-05
				-0.13278	0.69868		7.11994	4e-05
				-0.12734	0.6986		7.12394	8e-05
				-0.1213	0.69856		7.12795	8e-05
				-0.1153	0.69848		7.13198	8e-05
				-0.10931	0.69844		7.13594	0
				-0.08645	0.6992		7.13994	4e-05
				-0.08135	0.69916		7.14394	8e-05
				-0.07531	0.69916		7.16116	0.00104
				-0.07132	0.69916		7.16599	0.0004
				-0.06732	0.69912		7.16998	0.00016
				-0.06332	0.70024		7.17398	0.00016
				-0.05078	0.63748		7.18041	4e-05
				-0.04535	0.10304		7.18599	0
				-0.03893	0.00268		7.19194	8e-05
				-0.03335	0.00112		7.19594	4e-05
				-0.02932	0.0008		7.19994	0
				-0.02532	0.0006		7.20398	0.69676
				-0.02136	0.00048		7.22929	0.69804
				-0.01731	0.0004		7.23395	0.69792
				-0.01336	0.00044		7.23799	0.69772
				-0.00936	0.00028		7.24194	0.6976
				0.01224	0.67068		7.24594	0.69736
				0.01886	0.68084		7.27121	0.001
				0.02264	0.68336		7.27595	0.0004
				0.02664	0.68504		7.27994	0.00016
				0.03064	0.68612		7.28398	8e-05
				0.03464	0.68696		7.28799	0.00012
				0.05884	0.69888		7.29199	8e-05
				0.06268	0.69872		7.29594	4e-05
				0.06906	0.69868		7.30426	0
				0.07469	0.69856		7.30799	0.00012
				0.07864	0.6986		7.31198	8e-05
				0.08268	0.69844		7.31594	4e-05
				0.08664	0.69848		7.31998	4e-05
				0.09068	0.69844		7.32394	8e-05
				0.11316	0.69916		7.32799	8e-05
				0.11892	0.69912		7.33452	-4e-05
				0.12301	0.69916		7.34019	8e-05
				0.12866	0.69916		7.34595	4e-05
				0.13466	0.69916		7.37112	0.00016
				0.14938	0.63024		7.37599	0.00012
				0.15465	0.10604		7.38242	4e-05
				0.16317	0.0018		7.38796	-4e-05
				0.16869	0.001		7.39198	4e-05
				0.17466	0.00064		7.39598	4e-05
				0.17869	0.00056		7.40199	4e-05
				0.18269	0.00044		7.42542	0.69808
				0.18664	0.0004		7.42999	0.69796
				0.19068	0.00036		7.43398	0.69788
				0.20972	0.64972		7.43799	0.69772
				0.21685	0.67612		7.44198	0.69748
				0.22064	0.6806		7.44598	0.6974
				0.22464	0.68328		7.4715	0.0008
				0.22864	0.685		7.47649	0.00032
				0.23264	0.68616		7.48248	0.00016
				0.23668	0.697		7.48837	8e-05
				0.24236	0.6992		7.49399	4e-05
				0.27001	0.6986		7.50479	0.00016
				0.27465	0.6986		7.51052	0.00012
				0.27864	0.69852		7.5161	8e-05
				0.28268	0.69852		7.52195	0.00012
				0.28668	0.69852		7.52815	0
				0.29068	0.69844		7.53545	0
				0.31248	0.6992		7.54199	-4e-05
				0.31665	0.69916		7.56117	0.00108
				0.32064	0.69916		7.56598	0.0004
				0.3267	0.69912		7.56994	0.0002
				0.33069	0.6992		7.57394	0.00016
				0.33468	0.69916		7.58037	4e-05
				0.34015	0.69876		7.58598	4e-05
				0.3496	0.58016		7.58995	0
				0.35465	0.06456		7.59394	4e-05
				0.36111	0.00236		7.59999	4e-05
				0.36665	0.00108		7.60394	0.69696
				0.37064	0.00076		7.6299	0.69804
				0.37468	0.0006		7.63595	0.6978
				0.37864	0.00052		7.64195	0.69756
				0.38268	0.00044		7.65378	0.6914
				0.38869	0.00036		7.66158	0.12212
				0.41953	0.63964		7.66838	0.00128
				0.42465	0.66812		7.67399	0.00032
				0.4308	0.679		7.678	0.00028
				0.43465	0.68212		7.68194	0.00016
				0.45918	0.69876		7.68594	0.00012
				0.46264	0.69876		7.68998	8e-05
				0.46668	0.69868		7.69394	8e-05
				0.47068	0.6986		7.69795	0
				0.47468	0.6986		7.71336	8e-05
				0.47917	0.69852		7.71799	4e-05
				0.48495	0.69844		7.72198	0
				0.49064	0.69844		7.72598	8e-05
				0.51242	0.69908		7.72995	4e-05
				0.51664	0.69912		7.73394	4e-05
				0.52064	0.69916		7.73999	4e-05
				0.52464	0.69908		7.74399	4e-05
				0.52868	0.6992		7.76108	0.00104
				0.53268	0.69908		7.76651	0.00032
				0.53664	0.7002		7.77194	0.00012
				0.5493	0.61564		7.77619	4e-05
				0.55523	0.04616		7.7858	4e-05
				0.56322	0.0018		7.79205	4e-05
				0.56866	0.00092		7.79804	0
				0.5747	0.00064		7.804	0.6968
				0.58065	0.00052		7.82935	0.69804
				0.58464	0.00032		7.83396	0.69788
				0.59065	0.00036		7.83995	0.69768
				0.60972	0.6488		7.84398	0.69744
				0.61681	0.67592		7.85375	0.69204
				0.6232	0.68212		7.85958	0.34256
				0.62869	0.68476		7.86395	0.01768
				0.63268	0.68592		7.87042	0.0006
				0.63668	0.69696		7.87599	0.00028
				0.64309	0.699		7.87998	0.00016
				0.67011	0.69864		7.88394	8e-05
				0.6747	0.6986		7.88799	8e-05
				0.68066	0.69856		7.89219	8e-05
				0.68666	0.69844		7.89795	4e-05
				0.6927	0.6988		7.90635	0.00024
				0.72239	0.69908		7.91248	8e-05
				0.72869	0.69904		7.91843	8e-05
				0.7347	0.69908		7.92395	8e-05
				0.75084	0.53344		7.92795	4e-05
				0.75469	0.13088		7.93198	4e-05
				0.76259	0.00216		7.93598	8e-05
				0.76664	0.00124		7.93996	4e-05
				0.77068	0.0008		7.94599	8e-05
				0.77699	0.00056		7.97135	0.00012
				0.78275	0.0004		7.97599	0.00012
				0.7887	0.00032		7.98438	4e-05
				0.81038	0.66596		7.98996	-4e-05
				0.81891	0.68128		7.99595	4e-05
				0.82465	0.68456		7.99998	4e-05
				0.82868	0.68588		8.00398	0.6968
				0.83264	0.68676		8.0294	0.69804
				0.84029	0.6998		8.03399	0.69788
				0.85058	0.699		8.03795	0.69772
				0.85597	0.69884		8.04198	0.69756
				0.86266	0.69876		8.04598	0.69736
				0.86873	0.69856		8.07291	0.00056
				0.8747	0.6986		8.07795	0.00024
				0.88074	0.69852		8.08445	0.00012
				0.88665	0.69848		8.09199	8e-05
				0.89265	0.6988		8.09807	4e-05
				0.92038	0.69908		8.1084	8e-05
				0.92469	0.69904		8.11409	4e-05
				0.92868	0.69908		8.11999	4e-05
				0.93268	0.69912		8.12595	0
				0.93668	0.7002		8.12994	8e-05
				0.94949	0.63096		8.13398	8e-05
				0.95469	0.1114		8.13799	4e-05
				0.96116	0.00272		8.14194	4e-05
				0.96665	0.00116		8.14594	4e-05
				0.97265	0.00068		8.17109	0.00016
				0.97664	0.0006		8.176	0.00012
				0.98265	0.00044		8.18242	8e-05
				0.98904	0.00032		8.18795	0
				1.00973	0.65004		8.19198	4e-05
				1.01687	0.67636		8.19594	4e-05
				1.02266	0.68232		8.19998	4e-05
				1.02866	0.68512		8.20394	0.69684
				1.03465	0.68668		8.22929	0.69804
				1.06096	0.6988		8.23399	0.69788
				1.06468	0.69872		8.23795	0.69772
				1.06864	0.6986		8.24198	0.69756
				1.07268	0.6986		8.24594	0.69736
				1.07668	0.6986		8.27126	0.001
				1.08068	0.69856		8.27599	0.00032
				1.08468	0.69852		8.28194	0.00016
				1.08868	0.69844		8.29025	0.00012
				1.09268	0.6988		8.29598	8e-05
				1.12299	0.69912		8.30431	0
				1.1287	0.69908		8.30795	0.00016
				1.13465	0.69912		8.31194	0.00012
				1.14935	0.6352		8.31598	8e-05
				1.15466	0.11176		8.31994	4e-05
				1.16313	0.00188		8.32394	4e-05
				1.16886	0.001		8.32799	8e-05
				1.17468	0.00064		8.33198	0
				1.17868	0.00052		8.33594	0
				1.18264	0.00044		8.33998	4e-05
				1.18694	0.00032		8.34398	4e-05
				1.21829	0.64068		8.36272	0.00056
				1.22681	0.67612		8.36856	0.00024
				1.2327	0.68204		8.37395	0.00012
				1.25891	0.69876		8.38239	4e-05
				1.26268	0.69872		8.38797	4e-05
				1.26664	0.69864		8.39395	0
				1.27064	0.69868		8.398	0
				1.27464	0.6986		8.40198	4e-05
				1.27868	0.69856		8.42542	0.69808
				1.28268	0.69844		8.42994	0.698
				1.28668	0.69848		8.43398	0.69784
				1.29064	0.69844		8.43795	0.69772
				1.31258	0.69908		8.44194	0.69748
				1.31669	0.69912		8.44598	0.69732
				1.32064	0.69912		8.47127	0.0008
				1.32468	0.69916		8.47595	0.00036
				1.32868	0.69908		8.47998	0.0002
				1.33264	0.69916		8.48398	0.00016
				1.33664	0.70024		8.49041	8e-05
				1.34927	0.63112		8.49595	8e-05
				1.35464	0.092		8.50484	0.0002
				1.36112	0.0026		8.51008	8e-05
				1.36669	0.00116		8.51595	4e-05
				1.37068	0.0008		8.522	8e-05
				1.37468	0.00064		8.52796	0
				1.37868	0.00056		8.53198	8e-05
				1.38264	0.00044		8.53999	4e-05
				1.38668	0.00036		8.54399	4e-05
				1.39064	0.00032		8.56299	0.00048
				1.41002	0.6564		8.56797	0.00024
				1.41818	0.67852		8.57413	0.00012
				1.4247	0.68308		8.58243	8e-05
				1.43065	0.68544		8.58795	4e-05
				1.43665	0.69668		8.59194	-4e-05
				1.44234	0.6992		8.59594	4e-05
				1.47007	0.69864		8.59994	-4e-05
				1.47465	0.6986		8.60398	0.69684
				1.47864	0.69852		8.62968	0.69808
				1.48268	0.69852		8.63394	0.69796
				1.48668	0.69852		8.63795	0.69776
				1.49068	0.69844		8.64219	0.69748
				1.51256	0.69912		8.65403	0.684
				1.51669	0.69916		8.66166	0.10564
				1.52064	0.69916		8.67046	0.0006
				1.52464	0.69916		8.67601	0.00024
				1.52869	0.69908		8.68207	0.00016
				1.53264	0.69912		8.68801	8e-05
				1.53669	0.7002		8.69599	4e-05
				1.54926	0.63304		8.70625	0.00016
				1.55464	0.09404		8.70995	8e-05
				1.56182	0.00208		8.71398	8e-05
				1.56892	0.00088		8.71795	4e-05
				1.57466	0.0006		8.72194	4e-05
				1.58075	0.00048		8.72598	4e-05
				1.58675	0.00036		8.72998	4e-05
				1.61841	0.641		8.73394	0
				1.62469	0.67176		8.73799	4e-05
				1.63286	0.68192		8.74194	4e-05
				1.65877	0.69876		8.74598	4e-05
				1.66466	0.69872		8.77098	0.00016
				1.6707	0.69864		8.7764	8e-05
				1.67669	0.69856		8.78237	0.00012
				1.68064	0.69852		8.788	8e-05
				1.68669	0.69844		8.79198	0
				1.69068	0.69844		8.79594	4e-05
				1.71267	0.69916		8.79994	4e-05
				1.72074	0.6992		8.80398	0.69684
				1.72665	0.69908		8.83107	0.69796
				1.7327	0.69912		8.836	0.69776
				1.73669	0.70016		8.842	0.6976
				1.74933	0.63024		8.85374	0.69172
				1.75464	0.09028		8.86163	0.10296
				1.76285	0.00172		8.8704	0.00064
				1.76869	0.00092		8.87599	0.00024
				1.77469	0.00056		8.88399	8e-05
				1.7807	0.00044		8.88799	4e-05
				1.78669	0.0004		8.89198	4e-05
				1.81822	0.6398		8.89594	4e-05
				1.82265	0.66632		8.90426	-4e-05
				1.82886	0.67836		8.90795	0.00016
				1.83264	0.68156		8.91194	8e-05
				1.83668	0.69544		8.91598	8e-05
				1.84237	0.69912		8.91998	4e-05
				1.8702	0.6986		8.92395	8e-05
				1.8748	0.69856		8.92799	4e-05
				1.87869	0.69852		8.93194	4e-05
				1.8847	0.69852		8.93594	4e-05
				1.89069	0.69844		8.94085	4e-05
				1.91259	0.69916		8.94594	4e-05
				1.91669	0.69916		8.97294	0.00016
				1.92064	0.69912		8.97797	0.00012
				1.92464	0.6992		8.98642	4e-05
				1.92864	0.69912		8.99207	4e-05
				1.93264	0.69916		8.99801	4e-05
				1.93664	0.70028		9.01644	0.6974
				1.94933	0.60096		9.02358	0.6982
				1.95511	0.04584		9.02799	0.69812
				1.96313	0.00176		9.03199	0.69796
				1.96865	0.00092		9.03594	0.69788
				1.97268	0.00068		9.03998	0.69764
				1.97669	0.00056		9.04398	0.69752
				1.98064	0.00044		9.05112	0.69396
				1.98464	0.0004		9.05599	0.6492
				2.01681	0.64184		9.05998	0.27036
				2.0227	0.67084		9.06754	0.00156
				2.03086	0.68152		9.07194	0.00048
				2.03669	0.696		9.07594	0.00016
				2.04331	0.69904		9.07994	0.00016
				2.07005	0.69864		9.08394	0.00012
				2.07469	0.6986		9.08795	8e-05
				2.07869	0.69856		9.09198	8e-05
				2.08268	0.69852		9.09594	0
				2.08664	0.69844		9.10435	0
				2.09064	0.69844		9.108	8e-05
				2.11441	0.69916		9.11194	8e-05
				2.1207	0.69916		9.11598	4e-05
				2.12678	0.69908		9.11994	8e-05
				2.1327	0.69908		9.12398	8e-05
				2.14928	0.62672		9.12799	4e-05
				2.1547	0.08104		9.13194	4e-05
				2.16317	0.00176		9.13594	4e-05
				2.16973	0.0008		9.13998	4e-05
				2.17469	0.00064		9.14398	4e-05
				2.17864	0.00052		9.16112	0.00104
				2.18268	0.00044		9.16595	0.00036
				2.18668	0.00044		9.16998	0.00024
				2.21805	0.64068		9.17394	0.00012
				2.22268	0.66696		9.18046	8e-05
				2.2289	0.67852		9.18599	0
				2.23268	0.6818		9.19194	0
				2.23668	0.69572		9.19594	-4e-05
				2.24231	0.69916		9.19994	-4e-05
				2.27011	0.6986		9.20398	0.6968
				2.27465	0.69864		9.22929	0.69804
				2.2807	0.69856		9.23394	0.69788
				2.28468	0.69848		9.23799	0.69772
				2.28868	0.69848		9.24198	0.6976
				2.29268	0.69884		9.24621	0.6966
				2.32242	0.69908		9.27854	0.00016
				2.32665	0.69908		9.28451	0.00016
				2.33064	0.69916		9.29022	8e-05
				2.33464	0.69908		9.29634	4e-05
				2.3391	0.69932		9.30626	0.00024
				2.3447	0.69612		9.31196	8e-05
				2.35031	0.48672		9.318	8e-05
				2.35465	0.05464		9.32194	8e-05
				2.36111	0.00332		9.32598	8e-05
				2.36669	0.00108		9.32994	8e-05
				2.37068	0.0008		9.33394	4e-05
				2.37468	0.00064		9.33795	8e-05
				2.37869	0.00052		9.34198	4e-05
				2.38268	0.00044		9.34598	0
				2.38668	0.0004		9.37113	0.00016
				2.41932	0.6416		9.37599	4e-05
				2.42469	0.66952		9.38397	8e-05
				2.43285	0.68104		9.38999	4e-05
				2.459	0.69876		9.396	4e-05
				2.46604	0.69872		9.40195	0
				2.47065	0.69864		9.4254	0.69808
				2.47464	0.69868		9.42996	0.698
				2.47879	0.69856		9.43596	0.69776
				2.48469	0.69844		9.44084	0.69756
				2.48864	0.69844		9.44614	0.69736
				2.49268	0.6992		9.47292	0.00044
				2.51433	0.6992		9.47999	0.0002
				2.51864	0.69912		9.48608	0.00012
				2.52268	0.69912		9.49205	8e-05
				2.5267	0.69916		9.49801	4e-05
				2.53068	0.69912		9.5083	0.00012
				2.53464	0.69908		9.514	4e-05
				2.53869	0.69996		9.51801	8e-05
				2.54589	0.69216		9.52194	8e-05
				2.55069	0.44324		9.52594	4e-05
				2.55468	0.02984		9.52998	4e-05
				2.56449	0.00124		9.53399	8e-05
				2.57066	0.00072		9.53795	0
				2.57666	0.00056		9.54194	4e-05
				2.5827	0.0004		9.54594	4e-05
				2.59286	0.60196		9.57099	0.00016
				2.63633	0.69924		9.57599	8e-05
				2.66206	0.69876		9.58332	8e-05
				2.66666	0.69864		9.59	4e-05
				2.67266	0.6986		9.59596	0
				2.67668	0.6986		9.602	4e-05
				2.68064	0.69852		9.62538	0.69808
				2.68669	0.69844		9.63	0.69796
				2.69065	0.69844		9.63609	0.69784
				2.71298	0.69916		9.642	0.69744
				2.71874	0.69916		9.65378	0.69104
				2.7247	0.69916		9.66149	0.11432
				2.73065	0.69916		9.66847	0.00112
				2.73669	0.70028		9.67399	0.00036
				2.75041	0.46952		9.67795	0.00024
				2.75628	0.01396		9.68194	0.00012
				2.76464	0.00136		9.68598	8e-05
				2.76868	0.00096		9.68999	8e-05
				2.77269	0.00064		9.69394	4e-05
				2.77664	0.00056		9.69795	4e-05
				2.78069	0.00048		9.7063	0.0002
				2.78468	0.00044		9.71019	8e-05
				2.78869	0.0004		9.71398	8e-05
				2.81931	0.64696		9.71799	4e-05
				2.82469	0.67092		9.72326	4e-05
				2.83286	0.68156		9.72795	8e-05
				2.85921	0.69884		9.73194	0
				2.86476	0.69872		9.73608	4e-05
				2.87065	0.69864		9.74227	4e-05
				2.87666	0.69856		9.74594	4e-05
				2.88267	0.69852		9.77229	0.00012
				2.88866	0.69848		9.77594	0.00012
				2.91254	0.6992		9.7841	-4e-05
				2.91865	0.69912		9.79001	8e-05
				2.9247	0.69912		9.796	4e-05
				2.92864	0.69908		9.802	0.69352
				2.93264	0.69912		9.8394	0.69772
				2.93668	0.7002		9.84399	0.69756
				2.94929	0.62504		9.85375	0.69056
				2.95464	0.08532		9.85958	0.32168
				2.96108	0.00264		9.87612	0.00028
				2.96665	0.00116		9.88199	0.00016
				2.97068	0.0008		9.88595	8e-05
				2.97468	0.0006		9.88998	4e-05
				2.97864	0.00044		9.89399	8e-05
				2.98264	0.00044		9.89799	-4e-05
				2.98865	0.00032		9.90629	0.00024
				3.00987	0.655		9.90998	8e-05
				3.01887	0.67852		9.91398	8e-05
				3.02466	0.68304		9.91795	8e-05
				3.03096	0.68552		9.92194	4e-05
				3.03669	0.69688		9.92796	4e-05
				3.04577	0.69884		9.93194	-4e-05
				3.0507	0.699		9.93594	4e-05
				3.05666	0.69884		9.94085	4e-05
				3.06064	0.6988		9.94594	4e-05
				3.06468	0.69868		9.9723	0.00012
				3.06864	0.69864		9.97594	4e-05
				3.07264	0.6986		9.98243	4e-05
				3.07668	0.69856		9.98814	4e-05
				3.08068	0.69852		9.99394	0
				3.08469	0.69848		9.99799	0
				3.08869	0.69844		10.0019	0
				3.09264	0.69888		10.0253	0.69812
				3.1239	0.69908		10.0302	0.69796
				3.12869	0.69908		10.0359	0.69776
				3.13268	0.69908		10.0423	0.69752
				3.13865	0.69996		10.0537	0.6912
				3.14748	0.67756		10.0616	0.1032
				3.15433	0.08244		10.0704	0.00064
				3.16113	0.0024		10.0761	0.0002
				3.16664	0.00108		10.0821	0.00016
				3.17068	0.00076		10.088	4e-05
				3.17464	0.00064		10.094	8e-05
				3.17864	0.00052		10.098	-4e-05
				3.18264	0.00044		10.1063	0.00024
				3.18664	0.0004		10.1099	4e-05
				3.21802	0.6404		10.116	8e-05
				3.22264	0.66724		10.12	8e-05
				3.2288	0.6788		10.1239	8e-05
				3.23264	0.682		10.1293	8e-05
				3.23664	0.69536		10.1342	4e-05
				3.24237	0.6992		10.138	4e-05
				3.27	0.69868		10.142	4e-05
				3.27468	0.6986		10.146	0
				3.27868	0.69856		10.1712	0.00012
				3.28268	0.69856		10.176	8e-05
				3.28668	0.69848		10.1824	4e-05
				3.29068	0.69848		10.188	4e-05
				3.31425	0.6992		10.192	4e-05
				3.31914	0.69916		10.1959	4e-05
				3.32469	0.69916		10.2	0
				3.32868	0.69916		10.2039	0.6968
				3.33264	0.69912		10.2293	0.69804
				3.33668	0.7002		10.234	0.69788
				3.34927	0.62524		10.2379	0.69776
				3.35465	0.08492		10.242	0.69756
				3.36112	0.0026		10.2459	0.6974
				3.36665	0.00116		10.2739	0.00044
				3.37064	0.0008		10.2803	0.00024
				3.37468	0.00072		10.286	0.00012
				3.37864	0.00056		10.292	4e-05
				3.38264	0.0004		10.298	4e-05
				3.38664	0.0004		10.3083	0.00016
				3.41817	0.64068		10.3142	4e-05
				3.42269	0.66668		10.322	4e-05
				3.42889	0.67928		10.3259	0
				3.43513	0.68324		10.3299	4e-05
				3.46203	0.69876		10.334	4e-05
				3.46703	0.69868		10.338	-4e-05
				3.47279	0.6986		10.342	4e-05
				3.47869	0.69852		10.346	0
				3.4847	0.69856		10.3713	0.0002
				3.4907	0.69844		10.3759	0.00012
				3.51444	0.69916		10.3824	0
				3.52066	0.69912		10.388	4e-05
				3.52678	0.6992		10.3919	-4e-05
				3.53266	0.69904		10.3959	4e-05
				3.53874	0.69992		10.4	0
				3.5447	0.69604		10.4039	0.69692
				3.55069	0.4368		10.4294	0.69804
				3.55628	0.01328		10.434	0.69788
				3.56313	0.00168		10.438	0.69776
				3.56865	0.00088		10.442	0.69752
				3.5755	0.00064		10.4507	0.69272
				3.5827	0.00044		10.4561	0.6406
				3.59286	0.60316		10.462	0.06976
				3.63633	0.69916		10.4705	0.00064
				3.66342	0.69876		10.4759	0.00024
				3.66869	0.69872		10.482	0.00012
				3.67469	0.69856		10.488	8e-05
				3.67869	0.6986		10.492	4e-05
				3.68411	0.69848		10.4959	4e-05
				3.68869	0.69852		10.5043	-4e-05
				3.69268	0.69884		10.508	0.00016
				3.72039	0.69908		10.512	0.00012
				3.72465	0.69904		10.5159	8e-05
				3.7288	0.69912		10.52	4e-05
				3.73465	0.69916		10.5239	4e-05
				3.74165	0.69708		10.53	4e-05
				3.77252	0.00072		10.534	4e-05
				3.7787	0.00048		10.5399	4e-05
				3.78465	0.00044		10.546	4e-05
				3.78864	0.0004		10.5722	0.00012
				3.81047	0.66648		10.578	0.00012
				3.8169	0.67936		10.5865	4e-05
				3.82069	0.68244		10.592	4e-05
				3.82464	0.68444		10.598	4e-05
				3.82864	0.68576		10.604	0.69688
				3.83269	0.68668		10.6293	0.69804
				3.83664	0.69688		10.634	0.69788
				3.84238	0.6992		10.638	0.69772
				3.87055	0.69864		10.6422	0.69744
				3.87681	0.69856		10.6537	0.6912
				3.88266	0.69848		10.6618	0.04384
				3.88879	0.69852		10.6704	0.00064
				3.91255	0.6992		10.676	0.00024
				3.91865	0.6992		10.682	0.00012
				3.92466	0.69912		10.688	0.00012
				3.9307	0.69912		10.6939	4e-05
				3.93468	0.69908		10.7045	0.00024
				3.93868	0.69992		10.712	0.00012
				3.94774	0.62788		10.718	4e-05
				3.95434	0.07216		10.724	8e-05
				3.96117	0.00216		10.73	4e-05
				3.96679	0.00112		10.736	4e-05
				3.97264	0.00072		10.742	-4e-05
				3.97668	0.0006		10.7459	8e-05
				3.98064	0.00044		10.7732	0.00016
				3.98464	0.00044		10.778	4e-05
				4.01694	0.64196		10.7845	4e-05
				4.02265	0.67092		10.7899	8e-05
				4.03095	0.68176		10.794	4e-05
				4.03666	0.6958		10.798	4e-05
				4.04601	0.699		10.8019	-4e-05
				4.05069	0.69896		10.8253	0.69808
				4.05464	0.69892		10.83	0.69796
				4.05864	0.69888		10.834	0.69784
				4.06264	0.69872		10.838	0.69772
				4.06664	0.69868		10.842	0.69756
				4.07064	0.69864		10.846	0.69728
				4.07665	0.6986		10.873	0.00052
				4.08064	0.69852		10.878	0.0002
				4.08468	0.69852		10.884	8e-05
				4.08868	0.69852		10.8901	4e-05
				4.09268	0.69888		10.8961	4e-05
				4.12043	0.69908		10.9064	0.00028
				4.12465	0.69904		10.912	4e-05
				4.12864	0.69916		10.918	0.00012
				4.13269	0.69912		10.9239	4e-05
				4.13669	0.7002		10.93	0
				4.14934	0.62936		10.9339	4e-05
				4.15465	0.08668		10.938	4e-05
				4.16111	0.0026		10.9419	4e-05
				4.16665	0.0012		10.946	4e-05
				4.17068	0.0008		10.9714	0.0002
				4.17468	0.0006		10.9759	0.00012
				4.17864	0.00052		10.9824	8e-05
				4.18268	0.00044		10.9887	4e-05
				4.18668	0.00036		10.996	8e-05
				4.2182	0.6416		11.002	4e-05
				4.22265	0.66704		11.0254	0.69808
				4.2288	0.67868		11.03	0.69796
				4.23269	0.682		11.036	0.69776
				4.23664	0.69552		11.042	0.69748
				4.24231	0.69916		11.0537	0.69076
				4.27041	0.69868		11.0617	0.0928
				4.27465	0.69856		11.0704	0.00056
				4.27864	0.6986		11.076	0.00028
				4.28264	0.69852		11.0827	8e-05
				4.28664	0.69844		11.088	4e-05
				4.29091	0.69844		11.0919	8e-05
				4.313	0.6992		11.0959	4e-05
				4.31866	0.69916		11.1044	4e-05
				4.32265	0.69916		11.108	0.00016
				4.32664	0.69912		11.112	4e-05
				4.33064	0.69912		11.1159	4e-05
				4.33468	0.69916		11.1199	4e-05
				4.33868	0.69992		11.124	4e-05
				4.34749	0.67508		11.128	8e-05
				4.35433	0.06544		11.132	8e-05
				4.36108	0.00236		11.1359	4e-05
				4.36665	0.00108		11.1399	4e-05
				4.37064	0.00072		11.1439	8e-05
				4.37468	0.00056		11.1612	0.001
				4.37864	0.00052		11.166	0.0004
				4.38264	0.00044		11.1699	0.00016
				4.38668	0.0004		11.1739	0.00012
				4.41806	0.64112		11.1804	4e-05
				4.42269	0.66712		11.186	0
				4.42884	0.6786		11.1899	4e-05
				4.43502	0.69972		11.1939	4e-05
				4.46767	0.69868		11.198	4e-05
				4.47271	0.6986		11.2019	0
				4.4787	0.69856		11.2254	0.69808
				4.48486	0.69848		11.2299	0.69796
				4.49069	0.69844		11.2339	0.69788
				4.5143	0.6992		11.2379	0.69764
				4.51869	0.69916		11.242	0.69752
				4.52264	0.69912		11.246	0.69724
				4.52664	0.69912		11.2716	0.00064
				4.53064	0.69916		11.2759	0.00032
				4.53469	0.69916		11.2799	0.00016
				4.53868	0.69992		11.2863	8e-05
				4.54599	0.69164		11.2925	0
				4.55065	0.443		11.2982	4e-05
				4.55468	0.04764		11.3093	8e-05
				4.56112	0.00236		11.316	8e-05
				4.56669	0.00108		11.322	4e-05
				4.57064	0.00076		11.328	4e-05
				4.57715	0.00056		11.3339	4e-05
				4.5847	0.0004		11.34	4e-05
				4.61813	0.6402		11.344	4e-05
				4.62266	0.6666		11.3612	0.001
				4.63087	0.68024		11.366	0.00036
				4.6367	0.69588		11.37	0.00016
				4.65202	0.69892		11.374	0.00012
				4.65665	0.69884		11.3804	8e-05
				4.66064	0.6988		11.386	4e-05
				4.66468	0.69872		11.3899	4e-05
				4.66864	0.69868		11.3939	0
				4.67268	0.69868		11.398	-4e-05
				4.67664	0.69856		11.4019	0
				4.68064	0.69852		11.4253	0.69812
				4.68464	0.69852		11.43	0.69796
				4.68868	0.6984		11.4339	0.69784
				4.69264	0.69888		11.438	0.69772
				4.72091	0.69912		11.4419	0.69748
				4.72465	0.69912		11.446	0.69728
				4.72868	0.69908		11.4721	0.00056
				4.73264	0.69908		11.478	0.00024
				4.73668	0.70028		11.482	0.00016
				4.74931	0.62888		11.4862	4e-05
				4.7549	0.0352		11.4919	4e-05
				4.76313	0.00188		11.496	0
				4.76869	0.0008		11.5045	0.00028
				4.77476	0.0006		11.5102	8e-05
				4.7807	0.00052		11.5164	4e-05
				4.7867	0.0004		11.5224	8e-05
				4.81999	0.64092		11.5281	4e-05
				4.8247	0.66756		11.534	8e-05
				4.83285	0.68068		11.54	0
				4.83669	0.69532		11.546	0
				4.84233	0.6992		11.5713	0.00012
				4.8716	0.69868		11.576	8e-05
				4.87866	0.69856		11.5824	8e-05
				4.88466	0.69852		11.588	4e-05
				4.8907	0.69848		11.5919	8e-05
				4.91287	0.69912		11.596	0
				4.91866	0.69912		11.6	-4e-05
				4.92465	0.69912		11.604	0.69696
				4.92868	0.69916		11.6309	0.69796
				4.93416	0.69908		11.636	0.6978
				4.93879	0.69984		11.64	0.6976
				4.94705	0.63936		11.6455	0.69648
				4.95437	0.06372		11.6763	0.00024
				4.96113	0.00192		11.6821	0.00012
				4.96696	0.00108		11.688	8e-05
				4.97266	0.00068		11.694	4e-05
				4.9787	0.00052		11.7044	0.00024
				4.9847	0.0004		11.7099	8e-05
				5.01812	0.6402		11.7139	4e-05
				5.02275	0.66692		11.718	4e-05
				5.03087	0.68032		11.7219	4e-05
				5.03666	0.69544		11.726	8e-05
				5.04589	0.69896		11.73	8e-05
				5.05069	0.69904		11.734	4e-05
				5.05464	0.69892		11.738	0
				5.05868	0.6988		11.7419	4e-05
				5.06264	0.6988		11.7459	4e-05
				5.06669	0.69872		11.7721	0.00016
				5.07065	0.69864		11.776	8e-05
				5.07666	0.6986		11.7824	0
				5.08069	0.69856		11.788	4e-05
				5.08464	0.69856		11.7919	4e-05
				5.08955	0.69844		11.7959	0
				5.11268	0.6992		11.8	0
				5.11866	0.69916		11.8039	0.697
				5.1247	0.69916		11.8315	0.69796
				5.13069	0.69916		11.8359	0.69776
				5.13468	0.69908		11.84	0.69756
				5.13864	0.69988		11.846	0.69732
				5.14743	0.67556		11.8719	0.00064
				5.15463	0.04536		11.878	0.0002
				5.16308	0.00168		11.884	0.00016
				5.16865	0.00088		11.89	8e-05
				5.17268	0.00072		11.8959	4e-05
				5.17664	0.00056		11.9043	4e-05
				5.18064	0.00044		11.9079	0.00012
				5.18468	0.00044		11.912	8e-05
				5.19289	0.60416		11.9159	8e-05
				5.23443	0.6846		11.92	4e-05
				5.2588	0.6988		11.924	0
				5.26265	0.69876		11.9279	4e-05
				5.26664	0.69868		11.932	4e-05
				5.27064	0.69868		11.9359	8e-05
				5.27464	0.6986		11.94	4e-05
				5.27865	0.69864		11.9439	0
				5.28264	0.69852		11.9611	0.001
				5.28664	0.69852		11.9659	0.0004
				5.29068	0.69848		11.9699	0.00016
				5.31249	0.6992		11.9739	0.00012
				5.31664	0.6992		11.9807	4e-05
				5.32064	0.6992		11.9863	8e-05
				5.32464	0.69916		11.992	-4e-05
				5.32868	0.69908		11.996	4e-05
				5.33268	0.69912		12	4e-05
				5.33668	0.70028		12.0283	0.69804
				5.34929	0.62232		12.0341	0.6978
				5.35469	0.07128		12.04	0.6976
				5.36107	0.00256		12.0459	0.69728
				5.36669	0.00112		12.0718	0.0006
				5.37264	0.00068		12.078	0.00024
				5.37669	0.00056		12.0839	0.00016
				5.38068	0.00044		12.0879	8e-05
				5.38468	0.0004		12.092	8e-05
				5.3929	0.6048		12.0959	4e-05
				5.43512	0.68492		12.0999	0
				5.46005	0.69876		12.1082	0.00012
				5.46469	0.69872		12.1119	4e-05
				5.46864	0.69868		12.116	0.00012
				5.47264	0.69864		12.12	8e-05
				5.47664	0.69856		12.124	4e-05
				5.48064	0.69856		12.128	8e-05
				5.48464	0.69852		12.132	8e-05
				5.48864	0.69848		12.1359	4e-05
				5.49264	0.69888		12.1399	4e-05
				5.524	0.69916		12.144	4e-05
				5.52914	0.69912		12.1611	0.001
				5.53468	0.69908		12.1659	0.0004
				5.54103	0.69788		12.1699	0.00016
				5.54879	0.63116		12.1739	0.00012
				5.55433	0.06952		12.1805	8e-05
				5.56117	0.00208		12.186	4e-05
				5.5687	0.00088		12.1899	0
				5.57466	0.0006		12.194	4e-05
				5.5807	0.00048		12.198	8e-05
				5.58665	0.00032		12.202	0
				5.61042	0.66632		12.2254	0.69808
				5.61681	0.67928		12.23	0.69804
				5.62069	0.68248		12.2339	0.6978
				5.62468	0.68444		12.238	0.69764
				5.62864	0.68572		12.2419	0.69744
				5.63264	0.68664		12.2459	0.69728
				5.63665	0.69712		12.2713	0.0008
				5.64228	0.69924		12.276	0.00032
				5.67027	0.69868		12.2799	0.00016
				5.67666	0.6986		12.286	0.00012
				5.68269	0.69856		12.29	8e-05
				5.68865	0.69852		12.294	8e-05
				5.71285	0.6992		12.298	4e-05
				5.71865	0.69916		12.3084	0.00012
				5.72264	0.69916		12.3119	8e-05
				5.72668	0.69916		12.3172	4e-05
				5.73064	0.69916		12.3219	4e-05
				5.73464	0.69908		12.3259	8e-05
				5.73864	0.69992		12.33	0.00012
				5.74733	0.67748		12.3342	8e-05
				5.75433	0.0698		12.3402	8e-05
				5.76308	0.00168		12.344	0
				5.76875	0.00092		12.3611	0.001
				5.77465	0.00056		12.366	0.00036
				5.78266	0.0004		12.3699	0.00024
				5.793	0.43996		12.374	0.00012
				5.81625	0.67048		12.3804	4e-05
				5.82285	0.68056		12.3859	0
				5.82665	0.68312		12.39	4e-05
				5.83069	0.68504		12.3939	0
				5.83665	0.6978		12.398	0
				5.84599	0.699		12.4019	-4e-05
				5.85069	0.699		12.4255	0.69808
				5.85615	0.69888		12.4299	0.69796
				5.8627	0.69872		12.4339	0.69784
				5.8687	0.69872		12.4383	0.69764
				5.8747	0.69856		12.4419	0.69744
				5.88075	0.69856		12.4459	0.69724
				5.88665	0.69848		12.4747	0.00032
				5.89265	0.69888		12.4804	0.00016
				5.92244	0.69916		12.4863	0.00012
				5.92665	0.69908		12.4923	4e-05
				5.93064	0.69916		12.498	4e-05
				5.93665	0.7002		12.5083	0.00012
				5.94922	0.63496		12.5139	0.00012
				5.95469	0.08624		12.518	8e-05
				5.96111	0.0024		12.5219	8e-05
				5.96665	0.0012		12.526	8e-05
				5.97064	0.00076		12.5299	4e-05
				5.97469	0.0006		12.5339	4e-05
				5.97865	0.00056		12.538	4e-05
				5.98479	0.00032		12.5419	-4e-05
				6.01764	0.64188		12.546	0
				6.0227	0.66908		12.571	0.0002
				6.03086	0.6812		12.576	8e-05
				6.03465	0.68348		12.584	4e-05
				6.06027	0.6988		12.59	4e-05
				6.06465	0.69876		12.594	4e-05
				6.06869	0.69868		12.6	4e-05
				6.07268	0.69868		12.6039	0.69696
				6.07664	0.69864		12.6293	0.698
				6.08064	0.69856		12.634	0.69788
				6.08468	0.6986		12.638	0.69772
				6.08864	0.69848		12.642	0.69744
				6.09268	0.6988		12.6459	0.69724
				6.12383	0.69912		12.6735	0.0004
				6.12898	0.69912		12.68	0.00024
				6.1347	0.69916		12.686	0.00012
				6.1494	0.622		12.692	0.00012
				6.15471	0.08308		12.6959	4e-05
				6.16318	0.00184		12.7045	0.00028
				6.16865	0.00092		12.712	8e-05
				6.17268	0.00076		12.718	0.00012
				6.17669	0.00056		12.724	8e-05
				6.18068	0.0004		12.73	8e-05
				6.18669	0.00036		12.7362	8e-05
				6.22074	0.64492		12.742	4e-05
				6.22465	0.66628		12.746	8e-05
				6.2309	0.67852		12.7716	0.00016
				6.23464	0.68176		12.776	0.00012
				6.2587	0.69884		12.7824	4e-05
				6.26265	0.69872		12.788	4e-05
				6.26664	0.69872		12.794	4e-05
				6.27064	0.69868		12.798	0
				6.27464	0.6986		12.802	0
				6.27864	0.6986		12.8254	0.69808
				6.28268	0.69852		12.83	0.69796
				6.28669	0.69852		12.834	0.69784
				6.29068	0.69852		12.838	0.69764
				6.31249	0.6992		12.842	0.69744
				6.31665	0.69916		12.8461	0.69724
				6.32064	0.6992		12.8733	0.0004
				6.32468	0.69916		12.878	0.00016
				6.32864	0.69916		12.884	0.00012
				6.33264	0.69912		12.888	8e-05
				6.33668	0.70024		12.8919	8e-05
[truncated: 3,096 more rows]

## Sheet: Fig. 4k
			Recifier
Time (s)	Vin (V)		Time (s)	Vout (V)
0.00066	-0.26832		-0.90017	0.33164
0.00558	-0.27464		-0.89508	0.32988
0.01062	-0.2808		-0.89012	0.32808
0.01558	-0.28652		-0.88513	0.3262
0.02061	-0.29204		-0.88009	0.3242
0.02561	-0.2972		-0.87501	0.32212
0.0312	-0.30264		-0.86978	0.31992
0.03559	-0.30664		-0.86509	0.31776
0.04059	-0.311		-0.86012	0.31552
0.04559	-0.315		-0.85508	0.31316
0.05054	-0.31876		-0.85013	0.31076
0.05557	-0.3224		-0.84515	0.30828
0.06202	-0.32652		-0.84011	0.30564
0.06605	-0.32892		-0.83511	0.30296
0.07057	-0.33132		-0.83015	0.30028
0.07562	-0.33368		-0.82511	0.29744
0.08061	-0.33568		-0.82011	0.29456
0.08561	-0.3374		-0.81511	0.29156
0.09055	-0.33864		-0.81011	0.28852
0.09555	-0.33968		-0.80515	0.28548
0.10055	-0.34032		-0.80011	0.28224
0.10559	-0.34068		-0.79515	0.27912
0.11059	-0.34064		-0.79013	0.2758
0.11554	-0.34028		-0.78511	0.2724
0.12055	-0.33964		-0.77899	0.26812
0.12554	-0.33864		-0.77481	0.2652
0.13055	-0.33732		-0.77008	0.26188
0.13559	-0.33548		-0.76511	0.2582
0.14059	-0.33348		-0.76015	0.25452
0.14555	-0.3312		-0.75511	0.25072
0.15054	-0.32844		-0.75011	0.24688
0.15562	-0.3254		-0.74515	0.24296
0.16091	-0.32196		-0.74015	0.23908
0.16562	-0.31844		-0.73515	0.23504
0.17072	-0.31444		-0.73011	0.23096
0.17562	-0.31028		-0.72511	0.22684
0.18058	-0.30568		-0.72011	0.22268
0.18557	-0.3008		-0.71515	0.21844
0.19062	-0.2956		-0.71015	0.21416
0.19558	-0.2902		-0.70515	0.2098
0.20057	-0.2844		-0.70008	0.20528
0.20561	-0.2784		-0.69515	0.20088
0.21054	-0.2722		-0.69015	0.19648
0.21559	-0.26556		-0.68511	0.19188
0.22055	-0.2588		-0.68015	0.18732
0.22555	-0.2518		-0.67515	0.18268
0.23054	-0.24444		-0.67012	0.17792
0.23559	-0.23684		-0.66511	0.1732
0.24059	-0.229		-0.66011	0.16844
0.24557	-0.221		-0.65515	0.16364
0.25087	-0.21228		-0.65015	0.1588
0.25603	-0.2036		-0.64463	0.1534
0.2607	-0.19548		-0.63988	0.14864
0.26562	-0.18676		-0.63488	0.14364
0.27057	-0.17784		-0.63009	0.13888
0.27561	-0.16864		-0.62513	0.13392
0.28114	-0.15828		-0.62009	0.1288
0.28557	-0.14988		-0.61515	0.12376
0.29059	-0.14024		-0.60987	0.11832
0.29559	-0.13052		-0.60476	0.11308
0.3006	-0.12056		-0.60008	0.1082
0.30561	-0.11064		-0.59514	0.10308
0.31201	-0.09776		-0.59013	0.09776
0.31593	-0.08996		-0.58515	0.0926
0.32057	-0.08048		-0.58015	0.08728
0.32561	-0.0702		-0.57513	0.082
0.33057	-0.05988		-0.57015	0.07676
0.33556	-0.04956		-0.56515	0.07144
0.34056	-0.03912		-0.55984	0.0658
0.34554	-0.02864		-0.55509	0.06076
0.35056	-0.018		-0.55011	0.05552
0.35556	-0.00744		-0.54511	0.05032
0.36056	0.0032		-0.5399	0.04496
0.36583	0.01448		-0.53509	0.04
0.3706	0.02464		-0.53014	0.03516
0.37561	0.0354		-0.52514	0.03036
0.38055	0.04604		-0.52011	0.02576
0.3856	0.05684		-0.51515	0.02164
0.39056	0.0674		-0.51015	0.01796
0.3956	0.07816		-0.50515	0.01496
0.40059	0.08876		-0.50015	0.01272
0.40559	0.09928		-0.49511	0.01148
0.41059	0.10972		-0.49011	0.01152
0.41555	0.12		-0.48515	0.01276
0.42164	0.1324		-0.48015	0.01528
0.42556	0.14032		-0.47511	0.01916
0.43055	0.15032		-0.47011	0.02404
0.43559	0.1602		-0.46515	0.0296
0.44059	0.1698		-0.46015	0.03576
0.44554	0.1792		-0.45511	0.0422
0.45059	0.18868		-0.45015	0.0486
0.45555	0.19768		-0.44511	0.05496
0.46054	0.20664		-0.44015	0.06116
0.46555	0.21532		-0.43511	0.06728
0.47059	0.22384		-0.43011	0.07308
0.47555	0.23204		-0.42511	0.07888
0.48059	0.24016		-0.42015	0.08456
0.48555	0.24796		-0.41516	0.09016
0.49059	0.25556		-0.41011	0.09564
0.49559	0.2628		-0.40511	0.10112
0.50054	0.26984		-0.40015	0.10632
0.50555	0.27664		-0.39516	0.11176
0.51055	0.28308		-0.39015	0.11696
0.51554	0.28936		-0.38511	0.12224
0.52059	0.29528		-0.38015	0.12736
0.52554	0.30092		-0.37511	0.13252
0.53059	0.30632		-0.37015	0.13748
0.53555	0.31128		-0.36515	0.1426
0.54059	0.31608		-0.36011	0.1476
0.54555	0.32052		-0.35486	0.1528
0.55059	0.32464		-0.35013	0.15748
0.55554	0.32848		-0.34515	0.16228
0.56056	0.33196		-0.34015	0.16716
0.56556	0.33516		-0.33511	0.17196
0.57059	0.33788		-0.33011	0.17668
0.57559	0.3404		-0.32515	0.18132
0.58055	0.34248		-0.32015	0.18592
0.58554	0.34432		-0.31515	0.19052
0.59059	0.3458		-0.31015	0.19508
0.59559	0.34688		-0.30511	0.19956
0.60054	0.34768		-0.30015	0.20404
0.60555	0.34808		-0.29515	0.2084
0.61055	0.34816		-0.29015	0.21276
0.61559	0.34788		-0.28511	0.21708
0.62055	0.34736		-0.27979	0.22156
0.62555	0.34632		-0.27477	0.22568
0.63059	0.345		-0.26995	0.2296
0.63559	0.34336		-0.26467	0.23396
0.64059	0.34144		-0.25973	0.23784
0.64559	0.33908		-0.25481	0.24176
0.65054	0.33652		-0.2501	0.24544
0.65559	0.33344		-0.2451	0.2492
0.66059	0.33016		-0.24015	0.25284
0.66559	0.32652		-0.23511	0.2566
0.67055	0.32256		-0.23011	0.26016
0.6756	0.31824		-0.22515	0.26376
0.681	0.31324		-0.22011	0.26728
0.68561	0.30884		-0.21474	0.27088
0.69081	0.30332		-0.21014	0.27392
0.69605	0.29748		-0.20514	0.27728
0.70097	0.29184		-0.2001	0.28048
0.70591	0.28576		-0.19509	0.28364
0.71088	0.27948		-0.1901	0.28664
0.71559	0.27316		-0.18513	0.28956
0.72055	0.26632		-0.1801	0.29252
0.72559	0.25908		-0.1751	0.29536
0.73054	0.25176		-0.16947	0.29844
0.73559	0.244		-0.16514	0.3006
0.74055	0.23612		-0.16013	0.30324
0.74554	0.22792		-0.15513	0.30564
0.75055	0.2196		-0.15015	0.30792
0.75559	0.21088		-0.14511	0.3102
0.76055	0.20212		-0.13868	0.31288
0.76559	0.19308		-0.13511	0.31432
0.77059	0.18384		-0.13011	0.31616
0.77559	0.1744		-0.12497	0.318
0.78054	0.16496		-0.11977	0.31972
0.78559	0.15524		-0.11515	0.32096
0.79055	0.14536		-0.10985	0.3224
0.79559	0.13536		-0.10509	0.3236
0.80059	0.12528		-0.10013	0.32456
0.80554	0.11504		-0.09513	0.32544
0.81059	0.10452		-0.09014	0.32628
0.81586	0.09304		-0.0851	0.32692
0.82101	0.08256		-0.07989	0.32744
0.82602	0.07188		-0.07487	0.3278
0.83055	0.06216		-0.07011	0.32816
0.83555	0.05136		-0.06515	0.32824
0.84054	0.04048		-0.06007	0.32824
0.84555	0.02956		-0.05514	0.3282
0.85059	0.0186		-0.05015	0.328
0.85559	0.00772		-0.04515	0.32772
0.86055	-0.00328		-0.03989	0.32736
0.86559	-0.01424		-0.0351	0.32696
0.87059	-0.02516		-0.02964	0.32632
0.87555	-0.036		-0.025	0.32584
0.88059	-0.04688		-0.02013	0.32524
0.88555	-0.05772		-0.01509	0.32456
0.89055	-0.06848		-0.01013	0.3238
0.89554	-0.0792		-0.00513	0.32296
0.90082	-0.09032		-0.00013	0.32212
0.90563	-0.10048		0.00487	0.32136
0.91085	-0.11132		0.00987	0.3204
0.91598	-0.12192		0.01491	0.31944
0.9208	-0.13172		0.01991	0.31848
0.92569	-0.14152		0.02486	0.3176
0.93056	-0.15116		0.02989	0.3166
0.93556	-0.16088		0.03492	0.31552
0.9406	-0.17056		0.03989	0.31456
0.94555	-0.17996		0.04489	0.31352
0.95059	-0.1892		0.04985	0.31248
0.95555	-0.19812		0.05484	0.31128
0.96059	-0.20704		0.05985	0.31028
0.96581	-0.21596		0.06489	0.30916
0.9706	-0.22388		0.06989	0.30804
0.97556	-0.23196		0.07484	0.30692
0.9806	-0.23976		0.07989	0.30576
0.9856	-0.24732		0.08485	0.30468
0.99056	-0.25452		0.08985	0.30348
0.99555	-0.26144		0.09597	0.30212
1.00055	-0.26816		0.09985	0.30124
1.00554	-0.27452		0.10485	0.3
1.01054	-0.28056		0.11138	0.29848
1.01556	-0.28636		0.11506	0.29756
1.02055	-0.2918		0.11985	0.29636
1.02555	-0.29696		0.12485	0.29512
1.03111	-0.3024		0.12985	0.29384
1.03559	-0.30648		0.13484	0.29252
1.04055	-0.31072		0.13987	0.29112
1.04556	-0.31472		0.14489	0.28968
1.05055	-0.3184		0.15034	0.28816
1.05605	-0.32224		0.15519	0.28668
1.0606	-0.32512		0.15985	0.28516
1.06565	-0.32808		0.16485	0.28356
1.07083	-0.3308		0.16985	0.2818
1.07556	-0.33304		0.17484	0.27996
1.0806	-0.33508		0.17985	0.27808
1.08556	-0.33672		0.18489	0.27608
1.0906	-0.33808		0.18985	0.27404
1.0956	-0.33908		0.19485	0.27188
1.10056	-0.33972		0.19985	0.2696
1.10561	-0.34004		0.20485	0.26724
1.11056	-0.34		0.21034	0.2646
1.1156	-0.3396		0.21529	0.26192
1.1206	-0.33896		0.21989	0.25948
1.12555	-0.338		0.22489	0.25672
1.13059	-0.3366		0.22989	0.25372
1.13555	-0.33492		0.23515	0.25064
1.14059	-0.3328		0.24015	0.24756
1.14559	-0.33048		0.24487	0.24452
1.15059	-0.32784		0.24987	0.24124
1.15554	-0.32484		0.25486	0.2378
1.16059	-0.32148		0.25986	0.23436
1.16555	-0.31784		0.26494	0.23072
1.17156	-0.313		0.26991	0.22704
1.17556	-0.30964		0.27489	0.22332
1.18106	-0.30464		0.27989	0.21948
1.18556	-0.3002		0.2849	0.21556
1.19061	-0.295		0.28985	0.21148
1.19556	-0.28956		0.29489	0.20744
1.20056	-0.2838		0.29991	0.20328
1.20556	-0.27784		0.30489	0.199
1.21059	-0.27152		0.30985	0.19472
1.21559	-0.26496		0.31494	0.19032
1.22055	-0.25816		0.32006	0.18568
1.22559	-0.251		0.32513	0.18092
1.23054	-0.24384		0.32987	0.1768
1.23559	-0.23624		0.33486	0.17216
1.24054	-0.22852		0.33989	0.16748
1.24559	-0.22036		0.34595	0.1618
1.25054	-0.21228		0.34986	0.15808
1.25577	-0.20348		0.35489	0.1532
1.26056	-0.19516		0.35989	0.14836
1.26586	-0.18584		0.36489	0.1434
1.27079	-0.17696		0.36989	0.13844
1.2756	-0.16816		0.37489	0.13344
1.28056	-0.15892		0.37989	0.12848
1.28556	-0.14952		0.38485	0.12336
1.29056	-0.13988		0.38985	0.11832
1.2966	-0.12812		0.39485	0.11324
1.30055	-0.12024		0.39987	0.108
1.30559	-0.11032		0.40506	0.1026
1.31055	-0.10048		0.40986	0.0976
1.31555	-0.0904		0.41489	0.09228
1.32059	-0.0802		0.41989	0.08704
1.32559	-0.07008		0.42489	0.08176
1.33055	-0.0598		0.42989	0.07644
1.33556	-0.04944		0.43485	0.07116
1.34084	-0.03836		0.43989	0.0658
1.34555	-0.02852		0.44485	0.0606
1.35054	-0.018		0.44989	0.05528
1.35555	-0.00744		0.45489	0.04992
1.3606	0.00332		0.45985	0.0448
1.36584	0.01452		0.46485	0.03956
1.37096	0.0254		0.46985	0.03444
1.37556	0.03528		0.47485	0.02944
1.38059	0.04604		0.47985	0.02464
1.3856	0.0568		0.48485	0.02008
1.39056	0.0674		0.48985	0.01592
1.39561	0.07812		0.49485	0.01236
1.4006	0.08868		0.49985	0.00968
1.40555	0.09912		0.50485	0.00816
1.41056	0.10952		0.50989	0.00824
1.41555	0.11992		0.51484	0.01008
1.42167	0.13248		0.51985	0.01372
1.42556	0.14028		0.52485	0.01892
1.4306	0.15032		0.52989	0.02508
1.43565	0.16028		0.53489	0.0316
1.44061	0.16984		0.53989	0.0382
1.4456	0.17932		0.54489	0.04464
1.45059	0.18864		0.54989	0.05092
1.45555	0.19768		0.55489	0.057
1.46055	0.2066		0.55985	0.06284
1.46554	0.21528		0.56489	0.06864
1.47059	0.2238		0.56989	0.07432
1.47554	0.23204		0.57489	0.07992
1.48059	0.24016		0.57989	0.08544
1.48559	0.24804		0.58489	0.09084
1.49054	0.2556		0.58989	0.0962
1.49559	0.26284		0.59489	0.1016
1.5006	0.26988		0.59989	0.10692
1.50559	0.27668		0.60489	0.11212
1.51055	0.28312		0.60985	0.11728
1.5156	0.28944		0.61486	0.12248
1.52059	0.29532		0.61989	0.12768
1.52554	0.30096		0.62489	0.13276
1.53118	0.30688		0.62989	0.13792
1.53559	0.31132		0.63489	0.14284
1.54059	0.31608		0.63985	0.14776
1.54555	0.32048		0.64489	0.15284
1.55059	0.32468		0.64989	0.15772
1.55559	0.32844		0.65489	0.1626
1.56054	0.33192		0.65989	0.1674
1.56559	0.33504		0.66489	0.17216
1.57059	0.33784		0.66985	0.17688
1.57561	0.34036		0.67485	0.18156
1.58055	0.34248		0.67989	0.18632
1.58559	0.34436		0.68485	0.19084
1.59059	0.3458		0.68985	0.19544
1.59559	0.34692		0.69511	0.20008
1.60055	0.34768		0.70037	0.2048
1.60559	0.34812		0.70494	0.20884
1.61059	0.34816		0.70985	0.21316
1.61559	0.34792		0.71485	0.21748
1.62059	0.34728		0.7199	0.22176
1.62554	0.34636		0.725	0.22604
1.63054	0.34508		0.73023	0.23032
1.63554	0.34344		0.73487	0.23408
1.64059	0.34144		0.73998	0.2382
1.64559	0.33912		0.7449	0.24208
1.65059	0.33644		0.75015	0.24616
1.65554	0.33352		0.75511	0.25
1.66055	0.3302		0.76011	0.25376
1.66559	0.32656		0.76512	0.25752
1.67059	0.32256		0.76987	0.26092
1.67554	0.31832		0.7749	0.26452
1.68059	0.31368		0.7799	0.26808
1.68559	0.30884		0.78486	0.27152
1.69059	0.30356		0.79008	0.275
1.69559	0.29816		0.79487	0.2782
1.70054	0.2924		0.79991	0.28144
1.70559	0.28624		0.80485	0.2846
1.71059	0.27984		0.80989	0.28772
1.7156	0.2732		0.81497	0.2908
1.72055	0.26632		0.81985	0.29372
1.72554	0.25908		0.82485	0.29656
1.73059	0.25164		0.83052	0.29984
1.73554	0.24404		0.83489	0.30216
1.74055	0.23612		0.83989	0.30488
1.74559	0.22788		0.84602	0.30808
1.75103	0.21872		0.84985	0.31
1.75556	0.21092		0.85489	0.31252
1.76059	0.20208		0.85985	0.3148
1.76555	0.19308		0.86485	0.31712
1.77054	0.18396		0.86989	0.31936
1.77559	0.17448		0.87535	0.32176
1.78055	0.16492		0.87991	0.32368
1.78555	0.15532		0.88485	0.32568
1.79059	0.1454		0.8901	0.32764
1.79554	0.13544		0.8951	0.32948
1.80059	0.12524		0.89985	0.33112
1.80555	0.11508		0.90489	0.3328
1.81059	0.10452		0.90989	0.3344
1.81554	0.09416		0.91489	0.33592
1.82054	0.0836		0.91989	0.33732
1.82582	0.07232		0.92485	0.33868
1.83097	0.0612		0.92985	0.33988
1.83582	0.05072		0.93489	0.34112
1.8406	0.04036		0.93985	0.34216
1.84555	0.02952		0.94485	0.3432
1.8508	0.01812		0.94985	0.34404
1.85571	0.0074		0.95489	0.34488
1.8606	-0.00332		0.96019	0.34568
1.86555	-0.01416		0.96519	0.34632
1.87067	-0.02532		0.97024	0.34688
1.8756	-0.03608		0.97491	0.34736
1.88055	-0.04684		0.97991	0.34776
1.88574	-0.05808		0.98486	0.34804
1.89056	-0.06848		0.98991	0.34828
1.89559	-0.07924		0.99489	0.34848
1.90059	-0.08988		1	0.34848
1.90559	-0.1004		1.00489	0.3484
1.91059	-0.1108		1.00989	0.34832
1.91554	-0.121		1.01509	0.34816
1.92054	-0.13116		1.02038	0.34776
1.92554	-0.14128		1.02486	0.3474
1.93085	-0.1518		1.02986	0.34704
1.93556	-0.161		1.0349	0.34648
1.94055	-0.17052		1.03991	0.34576
1.94559	-0.17996		1.04491	0.34508
1.95055	-0.18912		1.04986	0.34424
1.95555	-0.19804		1.05486	0.3434
1.96054	-0.20692		1.05986	0.34244
1.96555	-0.21552		1.06495	0.34132
1.9706	-0.22392		1.06986	0.34016
1.97555	-0.23188		1.07486	0.33896
1.98054	-0.23972		1.07989	0.33772
1.98585	-0.24768		1.08485	0.33632
1.99098	-0.25512		1.08985	0.33484
1.99573	-0.26172		1.09601	0.33292
2.00055	-0.26816		1.09986	0.3316
2.00566	-0.27468		1.10485	0.32984
2.01102	-0.28112		1.11133	0.32752
2.01596	-0.2868		1.11486	0.3262
2.02088	-0.29212		1.11986	0.3242
2.02561	-0.29704		1.12489	0.32216
2.03061	-0.3018		1.12989	0.32012
2.03557	-0.30628		1.13485	0.3178
2.04057	-0.31052		1.13986	0.31548
2.04561	-0.31452		1.14534	0.31292
2.05056	-0.31812		1.1501	0.31068
2.0556	-0.32152		1.1549	0.30824
2.06204	-0.32548		1.15987	0.30564
2.0656	-0.32756		1.16485	0.303
2.07059	-0.33012		1.16986	0.30024
2.07572	-0.33256		1.17489	0.29748
2.08056	-0.33448		1.17985	0.2946
2.08555	-0.33608		1.18489	0.29156
2.09054	-0.33748		1.18989	0.28856
2.09554	-0.33848		1.19485	0.28556
2.10059	-0.33912		1.19985	0.28228
2.10559	-0.3394		1.20485	0.27912
2.11082	-0.3394		1.20985	0.2758
2.11557	-0.33908		1.21485	0.27232
2.12057	-0.3384		1.2199	0.26892
2.12561	-0.3374		1.2249	0.2654
2.13056	-0.33596		1.22985	0.26184
2.13559	-0.33428		1.23632	0.25716
2.14081	-0.33216		1.23986	0.25452
2.14561	-0.32992		1.24489	0.25076
2.15057	-0.3272		1.25028	0.24656
2.15561	-0.32416		1.25534	0.24264
2.16055	-0.32092		1.25987	0.23904
2.16556	-0.31724		1.26486	0.23504
2.17059	-0.31324		1.26991	0.23096
2.17555	-0.30908		1.27486	0.22684
2.18054	-0.30444		1.27986	0.22272
2.18559	-0.29956		1.28487	0.2184
2.19059	-0.29444		1.28985	0.21412
2.19554	-0.289		1.29485	0.2098
2.20084	-0.28284		1.29989	0.20532
2.20577	-0.277		1.30485	0.20096
2.2106	-0.27088		1.30985	0.19644
2.21556	-0.26436		1.31489	0.19188
2.22055	-0.2576		1.31985	0.18724
2.22609	-0.24972		1.32491	0.18264
2.23076	-0.24292		1.32986	0.17796
2.23555	-0.23568		1.33489	0.1732
2.24061	-0.22784		1.33985	0.16844
2.2456	-0.2198		1.34485	0.1636
2.2506	-0.21156		1.34989	0.15868
2.2556	-0.20312		1.35489	0.1538
2.26056	-0.19456		1.35985	0.14888
2.26556	-0.18588		1.36485	0.144
2.27059	-0.1768		1.36985	0.13892
2.27559	-0.16768		1.37489	0.13388
2.2812	-0.15724		1.37985	0.12888
2.28555	-0.14904		1.38489	0.12368
2.29059	-0.13932		1.39006	0.11844
2.29667	-0.12756		1.39531	0.11296
2.30055	-0.12		1.40019	0.10788
2.3056	-0.11		1.40511	0.10284
2.31055	-0.10012		1.40986	0.0978
2.31559	-0.09012		1.41485	0.0926
2.32054	-0.08012		1.41985	0.08732
2.32555	-0.07		1.42489	0.08192
2.33054	-0.05972		1.42986	0.07672
2.33555	-0.04936		1.43486	0.07136
2.34054	-0.03892		1.43985	0.06616
2.34559	-0.0284		1.44485	0.06084
2.35055	-0.01792		1.44985	0.0556
2.35559	-0.00736		1.45485	0.0504
2.36059	0.00324		1.45989	0.0452
2.36554	0.01388		1.46489	0.04012
2.37055	0.02456		1.46989	0.03516
2.37555	0.03524		1.47485	0.0304
2.38059	0.046		1.47989	0.0258
2.38555	0.05664		1.48485	0.02172
2.3906	0.06736		1.49019	0.01784
2.39555	0.07796		1.4949	0.01496
2.40059	0.08864		1.49985	0.01284
2.40559	0.09916		1.50511	0.0116
2.41059	0.10956		1.50986	0.0116
2.41554	0.11988		1.51489	0.01284
2.42064	0.13028		1.51989	0.01536
2.42555	0.1402		1.52485	0.01908
2.43054	0.1502		1.52989	0.02392
2.43559	0.16008		1.53485	0.02948
2.44054	0.16968		1.53989	0.0356
2.44559	0.17928		1.54489	0.042
2.45059	0.1886		1.54985	0.04844
2.45555	0.19764		1.55485	0.0548
2.46055	0.20652		1.55985	0.06104
2.46555	0.21528		1.56489	0.06712
2.47059	0.2238		1.56989	0.07304
2.47554	0.23204		1.57485	0.0788
2.48059	0.24012		1.57989	0.08456
2.48559	0.24792		1.58489	0.09012
2.49054	0.25548		1.58989	0.0956
2.49555	0.2628		1.59489	0.10108
2.50055	0.26988		1.59989	0.10648
2.50559	0.27668		1.60485	0.11164
2.51054	0.28308		1.60989	0.11704
2.51559	0.2894		1.61485	0.1222
2.52059	0.29532		1.61985	0.12732
2.52555	0.30088		1.62489	0.13248
2.53054	0.30628		1.62985	0.13756
2.53579	0.31156		1.63485	0.14256
2.54056	0.31608		1.63989	0.14764
2.54555	0.32048		1.64489	0.15256
2.55059	0.32464		1.64989	0.15748
2.5558	0.3286		1.65489	0.16236
2.5606	0.33188		1.65985	0.16712
2.56582	0.33516		1.66485	0.17192
2.5706	0.33792		1.66985	0.17656
2.57556	0.34032		1.67494	0.1814
2.58056	0.34248		1.6799	0.186
2.58586	0.3444		1.68485	0.19056
2.59077	0.34584		1.68989	0.19508
2.59605	0.34696		1.69489	0.19968
2.60105	0.34772		1.69989	0.20404
2.60605	0.34808		1.70485	0.2084
2.61058	0.34816		1.70989	0.21272
2.6156	0.34792		1.71489	0.21704
2.6206	0.34724		1.71989	0.22124
2.62556	0.34628		1.72485	0.2254
2.63056	0.345		1.72989	0.22952
2.6356	0.3434		1.73489	0.23356
2.64057	0.34144		1.73989	0.23756
2.6456	0.33908		1.74489	0.24148
2.65055	0.33656		1.74989	0.24536
2.65619	0.33312		1.75489	0.24916
2.6606	0.33016		1.75989	0.25292
2.66569	0.32644		1.76489	0.2566
2.67056	0.3226		1.77015	0.2604
2.67556	0.31832		1.77506	0.26392
2.68056	0.31368		1.7801	0.2674
2.68561	0.30876		1.78491	0.27068
2.69056	0.3036		1.78989	0.27404
2.69556	0.29816		1.79485	0.2772
2.70056	0.29232		1.79985	0.28044
2.7056	0.28612		1.80485	0.28352
2.71056	0.27988		1.81015	0.2868
2.7158	0.27288		1.81509	0.28976
2.72056	0.26632		1.82012	0.29268
2.72555	0.25916		1.82507	0.2954
2.7306	0.25168		1.83019	0.29824
2.73556	0.244		1.83517	0.3008
2.74077	0.23568		1.83985	0.30324
2.74556	0.22792		1.84487	0.30564
2.75056	0.21956		1.85011	0.30808
2.7556	0.2108		1.85486	0.3102
2.76061	0.20204		1.85985	0.31228
2.7656	0.19304		1.86486	0.31432
2.77061	0.1838		1.86991	0.3162
2.77556	0.17452		1.87491	0.318
2.78126	0.16364		1.87988	0.3196
2.78555	0.15536		1.88487	0.32108
2.79056	0.14544		1.88987	0.3224
2.79662	0.13328		1.89485	0.32364
2.8006	0.12524		1.89989	0.32464
2.80555	0.11504		1.90485	0.32556
2.81055	0.10464		1.90991	0.32636
2.81578	0.09364		1.91515	0.327
2.82055	0.08356		1.91991	0.32748
2.82555	0.07288		1.92491	0.32796
2.83059	0.06204		1.92991	0.32816
2.83554	0.05136		1.93487	0.3284
2.84059	0.04044		1.93991	0.3284
2.84554	0.02956		1.94491	0.32832
2.85059	0.0186		1.94991	0.32808
2.85554	0.00772		1.95485	0.3278
2.86059	-0.00336		1.95985	0.32748
2.86559	-0.01424		1.96485	0.32708
2.87055	-0.02508		1.96985	0.32652
2.87555	-0.03596		1.97485	0.32596
2.88059	-0.04696		1.97985	0.32536
2.88559	-0.05776		1.98484	0.32464
2.89054	-0.06848		1.98985	0.32396
2.89559	-0.07928		1.99489	0.32308
2.90054	-0.0898		1.99989	0.32224
2.90561	-0.10044		2.00489	0.32144
2.91081	-0.11128		2.01016	0.32048
2.91575	-0.12148		2.01491	0.31964
2.92083	-0.13176		2.01989	0.31868
2.92557	-0.14128		2.02485	0.31772
2.93059	-0.15132		2.02989	0.31672
2.93559	-0.16104		2.03485	0.31576
2.94055	-0.17056		2.03985	0.31464
2.94559	-0.17992		2.04485	0.31364
2.95059	-0.1892		2.04985	0.31256
2.95554	-0.19812		2.05485	0.31144
2.96054	-0.20692		2.05985	0.31032
2.96559	-0.21556		2.06485	0.3092
2.97059	-0.22388		2.06985	0.30812
2.97586	-0.23244		2.0749	0.30696
2.98055	-0.23972		2.08044	0.30572
2.98555	-0.24728		2.08537	0.3046
2.99059	-0.25452		2.08991	0.30356
2.99559	-0.26156		2.09528	0.30232
3.00059	-0.2682		2.10028	0.30112
3.00554	-0.27452		2.10487	0.30008
3.01054	-0.28056		2.10991	0.29876
3.01559	-0.28632		2.11491	0.29764
3.02059	-0.2918		2.11985	0.2964
3.02559	-0.29692		2.12489	0.29512
3.03055	-0.30172		2.12985	0.29388
3.03555	-0.3062		2.13485	0.29252
3.04059	-0.31036		2.14011	0.291
3.04554	-0.31428		2.14486	0.28964
3.05054	-0.31784		2.14985	0.28824
3.05587	-0.3214		2.15485	0.28672
3.06057	-0.3242		2.15985	0.28516
3.06559	-0.32704		2.16489	0.28356
3.07055	-0.32964		2.16985	0.28172
3.07554	-0.33184		2.17484	0.27992
3.08059	-0.33388		2.1799	0.27804
3.08555	-0.33552		2.18485	0.27608
3.09075	-0.33688		2.18995	0.27396
3.09578	-0.33796		2.19491	0.27176
3.10056	-0.33848		2.19985	0.2696
3.10559	-0.33884		2.20485	0.2672
3.11061	-0.33884		2.20998	0.26464
3.11557	-0.33844		2.21536	0.26188
3.12057	-0.33772		2.21989	0.25944
3.1256	-0.33672		2.22484	0.25672
3.13074	-0.33528		2.22985	0.2538
3.13556	-0.33356		2.23485	0.2508
3.14066	-0.33156		2.23985	0.24776
3.14561	-0.32928		2.24485	0.24452
3.15061	-0.32656		2.24987	0.24124
3.15618	-0.32316		2.25489	0.23776
3.16055	-0.3202		2.25989	0.23428
3.16559	-0.31652		2.26485	0.23076
3.17061	-0.3126		2.27027	0.22684
3.17555	-0.3084		2.27491	0.22332
3.18059	-0.30376		2.27987	0.21948
3.18703	-0.2974		2.28487	0.21556
3.19055	-0.29376		2.28986	0.21144
3.19555	-0.28828		2.29489	0.2074
3.20073	-0.28232		2.29985	0.20328
3.20555	-0.27652		2.30485	0.199
3.21055	-0.27028		2.30989	0.19476
3.21555	-0.26372		2.31489	0.19028
3.22059	-0.25688		2.31991	0.18588
3.22559	-0.24976		2.32489	0.1814
3.23054	-0.24256		2.33039	0.17636
3.23554	-0.23508		2.33489	0.17216
3.24059	-0.22724		2.33985	0.16756
3.24556	-0.21928		2.34487	0.1628
3.25054	-0.21108		2.34985	0.15804
3.25555	-0.20268		2.35485	0.1532
3.26059	-0.19404		2.35989	0.14836
3.26585	-0.18476		2.36484	0.14348
3.27059	-0.17632		2.36985	0.13844
3.27555	-0.1672		2.37489	0.13344
3.28059	-0.15788		2.37985	0.12844
3.28555	-0.14852		2.38489	0.12332
3.29054	-0.139		2.3901	0.11804
3.29554	-0.12932		2.39531	0.11268
3.30059	-0.11948		2.39987	0.10796
3.30559	-0.10972		2.40491	0.10272
3.31054	-0.09992		2.40991	0.09756
3.31559	-0.08996		2.41489	0.09228
3.32055	-0.07996		2.41989	0.087
3.32559	-0.06972		2.42487	0.0818
3.33059	-0.05952		2.42987	0.07648
3.33559	-0.04916		2.43491	0.0712
3.34059	-0.0388		2.43987	0.06588
3.34559	-0.02836		2.44487	0.06056
3.35054	-0.01792		2.44987	0.05532
3.35559	-0.00732		2.45485	0.05
3.36059	0.00324		2.45985	0.04484
3.36554	0.0138		2.46484	0.03964
3.37059	0.02456		2.46985	0.03452
3.37555	0.03512		2.47489	0.02952
3.38054	0.04588		2.47989	0.02472
3.38554	0.05656		2.48485	0.0202
3.39054	0.06724		2.49001	0.01596
3.39583	0.07848		2.49489	0.01256
3.40086	0.08912		2.50005	0.00984
3.40557	0.09908		2.50501	0.00848
3.41059	0.10956		2.50994	0.0086
3.41559	0.11992		2.51491	0.01056
3.42055	0.13004		2.51986	0.01416
3.42559	0.14024		2.52511	0.01956
3.43054	0.15016		2.52991	0.02536
3.43559	0.16008		2.53489	0.03184
3.44054	0.16968		2.53985	0.03828
3.44559	0.17928		2.54489	0.04476
3.45059	0.18856		2.54985	0.05096
3.45554	0.19764		2.55489	0.057
3.46059	0.20664		2.55985	0.06292
3.46573	0.21556		2.56489	0.06872
3.47098	0.22448		2.56989	0.07436
3.47562	0.23216		2.57489	0.07996
3.48055	0.24008		2.57989	0.08544
3.48559	0.248		2.58485	0.0908
3.49059	0.25556		2.58989	0.0962
3.49555	0.2628		2.59489	0.10156
3.50055	0.26984		2.59989	0.10688
3.50554	0.27656		2.60484	0.11212
3.51059	0.28316		2.60985	0.11732
3.51554	0.2894		2.61485	0.12252
3.52054	0.29532		2.61989	0.12768
3.52559	0.30092		2.62489	0.13272
3.53084	0.30652		2.62985	0.1378
3.53604	0.3118		2.63485	0.14284
3.54103	0.31648		2.63989	0.1478
3.54561	0.32056		2.64489	0.1528
3.5508	0.3248		2.64989	0.15768
3.55561	0.32844		2.65485	0.1626
3.56055	0.33188		2.65985	0.1674
3.56559	0.33504		2.66489	0.17224
3.57055	0.33784		2.66985	0.17692
3.57561	0.34036		2.67489	0.18168
3.58055	0.34248		2.67989	0.18628
3.58586	0.34448		2.68485	0.19084
3.59061	0.3458		2.68985	0.19544
3.59561	0.34688		2.69485	0.19992
3.60061	0.34772		2.69985	0.2044
3.60557	0.34812		2.70489	0.2088
3.61061	0.34816		2.70989	0.2132
3.6156	0.34796		2.71486	0.21748
3.62057	0.34728		2.72105	0.22272
3.62559	0.34628		2.72491	0.22596
3.63055	0.34512		2.72989	0.23008
3.63559	0.34344		2.73485	0.23408
3.64059	0.34144		2.73989	0.23812
3.64554	0.33912		2.74485	0.24204
3.65059	0.33648		2.74989	0.24604
3.65555	0.33352		2.75515	0.25
3.66059	0.33016		2.7601	0.25372
3.66554	0.3266		2.76501	0.2574
3.67059	0.32256		2.76987	0.26092
3.67554	0.31832		2.77489	0.26456
3.68054	0.31376		2.77985	0.26808
3.68559	0.3088		2.78485	0.27148
3.69059	0.30356		2.78989	0.27488
3.69554	0.29816		2.79489	0.27824
3.70059	0.29232		2.79989	0.28148
3.70554	0.28624		2.80485	0.2846
3.71059	0.27984		2.80985	0.28768
3.71559	0.27324		2.81485	0.29076
3.72054	0.26636		2.81989	0.29376
3.72555	0.25912		2.82489	0.29668
3.73059	0.25164		2.83014	0.2996
3.73555	0.24396		2.83526	0.3024
3.74059	0.23604		2.83992	0.30492
3.74554	0.22788		2.84485	0.30748
3.75089	0.21896		2.84987	0.31
3.75562	0.21084		2.85489	0.31248
3.76055	0.20216		2.85989	0.31488
3.76554	0.19312		2.86485	0.31712
3.77054	0.18388		2.87024	0.31956
3.77555	0.17452		2.87496	0.3216
3.78076	0.16408		2.87989	0.32368
3.78597	0.15448		2.88485	0.32564
3.79099	0.14464		2.88985	0.3276
3.79555	0.13548		2.89489	0.32944
3.80055	0.12536		2.89989	0.3312
3.80559	0.115		2.90485	0.3328
3.81059	0.10456		2.90989	0.3344
3.81559	0.09404		2.91489	0.33588
3.82055	0.0836		2.91985	0.33732
3.82559	0.07284		2.92485	0.3386
3.83055	0.06216		2.93007	0.33992
3.83555	0.05136		2.93489	0.34108
3.84054	0.04048		2.93985	0.34212
3.84582	0.02904		2.94489	0.3432
3.8506	0.01856		2.94989	0.34408
3.85557	0.0076		2.95485	0.34488
3.86059	-0.00328		2.95989	0.34568
3.86559	-0.01424		2.96485	0.34632
3.87059	-0.0252		2.96989	0.34688
3.87555	-0.03596		2.97497	0.3474
3.88055	-0.04684		2.98009	0.34776
3.88555	-0.05768		2.98487	0.34804
3.89055	-0.06848		2.98985	0.34828
3.89555	-0.0792		2.99485	0.3484
3.90054	-0.08976		2.99989	0.34852
3.90559	-0.10032		3.00485	0.34848
3.91059	-0.1108		3.00985	0.34836
3.91607	-0.12208		3.01485	0.34812
3.92059	-0.13132		3.01989	0.34784
3.92559	-0.14136		3.02485	0.34744
3.93055	-0.1512		3.02985	0.347
3.93557	-0.161		3.03485	0.34644
3.94085	-0.17108		3.03989	0.3458
3.94561	-0.18004		3.04489	0.34516
3.95056	-0.18912		3.05022	0.34424
3.95561	-0.1982		3.05485	0.34344
3.96059	-0.207		3.05985	0.34244
3.96554	-0.21552		3.06487	0.34136
3.97055	-0.22376		3.07015	0.34012
3.97559	-0.23192		3.07526	0.33888
3.98055	-0.23976		3.07991	0.33768
3.98555	-0.24724		3.08485	0.33632
3.99055	-0.25452		3.08985	0.33476
3.99559	-0.26148		3.09489	0.33324
4.00059	-0.26816		3.09989	0.33156
4.00554	-0.27444		3.10485	0.32988
4.01054	-0.28052		3.10985	0.32804
4.01555	-0.2862		3.11485	0.32624
4.02055	-0.29164		3.11985	0.3242
4.02555	-0.29672		3.12489	0.32216
4.03124	-0.30216		3.12989	0.32004
4.03559	-0.30604		3.13489	0.31784
4.04101	-0.31056		3.14027	0.31536
4.04555	-0.31404		3.14489	0.3132
4.05059	-0.31768		3.14985	0.31076
4.05554	-0.32088		3.15489	0.30828
4.06054	-0.32376		3.15985	0.30568
4.06555	-0.32644		3.16489	0.30292
4.07059	-0.329		3.16985	0.30032
4.07554	-0.33116		3.17489	0.2974
4.08055	-0.33316		3.17985	0.29456
4.08555	-0.3348		3.18489	0.2916
4.09059	-0.3362		3.18985	0.28852
4.09559	-0.3372		3.19485	0.28556
4.10055	-0.33784		3.19989	0.28232
4.10554	-0.33808		3.20489	0.279
4.11059	-0.33812		3.20985	0.27576
4.11559	-0.33772		3.21489	0.27236
4.12059	-0.33708		3.21987	0.26896
4.12554	-0.33604		3.22485	0.26544
4.13055	-0.33468		3.22985	0.26188
4.13559	-0.33296		3.23485	0.25816
4.14054	-0.33096		3.23989	0.25456
4.14554	-0.32856		3.24489	0.25068
4.15054	-0.32584		3.24989	0.24688
4.15559	-0.3228		3.25489	0.24296
4.16082	-0.31936		3.25985	0.23908
4.16609	-0.31544		3.26485	0.23512
4.17057	-0.31188		3.27003	0.23064
4.17559	-0.30764		3.27485	0.22688
4.18059	-0.30304		3.27989	0.22268
4.18554	-0.2982		3.28489	0.2184
4.19059	-0.293		3.28989	0.21416
4.19559	-0.28756		3.29489	0.20972
4.20059	-0.2818		3.29989	0.20532
4.20554	-0.27588		3.30485	0.20096
4.21059	-0.26952		3.30989	0.1964
4.21559	-0.263		3.31491	0.19188
4.22059	-0.2562		3.31985	0.18732
4.22555	-0.2492		3.32485	0.18272
4.23057	-0.24188		3.32985	0.178
4.23559	-0.23432		3.33489	0.17316
4.24054	-0.22664		3.33985	0.16844
4.24554	-0.21864		3.34485	0.1636
4.25054	-0.21044		3.34989	0.15876
4.25559	-0.202		3.35489	0.1538
4.26055	-0.19344		3.36015	0.1486
4.26554	-0.18468		3.36512	0.14368
4.27055	-0.17572		3.37011	0.13872
4.27555	-0.16668		3.37515	0.13364
4.28059	-0.15736		3.37998	0.12876
4.28554	-0.14804		3.38527	0.12336
4.29054	-0.13848		3.38991	0.1186
4.29559	-0.1288		3.39487	0.11344
4.30085	-0.1186		3.40028	0.1078
4.30586	-0.10888		3.40487	0.10308
4.31086	-0.09904		3.40987	0.09776
4.31586	-0.0892		3.41486	0.09256
4.32076	-0.07928		3.41989	0.08728
4.32561	-0.06948		3.42485	0.08204
4.33055	-0.05936		3.42985	0.07672
4.33554	-0.04912		3.43485	0.07144
4.34054	-0.0388		3.43985	0.06612
4.34559	-0.02832		3.44485	0.06092
4.35085	-0.01728		3.44989	0.0556
4.35557	-0.00732		3.45489	0.05032
4.36072	0.00352		3.45985	0.04524
4.36568	0.01412		3.46489	0.04008
4.37057	0.02448		3.46985	0.03516
4.37561	0.03528		3.47484	0.03048
4.38061	0.04596		3.47989	0.02592
4.38556	0.05656		3.48485	0.02176
4.39059	0.06724		3.48989	0.01812
4.39559	0.07792		3.49485	0.01512
4.40054	0.08844		3.50005	0.01288
4.40617	0.10024		3.50489	0.01172
4.41059	0.10952		3.50985	0.01172
4.41555	0.11976		3.51489	0.01292
4.4217	0.13236		3.51987	0.0154
4.42556	0.14016		3.52485	0.01908
4.43059	0.15012		3.52989	0.02384
4.4356	0.16004		3.53485	0.0294
4.44056	0.1696		3.53989	0.03552
4.44555	0.17912		3.54489	0.04188
4.45059	0.18848		3.54987	0.04832
4.45559	0.1976		3.55485	0.05464
4.46059	0.20656		3.55985	0.06092
4.46559	0.21528		3.56485	0.06704
4.47059	0.2238		3.56985	0.07292
4.47559	0.232		3.57485	0.07876
4.48054	0.24004		3.57985	0.08448
4.48559	0.24792		3.58485	0.09004
4.49055	0.2554		3.58985	0.09556
4.49555	0.26276		3.59485	0.101
4.50059	0.26984		3.59985	0.10636
4.50563	0.27672		3.60489	0.11172
4.5106	0.28316		3.60985	0.11696
4.51559	0.28932		3.61485	0.12216
4.52085	0.29556		3.61989	0.12736
4.52605	0.30136		3.62486	0.13248
4.53102	0.30668		3.62985	0.13756
4.53561	0.31136		3.63485	0.14256
4.5406	0.31608		3.63985	0.14756
4.54557	0.32044		3.64485	0.15252
4.5506	0.3246		3.64989	0.15748
4.5556	0.3284		3.65491	0.16232
4.56055	0.3318		3.65985	0.16712
4.56559	0.33504		3.66485	0.17188
4.57054	0.3378		3.66985	0.1766
4.57568	0.34036		3.67485	0.18124
4.58061	0.34244		3.67989	0.186
4.58554	0.34428		3.68485	0.19052
4.59059	0.34576		3.68985	0.19504
4.59554	0.34684		3.69485	0.19956
4.60059	0.34764		3.69985	0.20392
4.60555	0.34812		3.70485	0.2084
4.61055	0.34816		3.70985	0.21276
4.61559	0.34796		3.71485	0.21692
4.62054	0.34724		3.71985	0.22124
4.62554	0.34636		3.72489	0.22544
4.63101	0.34488		3.72985	0.22952
4.63603	0.34324		3.73484	0.23352
4.64061	0.34144		3.73985	0.23756
4.64556	0.33912		3.74511	0.24164
4.65057	0.33644		3.7499	0.24532
4.6556	0.33348		3.75489	0.24916
4.6606	0.33012		3.76033	0.25328
4.66554	0.32656		3.76494	0.25668
4.67059	0.32256		3.76987	0.26012
4.67555	0.31832		3.77485	0.26368
4.68059	0.31368		3.77989	0.2672
4.68559	0.30884		3.78489	0.27064
4.69054	0.30364		3.78985	0.274
4.69559	0.29812		3.79485	0.27724
4.70055	0.29236		3.80019	0.28064
4.70559	0.28624		3.80513	0.28372
4.7106	0.2798		3.81012	0.28684
4.71583	0.27284		3.81515	0.2898
4.7206	0.26628		3.8202	0.29272
4.72587	0.25864		3.82513	0.29552
4.73068	0.25144		3.82987	0.29808
4.7356	0.24392		3.83489	0.30072
4.74057	0.23604		3.84016	0.3034
4.7456	0.2278		3.84491	0.30568
4.75057	0.21952		3.84986	0.30804
4.75556	0.21096		3.85509	0.31036
4.76056	0.20208		3.85991	0.3124
4.76559	0.19304		3.86485	0.3144
4.77054	0.18388		3.86989	0.31632
4.77555	0.17452		3.87499	0.31808
4.78054	0.16508		3.88008	0.31976
4.78585	0.15476		3.88491	0.32112
4.7907	0.14516		3.88987	0.32248
4.79556	0.13544		3.89486	0.32368
4.80056	0.12528		3.90012	0.3248
4.8056	0.115		3.90485	0.32568
4.81207	0.10148		3.90989	0.3264
4.81556	0.09412		3.91485	0.32716
4.82055	0.0836		3.91989	0.32764
4.82568	0.07256		3.92487	0.32808
4.83056	0.06212		3.92989	0.32836
4.83555	0.05136		3.93485	0.32852
4.84059	0.0404		3.94022	0.32852
4.84555	0.0296		3.94509	0.32844
4.85055	0.01868		3.94991	0.32832
4.85554	0.00772		3.95491	0.32808
4.86081	-0.0038		3.95987	0.32772
4.86561	-0.01428		3.96491	0.32732
4.87056	-0.02508		3.96985	0.32676
4.87557	-0.03604		3.97484	0.32616
4.8806	-0.04696		3.97985	0.32556
4.88556	-0.05772		3.98485	0.32488
4.89055	-0.06848		3.98985	0.32412
4.89554	-0.0792		3.99485	0.32332
4.90059	-0.08988		3.99985	0.32252
4.90619	-0.1016		4.00485	0.32168
4.9106	-0.11088		4.01011	0.32064
4.91554	-0.12104		4.01512	0.31976
4.92055	-0.13116		4.01989	0.31892
4.92559	-0.14136		4.02491	0.31792
4.93105	-0.15216		4.02991	0.31688
4.93586	-0.16156		4.03486	0.31584
4.94057	-0.17056		4.03986	0.31488
4.94562	-0.17996		4.04489	0.31376
4.95061	-0.18924		4.04985	0.31268
4.95557	-0.19808		4.05489	0.31156
4.96061	-0.207		4.05985	0.31052
4.96575	-0.2158		4.06489	0.30936
4.97057	-0.22388		4.06989	0.30836
4.97559	-0.23196		4.07485	0.30716
4.98055	-0.23968		4.07989	0.306
4.98555	-0.24724		4.08485	0.30488
4.99061	-0.25456		4.08985	0.30372
4.99559	-0.26148		4.09491	0.30256
5.00083	-0.26848		4.09989	0.30132
5.00555	-0.2744		4.10489	0.30016
5.01059	-0.28052		4.10985	0.29892
5.01559	-0.2862		4.11487	0.29772
5.02055	-0.29156		4.11985	0.29648
5.02559	-0.29672		4.12489	0.29516
5.03055	-0.30152		4.12989	0.29392
5.03559	-0.30592		4.13485	0.29252
5.04059	-0.31008		4.13989	0.29112
5.04559	-0.31388		4.14485	0.28972
5.05055	-0.3174		4.14989	0.28828
5.05559	-0.32056		4.15485	0.28676
5.06055	-0.32352		4.16021	0.28504
5.06559	-0.32612		4.16514	0.2834
5.07059	-0.32852		4.16998	0.28176
5.07554	-0.3306		4.17487	0.27984
5.08055	-0.33252		4.17987	0.27808
5.08555	-0.33412		4.18487	0.27612
5.09055	-0.33544		4.18991	0.27392
5.09559	-0.33644		4.19487	0.2718
5.10054	-0.33716		4.19991	0.26952
5.10555	-0.33744		4.20485	0.26716
5.11059	-0.3374		4.20989	0.26468
5.11555	-0.33704		4.21489	0.2622
5.12054	-0.33636		4.21989	0.25944
5.12554	-0.33528		4.22485	0.25664
5.13059	-0.33392		4.22987	0.2538
5.13559	-0.3322		4.23571	0.25024
5.14059	-0.33016		4.23985	0.24772
5.14559	-0.32784		4.24515	0.24432
5.15054	-0.32516		4.24991	0.2412
5.15559	-0.32212		4.25485	0.23776
5.16059	-0.3188		4.25985	0.23432
5.16559	-0.31516		4.26489	0.23068
5.17054	-0.3112		4.26989	0.227
5.17559	-0.30688		4.27489	0.2232
5.18055	-0.30236		4.27985	0.21948
5.18555	-0.29748		4.2849	0.21552
5.19054	-0.29236		4.28985	0.21148
5.19557	-0.2868		4.29485	0.20744
5.20055	-0.28108		4.30013	0.203
5.20559	-0.27512		4.30497	0.19892
5.21055	-0.26888		4.30987	0.19468
5.21554	-0.26232		4.31487	0.19036
5.22055	-0.25548		4.31987	0.18588
5.22555	-0.24848		4.32487	0.18144
5.23059	-0.24116		4.32987	0.1768
5.23554	-0.23372		4.33487	0.17216
5.24059	-0.22588		4.33987	0.16752
5.24554	-0.21796		4.34491	0.16276
5.25054	-0.20976		4.34987	0.15808
5.25555	-0.2014		4.35485	0.1532
5.26059	-0.19276		4.35985	0.14832
5.26559	-0.184		4.36491	0.1434
5.27055	-0.17516		4.36989	0.13844
5.27606	-0.16512		4.37489	0.13344
5.28085	-0.15632		4.37989	0.1284
5.28586	-0.14688		4.38485	0.12344
5.29086	-0.13744		4.38985	0.11832
5.29606	-0.12744		4.39514	0.11284
5.3006	-0.11872		4.39991	0.10792
5.30577	-0.10876		4.40491	0.10272
5.31089	-0.0988		4.40987	0.0976
5.31555	-0.08956		4.41487	0.09232
5.32056	-0.07948		4.41987	0.08708
5.32583	-0.06888		4.42491	0.08172
5.33055	-0.05928		4.42986	0.07656
5.33555	-0.04904		4.43489	0.07124
5.34081	-0.0382		4.43985	0.06592
5.34556	-0.02828		4.44489	0.06056
5.3506	-0.0178		4.44989	0.05528
5.35586	-0.00668		4.45511	0.04972
5.3606	0.00324		4.45991	0.0448
5.36559	0.01384		4.46491	0.0396
5.37055	0.0244		4.46987	0.03456
5.37554	0.03504		4.47487	0.02956
5.38094	0.0466		4.47985	0.0248
5.3856	0.05656		4.48489	0.02028
5.39056	0.06712		4.48989	0.01624
5.3956	0.07788		4.49489	0.0128
5.4006	0.08848		4.49985	0.01028
5.40611	0.10008		4.50485	0.00888
5.4106	0.10944		4.50985	0.00912
5.41555	0.11976		4.51485	0.011
5.42059	0.13004		4.51985	0.01456
5.42559	0.14016		4.52485	0.0196
5.43059	0.15012		4.52989	0.0256
5.43554	0.15988		4.53485	0.032
5.44072	0.16988		4.53985	0.03844
5.44561	0.1792		4.54485	0.04484
5.45056	0.18844		4.54985	0.05104
5.45556	0.19756		4.55489	0.05708
5.4606	0.2066		4.55989	0.06296
5.46555	0.21528		4.56489	0.06868
5.47055	0.22368		4.56989	0.07436
5.47559	0.232		4.57485	0.07984
5.48054	0.24004		4.57985	0.08532
5.48559	0.24788		4.58489	0.09088
5.49059	0.25544		4.58985	0.0962
5.49554	0.26268		4.59485	0.10152
5.50056	0.2698		4.59985	0.1068
5.50604	0.27724		4.60489	0.11212
5.51068	0.2834		4.60989	0.11736
5.51561	0.28944		4.61485	0.12252
5.52057	0.29524		4.61985	0.12768
5.52561	0.30092		4.62489	0.1328
5.53059	0.30628		4.62989	0.13784
5.5356	0.3114		4.63489	0.14284
5.54059	0.31604		4.63989	0.14784
5.54557	0.32048		4.64489	0.1528
5.55059	0.3246		4.64986	0.15772
5.55555	0.32844		4.65489	0.16256
5.56055	0.33184		4.65986	0.16744
5.56555	0.33496		4.66485	0.17216
5.57054	0.3378		4.66985	0.17692
5.57559	0.34032		4.67507	0.18188
5.58059	0.34248		4.67989	0.18628
5.58555	0.34424		4.68485	0.19088
5.59084	0.3458		4.68985	0.1954
5.5956	0.34692		4.69484	0.19992
5.60055	0.34764		4.69989	0.20444
5.60559	0.34808		4.70489	0.20884
5.61061	0.3482		4.70985	0.2132
5.61557	0.34788		4.71485	0.21748
5.62055	0.34728		4.71985	0.22168
5.62559	0.34632		4.72485	0.22584
5.63054	0.34504		4.72989	0.23008
5.63559	0.3434		4.73489	0.23416
5.64054	0.3414		4.73989	0.2382
5.6456	0.33908		4.74485	0.24208
5.65056	0.33648		4.74989	0.246
5.65559	0.33348		4.75489	0.24984
5.6608	0.32996		4.76034	0.25392
5.66583	0.32636		4.76517	0.25756
5.67057	0.3226		4.77018	0.26116
5.67559	0.31828		4.77516	0.26476
5.68055	0.31376		4.77997	0.26808
5.68555	0.30888		4.78512	0.27168
5.69055	0.3036		4.78991	0.27492
5.69555	0.29812		4.79514	0.27844
5.70055	0.29236		4.7999	0.28152
5.70608	0.28556		4.80492	0.28464
5.71055	0.27988		4.80992	0.28772
5.71559	0.2732		4.81487	0.2908
5.72059	0.26624		4.81987	0.29376
5.72559	0.25904		4.82491	0.29668
5.73078	0.25132		4.8306	0.29996
5.7359	0.24344		4.83489	0.3022
5.74055	0.23604		4.83985	0.30488
5.74555	0.22792		4.84489	0.30756
5.75059	0.21944		4.84999	0.31004
5.75555	0.21096		4.85485	0.31244
5.76054	0.20216		4.86073	0.31528
5.76559	0.19304		4.86496	0.3172
5.77054	0.18388		4.86985	0.3194
5.77555	0.17452		4.87485	0.3216
5.78081	0.16448		4.87985	0.32364
5.78586	0.15472		4.88489	0.32568
5.79061	0.14536		4.88985	0.3276
5.79561	0.13524		4.89489	0.32944
5.80057	0.12524		4.89989	0.33116
5.80557	0.115		4.90486	0.3328
5.81061	0.10448		4.90985	0.3344
5.81557	0.09408		4.91489	0.33588
5.82057	0.08352		4.91989	0.33732
5.82557	0.0728		4.92487	0.3386
5.83055	0.06212		4.92985	0.33992
5.83557	0.05128		4.93489	0.34104
5.84061	0.04032		4.93987	0.34216
5.84557	0.02956		4.94489	0.34324
5.85056	0.01864		4.94985	0.34408
5.85559	0.0076		4.95505	0.34496
5.86056	-0.0032		4.95987	0.34564
5.86559	-0.01424		4.96489	0.34636
5.87059	-0.02516		4.96985	0.34688
5.87557	-0.036		4.97485	0.34732
5.88055	-0.04684		4.97985	0.3478
5.88559	-0.0578		4.98485	0.34808
5.89059	-0.06852		4.98985	0.34832
5.89554	-0.07912		4.99485	0.3484
5.90054	-0.0898		5.0001	0.34852
5.90559	-0.1004		5.00515	0.34844
5.91055	-0.11072		5.00989	0.34836
5.91554	-0.121		5.01489	0.34816
5.92095	-0.13208		5.01989	0.34784
5.92586	-0.14192		5.02489	0.34748
5.93061	-0.15132		5.02989	0.34704
5.93557	-0.16092		5.03489	0.34648
5.94061	-0.1706		5.03989	0.3458
5.94559	-0.18		5.04485	0.34512
5.95059	-0.1892		5.05032	0.3442
5.95559	-0.19816		5.05528	0.34332
5.96054	-0.20688		5.05987	0.34244
5.96579	-0.21588		5.06491	0.34136
5.97061	-0.22392		5.06991	0.3402
5.97555	-0.2318		5.07491	0.33896
5.98055	-0.23972		5.07985	0.33772
5.98554	-0.2472		5.08485	0.33632
5.99059	-0.25448		5.08985	0.3348
5.99554	-0.2614		5.09489	0.33324
6.00059	-0.26816		5.09985	0.33164
6.00559	-0.27448		5.10485	0.32992
6.01055	-0.2804		5.10985	0.32808
6.01555	-0.28616		5.11484	0.3262
6.0209	-0.29188		5.11989	0.3242
6.02579	-0.2968		5.12491	0.32216
6.03059	-0.3014		5.12988	0.32
6.03609	-0.30624		5.1349	0.31788
6.04057	-0.30988		5.13989	0.31556
6.04557	-0.31364		5.14485	0.31328
6.05057	-0.31712		5.14985	0.31072
6.05557	-0.32032		5.15485	0.30828
6.06057	-0.3232		5.15985	0.30572
6.06555	-0.32576		5.16485	0.303
6.07054	-0.32804		5.16985	0.30032
6.07577	-0.3302		5.17485	0.29744
6.08056	-0.3318		5.17985	0.2946
6.08554	-0.33344		5.18485	0.2916
6.09059	-0.33476		5.19005	0.28848
6.09559	-0.33572		5.19485	0.28552
6.10054	-0.3364		5.19985	0.28232
6.10555	-0.33664		5.20556	0.2786
6.11059	-0.33664		5.21033	0.27548
6.11559	-0.33628		5.21486	0.2724
6.12054	-0.33556		5.21989	0.26888
6.12555	-0.3346		5.22489	0.26536
6.13055	-0.3332		5.22985	0.26188
6.13554	-0.33148		5.23489	0.25816
6.14054	-0.32944		5.23985	0.25456
6.14559	-0.32704		5.24485	0.25072
6.15054	-0.32436		5.24989	0.24684
6.15555	-0.32136		5.25489	0.243
6.16059	-0.318		5.25989	0.239
6.16559	-0.3144		5.26498	0.235
6.17054	-0.31036		5.2699	0.23088
6.17554	-0.30612		5.27528	0.22652
6.18059	-0.30152		5.27986	0.22264
6.18559	-0.29664		5.28485	0.21848
6.19054	-0.29156		5.28985	0.21412
6.19554	-0.28608		5.29489	0.20976
6.20072	-0.2802		5.29989	0.20536
6.2056	-0.27424		5.30485	0.20096
6.21055	-0.26808		5.30985	0.19648
6.21554	-0.26148		5.31484	0.19188
6.22055	-0.2548		5.31985	0.18732
6.22567	-0.24716		5.32485	0.18264
6.23057	-0.2404		5.32985	0.17792
6.23555	-0.23296		5.33485	0.1732
6.24059	-0.22516		5.33985	0.16844
6.24559	-0.21716		5.34485	0.16364
6.25055	-0.20904		5.34985	0.1588
6.25557	-0.20064		5.35485	0.15392
6.26059	-0.19212		5.3599	0.14888
6.26559	-0.1834		5.36486	0.144
6.27055	-0.17448		5.36985	0.13892
6.27554	-0.16548		5.37489	0.13396
6.28059	-0.15616		5.37987	0.1288
6.28559	-0.14688		5.38485	0.1238
6.29054	-0.13748		5.38989	0.11852
6.29554	-0.128		5.39489	0.1134
6.30059	-0.1184		5.39989	0.10824
6.30559	-0.10876		5.40489	0.10296
6.31059	-0.09912		5.40985	0.09784
6.31555	-0.08932		5.41485	0.09264
6.32055	-0.07936		5.4199	0.08728
6.32586	-0.06868		5.4249	0.082
6.33081	-0.0586		5.42985	0.07676
6.33557	-0.04888		5.43485	0.07144
6.34059	-0.03848		5.43986	0.06616
6.34559	-0.02816		5.44486	0.06088
6.35055	-0.0178		5.44985	0.0556
6.35559	-0.00728		5.45489	0.05032
6.36077	0.0036		5.45989	0.04524
6.36593	0.0146		5.46485	0.0402
6.37061	0.02456		5.46985	0.0352
6.37555	0.03504		5.47485	0.03048
6.38102	0.04672		5.47985	0.02604
6.38569	0.05724		5.48489	0.02184
6.39057	0.06712		5.48985	0.0182
6.39557	0.0778		5.49485	0.01524
6.40057	0.08836		5.49985	0.01312
6.40557	0.09888		5.50489	0.01188
6.41061	0.10948		5.50989	0.01192
6.41557	0.11976		5.51485	0.01304
6.42172	0.13232		5.51989	0.01548
6.42561	0.14016		5.52485	0.01908
6.43057	0.15008		5.52985	0.02384
6.43707	0.1628		5.53485	0.02928
6.44059	0.16964		5.53989	0.03552
6.44554	0.17908		5.54485	0.04184
6.45078	0.1888		5.54989	0.04832
6.45555	0.19756		5.55485	0.05464
6.46086	0.207		5.55985	0.06084
6.46562	0.21528		5.56485	0.06704
6.47057	0.22372		5.56985	0.07288
6.47557	0.23196		5.57485	0.07876
6.48059	0.24004		5.57989	0.08448
6.48555	0.2478		5.58485	0.09004
6.49059	0.25548		5.58985	0.09552
6.49559	0.2628		5.59485	0.101
6.50054	0.26984		5.59989	0.10644
6.50559	0.2766		5.60489	0.11176
6.51059	0.28308		5.60985	0.11688
6.51559	0.28932		5.61485	0.12216
6.52054	0.29528		5.61985	0.12736
6.52559	0.30096		5.62485	0.1324
6.53059	0.30624		5.62989	0.1376
6.53555	0.31132		5.63489	0.1426
6.54059	0.316		5.63985	0.14752
6.54555	0.32048		5.64489	0.15256
6.55059	0.32456		5.64985	0.15744
6.55561	0.32836		5.65485	0.16228
6.56206	0.3328		5.65989	0.16716
6.56555	0.335		5.66485	0.17188
6.57055	0.33772		5.66985	0.1766
6.57577	0.34036		5.67489	0.18132
6.58061	0.3424		5.67985	0.18596
6.58559	0.34424		5.68489	0.19056
6.59055	0.34568		5.68989	0.19512
6.59559	0.3468		5.69489	0.1996
6.60055	0.34764		5.69989	0.20404
6.60555	0.34804		5.70484	0.2084
6.61055	0.34816		5.70989	0.21276
6.61559	0.34784		5.71485	0.217
6.62059	0.34728		5.71985	0.2212
6.62554	0.34632		5.72485	0.22536
6.63059	0.34504		5.72989	0.22948
6.63555	0.3434		5.73489	0.2336
6.64055	0.34144		5.73989	0.2376
6.64586	0.33888		5.74485	0.24144
6.65091	0.33628		5.74985	0.24536
6.65559	0.33344		5.75484	0.24916
6.66054	0.3302		5.75985	0.25292
6.66554	0.32656		5.76505	0.25672
6.67055	0.3226		5.7703	0.26052
6.67554	0.31832		5.77498	0.26396
6.68059	0.31372		5.78033	0.26756
6.68559	0.3088		5.78511	0.2708
6.69059	0.3036		5.78991	0.27404
6.69559	0.29808		5.79489	0.27728
6.70081	0.292		5.79985	0.28044
6.70591	0.28572		5.80489	0.2836
6.71061	0.27976		5.80985	0.2866
6.71559	0.27316		5.81491	0.28972
6.72059	0.26628		5.82003	0.29264
6.72555	0.25912		5.8249	0.29536
6.73059	0.25168		5.82985	0.29808
6.73555	0.24392		5.83485	0.30072
6.74055	0.23604		5.84029	0.30344
6.74555	0.22788		5.84487	0.30572
6.75059	0.21948		5.84989	0.30804
6.75555	0.21096		5.85489	0.31024
6.76054	0.20208		5.85985	0.31236
6.76559	0.19304		5.86485	0.31444
6.77106	0.183		5.86991	0.31632
6.77559	0.17452		5.87489	0.31804
6.78054	0.16504		5.87985	0.31972
6.78555	0.15536		5.88489	0.3212
6.79055	0.14552		5.88989	0.32256
6.79559	0.13536		5.89485	0.32376
6.80055	0.12536		5.89989	0.32488
6.80554	0.11508		5.90485	0.32576
6.81059	0.10456		5.90989	0.32656
6.81554	0.09416		5.91485	0.32728
6.82055	0.0836		5.91989	0.32772
6.82555	0.07288		5.92485	0.3282
6.83054	0.06216		5.92985	0.32852
6.83559	0.05124		5.93485	0.32864
6.84059	0.0404		5.94027	0.32868
6.84607	0.02844		5.94517	0.32852
6.85086	0.01796		5.94992	0.32848
6.85561	0.00752		5.95485	0.32816
6.86055	-0.0032		5.96025	0.3278
6.86559	-0.01424		5.96513	0.3274
6.87055	-0.02504		5.96987	0.32692
6.87559	-0.03604		5.97485	0.32636
6.88059	-0.04696		5.97989	0.32568
6.88559	-0.05776		5.98489	0.32504
6.89085	-0.06908		5.98989	0.32424
6.89555	-0.0792		5.99485	0.32352
6.90054	-0.0898		5.99985	0.32264
6.90554	-0.10032		6.00485	0.32176
6.91059	-0.11084		6.00985	0.32092
6.91559	-0.12116		6.01484	0.31996
6.92055	-0.13124		6.01989	0.319
6.92559	-0.14136		6.0249	0.318
6.93059	-0.15128		6.02986	0.317
6.93604	-0.16192		6.03485	0.31604
6.94098	-0.17136		6.03985	0.31496
6.94559	-0.17996		6.04486	0.31388
6.95059	-0.1892		6.04986	0.31284
6.95559	-0.1982		6.05497	0.31172
6.96059	-0.207		6.06039	0.31052
6.96555	-0.21552		6.06526	0.3094
6.97054	-0.22384		6.07035	0.3082
6.97607	-0.23268		6.07536	0.30712
6.98061	-0.23976		6.08026	0.30596
6.98559	-0.2472		6.08518	0.30484
6.99059	-0.25444		6.09017	0.30372
6.99559	-0.2614		6.09491	0.3026
7.00054	-0.268		6.09985	0.30136
7.00559	-0.27444		6.10502	0.30012
7.01059	-0.2804		6.10994	0.29904
7.01555	-0.286		6.11485	0.29776
7.02054	-0.29144		6.11985	0.29644
7.02559	-0.29656		6.12489	0.29524
7.03059	-0.30124		6.12989	0.29388
7.03554	-0.30568		6.13485	0.2926
7.04054	-0.30968		6.13989	0.29112
7.04559	-0.31344		6.14485	0.28976
7.05059	-0.31692		6.14985	0.28828
7.05554	-0.32		6.15485	0.28676
7.06054	-0.3228		6.15985	0.28512
7.06559	-0.32536		6.16489	0.28348
7.07059	-0.3276		6.16985	0.28176
7.07555	-0.32948		6.17503	0.27984
7.08054	-0.3312		6.18007	0.2778
7.0856	-0.33272		6.18505	0.276
7.09059	-0.334		6.19023	0.2738
7.09554	-0.33488		6.1949	0.2718
7.10054	-0.33552		6.19986	0.26956
7.10555	-0.33592		6.2049	0.26708
7.11055	-0.33584		6.20986	0.26468
7.11559	-0.33544		6.21487	0.26208
7.12059	-0.33472		6.21991	0.2594
7.12555	-0.33368		6.22485	0.2566
7.13059	-0.33236		6.22985	0.25372
7.13554	-0.3306		6.23489	0.25076
7.14054	-0.32856		6.23985	0.24768
7.14559	-0.32624		6.24489	0.24448
7.15059	-0.32344		6.24989	0.24112
7.15555	-0.32048		6.25485	0.23776
7.16101	-0.3168		6.25989	0.2342
7.16589	-0.31328		6.26489	0.23068
7.17057	-0.30948		6.26989	0.227
7.17555	-0.30524		6.27485	0.22328
7.18055	-0.30064		6.27989	0.21944
7.18559	-0.29576		6.28485	0.21552
7.19059	-0.2906		6.28985	0.2114
7.19554	-0.2852		6.29489	0.20744
7.20055	-0.2794		6.29989	0.2032
7.20559	-0.27344		6.30515	0.19872
7.21059	-0.2672		6.31011	0.19452
7.21555	-0.26064		6.31525	0.18996
7.22059	-0.25384		6.31991	0.1858
7.22559	-0.2468		6.32487	0.18136
7.23059	-0.23952		6.32991	0.1768
7.23554	-0.23208		6.33487	0.17212
7.24054	-0.2244		6.33985	0.16752
7.24554	-0.21648		6.34487	0.1628
7.25059	-0.2082		6.34989	0.158
7.25559	-0.19992		6.35485	0.15316
7.26055	-0.1914		6.35991	0.14832
7.26559	-0.1826		6.36491	0.14336
7.27059	-0.17376		6.36991	0.1384
7.27567	-0.1646		6.37491	0.1334
7.2807	-0.15492		6.37991	0.1284
7.2861	-0.14528		6.38487	0.12344
7.29056	-0.13688		6.38987	0.11828
7.29555	-0.12752		6.39485	0.11316
7.30054	-0.11812		6.39989	0.10792
7.30602	-0.10764		6.40489	0.10276
7.31078	-0.09848		6.40985	0.09764
7.31559	-0.089		6.41486	0.09236
7.3209	-0.07844		6.41985	0.08708
7.32611	-0.068		6.42486	0.0818
7.33081	-0.05792		6.42985	0.07656
7.33561	-0.04868		6.43485	0.07116
7.3406	-0.03844		6.44033	0.0654
7.34557	-0.02816		6.4449	0.06056
7.3506	-0.01768		6.44985	0.05532
7.35561	-0.00724		6.45484	0.05012
7.36056	0.00316		6.46022	0.04448
7.36561	0.01388		6.46486	0.03968
7.37056	0.0244		6.46985	0.03464
7.37556	0.03504		6.47489	0.02968
7.3807	0.04592		6.48027	0.02456
7.38561	0.0564		6.48487	0.02048
7.3906	0.06712		6.4899	0.01644
7.39561	0.07784		6.49487	0.01304
7.4006	0.08836		6.4999	0.0106
7.40616	0.10008		6.5049	0.00932
7.41057	0.10928		6.50989	0.00952
7.4156	0.11976		6.51489	0.01148
7.42061	0.13004		6.51989	0.01508
7.42555	0.14		6.52489	0.02004
7.4306	0.15008		6.52989	0.02592
7.43557	0.15988		6.53489	0.03224
7.44061	0.16964		6.53989	0.03868
7.44555	0.179		6.54509	0.04528
7.45055	0.18832		6.54987	0.05112
7.45555	0.19752		6.55489	0.0572
7.46055	0.20644		6.56014	0.06332
7.46555	0.21516		6.5649	0.0688
7.47059	0.22376		6.56985	0.0744
7.47559	0.232		6.57485	0.07992
7.48059	0.24008		6.57987	0.0854
7.48559	0.24788		6.58486	0.09088
7.49059	0.25548		6.58985	0.0962
7.49559	0.2628		6.59484	0.10152
7.50055	0.2698		6.59985	0.10688
7.50555	0.27656		6.60489	0.11224
7.5106	0.28316		6.60985	0.11732
7.51566	0.28944		6.61496	0.12264
7.52055	0.29524		6.61988	0.12768
7.52559	0.30096		6.62486	0.1328
7.53123	0.30696		6.62987	0.13784
7.53561	0.31132		6.63486	0.14284
7.54055	0.316		6.63986	0.14784
7.54559	0.32044		6.64489	0.1528
7.55059	0.3246		6.64989	0.15772
7.55555	0.32836		6.65489	0.16264
7.56055	0.33184		6.65985	0.16736
7.56559	0.335		6.66485	0.17216
7.57054	0.33776		6.66989	0.177
7.57559	0.3402		6.67485	0.1816
7.58059	0.3424		6.67985	0.18628
7.58559	0.3442		6.68485	0.19092
7.59059	0.34564		6.68985	0.1954
7.59571	0.34688		6.69485	0.19996
7.60071	0.3476		6.69985	0.20436
7.60557	0.34808		6.70485	0.20884
7.61059	0.34812		6.70985	0.21324
7.61559	0.34792		6.71485	0.21748
7.62054	0.34728		6.71989	0.22176
7.62559	0.34632		6.72489	0.22596
7.63106	0.34496		6.72986	0.23
7.63584	0.34332		6.7349	0.2342
7.64089	0.34128		6.73989	0.23808
7.64556	0.33916		6.74489	0.24212
7.6506	0.33648		6.74989	0.246
7.65555	0.33348		6.75489	0.24988
7.66061	0.33012		6.75989	0.25364
7.66556	0.32656		6.76489	0.25732
7.6706	0.32256		6.7699	0.261
7.67559	0.31824		6.77486	0.26456
7.68059	0.31372		6.77989	0.26812
7.68559	0.30884		6.78485	0.27152
7.69055	0.3036		6.78985	0.2748
7.69555	0.29816		6.79485	0.27824
7.70059	0.29224		6.79985	0.28148
7.70554	0.2862		6.80484	0.2846
7.71059	0.2798		6.80989	0.2878
7.71575	0.27296		6.8149	0.29076
7.72057	0.26632		6.8199	0.2938
7.72559	0.25908		6.82485	0.29664
7.73107	0.25092		6.82989	0.29948
7.73588	0.24344		6.83489	0.3022
7.7406	0.23592		6.83989	0.30488
7.74557	0.22784		6.84485	0.30756
7.7506	0.21944		6.84989	0.31004
7.75561	0.21076		6.85485	0.31244
7.76056	0.20212		6.85989	0.31488
7.76561	0.193		6.86485	0.3172
7.77056	0.18396		6.86989	0.31932
7.7756	0.17448		6.87485	0.32156
7.78055	0.16512		6.87985	0.32368
7.78555	0.15536		6.88494	0.3258
7.79059	0.14536		6.88987	0.32752
7.79559	0.13536		6.89489	0.3294
7.80054	0.12536		6.90023	0.33124
7.80559	0.11496		6.90519	0.33292
7.81059	0.10452		6.91036	0.33456
7.81559	0.09408		6.91531	0.336
7.82054	0.08356		6.92013	0.33736
7.82574	0.07248		6.92491	0.33864
7.8306	0.062		6.92987	0.33988
7.83555	0.05128		6.93491	0.34108
7.84081	0.03988		6.93987	0.34216
7.84575	0.0286		6.94491	0.34312
7.85061	0.01848		6.94991	0.34404
7.85562	0.0076		6.95552	0.345
7.86061	-0.00332		6.95987	0.34564
7.86561	-0.01428		6.96489	0.34632
7.87055	-0.02512		6.97125	0.34696
7.87561	-0.03612		6.97485	0.34732
7.88059	-0.04696		6.9799	0.3478
7.88559	-0.05776		6.98572	0.34808
7.89054	-0.06844		6.98991	0.34828
7.89554	-0.0792		6.9951	0.3484
7.90059	-0.08988		6.99996	0.34844
7.90554	-0.10032		7.00486	0.34848
7.91057	-0.1108		7.00991	0.34832
7.91561	-0.12116		7.0149	0.34812
7.92055	-0.1312		7.01986	0.34784
7.92559	-0.14136		7.02489	0.34744
7.93059	-0.15124		7.02989	0.34696
7.93559	-0.161		7.03489	0.3464
7.94059	-0.1706		7.03989	0.3458
7.94559	-0.18004		7.04489	0.34512
7.95054	-0.18916		7.04985	0.34424
7.95559	-0.1982		7.05489	0.3434
7.96059	-0.20696		7.05985	0.34248
7.96555	-0.21548		7.06489	0.34132
7.97055	-0.22384		7.06985	0.34024
7.97554	-0.23188		7.07489	0.33896
7.98059	-0.23972		7.07989	0.33772
7.98559	-0.24728		7.08486	0.33624
7.99054	-0.2544		7.08986	0.33476
7.99554	-0.2614		7.09612	0.33284
8.00055	-0.26796		7.09987	0.33164
8.00559	-0.27444		7.10489	0.32988
8.01055	-0.28036		7.11	0.32776
8.01555	-0.286		7.11491	0.3262
8.02059	-0.29136		7.11989	0.3242
8.02559	-0.29648		7.1249	0.3222
8.03055	-0.30108		7.12991	0.32
8.03554	-0.30544		7.1349	0.31788
8.04055	-0.30948		7.13991	0.31552
8.04554	-0.31328		7.14485	0.3132
8.05082	-0.31684		7.14989	0.31076
8.05571	-0.32		7.15485	0.30824
8.06056	-0.32256		7.15989	0.30572
8.06559	-0.32496		7.16489	0.30296
8.07055	-0.32712		7.16985	0.30024
8.07605	-0.32924		7.17489	0.29748
8.0806	-0.33072		7.18031	0.29428
8.08555	-0.33204		7.18523	0.29144
8.09059	-0.33328		7.18991	0.28852
8.09554	-0.33412		7.19485	0.28552
8.10055	-0.33476		7.19985	0.28236
8.10554	-0.33496		7.20485	0.27904
8.11059	-0.335		7.20989	0.27576
8.11599	-0.33456		7.21485	0.2724
8.121	-0.3338		7.21985	0.26892
8.12586	-0.3328		7.22485	0.26544
8.13056	-0.33148		7.22989	0.2618
8.13559	-0.32976		7.23485	0.25828
8.14054	-0.32772		7.23989	0.25448
8.14559	-0.32536		7.24485	0.25076
8.15055	-0.32256		7.25031	0.24648
8.15554	-0.31964		7.25491	0.24296
8.16059	-0.3162		7.25986	0.23908
8.16555	-0.3126		7.26486	0.23504
8.17054	-0.30868		7.26985	0.23104
8.17554	-0.30432		7.27485	0.22688
8.18059	-0.29984		7.27985	0.22268
8.18554	-0.295		7.28485	0.2184
8.19054	-0.2898		7.28985	0.21416
8.19559	-0.28428		7.29489	0.20976
8.20059	-0.2786		7.29985	0.20536
8.20559	-0.27256		7.30485	0.20092
8.21054	-0.26636		7.30989	0.1964
8.21559	-0.25972		7.3153	0.19148
8.22059	-0.25296		7.32021	0.18692
8.22554	-0.24604		7.32512	0.18236
8.23094	-0.2382		7.32986	0.178
8.2356	-0.2312		7.33489	0.1732
8.24069	-0.22336		7.33985	0.16844
8.2459	-0.21504		7.34489	0.16356
8.2506	-0.20744		7.34986	0.15876
8.25555	-0.1992		7.35486	0.15388
8.26099	-0.18988		7.35989	0.14884
8.2656	-0.18188		7.36485	0.14392
8.27057	-0.17312		7.36989	0.13888
8.27556	-0.16404		7.37485	0.13388
8.28061	-0.15488		7.37989	0.1288
8.2856	-0.14564		7.38485	0.12376
8.29059	-0.13636		7.38985	0.11864
8.29677	-0.12488		7.39489	0.1134
8.3006	-0.11764		7.39989	0.10828
8.30556	-0.1082		7.40489	0.103
8.3106	-0.09848		7.41004	0.09764
8.3156	-0.08872		7.41486	0.0926
8.32055	-0.07892		7.41985	0.08732
8.32561	-0.06884		7.42489	0.08204
8.33055	-0.0588		7.42985	0.0768
8.33559	-0.0486		7.43489	0.0714
8.34055	-0.03844		7.43985	0.06616
8.34607	-0.02708		7.44489	0.0608
8.35061	-0.01764		7.44989	0.05564
8.35561	-0.0072		7.45485	0.0504
8.36056	0.0032		7.45989	0.04524
8.36556	0.0138		7.46485	0.0402
8.37056	0.02432		7.46989	0.0352
8.37554	0.035		7.47489	0.03052
8.38059	0.04568		7.47989	0.026
8.38559	0.05636		7.48485	0.02196
8.39056	0.06696		7.48989	0.01828
8.3956	0.07768		7.49484	0.01532
8.40055	0.0882		7.50038	0.01304
8.40559	0.09876		7.50503	0.01196
8.41055	0.1092		7.50989	0.01196
8.41555	0.11956		7.51489	0.01316
8.42054	0.12984		7.51987	0.01552
8.42559	0.14008		7.52489	0.01916
8.43054	0.14992		7.5299	0.02384
8.43559	0.15988		7.53485	0.02924
8.44059	0.16952		7.53989	0.03536
8.44559	0.17908		7.54485	0.04172
8.45072	0.18864		7.55018	0.04852
8.4556	0.19752		7.55489	0.05456
8.46055	0.20636		7.55989	0.06076
8.4658	0.21564		7.56485	0.06688
8.47059	0.22368		7.56985	0.0728
8.4756	0.23196		7.57485	0.07868
8.48082	0.24044		7.57985	0.0844
8.48612	0.24872		7.58489	0.09004
8.49078	0.25576		7.58989	0.09556
8.49559	0.26268		7.59489	0.10104
8.50055	0.26976		7.59989	0.1064
8.50559	0.2766		7.60485	0.1116
8.51059	0.28308		7.60989	0.117
8.51559	0.28928		7.61485	0.12216
8.52054	0.2952		7.61989	0.12736
8.52559	0.30088		7.62489	0.13248
8.53057	0.30628		7.62989	0.1376
8.53559	0.31128		7.63489	0.14256
8.54059	0.316		7.63989	0.1476
8.54557	0.3204		7.64489	0.15256
8.55055	0.32456		7.64985	0.15744
8.55555	0.32832		7.65484	0.16228
8.56054	0.3318		7.65989	0.16716
8.56559	0.335		7.66489	0.17192
8.571	0.33804		7.66989	0.17668
8.57557	0.3402		7.67515	0.1816
8.58055	0.3424		7.68012	0.1862
8.58554	0.34416		7.68509	0.19096
8.59059	0.34564		7.68991	0.19512
8.59559	0.34676		7.69489	0.1996
8.60059	0.3476		7.69985	0.20392
8.60555	0.34808		7.70489	0.2084
8.61054	0.34816		7.70989	0.21272
8.61583	0.34784		7.71485	0.21704
8.62098	0.34724		7.71989	0.22124
8.62591	0.34624		7.72485	0.22536
8.63057	0.34504		7.72989	0.22952
8.6356	0.3434		7.73489	0.23356
8.6406	0.34132		7.73985	0.23752
8.6456	0.33904		7.74529	0.2418
8.6506	0.33648		7.75003	0.24548
8.65614	0.33312		7.75485	0.24912
8.66061	0.33012		7.75989	0.25288
8.66556	0.32656		7.76485	0.25656
8.6706	0.32248		7.76989	0.26024
8.67556	0.31828		7.77489	0.26376
8.6806	0.31368		7.77989	0.26728
8.68554	0.30888		7.78489	0.27064
8.69055	0.30364		7.78985	0.27392
8.69559	0.29808		7.79485	0.27724
8.70068	0.29216		7.79989	0.28048
8.70556	0.2862		7.80489	0.2836
8.71055	0.27984		7.80989	0.28664
8.71583	0.27292		7.81489	0.28972
8.72061	0.26628		7.81989	0.29256
8.72557	0.25908		7.82485	0.29528
8.73061	0.2516		7.82989	0.29812
8.73555	0.244		7.83485	0.30072
8.74059	0.23596		7.83985	0.30328
8.74559	0.2278		7.84485	0.30568
8.75059	0.21944		7.84989	0.30808
8.75559	0.21084		7.85489	0.31024
8.76054	0.20216		7.85997	0.31244
8.76555	0.19312		7.86537	0.31464
8.77055	0.184		7.87025	0.31644
8.77557	0.17456		7.87487	0.31808
8.78055	0.16508		7.88007	0.3198
8.78559	0.15528		7.88515	0.32132
8.79054	0.14544		7.89011	0.32264
8.79557	0.13544		7.89487	0.3238
8.8009	0.12464		7.89998	0.32492
8.80557	0.11492		7.90491	0.3258
8.81057	0.10456		7.9099	0.32668
8.81557	0.09412		7.91486	0.32736
8.82059	0.08348		7.91989	0.32784
8.82559	0.07276		7.92485	0.32828
8.83061	0.06204		7.92989	0.32864
8.83559	0.05124		7.9349	0.32876
8.84059	0.0404		7.93985	0.3288
8.84554	0.0296		7.94489	0.32868
8.85059	0.0186		7.94985	0.3286
8.85554	0.00776		7.95485	0.32828
8.86054	-0.0032		7.95989	0.32796
8.86559	-0.01424		7.96489	0.32752
8.87059	-0.0252		7.97121	0.32692
8.87559	-0.03608		7.97485	0.32644
8.88057	-0.04696		7.97989	0.3258
8.88559	-0.05772		7.98506	0.32512
8.89096	-0.06936		7.99031	0.32428
8.89557	-0.0792		7.99491	0.3236
8.90086	-0.09044		7.99987	0.32272
8.90557	-0.10032		8.0049	0.32188
8.91061	-0.11088		8.00989	0.32096
8.91557	-0.12108		8.01489	0.32012
8.92056	-0.13124		8.01989	0.31912
8.92559	-0.14136		8.02485	0.31808
8.93059	-0.1512		8.02989	0.31716
8.93559	-0.161		8.03485	0.31612
8.94054	-0.17048		8.03985	0.31504
8.94559	-0.17992		8.04485	0.314
8.95059	-0.18916		8.04991	0.31288
8.95554	-0.19804		8.05485	0.31176
8.96054	-0.20692		8.05989	0.31072
8.96554	-0.21548		8.06534	0.30948
8.97059	-0.22384		8.06997	0.3084
8.97555	-0.23188		8.07491	0.30732
8.98055	-0.23964		8.07987	0.30616
8.98555	-0.24716		8.08491	0.30496
8.99059	-0.25452		8.08989	0.3038
8.99554	-0.26132		8.09491	0.30264
9.00055	-0.268		8.09987	0.30144
9.00559	-0.27436		8.10487	0.30024
9.01059	-0.28032		8.10991	0.29908
9.01559	-0.28604		8.11491	0.2978
9.02054	-0.29132		8.11985	0.29656
9.02559	-0.2964		8.12489	0.29524
9.03059	-0.30104		8.12987	0.29396
9.03554	-0.30536		8.13485	0.2926
9.04054	-0.30932		8.13985	0.2912
9.04559	-0.31312		8.14486	0.28976
9.05059	-0.31652		8.14985	0.28832
9.05555	-0.31952		8.15485	0.28672
9.06055	-0.32228		8.1601	0.28504
9.06559	-0.32468		8.16497	0.28344
9.07059	-0.32688		8.16987	0.28172
9.07559	-0.3286		8.17491	0.27988
9.08059	-0.33028		8.17986	0.27804
9.08557	-0.33152		8.18489	0.27596
9.09067	-0.3326		8.18985	0.27396
9.09561	-0.3334		8.19485	0.27176
9.10055	-0.33388		8.19985	0.26952
9.10559	-0.3342		8.20485	0.26716
9.11061	-0.3342		8.20987	0.2646
9.11555	-0.3338		8.21489	0.262
9.12055	-0.33304		8.2212	0.2586
9.12555	-0.33204		8.22489	0.25656
9.13059	-0.3306		8.23026	0.25352
9.13555	-0.32884		8.23491	0.25068
9.14059	-0.32688		8.23987	0.2476
9.14559	-0.3244		8.24487	0.24444
9.15059	-0.32176		8.24986	0.24116
9.15554	-0.31876		8.2549	0.23768
9.16059	-0.31548		8.25985	0.2342
9.16559	-0.31172		8.26485	0.23068
9.17055	-0.3078		8.2699	0.22696
9.17559	-0.30344		8.27489	0.22328
9.18054	-0.29888		8.27985	0.21944
9.18559	-0.294		8.28485	0.21548
9.19055	-0.28888		8.28985	0.21144
9.19555	-0.28344		8.29489	0.2074
9.20092	-0.27728		8.29987	0.20324
9.20577	-0.27144		8.30489	0.19896
9.21073	-0.26528		8.30989	0.19468
9.21555	-0.25892		8.31536	0.18992
9.22109	-0.25148		8.31999	0.18556
9.2256	-0.24508		8.32498	0.18128
9.23065	-0.23772		8.32991	0.17676
9.23595	-0.2298		8.3349	0.17216
9.24105	-0.22196		8.33985	0.16748
9.24595	-0.21416		8.34484	0.16284
9.25055	-0.20672		8.34985	0.158
9.25607	-0.19752		8.35485	0.15316
9.26094	-0.1892		8.35985	0.14836
9.26561	-0.18108		8.36489	0.14336
9.27061	-0.17232		8.36985	0.13844
9.27557	-0.16336		8.37487	0.13348
9.28057	-0.15428		8.37989	0.12844
9.28561	-0.14504		8.38485	0.1234
9.29059	-0.13592		8.38985	0.1182
9.29677	-0.12448		8.39517	0.1128
9.30061	-0.1172		8.39987	0.108
9.30561	-0.10776		8.40487	0.10272
9.31061	-0.09816		8.40991	0.09752
9.3156	-0.08844		8.41491	0.09228
9.32086	-0.07812		8.41989	0.08704
9.32561	-0.06868		8.42485	0.08184
9.33061	-0.05856		8.42989	0.07648
9.33556	-0.04856		8.43489	0.07124
9.34055	-0.03832		8.43989	0.06584
9.34559	-0.028		8.44489	0.06064
9.35055	-0.01776		8.44985	0.0554
9.35565	-0.00708		8.45485	0.05016
9.36061	0.00328		8.45989	0.04484
9.36561	0.01384		8.46489	0.03968
9.37061	0.02444		8.46985	0.03468
9.37556	0.035		8.47515	0.02944
9.38059	0.04564		8.48016	0.02476
9.38555	0.0562		8.48487	0.0206
9.39073	0.06728		8.48991	0.01664
9.39559	0.0776		8.49487	0.01336
9.40054	0.08816		8.5	0.01092
9.40555	0.09868		8.50486	0.00972
9.41055	0.10912		8.50986	0.01
9.41555	0.11956		8.51491	0.01196
9.42059	0.12988		8.51991	0.01548
9.42559	0.14		8.52491	0.0204
9.43059	0.15		8.52985	0.02616
9.43559	0.15984		8.53489	0.03252
9.44055	0.16944		8.53989	0.0388
9.44586	0.17956		8.54485	0.04508
9.45061	0.18844		8.54989	0.05128
9.45582	0.19796		8.55486	0.05716
9.46055	0.20636		8.55985	0.063
9.46559	0.21524		8.56514	0.06908
9.47054	0.22364		8.56985	0.07436
9.47559	0.232		8.57489	0.08004
9.48059	0.24004		8.57989	0.08548
9.48555	0.2478		8.58489	0.09088
9.49059	0.25548		8.58989	0.0962
9.49559	0.26268		8.59489	0.10156
9.50059	0.26988		8.59985	0.10688
9.50555	0.27652		8.60489	0.11212
9.51055	0.28304		8.60991	0.11736
9.51555	0.28932		8.61485	0.12248
9.52059	0.29524		8.61989	0.12768
9.52559	0.30092		8.62485	0.13272
9.53054	0.3062		8.62985	0.13788
9.53554	0.31124		8.63485	0.1428
9.54057	0.316		8.63989	0.14788
9.54555	0.3204		8.64485	0.15284
9.55081	0.3248		8.64985	0.15768
9.55605	0.32868		8.65485	0.16252
9.56057	0.33184		8.65985	0.16744
9.56582	0.33516		8.66485	0.17224
9.57061	0.3378		8.66989	0.17692
9.57561	0.34024		8.67489	0.18168
9.58061	0.34244		8.68035	0.18676
9.58555	0.3442		8.68489	0.19092
9.59059	0.34564		8.68985	0.1954
9.59554	0.3468		8.69489	0.19996
9.60059	0.34748		8.69989	0.20448
9.60554	0.348		8.70489	0.20888
9.61059	0.34808		8.70985	0.21316
9.61554	0.34784		8.71489	0.21752
9.62059	0.34724		8.71987	0.22172
9.62559	0.34632		8.72489	0.22588
9.63054	0.345		8.72985	0.23008
9.63559	0.34336		8.73485	0.23408
9.64061	0.3414		8.73989	0.23816
9.64559	0.33912		8.7449	0.24212
9.65054	0.33652		8.74989	0.24596
9.65623	0.33312		8.75485	0.24976
9.66055	0.33024		8.75989	0.25368
9.66573	0.32628		8.76485	0.25728
9.67055	0.3226		8.76985	0.261
9.67559	0.3182		8.77489	0.26456
9.68059	0.31364		8.77985	0.26812
9.68554	0.30884		8.78485	0.27152
9.69059	0.30356		8.78989	0.27488
9.69559	0.29812		8.79485	0.27824
9.70055	0.29232		8.80002	0.28152
9.70559	0.2862		8.80538	0.285
9.71054	0.27988		8.80987	0.2878
9.71559	0.2732		8.81489	0.29084
9.72054	0.26632		8.81985	0.29376
9.72554	0.25908		8.82508	0.2968
9.73059	0.25168		8.82991	0.29952
9.73602	0.24324		8.83514	0.30236
9.74101	0.23532		8.83985	0.30488
9.74555	0.22784		8.84491	0.30748
9.75054	0.21956		8.84989	0.31004
9.75554	0.21088		8.85489	0.31252
9.76054	0.20216		8.85989	0.31492
9.76555	0.1932		8.86489	0.3172
9.77059	0.18388		8.87028	0.31952
9.77559	0.17456		8.87491	0.32156
9.78059	0.165		8.87985	0.3236
9.78555	0.1554		8.88491	0.3256
9.79096	0.14464		8.88985	0.32756
9.79561	0.13536		8.89489	0.32936
9.80055	0.12528		8.89985	0.33104
9.80555	0.11508		8.90485	0.33276
9.81054	0.1046		8.90989	0.33436
9.81559	0.09408		8.91489	0.33588
9.82059	0.08348		8.91989	0.33724
9.82554	0.07292		8.92484	0.33864
9.83096	0.0612		8.92985	0.33988
9.83585	0.05068		8.93516	0.34112
9.84061	0.04036		8.94021	0.34216
9.84561	0.02952		8.94489	0.3432
9.85056	0.01864		8.94985	0.34404
9.85561	0.0076		8.95484	0.34488
9.86059	-0.00332		8.95989	0.34564
9.86559	-0.01428		8.96489	0.34632
9.87055	-0.02508		8.96989	0.34684
9.87559	-0.03604		8.97489	0.34736
9.88055	-0.04684		8.97985	0.34776
9.88559	-0.05776		8.98485	0.34804
9.89059	-0.06852		8.98985	0.34828
9.89554	-0.0792		8.99489	0.34836
9.90059	-0.08984		8.99989	0.34844
9.90554	-0.10028		9.00507	0.3484
9.91059	-0.11084		9.01011	0.34832
9.91559	-0.12112		9.01506	0.34816
9.92054	-0.13124		9.01989	0.3478
9.92555	-0.14128		9.02485	0.34744
9.93055	-0.15124		9.02989	0.34704
9.93554	-0.16096		9.03485	0.3464
9.94054	-0.17052		9.03985	0.3458
9.94559	-0.18		9.04485	0.34516
9.95055	-0.18908		9.04985	0.34432
9.95559	-0.1982		9.05485	0.34336
9.96059	-0.20692		9.05989	0.3424
9.96555	-0.21548		9.06515	0.34136
9.97054	-0.22376		9.06986	0.34016
9.97559	-0.23192		9.07489	0.339
9.98059	-0.23976		9.07985	0.33768
9.98559	-0.2472		9.08489	0.33628
[truncated: 4,259 more rows]
