# Supplementary material for: Vertical organic electrochemical transistors for complementary circuits
Source: Nature. 2023 Jan 18;613(7944):496–502. doi: 10.1038/s41586-022-05592-2 (PMC9849123; doi:10.1038/s41586-022-05592-2)
Supplement: Supplementary file 6 — Source Data Extended Data Fig. 1 [file 41586_2022_5592_MOESM6_ESM.xlsx]

## Sheet: Fig. 1b
Frequency (ppm)	Intensity
-2.0379	6.20391
-2.03766	6.22268
-2.03742	6.21725
-2.03717	6.1727
-2.03693	6.12168
-2.03668	6.07236
-2.03644	6.02341
-2.03619	5.98362
-2.03595	5.96169
-2.0357	5.96033
-2.03546	5.97005
-2.03521	5.97191
-2.03497	5.97164
-2.03472	5.99298
-2.03448	6.01412
-2.03424	5.98969
-2.03399	5.94525
-2.03375	5.94227
-2.0335	5.96808
-2.03326	5.98046
-2.03301	5.99778
-2.03277	6.02703
-2.03252	6.01107
-2.03228	5.95015
-2.03203	5.93315
-2.03179	5.97717
-2.03154	5.99704
-2.0313	5.96227
-2.03106	5.92274
-2.03081	5.89907
-2.03057	5.89145
-2.03032	5.93264
-2.03008	6.01428
-2.02983	6.05934
-2.02959	6.04834
-2.02934	6.0526
-2.0291	6.09588
-2.02885	6.1156
-2.02861	6.08685
-2.02836	6.05969
-2.02812	6.06116
-2.02788	6.06109
-2.02763	6.04011
-2.02739	6.01836
-2.02714	6.01459
-2.0269	6.02056
-2.02665	6.01269
-2.02641	5.97634
-2.02616	5.9304
-2.02592	5.91352
-2.02567	5.91731
-2.02543	5.87478
-2.02518	5.77167
-2.02494	5.70952
-2.0247	5.76791
-2.02445	5.87258
-2.02421	5.91166
-2.02396	5.90181
-2.02372	5.91421
-2.02347	5.92646
-2.02323	5.88156
-2.02298	5.81056
-2.02274	5.78284
-2.02249	5.80508
-2.02225	5.84139
-2.02201	5.86953
-2.02176	5.88095
-2.02152	5.87094
-2.02127	5.83502
-2.02103	5.76752
-2.02078	5.68928
-2.02054	5.65199
-2.02029	5.67176
-2.02005	5.70803
-2.0198	5.73642
-2.01956	5.76901
-2.01931	5.79961
-2.01907	5.81386
-2.01883	5.8248
-2.01858	5.82641
-2.01834	5.78503
-2.01809	5.72477
-2.01785	5.71237
-2.0176	5.74411
-2.01736	5.76863
-2.01711	5.78917
-2.01687	5.82508
-2.01662	5.84754
-2.01638	5.84419
-2.01613	5.84455
-2.01589	5.84735
-2.01565	5.84555
-2.0154	5.88603
-2.01516	5.96721
-2.01491	5.97756
-2.01467	5.87498
-2.01442	5.78137
-2.01418	5.7788
-2.01393	5.78611
-2.01369	5.73315
-2.01344	5.6747
-2.0132	5.66171
-2.01295	5.66505
-2.01271	5.6707
-2.01247	5.70824
-2.01222	5.76092
-2.01198	5.76164
-2.01173	5.696
-2.01149	5.62703
-2.01124	5.6052
-2.011	5.61694
-2.01075	5.63461
-2.01051	5.66017
-2.01026	5.69716
-2.01002	5.72564
-2.00977	5.72698
-2.00953	5.7027
-2.00929	5.6696
-2.00904	5.65974
-2.0088	5.69269
-2.00855	5.72889
-2.00831	5.71018
-2.00806	5.65559
-2.00782	5.63165
-2.00757	5.63818
-2.00733	5.62705
-2.00708	5.60864
-2.00684	5.62961
-2.00659	5.67861
-2.00635	5.70556
-2.00611	5.69547
-2.00586	5.66678
-2.00562	5.64308
-2.00537	5.64797
-2.00513	5.68294
-2.00488	5.71373
-2.00464	5.71324
-2.00439	5.69974
-2.00415	5.71286
-2.0039	5.76326
-2.00366	5.80981
-2.00341	5.80035
-2.00317	5.74617
-2.00293	5.70827
-2.00268	5.69428
-2.00244	5.6537
-2.00219	5.58614
-2.00195	5.54337
-2.0017	5.53193
-2.00146	5.5286
-2.00121	5.54783
-2.00097	5.58988
-2.00072	5.60605
-2.00048	5.59043
-2.00023	5.59221
-1.99999	5.60736
-1.99975	5.5926
-1.9995	5.56862
-1.99926	5.57478
-1.99901	5.58524
-1.99877	5.5789
-1.99852	5.59171
-1.99828	5.62682
-1.99803	5.6303
-1.99779	5.58694
-1.99754	5.53143
-1.9973	5.47934
-1.99705	5.43414
-1.99681	5.41955
-1.99657	5.45154
-1.99632	5.51983
-1.99608	5.59422
-1.99583	5.62154
-1.99559	5.57416
-1.99534	5.51029
-1.9951	5.49986
-1.99485	5.51919
-1.99461	5.51581
-1.99436	5.50341
-1.99412	5.50047
-1.99387	5.48178
-1.99363	5.45701
-1.99339	5.46895
-1.99314	5.48739
-1.9929	5.44836
-1.99265	5.38814
-1.99241	5.39502
-1.99216	5.4586
-1.99192	5.49423
-1.99167	5.47949
-1.99143	5.4665
-1.99118	5.48736
-1.99094	5.51766
-1.99069	5.52627
-1.99045	5.52347
-1.99021	5.54179
-1.98996	5.58346
-1.98972	5.61862
-1.98947	5.62858
-1.98923	5.61143
-1.98898	5.56441
-1.98874	5.50356
-1.98849	5.46555
-1.98825	5.4525
-1.988	5.42756
-1.98776	5.387
-1.98751	5.36507
-1.98727	5.36086
-1.98703	5.34059
-1.98678	5.30861
-1.98654	5.29819
-1.98629	5.30413
-1.98605	5.29169
-1.9858	5.25993
-1.98556	5.24559
-1.98531	5.26773
-1.98507	5.29874
-1.98482	5.29831
-1.98458	5.26812
-1.98434	5.25362
-1.98409	5.28395
-1.98385	5.33513
-1.9836	5.36779
-1.98336	5.37305
-1.98311	5.36234
-1.98287	5.34137
-1.98262	5.32
-1.98238	5.3285
-1.98213	5.38774
-1.98189	5.46113
-1.98164	5.47746
-1.9814	5.42303
-1.98116	5.3672
-1.98091	5.36185
-1.98067	5.3719
-1.98042	5.35216
-1.98018	5.32575
-1.97993	5.33214
-1.97969	5.36232
-1.97944	5.39142
-1.9792	5.40966
-1.97895	5.39636
-1.97871	5.34012
-1.97846	5.28836
-1.97822	5.28646
-1.97798	5.28173
-1.97773	5.19986
-1.97749	5.09255
-1.97724	5.07564
-1.977	5.14431
-1.97675	5.19377
-1.97651	5.19413
-1.97626	5.19405
-1.97602	5.19389
-1.97577	5.17371
-1.97553	5.18672
-1.97528	5.27015
-1.97504	5.3451
-1.9748	5.34374
-1.97455	5.32082
-1.97431	5.32436
-1.97406	5.30568
-1.97382	5.24718
-1.97357	5.21405
-1.97333	5.22591
-1.97308	5.23467
-1.97284	5.23081
-1.97259	5.23191
-1.97235	5.21796
-1.9721	5.18511
-1.97186	5.1725
-1.97162	5.17705
-1.97137	5.1571
-1.97113	5.12623
-1.97088	5.12404
-1.97064	5.13759
-1.97039	5.15099
-1.97015	5.19135
-1.9699	5.25694
-1.96966	5.29473
-1.96941	5.27597
-1.96917	5.22124
-1.96892	5.17171
-1.96868	5.16779
-1.96844	5.19839
-1.96819	5.19617
-1.96795	5.15389
-1.9677	5.15022
-1.96746	5.19403
-1.96721	5.19979
-1.96697	5.15784
-1.96672	5.13939
-1.96648	5.14047
-1.96623	5.11534
-1.96599	5.09884
-1.96574	5.1303
-1.9655	5.17535
-1.96526	5.22113
-1.96501	5.2807
-1.96477	5.29095
-1.96452	5.208
-1.96428	5.13187
-1.96403	5.1353
-1.96379	5.12148
-1.96354	5.02892
-1.9633	4.96713
-1.96305	5.00449
-1.96281	5.05026
-1.96256	5.04347
-1.96232	5.04984
-1.96208	5.1211
-1.96183	5.21127
-1.96159	5.24111
-1.96134	5.17597
-1.9611	5.06845
-1.96085	5.01647
-1.96061	5.03531
-1.96036	5.04147
-1.96012	4.99947
-1.95987	4.96927
-1.95963	4.98784
-1.95938	5.02669
-1.95914	5.06085
-1.9589	5.08077
-1.95865	5.07745
-1.95841	5.06988
-1.95816	5.08101
-1.95792	5.08633
-1.95767	5.06415
-1.95743	5.04612
-1.95718	5.04879
-1.95694	5.04329
-1.95669	5.03114
-1.95645	5.03642
-1.9562	5.02799
-1.95596	4.97174
-1.95572	4.91355
-1.95547	4.90281
-1.95523	4.91618
-1.95498	4.93128
-1.95474	4.96499
-1.95449	5.00545
-1.95425	5.02987
-1.954	5.07342
-1.95376	5.15427
-1.95351	5.19302
-1.95327	5.13364
-1.95302	5.05417
-1.95278	5.04423
-1.95254	5.07389
-1.95229	5.07689
-1.95205	5.05797
-1.9518	5.04311
-1.95156	5.0199
-1.95131	4.98797
-1.95107	4.98944
-1.95082	5.03958
-1.95058	5.08419
-1.95033	5.06651
-1.95009	5.00141
-1.94985	4.94975
-1.9496	4.93671
-1.94936	4.92952
-1.94911	4.89435
-1.94887	4.84458
-1.94862	4.81886
-1.94838	4.83072
-1.94813	4.86118
-1.94789	4.88974
-1.94764	4.9134
-1.9474	4.93615
-1.94715	4.95183
-1.94691	4.94482
-1.94667	4.90933
-1.94642	4.86594
-1.94618	4.8479
-1.94593	4.86394
-1.94569	4.88966
-1.94544	4.90934
-1.9452	4.94467
-1.94495	5.01019
-1.94471	5.06207
-1.94446	5.0415
-1.94422	4.9634
-1.94397	4.90468
-1.94373	4.89678
-1.94349	4.893
-1.94324	4.86193
-1.943	4.84057
-1.94275	4.85258
-1.94251	4.84774
-1.94226	4.78797
-1.94202	4.73445
-1.94177	4.76458
-1.94153	4.84191
-1.94128	4.85644
-1.94104	4.78142
-1.94079	4.71145
-1.94055	4.73182
-1.94031	4.80951
-1.94006	4.85008
-1.93982	4.83001
-1.93957	4.81657
-1.93933	4.85501
-1.93908	4.90103
-1.93884	4.8948
-1.93859	4.8402
-1.93835	4.77385
-1.9381	4.72106
-1.93786	4.71236
-1.93761	4.76786
-1.93737	4.8399
-1.93713	4.85595
-1.93688	4.83016
-1.93664	4.83633
-1.93639	4.87204
-1.93615	4.85897
-1.9359	4.77956
-1.93566	4.70567
-1.93541	4.6881
-1.93517	4.70892
-1.93492	4.73825
-1.93468	4.75858
-1.93443	4.74663
-1.93419	4.70834
-1.93395	4.70928
-1.9337	4.79316
-1.93346	4.89396
-1.93321	4.91104
-1.93297	4.84702
-1.93272	4.78766
-1.93248	4.76983
-1.93223	4.75741
-1.93199	4.73064
-1.93174	4.71783
-1.9315	4.74403
-1.93125	4.80147
-1.93101	4.86275
-1.93077	4.89634
-1.93052	4.885
-1.93028	4.83779
-1.93003	4.77445
-1.92979	4.71271
-1.92954	4.67358
-1.9293	4.66678
-1.92905	4.66863
-1.92881	4.64631
-1.92856	4.59854
-1.92832	4.55718
-1.92807	4.5591
-1.92783	4.6062
-1.92759	4.64177
-1.92734	4.61377
-1.9271	4.56496
-1.92685	4.5769
-1.92661	4.63473
-1.92636	4.66616
-1.92612	4.67994
-1.92587	4.72397
-1.92563	4.76397
-1.92538	4.74496
-1.92514	4.6941
-1.92489	4.64968
-1.92465	4.59277
-1.92441	4.52163
-1.92416	4.47877
-1.92392	4.48012
-1.92367	4.51724
-1.92343	4.5874
-1.92318	4.64347
-1.92294	4.62088
-1.92269	4.5675
-1.92245	4.5963
-1.9222	4.69011
-1.92196	4.72771
-1.92171	4.68982
-1.92147	4.65878
-1.92123	4.65129
-1.92098	4.61836
-1.92074	4.57009
-1.92049	4.56252
-1.92025	4.59104
-1.92	4.59824
-1.91976	4.57336
-1.91951	4.57046
-1.91927	4.6169
-1.91902	4.66772
-1.91878	4.68463
-1.91853	4.6878
-1.91829	4.67856
-1.91805	4.614
-1.9178	4.52149
-1.91756	4.50309
-1.91731	4.56342
-1.91707	4.59011
-1.91682	4.54129
-1.91658	4.48264
-1.91633	4.44876
-1.91609	4.44054
-1.91584	4.50009
-1.9156	4.62823
-1.91536	4.72337
-1.91511	4.72215
-1.91487	4.68299
-1.91462	4.67027
-1.91438	4.68692
-1.91413	4.72272
-1.91389	4.74762
-1.91364	4.7054
-1.9134	4.60127
-1.91315	4.51039
-1.91291	4.46464
-1.91266	4.44179
-1.91242	4.45001
-1.91218	4.49886
-1.91193	4.53175
-1.91169	4.49543
-1.91144	4.42341
-1.9112	4.38657
-1.91095	4.41266
-1.91071	4.46849
-1.91046	4.48976
-1.91022	4.4591
-1.90997	4.44588
-1.90973	4.49847
-1.90948	4.54792
-1.90924	4.52087
-1.909	4.46586
-1.90875	4.46166
-1.90851	4.50105
-1.90826	4.54972
-1.90802	4.60165
-1.90777	4.62505
-1.90753	4.58198
-1.90728	4.52019
-1.90704	4.52042
-1.90679	4.56335
-1.90655	4.56352
-1.9063	4.50568
-1.90606	4.44914
-1.90582	4.43101
-1.90557	4.44259
-1.90533	4.46934
-1.90508	4.49712
-1.90484	4.50189
-1.90459	4.47506
-1.90435	4.4491
-1.9041	4.46436
-1.90386	4.5103
-1.90361	4.53479
-1.90337	4.52349
-1.90312	4.51909
-1.90288	4.53134
-1.90264	4.50371
-1.90239	4.4314
-1.90215	4.4176
-1.9019	4.51756
-1.90166	4.63181
-1.90141	4.66528
-1.90117	4.66511
-1.90092	4.67818
-1.90068	4.63347
-1.90043	4.50733
-1.90019	4.42178
-1.89994	4.43905
-1.8997	4.45557
-1.89946	4.41143
-1.89921	4.38639
-1.89897	4.40834
-1.89872	4.39587
-1.89848	4.34036
-1.89823	4.33056
-1.89799	4.38969
-1.89774	4.45994
-1.8975	4.50571
-1.89725	4.51028
-1.89701	4.4524
-1.89676	4.36155
-1.89652	4.31164
-1.89628	4.34587
-1.89603	4.46072
-1.89579	4.59919
-1.89554	4.64283
-1.8953	4.53063
-1.89505	4.36692
-1.89481	4.27694
-1.89456	4.24006
-1.89432	4.19677
-1.89407	4.18068
-1.89383	4.23125
-1.89358	4.32218
-1.89334	4.42074
-1.8931	4.48731
-1.89285	4.46773
-1.89261	4.39489
-1.89236	4.36973
-1.89212	4.38655
-1.89187	4.36127
-1.89163	4.30917
-1.89138	4.28741
-1.89114	4.27174
-1.89089	4.27527
-1.89065	4.38304
-1.8904	4.53288
-1.89016	4.54674
-1.88992	4.45108
-1.88967	4.43664
-1.88943	4.50823
-1.88918	4.51393
-1.88894	4.4462
-1.88869	4.40637
-1.88845	4.39258
-1.8882	4.36304
-1.88796	4.35723
-1.88771	4.39758
-1.88747	4.42221
-1.88722	4.39257
-1.88698	4.3438
-1.88674	4.32084
-1.88649	4.34109
-1.88625	4.38757
-1.886	4.41362
-1.88576	4.4011
-1.88551	4.38764
-1.88527	4.40301
-1.88502	4.43729
-1.88478	4.4725
-1.88453	4.48002
-1.88429	4.43541
-1.88404	4.38406
-1.8838	4.39617
-1.88356	4.44216
-1.88331	4.43919
-1.88307	4.38648
-1.88282	4.32279
-1.88258	4.24318
-1.88233	4.18167
-1.88209	4.22733
-1.88184	4.35459
-1.8816	4.41552
-1.88135	4.36524
-1.88111	4.30642
-1.88086	4.29745
-1.88062	4.30202
-1.88038	4.30672
-1.88013	4.32353
-1.87989	4.31906
-1.87964	4.26084
-1.8794	4.18223
-1.87915	4.132
-1.87891	4.11874
-1.87866	4.12749
-1.87842	4.13915
-1.87817	4.14213
-1.87793	4.15509
-1.87769	4.20387
-1.87744	4.26323
-1.8772	4.2753
-1.87695	4.23148
-1.87671	4.1825
-1.87646	4.16673
-1.87622	4.17506
-1.87597	4.18611
-1.87573	4.19928
-1.87548	4.22226
-1.87524	4.24893
-1.87499	4.26764
-1.87475	4.27413
-1.87451	4.25898
-1.87426	4.21027
-1.87402	4.15192
-1.87377	4.13391
-1.87353	4.15605
-1.87328	4.16935
-1.87304	4.17522
-1.87279	4.22352
-1.87255	4.29202
-1.8723	4.29722
-1.87206	4.24548
-1.87181	4.22996
-1.87157	4.26922
-1.87133	4.29935
-1.87108	4.31837
-1.87084	4.38436
-1.87059	4.48178
-1.87035	4.52545
-1.8701	4.48334
-1.86986	4.39993
-1.86961	4.32733
-1.86937	4.29243
-1.86912	4.29731
-1.86888	4.32304
-1.86863	4.35452
-1.86839	4.38632
-1.86815	4.39089
-1.8679	4.33478
-1.86766	4.24293
-1.86741	4.18693
-1.86717	4.20172
-1.86692	4.25935
-1.86668	4.31046
-1.86643	4.31912
-1.86619	4.28428
-1.86594	4.24423
-1.8657	4.23832
-1.86545	4.2727
-1.86521	4.32686
-1.86497	4.36058
-1.86472	4.33327
-1.86448	4.26208
-1.86423	4.21585
-1.86399	4.21112
-1.86374	4.19269
-1.8635	4.13797
-1.86325	4.07904
-1.86301	4.03183
-1.86276	4.01059
-1.86252	4.05397
-1.86227	4.13503
-1.86203	4.15103
-1.86179	4.082
-1.86154	4.02121
-1.8613	4.01385
-1.86105	4.026
-1.86081	4.05848
-1.86056	4.12463
-1.86032	4.1708
-1.86007	4.16115
-1.85983	4.15149
-1.85958	4.18159
-1.85934	4.20889
-1.85909	4.19871
-1.85885	4.16462
-1.85861	4.11512
-1.85836	4.05811
-1.85812	4.02904
-1.85787	4.04664
-1.85763	4.07986
-1.85738	4.09003
-1.85714	4.07556
-1.85689	4.07325
-1.85665	4.11442
-1.8564	4.16907
-1.85616	4.17902
-1.85591	4.15389
-1.85567	4.14915
-1.85543	4.16372
-1.85518	4.16483
-1.85494	4.15785
-1.85469	4.13542
-1.85445	4.06942
-1.8542	4.01272
-1.85396	4.04076
-1.85371	4.09015
-1.85347	4.06537
-1.85322	4.03333
-1.85298	4.0824
-1.85273	4.13095
-1.85249	4.09596
-1.85225	4.0566
-1.852	4.07364
-1.85176	4.0753
-1.85151	4.03487
-1.85127	4.03093
-1.85102	4.08305
-1.85078	4.12811
-1.85053	4.14542
-1.85029	4.159
-1.85004	4.17653
-1.8498	4.21086
-1.84955	4.27702
-1.84931	4.33641
-1.84907	4.32987
-1.84882	4.26652
-1.84858	4.21021
-1.84833	4.18142
-1.84809	4.12701
-1.84784	4.0217
-1.8476	3.95929
-1.84735	4.03579
-1.84711	4.16805
-1.84686	4.20176
-1.84662	4.16167
-1.84637	4.16688
-1.84613	4.17927
-1.84589	4.10357
-1.84564	4.00977
-1.8454	3.99834
-1.84515	4.02194
-1.84491	4.0315
-1.84466	4.06134
-1.84442	4.07263
-1.84417	3.9964
-1.84393	3.92353
-1.84368	3.96006
-1.84344	4.01403
-1.8432	3.99377
-1.84295	4.00432
-1.84271	4.12114
-1.84246	4.2295
-1.84222	4.23931
-1.84197	4.19935
-1.84173	4.14445
-1.84148	4.07112
-1.84124	4.0386
-1.84099	4.09444
-1.84075	4.16854
-1.8405	4.17267
-1.84026	4.12385
-1.84002	4.10297
-1.83977	4.15552
-1.83953	4.24514
-1.83928	4.28596
-1.83904	4.24804
-1.83879	4.19858
-1.83855	4.19839
-1.8383	4.23245
-1.83806	4.27666
-1.83781	4.32892
-1.83757	4.35431
-1.83732	4.30204
-1.83708	4.18673
-1.83684	4.08762
-1.83659	4.07497
-1.83635	4.14643
-1.8361	4.21312
-1.83586	4.19012
-1.83561	4.1207
-1.83537	4.12287
-1.83512	4.20207
-1.83488	4.23715
-1.83463	4.16086
-1.83439	4.03712
-1.83414	3.95521
-1.8339	3.93953
-1.83366	3.96515
-1.83341	3.99724
-1.83317	4.00525
-1.83292	3.97621
-1.83268	3.94178
-1.83243	3.96526
-1.83219	4.05468
-1.83194	4.12994
-1.8317	4.14018
-1.83145	4.1366
-1.83121	4.15562
-1.83096	4.15343
-1.83072	4.12518
-1.83048	4.12886
-1.83023	4.15002
-1.82999	4.11819
-1.82974	4.04481
-1.8295	3.98311
-1.82925	3.93304
-1.82901	3.90311
-1.82876	3.92
-1.82852	3.93608
-1.82827	3.91641
-1.82803	3.95075
-1.82778	4.06763
-1.82754	4.11792
-1.8273	4.04897
-1.82705	4.02287
-1.82681	4.10411
-1.82656	4.15614
-1.82632	4.12538
-1.82607	4.088
-1.82583	4.04522
-1.82558	3.98932
-1.82534	4.03045
-1.82509	4.18488
-1.82485	4.26128
-1.8246	4.16895
-1.82436	4.07263
-1.82412	4.10176
-1.82387	4.17095
-1.82363	4.16717
-1.82338	4.0962
-1.82314	4.0132
-1.82289	3.95247
-1.82265	3.92746
-1.8224	3.93686
-1.82216	3.9803
-1.82191	4.05409
-1.82167	4.11967
-1.82142	4.13234
-1.82118	4.10712
-1.82094	4.09739
-1.82069	4.12538
-1.82045	4.17679
-1.8202	4.22272
-1.81996	4.22536
-1.81971	4.17192
-1.81947	4.10933
-1.81922	4.10271
-1.81898	4.16084
-1.81873	4.22073
-1.81849	4.2096
-1.81824	4.13038
-1.818	4.06461
-1.81776	4.06664
-1.81751	4.10713
-1.81727	4.14842
-1.81702	4.19108
-1.81678	4.22187
-1.81653	4.21628
-1.81629	4.19265
-1.81604	4.17078
-1.8158	4.11987
-1.81555	4.03084
-1.81531	3.96434
-1.81506	3.96928
-1.81482	4.03159
-1.81458	4.10901
-1.81433	4.14381
-1.81409	4.08841
-1.81384	3.98104
-1.8136	3.92497
-1.81335	3.96474
-1.81311	4.05071
-1.81286	4.10687
-1.81262	4.0889
-1.81237	4.03171
-1.81213	4.0339
-1.81188	4.11643
-1.81164	4.17167
-1.8114	4.13725
-1.81115	4.08408
-1.81091	4.06407
-1.81066	4.05011
-1.81042	4.05112
-1.81017	4.09423
-1.80993	4.12537
-1.80968	4.09938
-1.80944	4.07456
-1.80919	4.08836
-1.80895	4.08426
-1.8087	4.03543
-1.80846	3.98042
-1.80822	3.92659
-1.80797	3.86934
-1.80773	3.85842
-1.80748	3.92404
-1.80724	4.01176
-1.80699	4.05374
-1.80675	4.03102
-1.8065	3.97195
-1.80626	3.94994
-1.80601	4.01815
-1.80577	4.11293
-1.80553	4.12002
-1.80528	4.03843
-1.80504	3.96835
-1.80479	3.95948
-1.80455	3.97006
-1.8043	3.95722
-1.80406	3.94149
-1.80381	3.97209
-1.80357	4.042
-1.80332	4.0823
-1.80308	4.07057
-1.80283	4.06488
-1.80259	4.08133
-1.80235	4.05823
-1.8021	3.99094
-1.80186	3.95967
-1.80161	3.98904
-1.80137	4.01986
-1.80112	4.02321
-1.80088	4.02074
-1.80063	4.01119
-1.80039	3.96735
-1.80014	3.89664
-1.7999	3.86708
-1.79965	3.94386
-1.79941	4.07867
-1.79917	4.14143
-1.79892	4.11978
-1.79868	4.13765
-1.79843	4.21032
-1.79819	4.20963
-1.79794	4.12428
-1.7977	4.07575
-1.79745	4.06864
-1.79721	4.0202
-1.79696	3.97089
-1.79672	3.99567
-1.79647	4.04583
-1.79623	4.07854
-1.79599	4.13523
-1.79574	4.19077
-1.7955	4.17505
-1.79525	4.1403
-1.79501	4.16476
-1.79476	4.19484
-1.79452	4.17157
-1.79427	4.13402
-1.79403	4.09753
-1.79378	4.0436
-1.79354	4.01404
-1.79329	4.01504
-1.79305	3.96414
-1.79281	3.88371
-1.79256	3.90797
-1.79232	4.01571
-1.79207	4.04764
-1.79183	3.98739
-1.79158	3.93806
-1.79134	3.9096
-1.79109	3.87081
-1.79085	3.86032
-1.7906	3.89196
-1.79036	3.92638
-1.79011	3.96953
-1.78987	4.01896
-1.78963	3.99792
-1.78938	3.90501
-1.78914	3.86151
-1.78889	3.90258
-1.78865	3.93958
-1.7884	3.96539
-1.78816	4.05189
-1.78791	4.16271
-1.78767	4.18936
-1.78742	4.11712
-1.78718	4.00657
-1.78693	3.91372
-1.78669	3.90139
-1.78645	3.99419
-1.7862	4.1066
-1.78596	4.1455
-1.78571	4.13574
-1.78547	4.13355
-1.78522	4.11888
-1.78498	4.0762
-1.78473	4.05803
-1.78449	4.09019
-1.78424	4.13275
-1.784	4.16602
-1.78375	4.1931
-1.78351	4.1745
-1.78327	4.09296
-1.78302	4.03423
-1.78278	4.06695
-1.78253	4.11693
-1.78229	4.09397
-1.78204	4.04483
-1.7818	4.04951
-1.78155	4.07429
-1.78131	4.04852
-1.78106	3.9879
-1.78082	3.94754
-1.78057	3.93286
-1.78033	3.91227
-1.78009	3.86958
-1.77984	3.82891
-1.7796	3.83209
-1.77935	3.86968
-1.77911	3.88025
-1.77886	3.86412
-1.77862	3.89581
-1.77837	3.97226
-1.77813	4.00118
-1.77788	3.97873
-1.77764	3.99546
-1.77739	4.0587
-1.77715	4.09908
-1.77691	4.10875
-1.77666	4.1006
-1.77642	4.03424
-1.77617	3.92498
-1.77593	3.87788
-1.77568	3.91997
-1.77544	3.96964
-1.77519	4.00082
-1.77495	4.05143
-1.7747	4.09148
-1.77446	4.06531
-1.77421	4.0196
-1.77397	4.03608
-1.77373	4.08192
-1.77348	4.04458
-1.77324	3.89787
-1.77299	3.75543
-1.77275	3.73231
-1.7725	3.80079
-1.77226	3.85285
-1.77201	3.86453
-1.77177	3.8874
-1.77152	3.92685
-1.77128	3.9556
-1.77104	3.97645
-1.77079	3.96633
-1.77055	3.8746
-1.7703	3.75368
-1.77006	3.73336
-1.76981	3.82236
-1.76957	3.89859
-1.76932	3.89464
-1.76908	3.84657
-1.76883	3.795
-1.76859	3.74416
-1.76834	3.68121
-1.7681	3.61103
-1.76786	3.59619
-1.76761	3.69034
-1.76737	3.81842
-1.76712	3.85661
-1.76688	3.81197
-1.76663	3.77199
-1.76639	3.75544
-1.76614	3.75875
-1.7659	3.82175
-1.76565	3.93528
-1.76541	4.02512
-1.76516	4.06154
-1.76492	4.05482
-1.76468	4.00661
-1.76443	3.96787
-1.76419	4.0023
-1.76394	4.04985
-1.7637	4.01717
-1.76345	3.96499
-1.76321	3.99243
-1.76296	4.03992
-1.76272	4.00087
-1.76247	3.8927
-1.76223	3.7949
-1.76198	3.76192
-1.76174	3.8126
-1.7615	3.88226
-1.76125	3.87177
-1.76101	3.81862
-1.76076	3.84588
-1.76052	3.92904
-1.76027	3.93952
-1.76003	3.87886
-1.75978	3.85115
-1.75954	3.88387
-1.75929	3.93848
-1.75905	3.98753
-1.7588	4.0005
-1.75856	3.96353
-1.75832	3.91652
-1.75807	3.89215
-1.75783	3.88406
-1.75758	3.89731
-1.75734	3.93129
-1.75709	3.94671
-1.75685	3.93705
-1.7566	3.94539
-1.75636	3.96821
-1.75611	3.96503
-1.75587	3.94458
-1.75562	3.93056
-1.75538	3.92328
-1.75514	3.95155
-1.75489	4.02738
-1.75465	4.07885
-1.7544	4.078
-1.75416	4.10193
-1.75391	4.13992
-1.75367	4.07994
-1.75342	3.96193
-1.75318	3.93469
-1.75293	3.97126
-1.75269	3.96142
-1.75244	3.96633
-1.7522	4.05897
-1.75196	4.12581
-1.75171	4.0908
-1.75147	4.05322
-1.75122	4.0424
-1.75098	3.96739
-1.75073	3.86997
-1.75049	3.88104
-1.75024	3.94801
-1.75	3.91917
-1.74975	3.8177
-1.74951	3.77418
-1.74926	3.79584
-1.74902	3.79813
-1.74878	3.76512
-1.74853	3.74416
-1.74829	3.75046
-1.74804	3.76694
-1.7478	3.80013
-1.74755	3.86657
-1.74731	3.93419
-1.74706	3.95019
-1.74682	3.9275
-1.74657	3.91957
-1.74633	3.92347
-1.74608	3.90892
-1.74584	3.9028
-1.7456	3.94128
-1.74535	4.00473
-1.74511	4.06706
-1.74486	4.11102
-1.74462	4.09239
-1.74437	4.01701
-1.74413	3.98368
-1.74388	4.02303
-1.74364	4.0342
-1.74339	3.9822
-1.74315	3.96049
-1.7429	3.99704
-1.74266	4.01414
-1.74242	3.98326
-1.74217	3.93936
-1.74193	3.90628
-1.74168	3.91912
-1.74144	3.99592
-1.74119	4.06629
-1.74095	4.0772
-1.7407	4.08574
-1.74046	4.10507
-1.74021	4.03885
-1.73997	3.8865
-1.73972	3.78415
-1.73948	3.78088
-1.73924	3.80368
-1.73899	3.82506
-1.73875	3.86513
-1.7385	3.90332
-1.73826	3.92219
-1.73801	3.93776
-1.73777	3.94638
-1.73752	3.93725
-1.73728	3.91913
-1.73703	3.8916
-1.73679	3.87867
-1.73655	3.93962
-1.7363	4.02898
-1.73606	4.00441
-1.73581	3.87383
-1.73557	3.79495
-1.73532	3.79637
-1.73508	3.79803
-1.73483	3.84165
-1.73459	3.97748
-1.73434	4.07704
-1.7341	4.03809
-1.73385	3.94865
-1.73361	3.87735
-1.73337	3.79192
-1.73312	3.7339
-1.73288	3.76783
-1.73263	3.82397
-1.73239	3.84263
-1.73214	3.89312
-1.7319	3.98743
-1.73165	4.0311
-1.73141	4.0205
-1.73116	4.02793
-1.73092	4.04615
-1.73067	4.05558
-1.73043	4.08587
-1.73019	4.09966
-1.72994	4.04311
-1.7297	3.99591
-1.72945	4.02122
-1.72921	4.01127
-1.72896	3.917
-1.72872	3.88239
-1.72847	3.96569
-1.72823	4.0302
-1.72798	4.01173
-1.72774	3.98963
-1.72749	3.98513
-1.72725	3.95248
-1.72701	3.90741
-1.72676	3.88646
-1.72652	3.88763
-1.72627	3.91697
-1.72603	3.96176
-1.72578	3.95817
-1.72554	3.90678
-1.72529	3.90016
-1.72505	3.95008
-1.7248	3.95872
-1.72456	3.90754
-1.72431	3.89739
-1.72407	3.985
-1.72383	4.11119
-1.72358	4.18448
-1.72334	4.17617
-1.72309	4.14613
-1.72285	4.15623
-1.7226	4.16702
-1.72236	4.12009
-1.72211	4.07783
-1.72187	4.11766
-1.72162	4.16673
-1.72138	4.13092
-1.72113	4.06874
-1.72089	4.05506
-1.72065	4.02665
-1.7204	3.92789
-1.72016	3.84807
-1.71991	3.88229
-1.71967	3.99239
-1.71942	4.08104
-1.71918	4.09752
-1.71893	4.04546
-1.71869	3.96796
-1.71844	3.92729
-1.7182	3.94634
-1.71795	3.97135
-1.71771	3.92576
-1.71747	3.81022
-1.71722	3.7137
-1.71698	3.69256
-1.71673	3.69942
-1.71649	3.69546
-1.71624	3.72764
-1.716	3.79386
-1.71575	3.77937
-1.71551	3.65586
-1.71526	3.57047
-1.71502	3.61702
-1.71477	3.70973
-1.71453	3.76729
-1.71429	3.81469
-1.71404	3.85854
-1.7138	3.86375
-1.71355	3.85637
-1.71331	3.88149
-1.71306	3.90624
-1.71282	3.88917
-1.71257	3.85797
-1.71233	3.83106
-1.71208	3.77284
-1.71184	3.68758
-1.71159	3.65963
-1.71135	3.75451
-1.71111	3.92971
-1.71086	4.06644
-1.71062	4.08672
-1.71037	4.029
-1.71013	3.9784
-1.70988	3.95402
-1.70964	3.93354
-1.70939	3.92719
-1.70915	3.93292
-1.7089	3.9051
-1.70866	3.85903
-1.70841	3.88116
-1.70817	3.96213
-1.70793	3.98223
-1.70768	3.91898
-1.70744	3.88069
-1.70719	3.8995
-1.70695	3.88784
-1.7067	3.82757
-1.70646	3.81831
-1.70621	3.90285
-1.70597	3.98779
-1.70572	3.97926
-1.70548	3.90982
-1.70523	3.88127
-1.70499	3.92377
-1.70475	3.97776
-1.7045	4.00883
-1.70426	4.04612
-1.70401	4.08437
-1.70377	4.06297
-1.70352	3.98263
-1.70328	3.92048
-1.70303	3.90016
-1.70279	3.87039
-1.70254	3.81524
-1.7023	3.7687
-1.70205	3.74889
-1.70181	3.76922
-1.70157	3.84203
-1.70132	3.91252
-1.70108	3.90414
-1.70083	3.85765
-1.70059	3.87643
-1.70034	3.94077
-1.7001	3.9452
-1.69985	3.8912
-1.69961	3.87393
-1.69936	3.92143
-1.69912	3.98504
-1.69888	4.02905
-1.69863	4.03393
-1.69839	3.9883
-1.69814	3.9298
-1.6979	3.90701
-1.69765	3.89588
-1.69741	3.84878
-1.69716	3.79153
-1.69692	3.77648
-1.69667	3.78889
-1.69643	3.78588
-1.69618	3.77207
-1.69594	3.76797
-1.6957	3.75643
-1.69545	3.71519
-1.69521	3.66924
-1.69496	3.67029
-1.69472	3.72714
-1.69447	3.78095
-1.69423	3.77707
-1.69398	3.7432
-1.69374	3.74126
-1.69349	3.76891
-1.69325	3.78958
-1.693	3.82132
-1.69276	3.89141
-1.69252	3.95206
-1.69227	3.95114
-1.69203	3.92692
-1.69178	3.93465
-1.69154	3.94938
-1.69129	3.92141
-1.69105	3.86353
-1.6908	3.83118
-1.69056	3.86315
-1.69031	3.95429
-1.69007	4.05626
-1.68982	4.11617
-1.68958	4.11575
-1.68934	4.06105
-1.68909	3.98368
-1.68885	3.95408
-1.6886	3.99175
-1.68836	3.99063
-1.68811	3.87848
-1.68787	3.77396
-1.68762	3.80138
-1.68738	3.87793
-1.68713	3.88445
-1.68689	3.86933
-1.68664	3.89843
-1.6864	3.92061
-1.68616	3.92361
-1.68591	3.9808
-1.68567	4.0675
-1.68542	4.07714
-1.68518	4.02538
-1.68493	4.01316
-1.68469	4.04579
-1.68444	4.06739
-1.6842	4.07109
-1.68395	4.06327
-1.68371	4.03049
-1.68346	3.9775
-1.68322	3.91665
-1.68298	3.86658
-1.68273	3.88357
-1.68249	3.9733
-1.68224	4.02142
-1.682	3.96578
-1.68175	3.90831
-1.68151	3.90927
-1.68126	3.883
-1.68102	3.80536
-1.68077	3.75824
-1.68053	3.73475
-1.68028	3.68034
-1.68004	3.66192
-1.6798	3.73492
-1.67955	3.80503
-1.67931	3.81843
-1.67906	3.83862
-1.67882	3.8383
-1.67857	3.73794
-1.67833	3.64607
-1.67808	3.71456
-1.67784	3.85298
-1.67759	3.90292
-1.67735	3.90612
-1.6771	3.94526
-1.67686	3.96769
-1.67662	3.94339
-1.67637	3.93639
-1.67613	3.9418
-1.67588	3.89199
-1.67564	3.80926
-1.67539	3.76126
-1.67515	3.74963
-1.6749	3.76385
-1.67466	3.81949
-1.67441	3.89117
-1.67417	3.9425
-1.67392	4.00305
-1.67368	4.09081
-1.67344	4.12975
-1.67319	4.06105
-1.67295	3.95735
-1.6727	3.93109
-1.67246	3.98286
-1.67221	4.01063
-1.67197	3.95347
-1.67172	3.86774
-1.67148	3.83563
-1.67123	3.8542
-1.67099	3.87593
-1.67074	3.89225
-1.6705	3.90102
-1.67026	3.87609
-1.67001	3.83868
-1.66977	3.85699
-1.66952	3.92844
-1.66928	3.97248
-1.66903	3.95305
-1.66879	3.9115
-1.66854	3.89828
-1.6683	3.92789
-1.66805	3.95706
-1.66781	3.91983
-1.66756	3.84579
-1.66732	3.84767
-1.66708	3.92005
-1.66683	3.92184
-1.66659	3.82703
-1.66634	3.77223
-1.6661	3.81125
-1.66585	3.86147
-1.66561	3.88687
-1.66536	3.9005
-1.66512	3.85356
-1.66487	3.7426
-1.66463	3.7112
-1.66439	3.85235
-1.66414	4.05053
-1.6639	4.15849
-1.66365	4.17186
-1.66341	4.13384
-1.66316	4.04063
-1.66292	3.92011
-1.66267	3.85239
-1.66243	3.85144
-1.66218	3.8433
-1.66194	3.79715
-1.66169	3.77113
-1.66145	3.803
-1.66121	3.85678
-1.66096	3.89854
-1.66072	3.93202
-1.66047	3.95358
-1.66023	3.96764
-1.65998	4.02066
-1.65974	4.12076
-1.65949	4.18634
-1.65925	4.16975
-1.659	4.12676
-1.65876	4.08871
-1.65851	4.01865
-1.65827	3.94054
-1.65803	3.92865
-1.65778	3.96708
-1.65754	4.00133
-1.65729	4.0556
-1.65705	4.1279
-1.6568	4.1152
-1.65656	3.99584
-1.65631	3.89895
-1.65607	3.89137
-1.65582	3.90285
-1.65558	3.89415
-1.65533	3.89329
-1.65509	3.89196
-1.65485	3.87398
-1.6546	3.87676
-1.65436	3.92829
-1.65411	4.01322
-1.65387	4.10545
-1.65362	4.144
-1.65338	4.06854
-1.65313	3.94934
-1.65289	3.92031
-1.65264	3.95966
-1.6524	3.9434
-1.65215	3.87535
-1.65191	3.84381
-1.65167	3.84002
-1.65142	3.81297
-1.65118	3.77663
-1.65093	3.73724
-1.65069	3.67175
-1.65044	3.62895
-1.6502	3.68152
-1.64995	3.78754
-1.64971	3.8497
-1.64946	3.86483
-1.64922	3.90546
-1.64897	3.99965
-1.64873	4.08462
-1.64849	4.06762
-1.64824	3.94831
-1.648	3.84546
-1.64775	3.83246
-1.64751	3.83824
-1.64726	3.7982
-1.64702	3.75642
-1.64677	3.742
-1.64653	3.72889
-1.64628	3.74464
-1.64604	3.82089
-1.64579	3.88392
-1.64555	3.8852
-1.64531	3.91267
-1.64506	4.00943
-1.64482	4.07764
-1.64457	4.06958
-1.64433	4.05547
-1.64408	4.06591
-1.64384	4.0777
-1.64359	4.10312
-1.64335	4.12704
-1.6431	4.08484
-1.64286	4.00187
-1.64261	3.96792
-1.64237	3.96285
-1.64213	3.92103
-1.64188	3.8971
-1.64164	3.95994
-1.64139	4.05505
-1.64115	4.12163
-1.6409	4.16933
-1.64066	4.17532
-1.64041	4.11141
-1.64017	4.05074
-1.63992	4.0516
-1.63968	4.04567
-1.63943	3.99904
-1.63919	3.99405
-1.63895	4.04063
-1.6387	4.04184
-1.63846	4.00223
-1.63821	4.02096
-1.63797	4.07392
-1.63772	4.04011
-1.63748	3.92208
-1.63723	3.8492
-1.63699	3.8887
-1.63674	3.9721
-1.6365	3.9907
-1.63625	3.92198
-1.63601	3.86107
-1.63577	3.89887
-1.63552	3.99557
-1.63528	4.0437
-1.63503	4.0108
-1.63479	3.94343
-1.63454	3.89738
-1.6343	3.9134
-1.63405	3.97715
-1.63381	4.00082
-1.63356	3.939
-1.63332	3.86725
-1.63307	3.85539
-1.63283	3.87356
-1.63259	3.89384
-1.63234	3.93396
-1.6321	3.95876
-1.63185	3.91186
-1.63161	3.84843
-1.63136	3.86879
-1.63112	3.95848
-1.63087	4.035
-1.63063	4.07413
-1.63038	4.07794
-1.63014	4.02552
-1.6299	3.93954
-1.62965	3.90132
-1.62941	3.94576
-1.62916	4.01308
-1.62892	4.02447
-1.62867	3.97192
-1.62843	3.92946
-1.62818	3.9633
-1.62794	4.03189
-1.62769	4.03907
-1.62745	3.98102
-1.6272	3.93614
-1.62696	3.92181
-1.62672	3.89246
-1.62647	3.85712
-1.62623	3.86528
-1.62598	3.90154
-1.62574	3.91278
-1.62549	3.90558
-1.62525	3.91808
-1.625	3.9293
-1.62476	3.88675
-1.62451	3.81196
-1.62427	3.79195
-1.62402	3.84226
-1.62378	3.8669
-1.62354	3.81514
-1.62329	3.77267
-1.62305	3.80208
-1.6228	3.82507
-1.62256	3.78338
-1.62231	3.75992
-1.62207	3.81261
-1.62182	3.86309
-1.62158	3.85845
-1.62133	3.85679
-1.62109	3.88922
-1.62084	3.91962
-1.6206	3.94551
-1.62036	3.96987
-1.62011	3.9318
-1.61987	3.81208
-1.61962	3.70733
-1.61938	3.69392
-1.61913	3.74252
-1.61889	3.8164
-1.61864	3.91979
-1.6184	4.03687
-1.61815	4.12733
-1.61791	4.1596
-1.61766	4.10457
-1.61742	3.97385
-1.61718	3.86192
-1.61693	3.84268
-1.61669	3.85589
-1.61644	3.80569
-1.6162	3.72439
-1.61595	3.73162
-1.61571	3.85664
-1.61546	3.98194
-1.61522	3.98278
-1.61497	3.8851
-1.61473	3.81934
-1.61448	3.83123
-1.61424	3.86152
-1.614	3.90559
-1.61375	4.01104
-1.61351	4.11851
-1.61326	4.11578
-1.61302	4.03226
-1.61277	3.98006
-1.61253	3.96915
-1.61228	3.95674
-1.61204	3.96217
-1.61179	3.99249
-1.61155	3.99962
-1.6113	3.98513
-1.61106	3.98889
-1.61082	3.97946
-1.61057	3.91548
-1.61033	3.84663
-1.61008	3.81598
-1.60984	3.78124
-1.60959	3.73315
-1.60935	3.74663
-1.6091	3.84848
-1.60886	3.96447
-1.60861	4.02282
-1.60837	4.02502
-1.60812	4.02182
-1.60788	4.05196
-1.60764	4.08652
-1.60739	4.06539
-1.60715	4.00371
-1.6069	3.975
-1.60666	3.98736
-1.60641	3.98881
-1.60617	3.96779
-1.60592	3.94395
-1.60568	3.92396
-1.60543	3.93528
-1.60519	3.99891
-1.60494	4.05206
-1.6047	4.02909
-1.60446	3.982
-1.60421	3.98732
-1.60397	4.0197
-1.60372	4.03022
-1.60348	4.0283
-1.60323	4.01585
-1.60299	3.97239
-1.60274	3.91902
-1.6025	3.88187
-1.60225	3.84188
-1.60201	3.80488
-1.60176	3.81685
-1.60152	3.86224
-1.60128	3.87347
-1.60103	3.85058
-1.60079	3.85248
-1.60054	3.89928
-1.6003	3.96339
-1.60005	4.00505
-1.59981	3.99654
-1.59956	3.97022
-1.59932	3.99293
-1.59907	4.05041
-1.59883	4.06762
-1.59858	4.04398
-1.59834	4.01261
-1.5981	3.93546
-1.59785	3.82507
-1.59761	3.82299
-1.59736	3.95736
-1.59712	4.03137
-1.59687	3.93468
-1.59663	3.81516
-1.59638	3.80366
-1.59614	3.84198
-1.59589	3.86712
-1.59565	3.90121
-1.5954	3.93352
-1.59516	3.92851
-1.59492	3.9096
-1.59467	3.89036
-1.59443	3.83767
-1.59418	3.78302
-1.59394	3.80167
-1.59369	3.85162
-1.59345	3.82392
-1.5932	3.74435
-1.59296	3.73905
-1.59271	3.82908
-1.59247	3.91627
-1.59223	3.93921
-1.59198	3.92442
-1.59174	3.9067
-1.59149	3.88
-1.59125	3.83164
-1.591	3.78484
-1.59076	3.77587
-1.59051	3.80302
-1.59027	3.84091
-1.59002	3.88426
-1.58978	3.91931
-1.58953	3.90043
-1.58929	3.83238
-1.58905	3.80368
-1.5888	3.85751
-1.58856	3.91976
-1.58831	3.92293
-1.58807	3.90067
-1.58782	3.91311
-1.58758	3.96815
-1.58733	4.03325
-1.58709	4.07092
-1.58684	4.08479
-1.5866	4.13065
-1.58635	4.21484
-1.58611	4.2415
-1.58587	4.16284
-1.58562	4.07234
-1.58538	4.03559
-1.58513	3.98857
-1.58489	3.91044
-1.58464	3.89763
-1.5844	3.97314
-1.58415	4.0325
-1.58391	4.03715
-1.58366	4.05776
-1.58342	4.10478
-1.58317	4.10754
-1.58293	4.05737
-1.58269	4.01632
-1.58244	4.00136
-1.5822	3.97589
-1.58195	3.93531
-1.58171	3.91947
-1.58146	3.94037
-1.58122	3.94969
-1.58097	3.90619
-1.58073	3.8471
-1.58048	3.83567
-1.58024	3.86122
-1.57999	3.8705
-1.57975	3.87087
-1.57951	3.90605
-1.57926	3.95832
-1.57902	3.96459
-1.57877	3.90627
-1.57853	3.83351
-1.57828	3.82002
-1.57804	3.88959
-1.57779	3.97051
-1.57755	3.98225
-1.5773	3.96258
-1.57706	3.99375
-1.57681	4.03552
-1.57657	3.99292
-1.57633	3.89528
-1.57608	3.83652
-1.57584	3.82271
-1.57559	3.8296
-1.57535	3.88539
-1.5751	3.97287
-1.57486	4.00309
-1.57461	3.96844
-1.57437	3.95842
-1.57412	3.99099
-1.57388	3.99296
-1.57363	3.94878
-1.57339	3.9246
-1.57315	3.96124
-1.5729	4.03377
-1.57266	4.07936
-1.57241	4.03298
-1.57217	3.90195
-1.57192	3.79852
-1.57168	3.81572
-1.57143	3.90197
-1.57119	3.95122
-1.57094	3.9665
-1.5707	4.02033
-1.57045	4.09681
-1.57021	4.10614
-1.56997	4.03996
-1.56972	3.98173
-1.56948	3.96604
-1.56923	3.95332
-1.56899	3.93446
-1.56874	3.9305
-1.5685	3.91181
-1.56825	3.84495
-1.56801	3.77654
-1.56776	3.75995
-1.56752	3.77067
-1.56727	3.77977
-1.56703	3.81017
-1.56679	3.86527
-1.56654	3.91449
-1.5663	3.96249
-1.56605	4.02558
-1.56581	4.07213
-1.56556	4.07735
-1.56532	4.07002
-1.56507	4.06827
-1.56483	4.05717
-1.56458	4.04555
-1.56434	4.05613
-1.56409	4.07929
-1.56385	4.09747
-1.56361	4.10858
-1.56336	4.10883
-1.56312	4.11127
-1.56287	4.14418
-1.56263	4.17678
-1.56238	4.13401
-1.56214	4.01827
-1.56189	3.91213
-1.56165	3.86657
-1.5614	3.8801
-1.56116	3.92739
-1.56091	3.95186
-1.56067	3.93584
-1.56043	3.96455
-1.56018	4.07748
-1.55994	4.15674
-1.55969	4.12626
-1.55945	4.08084
-1.5592	4.06662
-1.55896	3.98765
-1.55871	3.85772
-1.55847	3.84597
-1.55822	3.97767
-1.55798	4.07717
-1.55774	4.04796
-1.55749	3.96722
-1.55725	3.9218
-1.557	3.93335
-1.55676	3.98703
-1.55651	4.02609
-1.55627	4.00103
-1.55602	3.95444
-1.55578	3.96156
-1.55553	4.00994
-1.55529	4.03547
-1.55504	4.03886
-1.5548	4.07933
-1.55456	4.16906
-1.55431	4.23448
-1.55407	4.20586
-1.55382	4.11108
-1.55358	4.0253
-1.55333	3.95947
-1.55309	3.88527
-1.55284	3.82233
-1.5526	3.79662
-1.55235	3.78455
-1.55211	3.78657
-1.55186	3.84298
-1.55162	3.91998
-1.55138	3.93299
-1.55113	3.90208
-1.55089	3.91539
-1.55064	3.96182
-1.5504	3.9662
-1.55015	3.93563
-1.54991	3.93662
-1.54966	3.98648
-1.54942	4.04625
-1.54917	4.0743
[truncated: 63,537 more rows]

## Sheet: Fig. 1c
Frequency (ppm)	Intensity
-18.3971	-0.378139
-18.3953	-0.324519
-18.3935	-0.343528
-18.3917	-0.433245
-18.3899	-0.407532
-18.3881	-0.328887
-18.3863	-0.315787
-18.3845	-0.382546
-18.3827	-0.466408
-18.3809	-0.516989
-18.3791	-0.445541
-18.3773	-0.266607
-18.3754	0.0765827
-18.3736	0.340666
-18.3718	0.415396
-18.37	0.597748
-18.3682	0.783511
-18.3664	0.859592
-18.3646	0.761225
-18.3628	0.869047
-18.361	1.20178
-18.3592	1.4996
-18.3574	1.83995
-18.3556	1.98415
-18.3538	1.73488
-18.352	1.42593
-18.3502	1.3999
-18.3483	1.38386
-18.3465	1.0517
-18.3447	0.445682
-18.3429	-0.224565
-18.3411	-0.663066
-18.3393	-0.744545
-18.3375	-0.677702
-18.3357	-0.608406
-18.3339	-0.472043
-18.3321	-0.304092
-18.3303	-0.138594
-18.3285	0.0421772
-18.3267	0.0841992
-18.3249	0.0712939
-18.3231	0.271482
-18.3213	0.57046
-18.3194	0.664907
-18.3176	0.724248
-18.3158	0.985762
-18.314	1.35442
-18.3122	1.3487
-18.3104	0.793779
-18.3086	0.138913
-18.3068	-0.268315
-18.305	-0.486549
-18.3032	-0.434961
-18.3014	-0.303359
-18.2996	-0.377619
-18.2978	-0.43742
-18.296	-0.233025
-18.2942	0.288013
-18.2923	0.913477
-18.2905	1.17858
-18.2887	1.02403
-18.2869	0.823439
-18.2851	0.726937
-18.2833	0.568296
-18.2815	0.408865
-18.2797	0.336993
-18.2779	0.222914
-18.2761	-0.059537
-18.2743	-0.18733
-18.2725	0.0133418
-18.2707	0.369635
-18.2689	0.567755
-18.2671	0.686385
-18.2652	0.984925
-18.2634	1.22879
-18.2616	1.23426
-18.2598	1.15729
-18.258	1.23886
-18.2562	1.56791
-18.2544	1.94924
-18.2526	2.20921
-18.2508	2.37172
-18.249	2.51828
-18.2472	2.47659
-18.2454	2.28229
-18.2436	2.27941
-18.2418	2.48784
-18.24	2.84804
-18.2381	3.12804
-18.2363	3.10536
-18.2345	2.7729
-18.2327	2.1385
-18.2309	1.45463
-18.2291	0.991599
-18.2273	0.854789
-18.2255	0.853504
-18.2237	0.887918
-18.2219	0.91215
-18.2201	0.832318
-18.2183	0.622713
-18.2165	0.327924
-18.2147	0.0203457
-18.2129	-0.179654
-18.211	-0.321876
-18.2092	-0.440115
-18.2074	-0.442981
-18.2056	-0.429485
-18.2038	-0.468539
-18.202	-0.311515
-18.2002	-0.0202412
-18.1984	0.234883
-18.1966	0.354015
-18.1948	0.307659
-18.193	0.309854
-18.1912	0.540877
-18.1894	0.962274
-18.1876	1.4785
-18.1858	1.77013
-18.1839	1.40989
-18.1821	0.825857
-18.1803	0.541791
-18.1785	0.378341
-18.1767	0.146831
-18.1749	-0.0700633
-18.1731	-0.190746
-18.1713	-0.286927
-18.1695	-0.368509
-18.1677	-0.352302
-18.1659	-0.261445
-18.1641	-0.159386
-18.1623	0.101962
-18.1605	0.624117
-18.1587	1.25071
-18.1568	1.72011
-18.155	1.76588
-18.1532	1.36921
-18.1514	0.797151
-18.1496	0.477854
-18.1478	0.372028
-18.146	0.350173
-18.1442	0.448852
-18.1424	0.535144
-18.1406	0.442408
-18.1388	0.204984
-18.137	-0.000741727
-18.1352	-0.0239957
-18.1334	0.160812
-18.1316	0.324242
-18.1297	0.314883
-18.1279	0.131411
-18.1261	-0.111635
-18.1243	-0.220909
-18.1225	-0.137033
-18.1207	0.102481
-18.1189	0.239908
-18.1171	0.136574
-18.1153	0.0155974
-18.1135	0.0364042
-18.1117	0.267058
-18.1099	0.58984
-18.1081	0.655645
-18.1063	0.61851
-18.1045	0.482901
-18.1026	0.0681844
-18.1008	-0.592713
-18.099	-1.23126
-18.0972	-1.3597
-18.0954	-1.11214
-18.0936	-0.861768
-18.0918	-0.555397
-18.09	-0.0221632
-18.0882	0.671111
-18.0864	1.27246
-18.0846	1.64689
-18.0828	1.79647
-18.081	1.85604
-18.0792	2.11349
-18.0774	2.37777
-18.0755	2.43079
-18.0737	2.46822
-18.0719	2.4695
-18.0701	2.26747
-18.0683	1.92298
-18.0665	1.71723
-18.0647	1.73895
-18.0629	1.90828
-18.0611	2.15771
-18.0593	2.37032
-18.0575	2.52707
-18.0557	2.64307
-18.0539	2.69364
-18.0521	2.60835
-18.0503	2.24467
-18.0485	1.71675
-18.0466	1.17237
-18.0448	0.695499
-18.043	0.226739
-18.0412	-0.255484
-18.0394	-0.73869
-18.0376	-0.943107
-18.0358	-0.606709
-18.034	-0.115364
-18.0322	0.113687
-18.0304	0.20068
-18.0286	0.143049
-18.0268	0.259348
-18.025	0.9335
-18.0232	1.64285
-18.0214	1.84898
-18.0195	1.82603
-18.0177	1.89304
-18.0159	1.9318
-18.0141	1.74329
-18.0123	1.33448
-18.0105	0.992589
-18.0087	0.806203
-18.0069	0.480408
-18.0051	0.135312
-18.0033	0.0668409
-18.0015	-0.0274746
-17.9997	-0.390201
-17.9979	-0.770697
-17.9961	-0.920782
-17.9943	-0.640322
-17.9924	-0.341795
-17.9906	-0.343448
-17.9888	-0.401324
-17.987	-0.410833
-17.9852	-0.419959
-17.9834	-0.568039
-17.9816	-0.72538
-17.9798	-0.733445
-17.978	-0.780842
-17.9762	-0.888016
-17.9744	-0.931228
-17.9726	-1.03387
-17.9708	-1.16891
-17.969	-1.40417
-17.9672	-1.66947
-17.9653	-1.40023
-17.9635	-0.72489
-17.9617	-0.235022
-17.9599	-0.13676
-17.9581	-0.389602
-17.9563	-0.657698
-17.9545	-0.619066
-17.9527	-0.31637
-17.9509	0.0139853
-17.9491	0.124537
-17.9473	0.137845
-17.9455	0.369278
-17.9437	0.919476
-17.9419	1.55076
-17.9401	1.83192
-17.9382	1.81685
-17.9364	1.70364
-17.9346	1.38788
-17.9328	0.912549
-17.931	0.506463
-17.9292	0.359399
-17.9274	0.389393
-17.9256	0.303834
-17.9238	-0.120723
-17.922	-0.592823
-17.9202	-0.793061
-17.9184	-0.615441
-17.9166	-0.408615
-17.9148	-0.517526
-17.913	-0.88092
-17.9111	-1.36981
-17.9093	-1.67973
-17.9075	-1.72113
-17.9057	-1.47817
-17.9039	-0.881689
-17.9021	-0.328205
-17.9003	-0.162216
-17.8985	-0.291178
-17.8967	-0.454956
-17.8949	-0.581675
-17.8931	-0.458662
-17.8913	-0.239379
-17.8895	-0.154752
-17.8877	-0.0459945
-17.8859	-0.0218693
-17.884	-0.158381
-17.8822	-0.1915
-17.8804	-0.0677418
-17.8786	0.147041
-17.8768	0.324283
-17.875	0.282741
-17.8732	0.142799
-17.8714	-0.179226
-17.8696	-0.555368
-17.8678	-0.66238
-17.866	-0.472263
-17.8642	-0.166035
-17.8624	0.05774
-17.8606	0.108824
-17.8588	0.191283
-17.8569	0.299959
-17.8551	0.361672
-17.8533	0.349185
-17.8515	0.392047
-17.8497	0.48507
-17.8479	0.552807
-17.8461	0.598861
-17.8443	0.516481
-17.8425	0.335378
-17.8407	0.290069
-17.8389	0.565964
-17.8371	0.957443
-17.8353	1.15767
-17.8335	1.26664
-17.8317	1.39036
-17.8298	1.51442
-17.828	1.53468
-17.8262	1.27638
-17.8244	0.769787
-17.8226	0.331656
-17.8208	0.11988
-17.819	0.273511
-17.8172	0.793343
-17.8154	1.22882
-17.8136	1.23927
-17.8118	1.07849
-17.81	1.08641
-17.8082	1.36839
-17.8064	1.5568
-17.8046	1.3627
-17.8027	1.23003
-17.8009	1.52022
-17.7991	1.9608
-17.7973	2.23397
-17.7955	2.21902
-17.7937	1.75173
-17.7919	1.00641
-17.7901	0.506788
-17.7883	0.333155
-17.7865	0.407688
-17.7847	0.639522
-17.7829	0.592701
-17.7811	0.0508635
-17.7793	-0.424488
-17.7775	-0.38444
-17.7757	-0.0910397
-17.7738	0.153898
-17.772	0.310547
-17.7702	0.237503
-17.7684	-0.0246886
-17.7666	-0.243592
-17.7648	-0.16146
-17.763	0.27153
-17.7612	0.866467
-17.7594	1.20735
-17.7576	1.23369
-17.7558	1.38721
-17.754	1.79443
-17.7522	2.06307
-17.7504	1.89381
-17.7486	1.42474
-17.7467	0.807305
-17.7449	0.174067
-17.7431	-0.333124
-17.7413	-0.711056
-17.7395	-0.87095
-17.7377	-0.616854
-17.7359	-0.120852
-17.7341	0.180914
-17.7323	0.0833246
-17.7305	-0.200264
-17.7287	-0.422556
-17.7269	-0.27019
-17.7251	0.116002
-17.7233	0.213923
-17.7215	0.0338037
-17.7196	-0.186636
-17.7178	-0.316391
-17.716	-0.299834
-17.7142	-0.0384702
-17.7124	0.249747
-17.7106	0.180785
-17.7088	-0.119262
-17.707	-0.0529411
-17.7052	0.496811
-17.7034	1.03918
-17.7016	1.23743
-17.6998	1.15884
-17.698	0.872354
-17.6962	0.276537
-17.6944	-0.426993
-17.6925	-0.832101
-17.6907	-0.847997
-17.6889	-0.820541
-17.6871	-0.907237
-17.6853	-0.970564
-17.6835	-0.873871
-17.6817	-0.773141
-17.6799	-0.55473
-17.6781	-0.0680725
-17.6763	0.623043
-17.6745	1.17138
-17.6727	1.35521
-17.6709	1.52639
-17.6691	1.72197
-17.6673	1.78149
-17.6654	1.7024
-17.6636	1.381
-17.6618	0.925412
-17.66	0.418819
-17.6582	-0.288864
-17.6564	-0.745936
-17.6546	-0.783874
-17.6528	-0.570088
-17.651	-0.296746
-17.6492	-0.0788529
-17.6474	0.184724
-17.6456	0.399971
-17.6438	0.573311
-17.642	0.621342
-17.6402	0.421658
-17.6383	0.325554
-17.6365	0.216091
-17.6347	-0.206385
-17.6329	-0.646791
-17.6311	-0.967545
-17.6293	-1.01555
-17.6275	-0.641304
-17.6257	0.0356275
-17.6239	0.743925
-17.6221	1.12679
-17.6203	1.17489
-17.6185	1.29076
-17.6167	1.49696
-17.6149	1.81019
-17.6131	2.32294
-17.6112	2.62913
-17.6094	2.48454
-17.6076	2.18168
-17.6058	1.99768
-17.604	2.06493
-17.6022	2.25765
-17.6004	2.19087
-17.5986	1.8358
-17.5968	1.48992
-17.595	0.943483
-17.5932	0.336592
-17.5914	-0.0147528
-17.5896	-0.181819
-17.5878	-0.247983
-17.586	-0.227372
-17.5841	-0.121208
-17.5823	-0.044734
-17.5805	-0.143496
-17.5787	-0.296011
-17.5769	-0.22083
-17.5751	-0.0380086
-17.5733	-0.0148118
-17.5715	0.105899
-17.5697	0.488888
-17.5679	0.913301
-17.5661	1.17207
-17.5643	1.24603
-17.5625	1.33887
-17.5607	1.49262
-17.5589	1.44491
-17.557	1.40627
-17.5552	1.77538
-17.5534	2.12381
-17.5516	2.07884
-17.5498	1.83618
-17.548	1.73892
-17.5462	1.8044
-17.5444	1.85156
-17.5426	1.91902
-17.5408	2.1311
-17.539	2.21381
-17.5372	2.00007
-17.5354	1.6209
-17.5336	1.27376
-17.5318	1.29244
-17.5299	1.49793
-17.5281	1.67439
-17.5263	1.7205
-17.5245	1.56189
-17.5227	1.29938
-17.5209	0.903439
-17.5191	0.389231
-17.5173	0.00917387
-17.5155	0.146139
-17.5137	0.879634
-17.5119	1.58117
-17.5101	1.59585
-17.5083	1.12612
-17.5065	0.768889
-17.5047	0.611614
-17.5028	0.443056
-17.501	0.182374
-17.4992	-0.306653
-17.4974	-0.882253
-17.4956	-1.10275
-17.4938	-1.07967
-17.492	-0.992711
-17.4902	-0.773559
-17.4884	-0.473228
-17.4866	-0.244045
-17.4848	0.150733
-17.483	0.453603
-17.4812	0.469975
-17.4794	0.456331
-17.4776	0.359428
-17.4758	-0.056474
-17.4739	-0.43695
-17.4721	-0.546593
-17.4703	-0.418775
-17.4685	-0.216198
-17.4667	-0.399528
-17.4649	-0.742843
-17.4631	-0.891958
-17.4613	-0.927332
-17.4595	-1.06904
-17.4577	-1.32645
-17.4559	-1.49887
-17.4541	-1.53081
-17.4523	-1.54297
-17.4505	-1.49317
-17.4487	-1.19951
-17.4468	-0.748583
-17.445	-0.418241
-17.4432	0.0183813
-17.4414	0.49165
-17.4396	0.72218
-17.4378	0.845881
-17.436	0.782349
-17.4342	0.365677
-17.4324	-0.180561
-17.4306	-0.601464
-17.4288	-0.704
-17.427	-0.571671
-17.4252	-0.288927
-17.4234	-0.0197002
-17.4216	0.12353
-17.4197	0.16141
-17.4179	0.231486
-17.4161	0.528226
-17.4143	0.98551
-17.4125	1.32938
-17.4107	1.56299
-17.4089	1.84434
-17.4071	2.23868
-17.4053	2.49263
-17.4035	2.27798
-17.4017	1.51796
-17.3999	0.565086
-17.3981	-0.270995
-17.3963	-0.974943
-17.3945	-1.30479
-17.3926	-1.20537
-17.3908	-1.0659
-17.389	-1.20258
-17.3872	-1.53195
-17.3854	-1.62201
-17.3836	-1.39761
-17.3818	-0.90294
-17.38	-0.156959
-17.3782	0.532111
-17.3764	0.895919
-17.3746	1.00504
-17.3728	1.00095
-17.371	0.784128
-17.3692	0.644812
-17.3674	0.94196
-17.3655	1.20054
-17.3637	0.953769
-17.3619	0.475873
-17.3601	0.153073
-17.3583	-0.109168
-17.3565	-0.476168
-17.3547	-0.872799
-17.3529	-1.02773
-17.3511	-0.781225
-17.3493	-0.515993
-17.3475	-0.471578
-17.3457	-0.387605
-17.3439	-0.376747
-17.3421	-0.60629
-17.3403	-0.809217
-17.3384	-0.560275
-17.3366	0.256473
-17.3348	1.45187
-17.333	2.54274
-17.3312	3.05162
-17.3294	2.93184
-17.3276	2.25101
-17.3258	1.50221
-17.324	1.09823
-17.3222	0.815272
-17.3204	0.602873
-17.3186	0.582566
-17.3168	0.747371
-17.315	1.07595
-17.3132	1.25264
-17.3113	0.994643
-17.3095	0.550476
-17.3077	0.00796426
-17.3059	-0.559453
-17.3041	-0.73411
-17.3023	-0.417776
-17.3005	0.193852
-17.2987	0.730456
-17.2969	0.988125
-17.2951	1.03529
-17.2933	0.989662
-17.2915	1.01204
-17.2897	1.22393
-17.2879	1.43139
-17.2861	1.7331
-17.2842	2.16502
-17.2824	2.24728
-17.2806	1.83177
-17.2788	1.36654
-17.277	1.10787
-17.2752	0.996058
-17.2734	1.01746
-17.2716	1.11058
-17.2698	1.21373
-17.268	1.26812
-17.2662	1.13886
-17.2644	1.03308
-17.2626	1.03393
-17.2608	0.929009
-17.259	0.689895
-17.2571	0.520264
-17.2553	0.600453
-17.2535	0.802057
-17.2517	0.911542
-17.2499	0.867577
-17.2481	0.570554
-17.2463	0.135352
-17.2445	-0.176418
-17.2427	-0.282151
-17.2409	-0.352119
-17.2391	-0.307405
-17.2373	-0.059563
-17.2355	0.177096
-17.2337	0.240773
-17.2319	0.337724
-17.23	0.839173
-17.2282	1.81015
-17.2264	2.78898
-17.2246	3.28905
-17.2228	3.21431
-17.221	2.54396
-17.2192	1.62275
-17.2174	1.02194
-17.2156	0.717154
-17.2138	0.407637
-17.212	0.185722
-17.2102	0.0662505
-17.2084	0.0403382
-17.2066	-0.0457511
-17.2048	-0.224264
-17.203	-0.332908
-17.2011	-0.397798
-17.1993	-0.442956
-17.1975	-0.239425
-17.1957	0.114093
-17.1939	0.501177
-17.1921	0.896372
-17.1903	1.09534
-17.1885	0.988205
-17.1867	0.824102
-17.1849	0.94634
-17.1831	1.07217
-17.1813	0.88769
-17.1795	0.425864
-17.1777	0.00306288
-17.1759	0.179351
-17.174	0.847548
-17.1722	1.01356
-17.1704	0.424065
-17.1686	-0.310893
-17.1668	-0.87247
-17.165	-1.19513
-17.1632	-1.10503
-17.1614	-0.556736
-17.1596	-0.0467172
-17.1578	0.297422
-17.156	0.635625
-17.1542	0.910937
-17.1524	0.961801
-17.1506	0.843827
-17.1488	0.616354
-17.1469	0.226799
-17.1451	-0.150556
-17.1433	-0.363329
-17.1415	-0.510291
-17.1397	-0.555665
-17.1379	-0.321889
-17.1361	0.290025
-17.1343	0.852744
-17.1325	1.16491
-17.1307	1.40733
-17.1289	1.41831
-17.1271	1.16162
-17.1253	0.817268
-17.1235	0.776273
-17.1217	0.762046
-17.1198	0.542603
-17.118	0.659195
-17.1162	1.13844
-17.1144	1.49115
-17.1126	1.4039
-17.1108	0.839329
-17.109	0.171349
-17.1072	-0.254375
-17.1054	-0.327073
-17.1036	-0.289313
-17.1018	-0.384868
-17.1	-0.596391
-17.0982	-0.726614
-17.0964	-0.836921
-17.0946	-0.877062
-17.0927	-0.781174
-17.0909	-0.55672
-17.0891	-0.407932
-17.0873	-0.430257
-17.0855	-0.628709
-17.0837	-0.778656
-17.0819	-0.411732
-17.0801	0.343715
-17.0783	1.05689
-17.0765	1.38148
-17.0747	1.3654
-17.0729	1.32016
-17.0711	1.2828
-17.0693	0.949245
-17.0675	0.386207
-17.0656	-0.252934
-17.0638	-0.739006
-17.062	-0.963676
-17.0602	-0.925654
-17.0584	-0.790603
-17.0566	-0.402557
-17.0548	0.311492
-17.053	1.11085
-17.0512	1.81595
-17.0494	1.94192
-17.0476	1.41944
-17.0458	0.980204
-17.044	0.833404
-17.0422	0.787006
-17.0404	0.933265
-17.0385	1.14652
-17.0367	1.27935
-17.0349	1.32314
-17.0331	1.23974
-17.0313	1.0898
-17.0295	1.04568
-17.0277	0.892657
-17.0259	0.664768
-17.0241	0.482853
-17.0223	0.326262
-17.0205	0.24873
-17.0187	0.383041
-17.0169	0.69821
-17.0151	1.1633
-17.0133	1.52223
-17.0114	1.60814
-17.0096	1.6001
-17.0078	1.41696
-17.006	0.756101
-17.0042	-0.0271062
-17.0024	-0.381561
-17.0006	-0.580378
-16.9988	-0.969271
-16.997	-1.24006
-16.9952	-1.16462
-16.9934	-0.786767
-16.9916	-0.287118
-16.9898	-0.0115618
-16.988	-0.0881997
-16.9862	-0.298387
-16.9843	-0.500617
-16.9825	-0.569244
-16.9807	-0.448614
-16.9789	-0.0624017
-16.9771	0.528677
-16.9753	1.15199
-16.9735	1.5595
-16.9717	1.6317
-16.9699	1.36231
-16.9681	0.92638
-16.9663	0.940658
-16.9645	1.59998
-16.9627	2.19538
-16.9609	2.09155
-16.9591	1.33667
-16.9572	0.430093
-16.9554	-0.0837719
-16.9536	-0.232945
-16.9518	-0.281321
-16.95	-0.442015
-16.9482	-0.471938
-16.9464	-0.15475
-16.9446	0.0672503
-16.9428	0.102757
-16.941	0.322972
-16.9392	0.731509
-16.9374	1.08825
-16.9356	1.34503
-16.9338	1.44742
-16.932	1.27908
-16.9302	0.955498
-16.9283	0.357477
-16.9265	-0.348356
-16.9247	-0.936883
-16.9229	-1.61204
-16.9211	-2.25072
-16.9193	-2.53645
-16.9175	-2.33548
-16.9157	-1.69774
-16.9139	-1.04922
-16.9121	-0.679889
-16.9103	-0.6336
-16.9085	-0.583671
-16.9067	-0.261049
-16.9049	0.072821
-16.9031	-0.152731
-16.9012	-0.681376
-16.8994	-0.766317
-16.8976	-0.310658
-16.8958	-0.221328
-16.894	-0.715038
-16.8922	-1.08556
-16.8904	-1.11685
-16.8886	-1.12384
-16.8868	-1.13121
-16.885	-1.0557
-16.8832	-1.09052
-16.8814	-1.07805
-16.8796	-0.662389
-16.8778	-0.139112
-16.876	0.0401384
-16.8741	-0.172055
-16.8723	-0.481911
-16.8705	-0.479284
-16.8687	-0.119189
-16.8669	0.321991
-16.8651	0.999527
-16.8633	1.72727
-16.8615	1.82947
-16.8597	1.30281
-16.8579	0.697674
-16.8561	0.44767
-16.8543	0.463133
-16.8525	0.555094
-16.8507	0.632416
-16.8489	0.564962
-16.847	0.379197
-16.8452	0.256488
-16.8434	0.175285
-16.8416	-0.0773569
-16.8398	-0.452456
-16.838	-0.820563
-16.8362	-1.12462
-16.8344	-1.00978
-16.8326	-0.415083
-16.8308	0.229499
-16.829	0.380514
-16.8272	-0.0923456
-16.8254	-0.630817
-16.8236	-0.927643
-16.8218	-1.036
-16.8199	-1.08183
-16.8181	-1.05339
-16.8163	-0.906984
-16.8145	-0.839644
-16.8127	-1.07881
-16.8109	-1.29091
-16.8091	-0.910131
-16.8073	-0.320961
-16.8055	-0.214964
-16.8037	-0.566216
-16.8019	-0.837322
-16.8001	-0.923758
-16.7983	-1.0319
-16.7965	-1.145
-16.7947	-0.803346
-16.7928	-0.0531065
-16.791	0.727202
-16.7892	1.46608
-16.7874	1.88815
-16.7856	2.03868
-16.7838	2.09198
-16.782	1.8672
-16.7802	1.43708
-16.7784	0.841423
-16.7766	0.335545
-16.7748	0.0691351
-16.773	0.0285405
-16.7712	0.105178
-16.7694	-0.083776
-16.7676	-0.482972
-16.7657	-0.8728
-16.7639	-1.10558
-16.7621	-1.43074
-16.7603	-1.64527
-16.7585	-1.22742
-16.7567	-0.509036
-16.7549	-0.070553
-16.7531	-0.294889
-16.7513	-0.82141
-16.7495	-1.10033
-16.7477	-0.931145
-16.7459	-0.41379
-16.7441	0.119391
-16.7423	0.410772
-16.7405	0.366458
-16.7386	0.0983528
-16.7368	-0.318009
-16.735	-0.949958
-16.7332	-1.38873
-16.7314	-1.30974
-16.7296	-0.96487
-16.7278	-0.786933
-16.726	-0.653158
-16.7242	-0.132044
-16.7224	0.431742
-16.7206	0.770685
-16.7188	1.04512
-16.717	1.28271
-16.7152	1.54301
-16.7134	1.70503
-16.7115	1.80995
-16.7097	1.82504
-16.7079	1.44287
-16.7061	0.83927
-16.7043	0.351164
-16.7025	0.0565271
-16.7007	-0.100405
-16.6989	-0.184673
-16.6971	-0.124787
-16.6953	0.00427964
-16.6935	0.059182
-16.6917	0.134804
-16.6899	0.0901508
-16.6881	-0.323785
-16.6863	-0.956124
-16.6844	-1.36707
-16.6826	-1.46023
-16.6808	-1.4647
-16.679	-1.32087
-16.6772	-1.09575
-16.6754	-1.23094
-16.6736	-1.5179
-16.6718	-1.59463
-16.67	-1.55408
-16.6682	-1.60707
-16.6664	-1.75318
-16.6646	-1.521
-16.6628	-0.891177
-16.661	-0.452714
-16.6592	-0.636658
-16.6573	-1.25497
-16.6555	-1.94441
-16.6537	-2.26256
-16.6519	-1.98291
-16.6501	-1.50157
-16.6483	-1.18264
-16.6465	-1.05287
-16.6447	-1.17117
-16.6429	-1.41133
-16.6411	-1.2789
-16.6393	-1.02154
-16.6375	-1.09884
-16.6357	-1.13903
-16.6339	-0.764327
-16.6321	-0.276542
-16.6303	0.0397082
-16.6284	0.2571
-16.6266	0.312925
-16.6248	0.0408347
-16.623	-0.489015
-16.6212	-0.905961
-16.6194	-0.797532
-16.6176	-0.0109559
-16.6158	0.860795
-16.614	1.19396
-16.6122	1.22192
-16.6104	1.33445
-16.6086	1.61854
-16.6068	1.7207
-16.605	1.54451
-16.6032	1.29
-16.6013	1.11946
-16.5995	1.19492
-16.5977	1.55126
-16.5959	1.79128
-16.5941	1.32711
-16.5923	0.516402
-16.5905	-0.198816
-16.5887	-0.920831
-16.5869	-1.57162
-16.5851	-1.45572
-16.5833	-0.672735
-16.5815	0.164446
-16.5797	0.815826
-16.5779	0.883414
-16.5761	0.250182
-16.5742	-0.406266
-16.5724	-0.570343
-16.5706	-0.546489
-16.5688	-0.590077
-16.567	-0.767595
-16.5652	-1.18332
-16.5634	-1.65137
-16.5616	-1.60627
-16.5598	-0.884154
-16.558	-0.235781
-16.5562	-0.255853
-16.5544	-0.701897
-16.5526	-0.987157
-16.5508	-0.969795
-16.549	-1.05072
-16.5471	-1.5349
-16.5453	-2.08818
-16.5435	-2.25232
-16.5417	-1.83034
-16.5399	-1.16496
-16.5381	-0.789667
-16.5363	-0.775446
-16.5345	-0.796807
-16.5327	-0.701672
-16.5309	-0.728225
-16.5291	-1.25885
-16.5273	-2.16579
-16.5255	-2.7027
-16.5237	-2.68988
-16.5219	-2.4606
-16.52	-2.0491
-16.5182	-1.16633
-16.5164	0.0355604
-16.5146	1.01879
-16.5128	1.33217
-16.511	1.07355
-16.5092	0.544763
-16.5074	0.182907
-16.5056	0.328595
-16.5038	0.84959
-16.502	1.42146
-16.5002	1.83402
-16.4984	1.95242
-16.4966	1.81455
-16.4948	1.47089
-16.4929	1.18701
-16.4911	1.26285
-16.4893	1.41361
-16.4875	1.26758
-16.4857	1.0395
-16.4839	0.856324
-16.4821	0.528675
-16.4803	0.152195
-16.4785	-0.13372
-16.4767	-0.320179
-16.4749	-0.543056
-16.4731	-0.755675
-16.4713	-0.535246
-16.4695	-0.0897641
-16.4677	0.0221588
-16.4658	0.0899519
-16.464	0.461251
-16.4622	1.13578
-16.4604	1.79498
-16.4586	1.9313
-16.4568	1.64253
-16.455	1.25967
-16.4532	1.0096
-16.4514	0.69031
-16.4496	0.193989
-16.4478	-0.0402211
-16.446	0.12824
-16.4442	0.363446
-16.4424	0.675733
-16.4406	1.09885
-16.4387	1.5671
-16.4369	1.925
-16.4351	1.65015
-16.4333	0.486738
-16.4315	-0.979423
-16.4297	-2.05862
-16.4279	-2.90685
-16.4261	-3.48705
-16.4243	-3.66375
-16.4225	-3.58767
-16.4207	-3.28325
-16.4189	-2.87515
-16.4171	-2.62145
-16.4153	-2.6532
-16.4135	-2.84517
-16.4116	-2.6137
-16.4098	-1.96345
-16.408	-1.4315
-16.4062	-1.18441
-16.4044	-1.25934
-16.4026	-1.52916
-16.4008	-1.77403
-16.399	-1.81338
-16.3972	-1.47154
-16.3954	-0.964774
-16.3936	-0.653957
-16.3918	-0.358499
-16.39	0.216931
-16.3882	0.799609
-16.3864	0.993224
-16.3845	0.938211
-16.3827	0.925119
-16.3809	1.14618
-16.3791	1.30092
-16.3773	1.09015
-16.3755	0.452775
-16.3737	-0.534576
-16.3719	-1.48814
-16.3701	-1.90597
-16.3683	-1.51123
-16.3665	-0.717456
-16.3647	-0.159101
-16.3629	0.179625
-16.3611	0.593509
-16.3593	0.794239
-16.3575	0.418812
-16.3556	-0.265555
-16.3538	-0.768772
-16.352	-1.05905
-16.3502	-1.22278
-16.3484	-1.36779
-16.3466	-1.46969
-16.3448	-1.3606
-16.343	-1.14476
-16.3412	-0.89717
-16.3394	-0.555007
-16.3376	-0.0041077
-16.3358	0.658495
-16.334	1.30545
-16.3322	1.75695
-16.3304	2.04434
-16.3285	2.31761
-16.3267	2.33981
-16.3249	2.08001
-16.3231	2.00234
-16.3213	1.97528
-16.3195	1.79578
-16.3177	1.69549
-16.3159	1.57365
-16.3141	1.32059
-16.3123	1.17529
-16.3105	0.929612
-16.3087	0.473784
-16.3069	0.408404
-16.3051	0.861297
-16.3033	1.45711
-16.3014	1.97245
-16.2996	2.18581
-16.2978	1.99291
-16.296	1.5201
-16.2942	0.858771
-16.2924	0.126526
-16.2906	-0.585114
-16.2888	-1.03222
-16.287	-1.16219
-16.2852	-0.975399
-16.2834	-0.777595
-16.2816	-0.74395
-16.2798	-0.459628
-16.278	0.168424
-16.2762	0.628083
-16.2743	0.719572
-16.2725	0.463929
-16.2707	0.144223
-16.2689	0.115975
-16.2671	0.143848
-16.2653	-0.147036
-16.2635	-0.86338
-16.2617	-1.78996
-16.2599	-2.4539
-16.2581	-2.68866
-16.2563	-2.69721
-16.2545	-2.11899
-16.2527	-1.05239
-16.2509	-0.166769
-16.2491	0.314751
-16.2472	0.45876
-16.2454	0.302191
-16.2436	0.15952
-16.2418	0.298458
-16.24	0.508832
-16.2382	0.739758
-16.2364	0.926174
-16.2346	0.763839
-16.2328	0.203882
-16.231	-0.350605
-16.2292	-0.605489
-16.2274	-0.773077
-16.2256	-0.73942
-16.2238	-0.394913
-16.222	-0.0578994
-16.2201	0.0629046
-16.2183	0.239625
-16.2165	0.640307
-16.2147	0.953623
-16.2129	1.03153
-16.2111	0.883327
-16.2093	0.728888
-16.2075	0.714015
-16.2057	0.461938
-16.2039	-0.223505
-16.2021	-0.914795
-16.2003	-0.954786
-16.1985	-0.604291
-16.1967	-0.229939
-16.1949	0.0739268
-16.193	0.267489
-16.1912	0.604013
-16.1894	0.96087
-16.1876	1.0597
-16.1858	0.849745
-16.184	0.349551
-16.1822	-0.18925
-16.1804	-0.361565
-16.1786	-0.0514998
-16.1768	0.405761
-16.175	0.807807
-16.1732	1.11089
-16.1714	1.09253
-16.1696	0.767419
-16.1678	0.303884
-16.1659	0.0281659
-16.1641	0.060459
-16.1623	0.120241
-16.1605	-0.166231
-16.1587	-0.755407
-16.1569	-1.31805
-16.1551	-1.5158
-16.1533	-1.44774
-16.1515	-1.64591
-16.1497	-1.78807
-16.1479	-1.47755
-16.1461	-0.963237
-16.1443	-0.474992
-16.1425	-0.11289
-16.1407	0.234434
-16.1388	0.387477
-16.137	0.268687
-16.1352	0.225973
-16.1334	0.672477
-16.1316	1.35979
-16.1298	1.88339
-16.128	2.07832
-16.1262	1.84298
-16.1244	1.3535
-16.1226	0.937956
-16.1208	0.631667
-16.119	0.436435
-16.1172	0.385178
-16.1154	0.469651
-16.1136	0.470413
-16.1117	0.527651
-16.1099	0.838522
-16.1081	0.955193
-16.1063	0.829378
-16.1045	0.800172
-16.1027	0.735194
-16.1009	0.730448
-16.0991	1.02256
-16.0973	1.61441
-16.0955	2.13305
-16.0937	2.29371
-16.0919	2.38747
-16.0901	2.42724
-16.0883	2.03659
-16.0865	1.34902
-16.0847	0.871907
-16.0828	0.78492
-16.081	0.832673
-16.0792	0.728989
-16.0774	0.368317
-16.0756	-0.0520846
-16.0738	-0.0767925
-16.072	0.155203
-16.0702	0.195101
-16.0684	0.201655
-16.0666	0.531135
-16.0648	1.14729
-16.063	1.854
-16.0612	2.37652
-16.0594	2.29081
-16.0576	1.59754
-16.0557	0.877447
-16.0539	0.345994
-16.0521	-0.120165
-16.0503	-0.525956
-16.0485	-0.586654
-16.0467	-0.259217
-16.0449	0.0240057
-16.0431	0.274104
-16.0413	0.668942
-16.0395	0.87979
-16.0377	0.940647
-16.0359	0.884164
-16.0341	0.571261
-16.0323	0.0782113
-16.0305	-0.644298
-16.0286	-1.49235
-16.0268	-2.15869
-16.025	-2.11186
-16.0232	-1.39482
-16.0214	-0.706938
-16.0196	-0.405759
-16.0178	-0.679055
-16.016	-1.0668
-16.0142	-1.06795
-16.0124	-1.16202
-16.0106	-1.46379
-16.0088	-1.4875
-16.007	-1.47248
-16.0052	-1.56827
-16.0034	-1.29588
-16.0015	-0.536508
-15.9997	0.17668
-15.9979	0.558245
-15.9961	0.914635
-15.9943	1.28826
-15.9925	1.39589
-15.9907	1.257
-15.9889	0.980975
-15.9871	0.483545
-15.9853	-0.0715267
-15.9835	-0.271015
-15.9817	-0.248424
-15.9799	-0.161534
-15.9781	-0.0316147
-15.9763	-0.0806221
-15.9744	-0.445609
-15.9726	-0.843408
-15.9708	-1.02635
-15.969	-1.19035
-15.9672	-1.41638
-15.9654	-1.52299
-15.9636	-1.32015
-15.9618	-1.13959
-15.96	-1.50157
-15.9582	-2.23159
-15.9564	-2.56443
-15.9546	-2.11348
-15.9528	-1.21674
-15.951	-0.314739
-15.9492	-0.0264761
-15.9473	-0.347082
-15.9455	-0.622277
-15.9437	-0.821327
-15.9419	-1.11291
-15.9401	-1.53469
-15.9383	-1.80546
-15.9365	-1.66201
-15.9347	-1.36628
-15.9329	-0.992347
-15.9311	-0.677337
-15.9293	-0.568513
-15.9275	-0.356303
-15.9257	-0.161754
-15.9239	-0.325459
-15.9221	-0.655282
-15.9202	-0.823082
-15.9184	-0.738814
-15.9166	-0.695544
-15.9148	-0.834809
-15.913	-0.675419
-15.9112	-0.355145
-15.9094	-0.316707
-15.9076	-0.609069
-15.9058	-0.824288
-15.904	-1.01394
-15.9022	-1.28291
-15.9004	-1.26085
-15.8986	-0.982491
-15.8968	-0.598426
-15.895	-0.135155
-15.8931	0.185572
-15.8913	0.254835
-15.8895	0.303747
-15.8877	0.330899
-15.8859	0.451655
-15.8841	0.682965
-15.8823	0.687364
-15.8805	0.345812
-15.8787	-0.12215
-15.8769	-0.573324
-15.8751	-1.07725
-15.8733	-1.65917
-15.8715	-1.94458
-15.8697	-1.52999
-15.8679	-0.698505
-15.866	-0.0561783
-15.8642	0.0799649
-15.8624	-0.241517
-15.8606	-0.615306
-15.8588	-0.494146
-15.857	0.05161
-15.8552	0.444316
-15.8534	0.540538
-15.8516	0.0890699
-15.8498	-0.528344
-15.848	-0.800265
-15.8462	-0.640286
-15.8444	-0.131763
-15.8426	0.276381
-15.8408	0.116454
-15.8389	-0.591947
-15.8371	-1.20642
-15.8353	-1.57011
-15.8335	-1.65222
-15.8317	-1.3008
-15.8299	-0.807547
-15.8281	-0.42812
-15.8263	-0.15428
-15.8245	-0.0312476
-15.8227	0.0238047
-15.8209	0.103677
-15.8191	0.0764984
-15.8173	-0.0012698
-15.8155	-0.395711
-15.8137	-0.989999
-15.8118	-1.21883
-15.81	-1.34627
-15.8082	-1.5306
-15.8064	-1.56869
-15.8046	-1.77768
-15.8028	-2.07869
-15.801	-2.05687
-15.7992	-1.86596
-15.7974	-1.31452
-15.7956	-0.272443
-15.7938	0.824472
-15.792	1.43233
-15.7902	1.37752
-15.7884	1.10761
-15.7866	0.943534
-15.7848	0.770963
-15.7829	0.448364
-15.7811	0.0187546
-15.7793	-0.241972
-15.7775	-0.567813
-15.7757	-0.929261
-15.7739	-1.09956
-15.7721	-1.47586
-15.7703	-1.96985
-15.7685	-2.13415
-15.7667	-1.94592
-15.7649	-1.42539
-15.7631	-0.902013
-15.7613	-0.752083
-15.7595	-0.826057
-15.7577	-0.825855
-15.7558	-0.775216
-15.754	-0.910834
-15.7522	-0.935191
-15.7504	-0.387286
-15.7486	0.406709
-15.7468	0.665076
-15.745	0.547478
-15.7432	0.678118
-15.7414	0.995375
-15.7396	1.14585
-15.7378	1.11266
-15.736	1.14523
-15.7342	1.27225
-15.7324	1.26386
-15.7306	1.0944
-15.7287	0.954728
-15.7269	0.891753
-15.7251	0.918303
-15.7233	0.92941
-15.7215	0.990119
-15.7197	1.23331
-15.7179	1.13998
-15.7161	0.585756
-15.7143	0.273826
-15.7125	0.557765
-15.7107	1.00189
-15.7089	1.12723
-15.7071	1.02328
-15.7053	1.04507
-15.7035	1.05875
-15.7016	0.738035
-15.6998	0.0258843
-15.698	-0.636808
-15.6962	-0.67417
-15.6944	-0.346093
-15.6926	0.204707
-15.6908	0.759366
-15.689	0.899641
-15.6872	0.744791
-15.6854	0.491141
-15.6836	0.278591
-15.6818	0.122765
-15.68	0.178515
-15.6782	0.412492
-15.6764	0.332319
-15.6745	0.0438576
-15.6727	-0.176207
-15.6709	-0.423794
-15.6691	-0.731585
-15.6673	-1.1491
-15.6655	-1.6824
-15.6637	-1.98263
-15.6619	-1.87315
-15.6601	-1.56911
-15.6583	-1.06085
-15.6565	-0.397581
-15.6547	-0.122733
-15.6529	-0.0194006
-15.6511	0.311452
-15.6493	0.625439
-15.6474	0.645027
-15.6456	0.332458
-15.6438	-0.19127
-15.642	-0.796661
-15.6402	-1.0299
-15.6384	-0.761918
-15.6366	-0.280675
-15.6348	0.247506
-15.633	0.484403
-15.6312	0.647491
-15.6294	1.22806
-15.6276	1.83549
-15.6258	2.00035
-15.624	1.97277
-15.6222	1.97578
-15.6203	1.73568
-15.6185	1.30229
-15.6167	1.06618
-15.6149	1.02336
-15.6131	1.03676
-15.6113	1.08418
-15.6095	1.03413
-15.6077	1.17017
-15.6059	1.63523
-15.6041	2.03147
-15.6023	2.05992
-15.6005	1.85343
-15.5987	1.40652
-15.5969	0.770686
-15.5951	0.184591
-15.5932	-0.231761
-15.5914	-0.404914
-15.5896	-0.442895
-15.5878	-0.171675
-15.586	0.720537
-15.5842	1.78237
-15.5824	2.38303
-15.5806	2.16758
-15.5788	1.39497
-15.577	0.521676
-15.5752	-0.228278
-15.5734	-0.676511
-15.5716	-0.653713
-15.5698	-0.296609
-15.568	0.0302717
-15.5661	0.0883271
-15.5643	-0.148599
-15.5625	-0.272632
-15.5607	0.0369781
-15.5589	0.538152
-15.5571	1.01663
-15.5553	1.06516
-15.5535	0.502279
-15.5517	-0.0777995
-15.5499	-0.142917
-15.5481	0.0759455
-15.5463	0.422392
-15.5445	1.10967
-15.5427	1.83311
-15.5409	2.10709
-15.539	2.10821
-15.5372	2.06921
-15.5354	1.71996
-15.5336	0.895225
-15.5318	0.173804
-15.53	-0.00886569
-15.5282	-0.0816665
-15.5264	-0.245143
-15.5246	-0.564749
-15.5228	-1.16802
-15.521	-1.54726
-15.5192	-1.44954
-15.5174	-1.03031
-15.5156	-0.410046
-15.5138	-0.0177308
-15.512	0.0632372
-15.5101	-0.0178381
-15.5083	-0.365855
-15.5065	-0.944465
-15.5047	-1.14771
-15.5029	-1.0965
-15.5011	-1.15572
-15.4993	-0.845754
-15.4975	-0.174641
-15.4957	0.43475
-15.4939	0.790483
-15.4921	0.786878
-15.4903	0.559307
-15.4885	0.302834
-15.4867	0.322685
-15.4849	0.55922
-15.483	0.891087
-15.4812	1.23177
-15.4794	1.2162
-15.4776	0.665216
-15.4758	0.0773344
-15.474	-0.0322369
-15.4722	0.363486
-15.4704	1.08677
-15.4686	1.66069
-15.4668	1.71839
-15.465	1.42336
-15.4632	1.08466
-15.4614	0.617167
-15.4596	0.126108
-15.4578	-0.0384735
-15.4559	0.219842
-15.4541	0.577646
-15.4523	0.453278
-15.4505	-0.0200287
-15.4487	-0.442817
-15.4469	-0.708762
-15.4451	-0.753815
-15.4433	-0.609863
-15.4415	-0.441712
-15.4397	-0.314152
-15.4379	-0.179517
-15.4361	-0.138912
-15.4343	-0.168255
-15.4325	-0.196827
-15.4307	-0.150294
-15.4288	-0.0863371
-15.427	-0.154039
-15.4252	-0.185294
-15.4234	0.0601745
-15.4216	0.590528
-15.4198	1.22116
-15.418	1.50859
-15.4162	1.18412
-15.4144	0.670131
-15.4126	0.530189
-15.4108	0.838436
-15.409	1.15691
-15.4072	1.2004
-15.4054	1.02689
-15.4036	0.754019
-15.4017	0.356264
-15.3999	-0.228109
-15.3981	-0.967864
-15.3963	-1.58507
-15.3945	-1.70026
-15.3927	-1.18207
-15.3909	-0.404587
-15.3891	0.200747
-15.3873	0.650098
-15.3855	0.862494
-15.3837	0.652357
-15.3819	0.462426
-15.3801	0.804094
-15.3783	1.4575
-15.3765	1.76053
-15.3746	1.79979
-15.3728	1.8954
-15.371	1.84221
-15.3692	1.44205
-15.3674	0.998319
-15.3656	0.668728
-15.3638	0.106787
-15.362	-0.64388
-15.3602	-1.47778
-15.3584	-2.18217
-15.3566	-2.45192
-15.3548	-2.35872
-15.353	-2.19074
-15.3512	-2.09477
-15.3494	-1.98272
-15.3475	-1.77302
-15.3457	-1.35039
-15.3439	-0.676725
-15.3421	-0.327553
-15.3403	-0.724633
-15.3385	-1.43321
-15.3367	-1.81288
-15.3349	-1.45896
-15.3331	-0.826356
-15.3313	-0.64848
-15.3295	-0.921225
-15.3277	-1.21233
-15.3259	-1.12561
-15.3241	-0.488246
-15.3223	0.330303
-15.3204	1.18924
-15.3186	2.24104
-15.3168	3.19886
-15.315	3.82141
-15.3132	4.34274
-15.3114	4.56861
-15.3096	4.38447
-15.3078	4.12387
-15.306	3.63218
-15.3042	2.88415
-15.3024	2.4503
-15.3006	2.52615
-15.2988	2.7922
-15.297	3.064
-15.2952	2.93899
-15.2933	2.40085
-15.2915	1.69191
-15.2897	0.979933
-15.2879	0.644088
-15.2861	0.402276
-15.2843	0.0226825
-15.2825	-0.14279
-15.2807	0.140606
-15.2789	0.723894
-15.2771	1.15881
-15.2753	1.28013
-15.2735	1.34819
-15.2717	1.39357
-15.2699	1.05095
-15.2681	0.391869
-15.2662	-0.23328
-15.2644	-0.493765
-15.2626	-0.392932
-15.2608	-0.533727
-15.259	-1.07389
-15.2572	-1.67277
-15.2554	-2.00075
-15.2536	-1.72427
-15.2518	-1.30853
-15.25	-1.25165
-15.2482	-1.33629
-15.2464	-1.21785
-15.2446	-0.758569
-15.2428	-0.211563
-15.241	0.150063
-15.2391	0.473395
-15.2373	0.674996
-15.2355	0.552713
-15.2337	0.226834
-15.2319	-0.174549
-15.2301	-0.400855
-15.2283	-0.0587856
-15.2265	0.613013
-15.2247	1.0687
-15.2229	1.55923
-15.2211	2.11762
-15.2193	2.19899
-15.2175	1.66592
-15.2157	0.81517
-15.2139	0.274644
-15.2121	0.196606
-15.2102	0.303611
-15.2084	0.659852
-15.2066	0.969701
-15.2048	0.863556
-15.203	0.302049
-15.2012	-0.326571
-15.1994	-0.456276
-15.1976	-0.310659
-15.1958	-0.561455
-15.194	-1.06144
-15.1922	-1.21473
-15.1904	-1.05431
-15.1886	-0.970668
-15.1868	-0.967227
-15.185	-0.872181
-15.1831	-0.454717
-15.1813	0.352365
-15.1795	1.16281
-15.1777	1.73819
-15.1759	1.96185
-15.1741	1.81106
-15.1723	1.67822
-15.1705	1.91064
-15.1687	2.02777
-15.1669	1.97653
-15.1651	2.28256
-15.1633	2.93012
-15.1615	3.70746
-15.1597	4.32769
-15.1579	4.42201
-15.156	3.87075
-15.1542	3.05888
-15.1524	2.6639
-15.1506	2.81564
-15.1488	3.0507
-15.147	3.03027
-15.1452	2.58957
-15.1434	1.82353
-15.1416	1.29045
-15.1398	0.999946
-15.138	0.806501
-15.1362	0.597412
-15.1344	0.367936
-15.1326	0.322077
-15.1308	0.517826
-15.1289	0.597701
-15.1271	0.129766
-15.1253	-0.531859
-15.1235	-0.902103
-15.1217	-1.11955
-15.1199	-1.23193
-15.1181	-1.19812
-15.1163	-1.12463
-15.1145	-1.20653
-15.1127	-1.23268
-15.1109	-1.32803
-15.1091	-1.60194
-15.1073	-1.66104
-15.1055	-1.55879
-15.1037	-1.62804
-15.1018	-1.65761
-15.1	-1.31109
-15.0982	-0.841649
-15.0964	-0.448311
-15.0946	0.143562
-15.0928	0.793454
-15.091	1.15424
-15.0892	1.24621
-15.0874	1.24973
-15.0856	1.37958
-15.0838	1.60696
-15.082	1.74029
-15.0802	1.67961
-15.0784	1.53999
-15.0766	1.34532
-15.0747	1.19989
-15.0729	1.0664
-15.0711	0.940418
-15.0693	0.971289
-15.0675	1.05774
-15.0657	0.832817
-15.0639	0.579651
-15.0621	0.649811
-15.0603	0.792092
-15.0585	0.636617
-15.0567	0.433154
-15.0549	0.279928
-15.0531	0.10826
-15.0513	0.00828276
-15.0495	0.0789953
-15.0476	0.641819
-15.0458	1.08498
-15.044	0.721139
-15.0422	-0.0203463
-15.0404	-0.693946
-15.0386	-1.03211
-15.0368	-1.15286
-15.035	-1.05733
-15.0332	-0.131402
-15.0314	0.922585
-15.0296	1.35807
-15.0278	1.43441
-15.026	1.41422
-15.0242	1.27493
-15.0224	0.822484
-15.0205	0.324286
-15.0187	0.0103718
-15.0169	-0.303761
-15.0151	-0.426652
-15.0133	-0.301918
-15.0115	-0.350788
-15.0097	-0.572879
-15.0079	-0.473056
-15.0061	-0.114004
-15.0043	0.215997
-15.0025	0.352632
-15.0007	0.116218
-14.9989	-0.452303
-14.9971	-0.801024
-14.9953	-0.454755
-14.9934	0.202456
-14.9916	0.855898
-14.9898	1.1015
-14.988	0.80669
-14.9862	0.129393
-14.9844	-0.711667
-14.9826	-1.28547
-14.9808	-1.71749
-14.979	-1.85301
-14.9772	-1.33019
-14.9754	-0.645963
-14.9736	-0.264344
-14.9718	-0.0220905
-14.97	-0.0821739
-14.9682	-0.389316
-14.9663	-0.639627
-14.9645	-0.843556
-14.9627	-1.03823
-14.9609	-1.42088
-14.9591	-1.69922
-14.9573	-1.6812
-14.9555	-1.68915
-14.9537	-1.95205
-14.9519	-2.30805
-14.9501	-2.42707
-14.9483	-2.13141
-14.9465	-1.73739
-14.9447	-1.86128
-14.9429	-2.25932
-14.9411	-2.52202
-14.9393	-2.59508
-14.9374	-2.36421
-14.9356	-2.0889
-14.9338	-1.85179
-14.932	-1.55432
-14.9302	-1.03309
-14.9284	-0.442076
-14.9266	-0.0533582
-14.9248	0.175647
-14.923	0.196226
-14.9212	-0.11274
-14.9194	-0.509262
-14.9176	-0.728129
-14.9158	-0.559938
-14.914	-0.0207667
-14.9122	0.568796
-14.9103	1.0811
-14.9085	1.57371
-14.9067	1.60895
-14.9049	1.08557
-14.9031	0.505063
-14.9013	0.0396664
-14.8995	-0.262866
-14.8977	-0.293111
-14.8959	-0.192856
-14.8941	-0.0986659
-14.8923	0.247121
-14.8905	0.974056
-14.8887	1.71621
-14.8869	1.90605
-14.8851	1.40932
-14.8832	0.864237
-14.8814	0.895873
-14.8796	1.24052
-14.8778	1.30863
-14.876	1.12629
-14.8742	0.482745
-14.8724	-0.384202
-14.8706	-0.986066
-14.8688	-1.40279
-14.867	-1.67745
-14.8652	-1.82939
-14.8634	-1.89844
-14.8616	-1.79477
-14.8598	-1.39479
-14.858	-0.68829
-14.8561	0.0880879
-14.8543	0.477907
-14.8525	0.444308
-14.8507	0.419298
-14.8489	0.649797
-14.8471	1.05703
-14.8453	1.62113
-14.8435	2.24538
-14.8417	2.3055
-14.8399	1.54777
-14.8381	0.640862
-14.8363	0.300078
-14.8345	0.454278
-14.8327	0.732984
-14.8309	0.945978
-14.829	0.898973
-14.8272	0.665513
-14.8254	-0.0645632
-14.8236	-1.03314
-14.8218	-1.65367
-14.82	-1.93397
-14.8182	-2.17247
-14.8164	-2.14402
-14.8146	-1.76561
-14.8128	-1.29697
-14.811	-0.622173
-14.8092	0.177649
-14.8074	0.803212
-14.8056	0.82623
-14.8038	0.355239
-14.8019	0.135043
-14.8001	0.254816
-14.7983	0.463997
-14.7965	0.822006
-14.7947	0.976739
-14.7929	0.693545
-14.7911	0.372802
-14.7893	0.462636
-14.7875	0.839867
[truncated: 129,072 more rows]

## Sheet: Fig. 1d
Frequency (ppm)	Intensity
-2.03814	6.67085
-2.03789	6.67457
-2.03765	6.69274
-2.0374	6.74459
-2.03716	6.80873
-2.03691	6.82773
-2.03667	6.78633
-2.03642	6.7134
-2.03618	6.65253
-2.03593	6.65155
-2.03569	6.70717
-2.03545	6.75099
-2.0352	6.7542
-2.03496	6.76025
-2.03471	6.77955
-2.03447	6.7765
-2.03422	6.75498
-2.03398	6.7348
-2.03373	6.70224
-2.03349	6.67558
-2.03324	6.70231
-2.033	6.74509
-2.03275	6.72963
-2.03251	6.69536
-2.03227	6.71311
-2.03202	6.72339
-2.03178	6.6502
-2.03153	6.56984
-2.03129	6.58227
-2.03104	6.63626
-2.0308	6.63908
-2.03055	6.61424
-2.03031	6.62203
-2.03006	6.63764
-2.02982	6.6178
-2.02957	6.59834
-2.02933	6.6277
-2.02909	6.66478
-2.02884	6.63047
-2.0286	6.52501
-2.02835	6.41842
-2.02811	6.35567
-2.02786	6.33871
-2.02762	6.36506
-2.02737	6.41645
-2.02713	6.45055
-2.02688	6.45905
-2.02664	6.48479
-2.0264	6.5437
-2.02615	6.5897
-2.02591	6.58951
-2.02566	6.57387
-2.02542	6.58585
-2.02517	6.61965
-2.02493	6.64261
-2.02468	6.65429
-2.02444	6.67406
-2.02419	6.67447
-2.02395	6.6004
-2.0237	6.4765
-2.02346	6.39982
-2.02322	6.39917
-2.02297	6.41099
-2.02273	6.41321
-2.02248	6.45652
-2.02224	6.54893
-2.02199	6.62358
-2.02175	6.62504
-2.0215	6.55977
-2.02126	6.4866
-2.02101	6.47543
-2.02077	6.52606
-2.02052	6.5588
-2.02028	6.5377
-2.02004	6.51996
-2.01979	6.53442
-2.01955	6.52992
-2.0193	6.48231
-2.01906	6.43514
-2.01881	6.42326
-2.01857	6.44453
-2.01832	6.47406
-2.01808	6.45863
-2.01783	6.3724
-2.01759	6.28486
-2.01734	6.27499
-2.0171	6.31131
-2.01686	6.31828
-2.01661	6.30041
-2.01637	6.31082
-2.01612	6.35596
-2.01588	6.39438
-2.01563	6.395
-2.01539	6.37503
-2.01514	6.37506
-2.0149	6.38556
-2.01465	6.35141
-2.01441	6.28077
-2.01416	6.25242
-2.01392	6.28295
-2.01368	6.31378
-2.01343	6.32901
-2.01319	6.3433
-2.01294	6.3197
-2.0127	6.2455
-2.01245	6.20052
-2.01221	6.22514
-2.01196	6.24547
-2.01172	6.2143
-2.01147	6.18223
-2.01123	6.19031
-2.01098	6.23106
-2.01074	6.30009
-2.0105	6.36866
-2.01025	6.3679
-2.01001	6.28894
-2.00976	6.20861
-2.00952	6.16091
-2.00927	6.10023
-2.00903	6.02169
-2.00878	5.99573
-2.00854	6.0509
-2.00829	6.11941
-2.00805	6.13502
-2.0078	6.1137
-2.00756	6.10172
-2.00732	6.10364
-2.00707	6.11122
-2.00683	6.14906
-2.00658	6.22149
-2.00634	6.2694
-2.00609	6.25413
-2.00585	6.22378
-2.0056	6.23013
-2.00536	6.24856
-2.00511	6.2342
-2.00487	6.1852
-2.00462	6.12622
-2.00438	6.09306
-2.00414	6.1218
-2.00389	6.19752
-2.00365	6.25147
-2.0034	6.24274
-2.00316	6.19118
-2.00291	6.12824
-2.00267	6.08063
-2.00242	6.07983
-2.00218	6.12294
-2.00193	6.15469
-2.00169	6.13521
-2.00144	6.09014
-2.0012	6.06707
-2.00096	6.07454
-2.00071	6.08361
-2.00047	6.07489
-2.00022	6.06066
-1.99998	6.05148
-1.99973	6.03082
-1.99949	5.99533
-1.99924	5.97274
-1.999	5.96491
-1.99875	5.94387
-1.99851	5.93157
-1.99826	5.97488
-1.99802	6.03309
-1.99778	6.02655
-1.99753	5.98873
-1.99729	6.01334
-1.99704	6.07485
-1.9968	6.06399
-1.99655	5.97796
-1.99631	5.93001
-1.99606	5.97891
-1.99582	6.055
-1.99557	6.06562
-1.99533	6.01065
-1.99508	5.96174
-1.99484	5.95497
-1.9946	5.96027
-1.99435	5.95276
-1.99411	5.94295
-1.99386	5.93185
-1.99362	5.90744
-1.99337	5.88246
-1.99313	5.8765
-1.99288	5.88695
-1.99264	5.91503
-1.99239	5.96573
-1.99215	6.00293
-1.99191	5.97188
-1.99166	5.87725
-1.99142	5.79077
-1.99117	5.7867
-1.99093	5.87564
-1.99068	5.97772
-1.99044	5.994
-1.99019	5.92735
-1.98995	5.86594
-1.9897	5.84814
-1.98946	5.84713
-1.98921	5.85992
-1.98897	5.88968
-1.98873	5.89345
-1.98848	5.84758
-1.98824	5.79046
-1.98799	5.7522
-1.98775	5.7433
-1.9875	5.79591
-1.98726	5.89502
-1.98701	5.93888
-1.98677	5.88207
-1.98652	5.80731
-1.98628	5.77551
-1.98603	5.74719
-1.98579	5.69891
-1.98555	5.66971
-1.9853	5.67023
-1.98506	5.66287
-1.98481	5.63675
-1.98457	5.63409
-1.98432	5.69804
-1.98408	5.80131
-1.98383	5.85291
-1.98359	5.8242
-1.98334	5.8057
-1.9831	5.85185
-1.98285	5.87873
-1.98261	5.8199
-1.98237	5.73965
-1.98212	5.70221
-1.98188	5.69142
-1.98163	5.6977
-1.98139	5.72363
-1.98114	5.72688
-1.9809	5.69451
-1.98065	5.6803
-1.98041	5.67983
-1.98016	5.62736
-1.97992	5.56059
-1.97967	5.59451
-1.97943	5.72091
-1.97919	5.8093
-1.97894	5.78351
-1.9787	5.67892
-1.97845	5.58734
-1.97821	5.59577
-1.97796	5.69613
-1.97772	5.77203
-1.97747	5.75335
-1.97723	5.70308
-1.97698	5.68523
-1.97674	5.66586
-1.97649	5.60455
-1.97625	5.53281
-1.97601	5.50554
-1.97576	5.53627
-1.97552	5.57699
-1.97527	5.55375
-1.97503	5.46621
-1.97478	5.41619
-1.97454	5.46944
-1.97429	5.55509
-1.97405	5.5765
-1.9738	5.54333
-1.97356	5.52322
-1.97331	5.53172
-1.97307	5.53568
-1.97283	5.52311
-1.97258	5.51594
-1.97234	5.51853
-1.97209	5.50071
-1.97185	5.45436
-1.9716	5.41726
-1.97136	5.40753
-1.97111	5.39822
-1.97087	5.38201
-1.97062	5.37568
-1.97038	5.36385
-1.97013	5.34562
-1.96989	5.38855
-1.96965	5.50905
-1.9694	5.59541
-1.96916	5.5858
-1.96891	5.57536
-1.96867	5.61462
-1.96842	5.59032
-1.96818	5.43854
-1.96793	5.28199
-1.96769	5.24249
-1.96744	5.29412
-1.9672	5.36909
-1.96695	5.44427
-1.96671	5.49019
-1.96647	5.47653
-1.96622	5.43529
-1.96598	5.41283
-1.96573	5.3942
-1.96549	5.36063
-1.96524	5.35093
-1.965	5.37637
-1.96475	5.37088
-1.96451	5.31502
-1.96426	5.29505
-1.96402	5.35136
-1.96377	5.40061
-1.96353	5.38597
-1.96329	5.35525
-1.96304	5.33433
-1.9628	5.28734
-1.96255	5.22611
-1.96231	5.20029
-1.96206	5.20382
-1.96182	5.22361
-1.96157	5.28573
-1.96133	5.35288
-1.96108	5.33607
-1.96084	5.26308
-1.96059	5.23542
-1.96035	5.2328
-1.96011	5.18304
-1.95986	5.13631
-1.95962	5.14732
-1.95937	5.13971
-1.95913	5.0748
-1.95888	5.04757
-1.95864	5.08814
-1.95839	5.10737
-1.95815	5.09511
-1.9579	5.12874
-1.95766	5.19084
-1.95741	5.19434
-1.95717	5.13845
-1.95693	5.09053
-1.95668	5.09403
-1.95644	5.15796
-1.95619	5.24214
-1.95595	5.26644
-1.9557	5.2195
-1.95546	5.17916
-1.95521	5.17121
-1.95497	5.14079
-1.95472	5.08834
-1.95448	5.07644
-1.95424	5.09763
-1.95399	5.08798
-1.95375	5.05678
-1.9535	5.07131
-1.95326	5.13131
-1.95301	5.16683
-1.95277	5.15467
-1.95252	5.14561
-1.95228	5.1591
-1.95203	5.14561
-1.95179	5.10608
-1.95154	5.13641
-1.9513	5.26032
-1.95106	5.34779
-1.95081	5.31417
-1.95057	5.24559
-1.95032	5.21338
-1.95008	5.15567
-1.94983	5.05387
-1.94959	5.01728
-1.94934	5.09456
-1.9491	5.18813
-1.94885	5.21047
-1.94861	5.16757
-1.94836	5.09093
-1.94812	5.02326
-1.94788	5.02781
-1.94763	5.1038
-1.94739	5.15404
-1.94714	5.10908
-1.9469	5.0179
-1.94665	4.96967
-1.94641	4.98234
-1.94616	5.00249
-1.94592	4.99053
-1.94567	4.97979
-1.94543	5.03094
-1.94518	5.13396
-1.94494	5.20773
-1.9447	5.21121
-1.94445	5.19486
-1.94421	5.21671
-1.94396	5.26213
-1.94372	5.27697
-1.94347	5.24156
-1.94323	5.1899
-1.94298	5.17475
-1.94274	5.21418
-1.94249	5.25633
-1.94225	5.22857
-1.942	5.14681
-1.94176	5.11374
-1.94152	5.1579
-1.94127	5.17515
-1.94103	5.11017
-1.94078	5.06151
-1.94054	5.09337
-1.94029	5.10651
-1.94005	5.02869
-1.9398	4.95594
-1.93956	4.9765
-1.93931	5.03003
-1.93907	5.03433
-1.93882	4.99066
-1.93858	4.93174
-1.93834	4.90317
-1.93809	4.9553
-1.93785	5.04336
-1.9376	5.04714
-1.93736	4.9667
-1.93711	4.93495
-1.93687	4.98859
-1.93662	5.01347
-1.93638	4.94403
-1.93613	4.85357
-1.93589	4.83571
-1.93564	4.90053
-1.9354	4.98013
-1.93516	4.99861
-1.93491	4.95226
-1.93467	4.90147
-1.93442	4.88067
-1.93418	4.8782
-1.93393	4.8889
-1.93369	4.9113
-1.93344	4.93358
-1.9332	4.97011
-1.93295	5.03209
-1.93271	5.06319
-1.93246	5.0177
-1.93222	4.9584
-1.93198	4.96242
-1.93173	5.0115
-1.93149	5.05669
-1.93124	5.0732
-1.931	5.02515
-1.93075	4.90581
-1.93051	4.78228
-1.93026	4.70321
-1.93002	4.6665
-1.92977	4.70931
-1.92953	4.84961
-1.92928	4.96355
-1.92904	4.93904
-1.9288	4.86344
-1.92855	4.85525
-1.92831	4.87441
-1.92806	4.86614
-1.92782	4.87294
-1.92757	4.89261
-1.92733	4.86333
-1.92708	4.82175
-1.92684	4.84456
-1.92659	4.87843
-1.92635	4.82766
-1.9261	4.71943
-1.92586	4.63935
-1.92562	4.61521
-1.92537	4.63647
-1.92513	4.68536
-1.92488	4.74386
-1.92464	4.82484
-1.92439	4.93801
-1.92415	5.02191
-1.9239	5.0126
-1.92366	4.9453
-1.92341	4.88626
-1.92317	4.83901
-1.92292	4.78459
-1.92268	4.71701
-1.92244	4.62141
-1.92219	4.51422
-1.92195	4.46118
-1.9217	4.47334
-1.92146	4.48325
-1.92121	4.47299
-1.92097	4.49279
-1.92072	4.54664
-1.92048	4.59835
-1.92023	4.6517
-1.91999	4.70011
-1.91975	4.68214
-1.9195	4.58079
-1.91926	4.46644
-1.91901	4.40778
-1.91877	4.44522
-1.91852	4.60394
-1.91828	4.81032
-1.91803	4.897
-1.91779	4.81413
-1.91754	4.70473
-1.9173	4.67669
-1.91705	4.67282
-1.91681	4.64495
-1.91657	4.65632
-1.91632	4.72932
-1.91608	4.77998
-1.91583	4.77039
-1.91559	4.75626
-1.91534	4.74261
-1.9151	4.66845
-1.91485	4.56692
-1.91461	4.56116
-1.91436	4.66165
-1.91412	4.73973
-1.91387	4.73561
-1.91363	4.72622
-1.91339	4.75773
-1.91314	4.77744
-1.9129	4.7551
-1.91265	4.71869
-1.91241	4.66587
-1.91216	4.58213
-1.91192	4.52981
-1.91167	4.58075
-1.91143	4.68578
-1.91118	4.72532
-1.91094	4.65876
-1.91069	4.54452
-1.91045	4.46136
-1.91021	4.45906
-1.90996	4.52844
-1.90972	4.59619
-1.90947	4.60101
-1.90923	4.56091
-1.90898	4.52138
-1.90874	4.49286
-1.90849	4.48688
-1.90825	4.52826
-1.908	4.58579
-1.90776	4.59277
-1.90751	4.56414
-1.90727	4.57358
-1.90703	4.61098
-1.90678	4.60271
-1.90654	4.56203
-1.90629	4.56778
-1.90605	4.61637
-1.9058	4.63726
-1.90556	4.61951
-1.90531	4.60524
-1.90507	4.61017
-1.90482	4.63541
-1.90458	4.68376
-1.90433	4.71935
-1.90409	4.70199
-1.90385	4.66508
-1.9036	4.65358
-1.90336	4.61923
-1.90311	4.5026
-1.90287	4.36758
-1.90262	4.32525
-1.90238	4.3706
-1.90213	4.40515
-1.90189	4.38277
-1.90164	4.34962
-1.9014	4.36073
-1.90115	4.41212
-1.90091	4.45541
-1.90067	4.45797
-1.90042	4.43364
-1.90018	4.41071
-1.89993	4.3933
-1.89969	4.37569
-1.89944	4.37308
-1.8992	4.40793
-1.89895	4.46715
-1.89871	4.49574
-1.89846	4.45798
-1.89822	4.39865
-1.89797	4.38844
-1.89773	4.41589
-1.89749	4.41481
-1.89724	4.39172
-1.897	4.41004
-1.89675	4.46376
-1.89651	4.50418
-1.89626	4.55149
-1.89602	4.63343
-1.89577	4.68581
-1.89553	4.65697
-1.89528	4.60769
-1.89504	4.58675
-1.89479	4.54716
-1.89455	4.47724
-1.89431	4.44773
-1.89406	4.47061
-1.89382	4.47943
-1.89357	4.46293
-1.89333	4.45844
-1.89308	4.44648
-1.89284	4.39351
-1.89259	4.33718
-1.89235	4.32758
-1.8921	4.35763
-1.89186	4.39845
-1.89161	4.42353
-1.89137	4.40985
-1.89113	4.38227
-1.89088	4.39276
-1.89064	4.41876
-1.89039	4.39845
-1.89015	4.36634
-1.8899	4.39229
-1.88966	4.42315
-1.88941	4.36909
-1.88917	4.28614
-1.88892	4.28393
-1.88868	4.33369
-1.88843	4.33646
-1.88819	4.29294
-1.88795	4.27479
-1.8877	4.30976
-1.88746	4.37089
-1.88721	4.4131
-1.88697	4.40616
-1.88672	4.37532
-1.88648	4.36703
-1.88623	4.36625
-1.88599	4.33893
-1.88574	4.32613
-1.8855	4.36604
-1.88525	4.39231
-1.88501	4.34823
-1.88477	4.29799
-1.88452	4.29118
-1.88428	4.26972
-1.88403	4.22298
-1.88379	4.24126
-1.88354	4.33074
-1.8833	4.3905
-1.88305	4.41516
-1.88281	4.48343
-1.88256	4.5541
-1.88232	4.51884
-1.88208	4.41721
-1.88183	4.36273
-1.88159	4.33617
-1.88134	4.27342
-1.8811	4.23917
-1.88085	4.30995
-1.88061	4.41215
-1.88036	4.44148
-1.88012	4.41116
-1.87987	4.36754
-1.87963	4.30733
-1.87938	4.25154
-1.87914	4.25256
-1.8789	4.28485
-1.87865	4.26472
-1.87841	4.19187
-1.87816	4.15136
-1.87792	4.18252
-1.87767	4.23446
-1.87743	4.24517
-1.87718	4.22275
-1.87694	4.24256
-1.87669	4.34013
-1.87645	4.42029
-1.8762	4.37213
-1.87596	4.259
-1.87572	4.23459
-1.87547	4.29276
-1.87523	4.3044
-1.87498	4.26681
-1.87474	4.28149
-1.87449	4.33542
-1.87425	4.33787
-1.874	4.30434
-1.87376	4.29658
-1.87351	4.27732
-1.87327	4.20069
-1.87302	4.12603
-1.87278	4.10837
-1.87254	4.1026
-1.87229	4.06551
-1.87205	4.02675
-1.8718	4.01419
-1.87156	4.0182
-1.87131	4.03689
-1.87107	4.06849
-1.87082	4.07776
-1.87058	4.03718
-1.87033	3.97732
-1.87009	3.95664
-1.86984	3.9995
-1.8696	4.07574
-1.86936	4.13039
-1.86911	4.13624
-1.86887	4.11966
-1.86862	4.12586
-1.86838	4.16179
-1.86813	4.19269
-1.86789	4.19845
-1.86764	4.21044
-1.8674	4.26021
-1.86715	4.31529
-1.86691	4.32737
-1.86666	4.31819
-1.86642	4.33406
-1.86618	4.3531
-1.86593	4.33868
-1.86569	4.31738
-1.86544	4.30501
-1.8652	4.25521
-1.86495	4.16103
-1.86471	4.07703
-1.86446	4.01197
-1.86422	3.95775
-1.86397	3.97734
-1.86373	4.07665
-1.86348	4.11202
-1.86324	4.02172
-1.863	3.96179
-1.86275	4.0397
-1.86251	4.15217
-1.86226	4.20801
-1.86202	4.24071
-1.86177	4.24891
-1.86153	4.20103
-1.86128	4.1754
-1.86104	4.24878
-1.86079	4.34042
-1.86055	4.35875
-1.8603	4.33917
-1.86006	4.30668
-1.85982	4.21021
-1.85957	4.07072
-1.85933	3.99573
-1.85908	4.02199
-1.85884	4.09454
-1.85859	4.15511
-1.85835	4.15367
-1.8581	4.07629
-1.85786	4.00962
-1.85761	4.04693
-1.85737	4.1336
-1.85712	4.14563
-1.85688	4.07706
-1.85664	4.01466
-1.85639	3.99724
-1.85615	4.01777
-1.8559	4.07733
-1.85566	4.13903
-1.85541	4.12866
-1.85517	4.05672
-1.85492	4.03037
-1.85468	4.08654
-1.85443	4.13882
-1.85419	4.13615
-1.85394	4.12725
-1.8537	4.13425
-1.85346	4.11918
-1.85321	4.08446
-1.85297	4.04872
-1.85272	3.97224
-1.85248	3.8728
-1.85223	3.88788
-1.85199	4.03873
-1.85174	4.13025
-1.8515	4.06848
-1.85125	4.0185
-1.85101	4.07974
-1.85076	4.1112
-1.85052	4.0212
-1.85028	3.9209
-1.85003	3.89556
-1.84979	3.90247
-1.84954	3.9173
-1.8493	3.94824
-1.84905	3.95404
-1.84881	3.91749
-1.84856	3.90281
-1.84832	3.94319
-1.84807	3.99277
-1.84783	4.02299
-1.84759	4.05575
-1.84734	4.11367
-1.8471	4.19238
-1.84685	4.23315
-1.84661	4.15506
-1.84636	3.99839
-1.84612	3.92731
-1.84587	3.99523
-1.84563	4.07531
-1.84538	4.09792
-1.84514	4.13395
-1.84489	4.18919
-1.84465	4.16116
-1.84441	4.04466
-1.84416	3.96282
-1.84392	3.97306
-1.84367	4.00468
-1.84343	3.98784
-1.84318	3.94086
-1.84294	3.93152
-1.84269	3.98012
-1.84245	4.01343
-1.8422	3.9676
-1.84196	3.91097
-1.84171	3.94454
-1.84147	4.01583
-1.84123	4.00163
-1.84098	3.93339
-1.84074	3.94672
-1.84049	4.05157
-1.84025	4.14191
-1.84	4.18135
-1.83976	4.20118
-1.83951	4.17757
-1.83927	4.07633
-1.83902	3.95918
-1.83878	3.91322
-1.83853	3.93702
-1.83829	3.98155
-1.83805	4.01952
-1.8378	4.0232
-1.83756	3.977
-1.83731	3.92857
-1.83707	3.92608
-1.83682	3.94003
-1.83658	3.95008
-1.83633	4.01078
-1.83609	4.117
-1.83584	4.1513
-1.8356	4.08256
-1.83535	4.03728
-1.83511	4.07325
-1.83487	4.08675
-1.83462	4.03243
-1.83438	4.02032
-1.83413	4.10927
-1.83389	4.19753
-1.83364	4.19601
-1.8334	4.15241
-1.83315	4.13137
-1.83291	4.09872
-1.83266	4.01257
-1.83242	3.93318
-1.83217	3.92934
-1.83193	3.95268
-1.83169	3.93843
-1.83144	3.93885
-1.8312	3.99337
-1.83095	4.0039
-1.83071	3.93184
-1.83046	3.92305
-1.83022	4.03265
-1.82997	4.08769
-1.82973	4.01495
-1.82948	3.97647
-1.82924	4.02284
-1.82899	3.9953
-1.82875	3.8832
-1.82851	3.87162
-1.82826	3.97614
-1.82802	4.01921
-1.82777	3.96831
-1.82753	3.95354
-1.82728	3.99663
-1.82704	4.00213
-1.82679	3.95349
-1.82655	3.92122
-1.8263	3.93363
-1.82606	3.95262
-1.82581	3.94707
-1.82557	3.94471
-1.82533	3.99856
-1.82508	4.09694
-1.82484	4.15716
-1.82459	4.13661
-1.82435	4.07741
-1.8241	4.02335
-1.82386	3.9774
-1.82361	3.93969
-1.82337	3.91248
-1.82312	3.88833
-1.82288	3.87348
-1.82263	3.87863
-1.82239	3.87999
-1.82215	3.84114
-1.8219	3.76623
-1.82166	3.70157
-1.82141	3.6963
-1.82117	3.75118
-1.82092	3.80813
-1.82068	3.83502
-1.82043	3.8652
-1.82019	3.88204
-1.81994	3.80045
-1.8197	3.66219
-1.81945	3.64398
-1.81921	3.77355
-1.81897	3.89016
-1.81872	3.93094
-1.81848	3.96808
-1.81823	3.98741
-1.81799	3.9251
-1.81774	3.83429
-1.8175	3.77062
-1.81725	3.67686
-1.81701	3.55104
-1.81676	3.51159
-1.81652	3.59942
-1.81627	3.72276
-1.81603	3.7961
-1.81579	3.78036
-1.81554	3.68736
-1.8153	3.63224
-1.81505	3.71796
-1.81481	3.86481
-1.81456	3.93299
-1.81432	3.92467
-1.81407	3.89832
-1.81383	3.84131
-1.81358	3.76024
-1.81334	3.72153
-1.81309	3.73419
-1.81285	3.74069
-1.81261	3.71419
-1.81236	3.66765
-1.81212	3.63094
-1.81187	3.64745
-1.81163	3.71157
-1.81138	3.75806
-1.81114	3.77128
-1.81089	3.78516
-1.81065	3.77124
-1.8104	3.70476
-1.81016	3.68779
-1.80992	3.81215
-1.80967	3.99832
-1.80943	4.12455
-1.80918	4.17255
-1.80894	4.16137
-1.80869	4.10752
-1.80845	4.06478
-1.8082	4.04918
-1.80796	3.99415
-1.80771	3.89262
-1.80747	3.83563
-1.80722	3.84249
-1.80698	3.83823
-1.80674	3.81931
-1.80649	3.84756
-1.80625	3.90101
-1.806	3.90497
-1.80576	3.86818
-1.80551	3.85914
-1.80527	3.8943
-1.80502	3.92826
-1.80478	3.91545
-1.80453	3.851
-1.80429	3.78031
-1.80404	3.76241
-1.8038	3.80062
-1.80356	3.83121
-1.80331	3.80651
-1.80307	3.75995
-1.80282	3.74545
-1.80258	3.74554
-1.80233	3.7138
-1.80209	3.67777
-1.80184	3.69496
-1.8016	3.74429
-1.80135	3.77208
-1.80111	3.78011
-1.80086	3.76934
-1.80062	3.70984
-1.80038	3.63717
-1.80013	3.62584
-1.79989	3.65273
-1.79964	3.66528
-1.7994	3.71757
-1.79915	3.84452
-1.79891	3.9409
-1.79866	3.94005
-1.79842	3.9166
-1.79817	3.90265
-1.79793	3.84101
-1.79768	3.75332
-1.79744	3.71553
-1.7972	3.71395
-1.79695	3.7096
-1.79671	3.7179
-1.79646	3.72223
-1.79622	3.68993
-1.79597	3.68155
-1.79573	3.75497
-1.79548	3.85152
-1.79524	3.92133
-1.79499	3.98716
-1.79475	4.01891
-1.7945	3.97046
-1.79426	3.90842
-1.79402	3.88469
-1.79377	3.82501
-1.79353	3.71839
-1.79328	3.67696
-1.79304	3.7011
-1.79279	3.67521
-1.79255	3.61706
-1.7923	3.63797
-1.79206	3.71515
-1.79181	3.75243
-1.79157	3.7505
-1.79132	3.7548
-1.79108	3.77805
-1.79084	3.83306
-1.79059	3.90303
-1.79035	3.91556
-1.7901	3.85191
-1.78986	3.78534
-1.78961	3.7623
-1.78937	3.76446
-1.78912	3.77198
-1.78888	3.7649
-1.78863	3.73246
-1.78839	3.71946
-1.78814	3.75743
-1.7879	3.78928
-1.78766	3.78359
-1.78741	3.80772
-1.78717	3.87274
-1.78692	3.87725
-1.78668	3.79925
-1.78643	3.75094
-1.78619	3.78268
-1.78594	3.81586
-1.7857	3.79784
-1.78545	3.77395
-1.78521	3.78966
-1.78496	3.8258
-1.78472	3.85055
-1.78448	3.88042
-1.78423	3.95278
-1.78399	4.05706
-1.78374	4.13881
-1.7835	4.15757
-1.78325	4.09424
-1.78301	3.95425
-1.78276	3.81119
-1.78252	3.74281
-1.78227	3.6956
-1.78203	3.57824
-1.78178	3.47345
-1.78154	3.52917
-1.7813	3.68788
-1.78105	3.77265
-1.78081	3.75126
-1.78056	3.69271
-1.78032	3.60587
-1.78007	3.50246
-1.77983	3.45386
-1.77958	3.47748
-1.77934	3.52154
-1.77909	3.5668
-1.77885	3.60491
-1.7786	3.59846
-1.77836	3.56241
-1.77812	3.55589
-1.77787	3.56438
-1.77763	3.5468
-1.77738	3.54746
-1.77714	3.59663
-1.77689	3.61075
-1.77665	3.53826
-1.7764	3.46644
-1.77616	3.48178
-1.77591	3.55647
-1.77567	3.624
-1.77543	3.66083
-1.77518	3.68092
-1.77494	3.70175
-1.77469	3.70736
-1.77445	3.66816
-1.7742	3.61804
-1.77396	3.62724
-1.77371	3.68506
-1.77347	3.72727
-1.77322	3.74983
-1.77298	3.76433
-1.77273	3.72768
-1.77249	3.64838
-1.77225	3.61708
-1.772	3.63025
-1.77176	3.58503
-1.77151	3.50889
-1.77127	3.53239
-1.77102	3.61411
-1.77078	3.59939
-1.77053	3.53844
-1.77029	3.61006
-1.77004	3.76656
-1.7698	3.80695
-1.76955	3.75129
-1.76931	3.79036
-1.76907	3.9246
-1.76882	3.9927
-1.76858	3.98378
-1.76833	4.00146
-1.76809	4.00996
-1.76784	3.91693
-1.7676	3.80242
-1.76735	3.79545
-1.76711	3.8394
-1.76686	3.81196
-1.76662	3.74994
-1.76637	3.75797
-1.76613	3.81321
-1.76589	3.81943
-1.76564	3.7653
-1.7654	3.72694
-1.76515	3.7633
-1.76491	3.84796
-1.76466	3.88372
-1.76442	3.8041
-1.76417	3.66933
-1.76393	3.61114
-1.76368	3.67056
-1.76344	3.75037
-1.76319	3.7504
-1.76295	3.69728
-1.76271	3.68952
-1.76246	3.74439
-1.76222	3.78486
-1.76197	3.78102
-1.76173	3.79017
-1.76148	3.83237
-1.76124	3.84799
-1.76099	3.80895
-1.76075	3.75741
-1.7605	3.72298
-1.76026	3.69601
-1.76001	3.67467
-1.75977	3.67642
-1.75953	3.71718
-1.75928	3.77735
-1.75904	3.78175
-1.75879	3.69424
-1.75855	3.61758
-1.7583	3.65198
-1.75806	3.71241
-1.75781	3.6818
-1.75757	3.62657
-1.75732	3.6386
-1.75708	3.64905
-1.75683	3.60043
-1.75659	3.56994
-1.75635	3.59315
-1.7561	3.62996
-1.75586	3.71685
-1.75561	3.86351
-1.75537	3.91218
-1.75512	3.79071
-1.75488	3.68961
-1.75463	3.74057
-1.75439	3.80949
-1.75414	3.78881
-1.7539	3.76455
-1.75365	3.77717
-1.75341	3.73343
-1.75317	3.61365
-1.75292	3.52377
-1.75268	3.53387
-1.75243	3.60854
-1.75219	3.66899
-1.75194	3.66816
-1.7517	3.63124
-1.75145	3.60999
-1.75121	3.60663
-1.75096	3.59835
-1.75072	3.58095
-1.75047	3.53814
-1.75023	3.47206
-1.74999	3.45934
-1.74974	3.53243
-1.7495	3.5867
-1.74925	3.57118
-1.74901	3.60142
-1.74876	3.71752
-1.74852	3.76723
-1.74827	3.67197
-1.74803	3.56025
-1.74778	3.5513
-1.74754	3.63079
-1.74729	3.73977
-1.74705	3.80785
-1.74681	3.76846
-1.74656	3.65894
-1.74632	3.60177
-1.74607	3.64264
-1.74583	3.71379
-1.74558	3.73577
-1.74534	3.6823
-1.74509	3.60848
-1.74485	3.62171
-1.7446	3.73933
-1.74436	3.84048
-1.74411	3.84191
-1.74387	3.79882
-1.74363	3.76905
-1.74338	3.72538
-1.74314	3.64586
-1.74289	3.57139
-1.74265	3.55899
-1.7424	3.62371
-1.74216	3.6981
-1.74191	3.68536
-1.74167	3.60243
-1.74142	3.56953
-1.74118	3.6186
-1.74093	3.66719
-1.74069	3.68802
-1.74045	3.71942
-1.7402	3.73866
-1.73996	3.69141
-1.73971	3.59055
-1.73947	3.49219
-1.73922	3.45923
-1.73898	3.5426
-1.73873	3.68791
-1.73849	3.75416
-1.73824	3.7238
-1.738	3.72387
-1.73776	3.77994
-1.73751	3.78339
-1.73727	3.72834
-1.73702	3.72876
-1.73678	3.80416
-1.73653	3.86168
-1.73629	3.8557
-1.73604	3.81479
-1.7358	3.76863
-1.73555	3.72929
-1.73531	3.69418
-1.73506	3.65349
-1.73482	3.61889
-1.73458	3.60674
-1.73433	3.59828
-1.73409	3.57739
-1.73384	3.56446
-1.7336	3.5643
-1.73335	3.5533
-1.73311	3.54022
-1.73286	3.55122
-1.73262	3.56898
-1.73237	3.57213
-1.73213	3.58701
-1.73188	3.63198
-1.73164	3.67071
-1.7314	3.66405
-1.73115	3.62095
-1.73091	3.58373
-1.73066	3.58366
-1.73042	3.60978
-1.73017	3.63617
-1.72993	3.66967
-1.72968	3.712
-1.72944	3.71685
-1.72919	3.67538
-1.72895	3.6531
-1.7287	3.64661
-1.72846	3.5648
-1.72822	3.44365
-1.72797	3.4498
-1.72773	3.59024
-1.72748	3.67763
-1.72724	3.63421
-1.72699	3.57492
-1.72675	3.58714
-1.7265	3.65023
-1.72626	3.73084
-1.72601	3.7904
-1.72577	3.77368
-1.72552	3.68691
-1.72528	3.59655
-1.72504	3.5301
-1.72479	3.47523
-1.72455	3.44625
-1.7243	3.46143
-1.72406	3.49784
-1.72381	3.52068
-1.72357	3.52136
-1.72332	3.52201
-1.72308	3.55771
-1.72283	3.6219
-1.72259	3.64729
-1.72234	3.60304
-1.7221	3.5632
-1.72186	3.60213
-1.72161	3.68641
-1.72137	3.74093
-1.72112	3.74926
-1.72088	3.73594
-1.72063	3.71592
-1.72039	3.69983
-1.72014	3.70367
-1.7199	3.73213
-1.71965	3.76857
-1.71941	3.78363
-1.71916	3.75825
-1.71892	3.70849
-1.71868	3.67265
-1.71843	3.66307
-1.71819	3.65276
-1.71794	3.62846
-1.7177	3.62703
-1.71745	3.67543
-1.71721	3.7215
-1.71696	3.69896
-1.71672	3.64114
-1.71647	3.62212
-1.71623	3.61605
-1.71598	3.55801
-1.71574	3.49874
-1.7155	3.52776
-1.71525	3.60196
-1.71501	3.61396
-1.71476	3.55044
-1.71452	3.46641
-1.71427	3.41624
-1.71403	3.45946
-1.71378	3.59175
-1.71354	3.69637
-1.71329	3.70115
-1.71305	3.66919
-1.7128	3.63197
-1.71256	3.53862
-1.71232	3.43557
-1.71207	3.43705
-1.71183	3.51181
-1.71158	3.55082
-1.71134	3.55974
-1.71109	3.57499
-1.71085	3.56597
-1.7106	3.56801
-1.71036	3.66909
-1.71011	3.80441
-1.70987	3.8321
-1.70962	3.78019
-1.70938	3.76833
-1.70914	3.79023
-1.70889	3.77256
-1.70865	3.70709
-1.7084	3.61974
-1.70816	3.54525
-1.70791	3.52887
-1.70767	3.55379
-1.70742	3.56439
-1.70718	3.58306
-1.70693	3.63814
-1.70669	3.65502
-1.70644	3.61298
-1.7062	3.63196
-1.70596	3.72763
-1.70571	3.74415
-1.70547	3.65148
-1.70522	3.59651
-1.70498	3.6177
-1.70473	3.63082
-1.70449	3.64684
-1.70424	3.70808
-1.704	3.73762
-1.70375	3.68743
-1.70351	3.65678
-1.70327	3.70713
-1.70302	3.75457
-1.70278	3.73367
-1.70253	3.69959
-1.70229	3.73261
-1.70204	3.8406
-1.7018	3.94856
-1.70155	3.96644
-1.70131	3.89483
-1.70106	3.81341
-1.70082	3.75023
-1.70057	3.67198
-1.70033	3.59793
-1.70009	3.58823
-1.69984	3.6384
-1.6996	3.69048
-1.69935	3.70698
-1.69911	3.68295
-1.69886	3.64532
-1.69862	3.63087
-1.69837	3.6231
-1.69813	3.58858
-1.69788	3.5791
-1.69764	3.65234
-1.69739	3.72906
-1.69715	3.70658
-1.69691	3.63764
-1.69666	3.63147
-1.69642	3.68953
-1.69617	3.7542
-1.69593	3.77745
-1.69568	3.71424
-1.69544	3.60742
-1.69519	3.60676
-1.69495	3.73618
-1.6947	3.80735
-1.69446	3.72168
-1.69421	3.62511
-1.69397	3.62959
-1.69373	3.64489
-1.69348	3.58694
-1.69324	3.50815
-1.69299	3.47253
-1.69275	3.48572
-1.6925	3.53375
-1.69226	3.57756
-1.69201	3.58249
-1.69177	3.58719
-1.69152	3.62936
-1.69128	3.64929
-1.69103	3.60262
-1.69079	3.56435
-1.69055	3.58955
-1.6903	3.61848
-1.69006	3.62187
-1.68981	3.66223
-1.68957	3.74095
-1.68932	3.76389
-1.68908	3.69541
-1.68883	3.5967
-1.68859	3.5202
-1.68834	3.47918
-1.6881	3.47861
-1.68785	3.50424
-1.68761	3.53206
-1.68737	3.56045
-1.68712	3.58249
-1.68688	3.57209
-1.68663	3.54376
-1.68639	3.54181
-1.68614	3.55199
-1.6859	3.5395
-1.68565	3.55079
-1.68541	3.6353
-1.68516	3.71763
-1.68492	3.70202
-1.68467	3.63715
-1.68443	3.63731
-1.68419	3.71225
-1.68394	3.78257
-1.6837	3.79318
-1.68345	3.74611
-1.68321	3.68439
-1.68296	3.66667
-1.68272	3.70627
-1.68247	3.74198
-1.68223	3.7069
-1.68198	3.60439
-1.68174	3.49924
-1.68149	3.45977
-1.68125	3.51136
-1.68101	3.62579
-1.68076	3.75016
-1.68052	3.83692
-1.68027	3.85182
-1.68003	3.79852
-1.67978	3.73707
-1.67954	3.71959
-1.67929	3.7152
-1.67905	3.66491
-1.6788	3.58841
-1.67856	3.56124
-1.67831	3.6089
-1.67807	3.68487
-1.67783	3.74186
-1.67758	3.78729
-1.67734	3.85648
-1.67709	3.93341
-1.67685	3.94585
-1.6766	3.88001
-1.67636	3.82615
-1.67611	3.83841
-1.67587	3.84688
-1.67562	3.79287
-1.67538	3.73578
-1.67513	3.74604
-1.67489	3.80514
-1.67465	3.86108
-1.6744	3.87933
-1.67416	3.83603
-1.67391	3.7474
-1.67367	3.66912
-1.67342	3.61837
-1.67318	3.57657
-1.67293	3.56796
-1.67269	3.62021
-1.67244	3.67787
-1.6722	3.68136
-1.67195	3.66883
-1.67171	3.69094
-1.67147	3.71208
-1.67122	3.67756
-1.67098	3.58982
-1.67073	3.48251
-1.67049	3.40104
-1.67024	3.39361
-1.67	3.45243
-1.66975	3.51548
-1.66951	3.55977
-1.66926	3.61112
-1.66902	3.66244
-1.66878	3.68305
-1.66853	3.67928
-1.66829	3.65697
-1.66804	3.59254
-1.6678	3.51477
-1.66755	3.51227
-1.66731	3.59253
-1.66706	3.64839
-1.66682	3.61868
-1.66657	3.57061
-1.66633	3.57945
-1.66608	3.62472
-1.66584	3.648
-1.6656	3.64576
-1.66535	3.66342
-1.66511	3.72049
-1.66486	3.77258
-1.66462	3.7687
-1.66437	3.73085
-1.66413	3.72313
-1.66388	3.73836
-1.66364	3.69768
-1.66339	3.58819
-1.66315	3.50531
-1.6629	3.51403
-1.66266	3.56617
-1.66242	3.60136
-1.66217	3.62437
-1.66193	3.63544
-1.66168	3.60267
-1.66144	3.55487
-1.66119	3.58128
-1.66095	3.69407
-1.6607	3.80506
-1.66046	3.86521
-1.66021	3.90935
-1.65997	3.95064
-1.65972	3.94627
-1.65948	3.87942
-1.65924	3.78452
-1.65899	3.69672
-1.65875	3.64062
-1.6585	3.64047
-1.65826	3.68715
-1.65801	3.71883
-1.65777	3.67691
-1.65752	3.57216
-1.65728	3.4771
-1.65703	3.45583
-1.65679	3.50733
-1.65654	3.58618
-1.6563	3.66014
-1.65606	3.71164
-1.65581	3.71583
-1.65557	3.68545
-1.65532	3.6922
-1.65508	3.75687
-1.65483	3.78967
-1.65459	3.74015
-1.65434	3.69409
-1.6541	3.70422
-1.65385	3.67972
-1.65361	3.58092
-1.65336	3.53002
-1.65312	3.57997
-1.65288	3.59286
-1.65263	3.50143
-1.65239	3.45422
-1.65214	3.55016
-1.6519	3.66796
-1.65165	3.69505
-1.65141	3.69827
-1.65116	3.75186
-1.65092	3.80232
-1.65067	3.79089
-1.65043	3.74981
-1.65018	3.72504
-1.64994	3.71752
-1.6497	3.71258
-1.64945	3.6957
-1.64921	3.65916
-1.64896	3.62286
-1.64872	3.62655
-1.64847	3.69648
-1.64823	3.82202
-1.64798	3.92293
-1.64774	3.88507
-1.64749	3.71375
-1.64725	3.5792
-1.647	3.60221
-1.64676	3.69338
-1.64652	3.72507
-1.64627	3.71313
-1.64603	3.71324
-1.64578	3.69696
-1.64554	3.64116
-1.64529	3.59447
-1.64505	3.58139
-1.6448	3.56752
-1.64456	3.54226
-1.64431	3.52951
-1.64407	3.52791
-1.64382	3.52182
-1.64358	3.51668
-1.64334	3.51508
-1.64309	3.50775
-1.64285	3.50708
-1.6426	3.53584
-1.64236	3.57799
-1.64211	3.59327
-1.64187	3.58128
-1.64162	3.58225
-1.64138	3.6037
-1.64113	3.59471
-1.64089	3.53321
-1.64064	3.4888
-1.6404	3.52674
-1.64016	3.60349
-1.63991	3.6537
-1.63967	3.70975
-1.63942	3.81077
-1.63918	3.87928
-1.63893	3.8301
-1.63869	3.71921
-1.63844	3.65629
-1.6382	3.65626
-1.63795	3.67774
-1.63771	3.71343
-1.63746	3.75405
-1.63722	3.74419
-1.63698	3.65189
-1.63673	3.53783
-1.63649	3.50459
-1.63624	3.58382
-1.636	3.6975
-1.63575	3.7413
-1.63551	3.6971
-1.63526	3.63507
-1.63502	3.61076
-1.63477	3.59691
-1.63453	3.53209
-1.63428	3.41154
-1.63404	3.299
-1.6338	3.25005
-1.63355	3.26776
-1.63331	3.3502
-1.63306	3.50661
-1.63282	3.68565
-1.63257	3.78598
-1.63233	3.79494
-1.63208	3.80597
-1.63184	3.86279
-1.63159	3.91072
-1.63135	3.9127
-1.63111	3.88844
-1.63086	3.85678
-1.63062	3.83294
-1.63037	3.82539
-1.63013	3.79236
-1.62988	3.69772
-1.62964	3.59962
-1.62939	3.56437
-1.62915	3.56262
-1.6289	3.56768
-1.62866	3.62939
-1.62841	3.74461
-1.62817	3.81032
-1.62793	3.77989
-1.62768	3.71761
-1.62744	3.67791
-1.62719	3.65894
-1.62695	3.65423
-1.6267	3.66399
-1.62646	3.69008
-1.62621	3.73451
-1.62597	3.76838
-1.62572	3.75691
-1.62548	3.72939
-1.62523	3.72746
-1.62499	3.72126
-1.62475	3.69154
-1.6245	3.68582
-1.62426	3.69168
-1.62401	3.63429
-1.62377	3.55395
-1.62352	3.54881
-1.62328	3.56812
-1.62303	3.53532
-1.62279	3.55579
-1.62254	3.71006
-1.6223	3.83764
-1.62205	3.80281
-1.62181	3.73351
-1.62157	3.77627
-1.62132	3.87014
-1.62108	3.90609
-1.62083	3.86753
-1.62059	3.76468
-1.62034	3.63635
-1.6201	3.57973
-1.61985	3.61656
-1.61961	3.6324
-1.61936	3.57176
-1.61912	3.54368
-1.61887	3.62414
-1.61863	3.71187
-1.61839	3.69674
-1.61814	3.63843
-1.6179	3.64686
-1.61765	3.68952
-1.61741	3.67061
-1.61716	3.6198
-1.61692	3.62857
-1.61667	3.6792
-1.61643	3.71681
-1.61618	3.77724
-1.61594	3.86141
-1.61569	3.84805
-1.61545	3.70723
-1.61521	3.59445
-1.61496	3.5952
-1.61472	3.61388
-1.61447	3.59297
-1.61423	3.58651
-1.61398	3.59844
-1.61374	3.58559
-1.61349	3.58338
-1.61325	3.64511
-1.613	3.73571
-1.61276	3.79313
-1.61251	3.7952
-1.61227	3.74387
-1.61203	3.67712
-1.61178	3.65014
-1.61154	3.65509
-1.61129	3.6507
-1.61105	3.64927
-1.6108	3.6589
-1.61056	3.63209
-1.61031	3.57436
-1.61007	3.56266
-1.60982	3.60718
-1.60958	3.66087
-1.60933	3.72657
-1.60909	3.78198
-1.60885	3.73275
-1.6086	3.59623
-1.60836	3.52832
-1.60811	3.56526
-1.60787	3.58774
-1.60762	3.57515
-1.60738	3.61783
-1.60713	3.70136
-1.60689	3.73386
-1.60664	3.72377
-1.6064	3.73882
-1.60615	3.78186
-1.60591	3.82621
-1.60567	3.86735
-1.60542	3.89181
-1.60518	3.88407
-1.60493	3.85577
-1.60469	3.81618
-1.60444	3.76145
-1.6042	3.70729
-1.60395	3.67123
-1.60371	3.64299
-1.60346	3.62005
-1.60322	3.6265
-1.60297	3.67217
-1.60273	3.73734
-1.60249	3.7941
-1.60224	3.82002
-1.602	3.82581
-1.60175	3.85831
-1.60151	3.91606
-1.60126	3.91233
-1.60102	3.80253
-1.60077	3.67806
-1.60053	3.64859
-1.60028	3.69927
-1.60004	3.73214
-1.59979	3.69194
-1.59955	3.60299
-1.59931	3.51552
-1.59906	3.45012
-1.59882	3.3997
-1.59857	3.3736
-1.59833	3.40084
-1.59808	3.48134
-1.59784	3.57159
-1.59759	3.62229
-1.59735	3.60903
-1.5971	3.5548
-1.59686	3.53367
-1.59662	3.59451
-1.59637	3.68457
-1.59613	3.72152
-1.59588	3.71637
-1.59564	3.73426
-1.59539	3.77341
-1.59515	3.78607
-1.5949	3.78567
-1.59466	3.82948
-1.59441	3.90272
-1.59417	3.91051
-1.59392	3.81556
-1.59368	3.71555
-1.59344	3.72097
-1.59319	3.80796
-1.59295	3.86875
-1.5927	3.84904
-1.59246	3.75109
-1.59221	3.59209
-1.59197	3.45448
-1.59172	3.45443
-1.59148	3.57103
-1.59123	3.65413
-1.59099	3.65426
-1.59074	3.66766
-1.5905	3.73365
-1.59026	3.78609
-1.59001	3.80269
-1.58977	3.81522
-1.58952	3.79966
-1.58928	3.71251
-1.58903	3.59441
-1.58879	3.53098
-1.58854	3.54869
-1.5883	3.59561
-1.58805	3.59903
-1.58781	3.54884
-1.58756	3.51836
-1.58732	3.55232
-1.58708	3.58671
-1.58683	3.56862
-1.58659	3.55517
-1.58634	3.58694
-1.5861	3.60428
-1.58585	3.59002
-1.58561	3.61789
-1.58536	3.67832
-1.58512	3.66385
-1.58487	3.58354
-1.58463	3.56577
-1.58438	3.61995
-1.58414	3.62935
-1.5839	3.58253
-1.58365	3.58144
-1.58341	3.63008
-1.58316	3.62966
-1.58292	3.56847
-1.58267	3.53255
-1.58243	3.54667
-1.58218	3.5574
-1.58194	3.55116
-1.58169	3.56851
-1.58145	3.62144
-1.5812	3.67829
-1.58096	3.7141
-1.58072	3.72697
-1.58047	3.71558
-1.58023	3.66744
-1.57998	3.57995
-1.57974	3.50268
-1.57949	3.52493
-1.57925	3.66443
-1.579	3.80509
-1.57876	3.82831
-1.57851	3.76533
-1.57827	3.72791
-1.57802	3.74531
-1.57778	3.77812
-1.57754	3.82857
-1.57729	3.90579
-1.57705	3.93043
-1.5768	3.81912
-1.57656	3.64276
-1.57631	3.55878
-1.57607	3.58219
-1.57582	3.57374
-1.57558	3.48284
-1.57533	3.42938
-1.57509	3.47925
-1.57484	3.52909
-1.5746	3.51316
-1.57436	3.52697
-1.57411	3.62832
-1.57387	3.70805
-1.57362	3.67474
-1.57338	3.5937
-1.57313	3.56519
-1.57289	3.61348
-1.57264	3.71651
-1.5724	3.81848
-1.57215	3.84725
-1.57191	3.80419
-1.57166	3.75339
-1.57142	3.69827
-1.57118	3.61629
-1.57093	3.58656
-1.57069	3.68659
-1.57044	3.81875
-1.5702	3.84085
-1.56995	3.78663
-1.56971	3.77949
-1.56946	3.82845
-1.56922	3.85414
-1.56897	3.81692
-1.56873	3.73233
-1.56848	3.64503
-1.56824	3.60745
-1.568	3.61554
-1.56775	3.6021
-1.56751	3.55179
-1.56726	3.54319
-1.56702	3.62267
-1.56677	3.72277
-1.56653	3.75508
-1.56628	3.71515
-1.56604	3.65866
-1.56579	3.61982
-1.56555	3.59157
-1.5653	3.57374
-1.56506	3.595
-1.56482	3.65857
-1.56457	3.70856
-1.56433	3.70156
-1.56408	3.67273
-1.56384	3.67477
-1.56359	3.69707
-1.56335	3.70161
-1.5631	3.68896
-1.56286	3.67686
-1.56261	3.6606
-1.56237	3.6411
-1.56212	3.64986
-1.56188	3.69826
-1.56164	3.73049
-1.56139	3.68289
-1.56115	3.58458
-1.5609	3.53369
-1.56066	3.55856
-1.56041	3.5813
-1.56017	3.55264
-1.55992	3.52463
-1.55968	3.5379
-1.55943	3.54977
-1.55919	3.53575
-1.55895	3.54092
-1.5587	3.57708
-1.55846	3.59673
-1.55821	3.60152
-1.55797	3.63629
-1.55772	3.66835
-1.55748	3.62979
-1.55723	3.56397
-1.55699	3.56514
-1.55674	3.60882
-1.5565	3.60638
-1.55625	3.57116
-1.55601	3.57431
-1.55577	3.60366
-1.55552	3.59829
-1.55528	3.55065
-1.55503	3.48886
-1.55479	3.44043
-1.55454	3.44381
-1.5543	3.49999
-1.55405	3.53188
-1.55381	3.49511
-1.55356	3.46901
-1.55332	3.5368
-1.55307	3.65501
-1.55283	3.72992
-1.55259	3.74198
-1.55234	3.73596
-1.5521	3.74632
-1.55185	3.75785
-1.55161	3.73069
-1.55136	3.67892
-1.55112	3.67005
-1.55087	3.6979
-1.55063	3.66986
-1.55038	3.58506
-1.55014	3.55439
-1.54989	3.58476
-1.54965	3.55543
-1.54941	3.44562
[truncated: 63,536 more rows]

## Sheet: Fig. 1e
Frequency (ppm)	Intensity
-18.3971	0.785347
-18.3953	0.822392
-18.3935	1.27951
-18.3917	1.61412
-18.3899	1.70458
-18.3881	1.51425
-18.3863	0.949478
-18.3845	0.212036
-18.3827	-0.492548
-18.3809	-1.17614
-18.3791	-1.86908
-18.3773	-2.45651
-18.3754	-2.8088
-18.3736	-3.02341
-18.3718	-2.89361
-18.37	-2.14641
-18.3682	-1.10301
-18.3664	-0.284035
-18.3646	0.0281977
-18.3628	-0.0531277
-18.361	-0.19594
-18.3592	-0.706601
-18.3574	-1.44497
-18.3556	-2.11283
-18.3538	-2.50076
-18.352	-2.40234
-18.3502	-2.1108
-18.3483	-2.20982
-18.3465	-2.50372
-18.3447	-2.40728
-18.3429	-2.17636
-18.3411	-1.89453
-18.3393	-1.54706
-18.3375	-1.36703
-18.3357	-1.14646
-18.3339	-0.71278
-18.3321	-0.300791
-18.3303	0.100949
-18.3285	0.685002
-18.3267	1.46104
-18.3249	2.00133
-18.3231	1.84491
-18.3213	1.21388
-18.3194	0.681984
-18.3176	0.315302
-18.3158	-0.0192967
-18.314	-0.564435
-18.3122	-1.18176
-18.3104	-1.35115
-18.3086	-1.1634
-18.3068	-0.688607
-18.305	-0.40198
-18.3032	-0.625854
-18.3014	-0.765359
-18.2996	-0.867345
-18.2978	-1.07094
-18.296	-0.965516
-18.2942	-0.589937
-18.2923	-0.495038
-18.2905	-0.865398
-18.2887	-1.15365
-18.2869	-1.09094
-18.2851	-0.705437
-18.2833	-0.139048
-18.2815	0.274632
-18.2797	0.237142
-18.2779	-0.00356714
-18.2761	-0.211227
-18.2743	-0.250771
-18.2725	-0.0288917
-18.2707	0.130767
-18.2689	0.0139377
-18.2671	-0.301937
-18.2652	-0.26117
-18.2634	0.349411
-18.2616	0.915791
-18.2598	0.994663
-18.258	0.567427
-18.2562	0.0219528
-18.2544	0.0672774
-18.2526	0.661314
-18.2508	1.17579
-18.249	1.44714
-18.2472	1.3544
-18.2454	0.73402
-18.2436	-0.0560522
-18.2418	-0.39582
-18.24	-0.364381
-18.2381	-0.188256
-18.2363	-0.147111
-18.2345	-0.128876
-18.2327	-0.0699196
-18.2309	0.0109859
-18.2291	0.259514
-18.2273	0.539082
-18.2255	0.813658
-18.2237	1.09188
-18.2219	1.05957
-18.2201	0.58967
-18.2183	-0.0275904
-18.2165	-0.66837
-18.2147	-0.914762
-18.2129	-0.516804
-18.211	0.0672812
-18.2092	0.228913
-18.2074	0.236653
-18.2056	0.486818
-18.2038	0.874736
-18.202	1.25731
-18.2002	1.47193
-18.1984	1.48006
-18.1966	1.32567
-18.1948	1.05119
-18.193	0.870482
-18.1912	0.637998
-18.1894	0.430399
-18.1876	0.30551
-18.1858	0.0930076
-18.1839	-0.333733
-18.1821	-0.998711
-18.1803	-1.64254
-18.1785	-1.91177
-18.1767	-1.82772
-18.1749	-1.52929
-18.1731	-0.997804
-18.1713	-0.660313
-18.1695	-0.562941
-18.1677	-0.31093
-18.1659	0.218071
-18.1641	0.932936
-18.1623	1.394
-18.1605	1.27194
-18.1587	0.694537
-18.1568	0.0417015
-18.155	-0.682624
-18.1532	-1.23503
-18.1514	-1.48212
-18.1496	-1.70223
-18.1478	-2.1316
-18.146	-2.63283
-18.1442	-2.80019
-18.1424	-2.47145
-18.1406	-2.11708
-18.1388	-2.06099
-18.137	-2.03239
-18.1352	-1.79734
-18.1334	-1.38249
-18.1316	-1.11317
-18.1297	-1.25939
-18.1279	-1.8071
-18.1261	-2.43696
-18.1243	-2.69969
-18.1225	-2.16269
-18.1207	-1.00578
-18.1189	0.159623
-18.1171	0.744977
-18.1153	0.764477
-18.1135	0.338957
-18.1117	-0.493416
-18.1099	-1.35194
-18.1081	-2.26898
-18.1063	-3.0765
-18.1045	-3.42845
-18.1026	-3.22071
-18.1008	-2.81563
-18.099	-2.55584
-18.0972	-2.55203
-18.0954	-2.61112
-18.0936	-2.65039
-18.0918	-2.77911
-18.09	-3.09622
-18.0882	-3.41716
-18.0864	-3.4212
-18.0846	-2.9945
-18.0828	-2.27774
-18.081	-1.60353
-18.0792	-1.12501
-18.0774	-0.965884
-18.0755	-1.29792
-18.0737	-1.75181
-18.0719	-1.66611
-18.0701	-0.783538
-18.0683	0.341966
-18.0665	0.828501
-18.0647	0.515405
-18.0629	-0.149844
-18.0611	-0.564111
-18.0593	-0.747616
-18.0575	-0.721228
-18.0557	-0.466365
-18.0539	0.00549624
-18.0521	0.80489
-18.0503	1.5076
-18.0485	1.84572
-18.0466	1.93587
-18.0448	1.97375
-18.043	2.02386
-18.0412	1.90289
-18.0394	1.61736
-18.0376	1.28601
-18.0358	0.956995
-18.034	0.5657
-18.0322	0.023809
-18.0304	-0.742469
-18.0286	-1.31214
-18.0268	-1.51757
-18.025	-1.67126
-18.0232	-1.9753
-18.0214	-2.43421
-18.0195	-3.13691
-18.0177	-3.86844
-18.0159	-4.07392
-18.0141	-3.52179
-18.0123	-2.23468
-18.0105	-0.873382
-18.0087	-0.460179
-18.0069	-0.942673
-18.0051	-1.59466
-18.0033	-2.10443
-18.0015	-2.51108
-17.9997	-3.02701
-17.9979	-3.46251
-17.9961	-3.22678
-17.9943	-2.40672
-17.9924	-1.70127
-17.9906	-1.62508
-17.9888	-2.05677
-17.987	-2.43444
-17.9852	-2.65081
-17.9834	-2.78293
-17.9816	-2.66515
-17.9798	-2.41371
-17.978	-2.08764
-17.9762	-1.56285
-17.9744	-1.14364
-17.9726	-0.959578
-17.9708	-0.615735
-17.969	-0.170541
-17.9672	-0.178883
-17.9653	-0.682101
-17.9635	-1.36225
-17.9617	-1.90412
-17.9599	-2.06622
-17.9581	-1.93078
-17.9563	-1.74519
-17.9545	-1.5945
-17.9527	-1.25383
-17.9509	-0.925323
-17.9491	-0.97127
-17.9473	-1.20894
-17.9455	-1.04443
-17.9437	-0.226407
-17.9419	0.410722
-17.9401	0.250011
-17.9382	-0.236589
-17.9364	-0.735619
-17.9346	-0.975703
-17.9328	-0.746893
-17.931	-0.728047
-17.9292	-1.26191
-17.9274	-1.82791
-17.9256	-2.05456
-17.9238	-1.51094
-17.922	-0.534098
-17.9202	-0.0847254
-17.9184	-0.454141
-17.9166	-1.13892
-17.9148	-1.60118
-17.913	-1.88847
-17.9111	-1.93687
-17.9093	-1.6795
-17.9075	-1.57441
-17.9057	-1.87061
-17.9039	-2.31175
-17.9021	-2.68978
-17.9003	-2.84349
-17.8985	-2.57246
-17.8967	-1.97458
-17.8949	-1.21369
-17.8931	-0.31051
-17.8913	0.405619
-17.8895	0.982328
-17.8877	1.24249
-17.8859	1.0267
-17.884	0.653478
-17.8822	0.0926958
-17.8804	-0.464335
-17.8786	-0.911704
-17.8768	-1.52334
-17.875	-2.29341
-17.8732	-3.03476
-17.8714	-3.44637
-17.8696	-3.32017
-17.8678	-2.70235
-17.866	-1.92086
-17.8642	-1.28181
-17.8624	-0.711811
-17.8606	-0.0634503
-17.8588	0.497704
-17.8569	1.05544
-17.8551	1.87602
-17.8533	2.30933
-17.8515	2.05522
-17.8497	1.53869
-17.8479	0.917301
-17.8461	0.208632
-17.8443	-0.221508
-17.8425	-0.206537
-17.8407	0.0629213
-17.8389	0.275715
-17.8371	0.348975
-17.8353	0.303192
-17.8335	0.141379
-17.8317	0.0681982
-17.8298	0.151279
-17.828	0.107982
-17.8262	-0.228776
-17.8244	-0.646251
-17.8226	-1.26181
-17.8208	-2.00081
-17.819	-2.56646
-17.8172	-2.82768
-17.8154	-2.6241
-17.8136	-2.20552
-17.8118	-1.78217
-17.81	-1.33779
-17.8082	-0.722565
-17.8064	-0.15796
-17.8046	0.206817
-17.8027	0.41083
-17.8009	0.611794
-17.7991	1.09833
-17.7973	1.60322
-17.7955	1.69989
-17.7937	1.21921
-17.7919	0.480249
-17.7901	0.215347
-17.7883	0.431169
-17.7865	0.52573
-17.7847	0.643643
-17.7829	1.14189
-17.7811	2.01491
-17.7793	2.84838
-17.7775	3.02878
-17.7757	2.65074
-17.7738	2.27959
-17.772	2.34909
-17.7702	2.82449
-17.7684	3.534
-17.7666	4.13956
-17.7648	4.05036
-17.763	2.97279
-17.7612	1.7944
-17.7594	1.00003
-17.7576	0.253714
-17.7558	-0.575884
-17.754	-1.33451
-17.7522	-1.74854
-17.7504	-1.7428
-17.7486	-1.63835
-17.7467	-1.56678
-17.7449	-1.27453
-17.7431	-0.777015
-17.7413	0.0918207
-17.7395	1.02311
-17.7377	1.57877
-17.7359	1.56888
-17.7341	1.22164
-17.7323	1.08095
-17.7305	1.45052
-17.7287	2.23879
-17.7269	2.80578
-17.7251	2.35817
-17.7233	1.06945
-17.7215	-0.166363
-17.7196	-0.550639
-17.7178	-0.292772
-17.716	0.377901
-17.7142	0.988376
-17.7124	1.29479
-17.7106	1.41466
-17.7088	1.16233
-17.707	0.597748
-17.7052	0.194104
-17.7034	-0.274826
-17.7016	-1.03852
-17.6998	-1.52704
-17.698	-1.36373
-17.6962	-0.836603
-17.6944	-0.020629
-17.6925	0.955736
-17.6907	1.31173
-17.6889	0.883707
-17.6871	0.275054
-17.6853	0.0172384
-17.6835	0.0235154
-17.6817	0.332556
-17.6799	0.639845
-17.6781	0.717363
-17.6763	0.809777
-17.6745	0.783392
-17.6727	0.264762
-17.6709	-0.776966
-17.6691	-1.87162
-17.6673	-2.45453
-17.6654	-2.41167
-17.6636	-1.99849
-17.6618	-1.68256
-17.66	-1.67939
-17.6582	-1.72639
-17.6564	-1.67757
-17.6546	-1.58598
-17.6528	-1.54608
-17.651	-1.50807
-17.6492	-1.54559
-17.6474	-1.52977
-17.6456	-1.41164
-17.6438	-1.44201
-17.642	-1.72493
-17.6402	-2.18942
-17.6383	-2.84663
-17.6365	-3.50112
-17.6347	-3.59893
-17.6329	-3.22567
-17.6311	-2.6355
-17.6293	-2.11889
-17.6275	-1.57995
-17.6257	-0.97769
-17.6239	-0.629642
-17.6221	-0.744778
-17.6203	-1.25726
-17.6185	-1.79432
-17.6167	-2.06457
-17.6149	-2.0704
-17.6131	-2.1376
-17.6112	-2.02761
-17.6094	-1.33703
-17.6076	-0.559078
-17.6058	-0.230875
-17.604	-0.45306
-17.6022	-1.12505
-17.6004	-1.61655
-17.5986	-1.31896
-17.5968	-0.469403
-17.595	0.239099
-17.5932	0.253803
-17.5914	-0.330363
-17.5896	-1.01052
-17.5878	-1.59435
-17.586	-1.80652
-17.5841	-1.71251
-17.5823	-1.7026
-17.5805	-2.11018
-17.5787	-2.63043
-17.5769	-2.68777
-17.5751	-2.62658
-17.5733	-2.86615
-17.5715	-2.96191
-17.5697	-2.64711
-17.5679	-2.27789
-17.5661	-2.00046
-17.5643	-1.99029
-17.5625	-2.17066
-17.5607	-2.38126
-17.5589	-2.67978
-17.557	-2.8941
-17.5552	-3.07102
-17.5534	-3.13578
-17.5516	-2.83046
-17.5498	-2.14763
-17.548	-1.38986
-17.5462	-0.996721
-17.5444	-0.75063
-17.5426	-0.723814
-17.5408	-1.37193
-17.539	-2.3251
-17.5372	-3.03713
-17.5354	-3.36259
-17.5336	-3.1959
-17.5318	-2.7397
-17.5299	-2.42859
-17.5281	-2.37096
-17.5263	-2.44115
-17.5245	-2.60559
-17.5227	-2.67525
-17.5209	-2.6012
-17.5191	-2.55807
-17.5173	-2.77626
-17.5155	-3.29942
-17.5137	-3.74712
-17.5119	-3.61031
-17.5101	-2.91694
-17.5083	-2.05945
-17.5065	-1.44232
-17.5047	-1.22544
-17.5028	-1.17776
-17.501	-0.972256
-17.4992	-0.611125
-17.4974	-0.449099
-17.4956	-0.632428
-17.4938	-1.0967
-17.492	-1.68644
-17.4902	-2.27992
-17.4884	-2.63781
-17.4866	-2.9294
-17.4848	-3.42391
-17.483	-3.8964
-17.4812	-3.99159
-17.4794	-3.65022
-17.4776	-3.01399
-17.4758	-2.59276
-17.4739	-2.54548
-17.4721	-2.3857
-17.4703	-1.85108
-17.4685	-1.19001
-17.4667	-0.514638
-17.4649	-0.233291
-17.4631	-0.677025
-17.4613	-1.36766
-17.4595	-2.10517
-17.4577	-2.58424
-17.4559	-2.64655
-17.4541	-2.64778
-17.4523	-2.71658
-17.4505	-3.09216
-17.4487	-3.48445
-17.4468	-3.49714
-17.445	-3.35832
-17.4432	-3.17032
-17.4414	-2.78845
-17.4396	-2.10439
-17.4378	-1.50575
-17.436	-1.07516
-17.4342	-0.804473
-17.4324	-0.509902
-17.4306	-0.155129
-17.4288	-0.241678
-17.427	-0.651506
-17.4252	-1.02281
-17.4234	-1.14556
-17.4216	-1.01637
-17.4197	-0.826258
-17.4179	-0.594333
-17.4161	-0.58358
-17.4143	-0.869545
-17.4125	-1.10903
-17.4107	-1.23022
-17.4089	-1.34929
-17.4071	-1.40151
-17.4053	-1.16563
-17.4035	-0.998613
-17.4017	-1.29559
-17.3999	-1.87105
-17.3981	-2.32901
-17.3963	-2.45304
-17.3945	-2.41496
-17.3926	-2.15431
-17.3908	-1.75419
-17.389	-1.82469
-17.3872	-2.32755
-17.3854	-2.53463
-17.3836	-2.20911
-17.3818	-1.54993
-17.38	-1.03197
-17.3782	-1.06862
-17.3764	-1.28984
-17.3746	-1.24755
-17.3728	-1.01585
-17.371	-0.762123
-17.3692	-0.72347
-17.3674	-0.984201
-17.3655	-1.21603
-17.3637	-1.26861
-17.3619	-1.34829
-17.3601	-1.59902
-17.3583	-1.94184
-17.3565	-2.1545
-17.3547	-2.29763
-17.3529	-2.02484
-17.3511	-1.70226
-17.3493	-2.07457
-17.3475	-2.57139
-17.3457	-2.72351
-17.3439	-2.70584
-17.3421	-2.54154
-17.3403	-2.33649
-17.3384	-2.29316
-17.3366	-2.50019
-17.3348	-2.48835
-17.333	-1.91941
-17.3312	-1.13107
-17.3294	-0.430746
-17.3276	-0.213012
-17.3258	-0.771761
-17.324	-2.03322
-17.3222	-3.42421
-17.3204	-4.01288
-17.3186	-3.57488
-17.3168	-2.84293
-17.315	-2.37606
-17.3132	-2.21249
-17.3113	-2.32609
-17.3095	-2.62111
-17.3077	-3.0528
-17.3059	-3.44713
-17.3041	-3.64479
-17.3023	-3.37796
-17.3005	-2.59511
-17.2987	-1.58733
-17.2969	-0.816416
-17.2951	-0.641716
-17.2933	-0.859576
-17.2915	-1.18294
-17.2897	-1.6265
-17.2879	-2.01594
-17.2861	-1.91334
-17.2842	-1.66838
-17.2824	-1.5546
-17.2806	-1.52948
-17.2788	-1.67947
-17.277	-1.9022
-17.2752	-1.93452
-17.2734	-1.84277
-17.2716	-1.71853
-17.2698	-1.55364
-17.268	-1.59307
-17.2662	-1.92641
-17.2644	-2.46438
-17.2626	-2.84094
-17.2608	-2.81395
-17.259	-2.70807
-17.2571	-2.69723
-17.2553	-2.63217
-17.2535	-2.58152
-17.2517	-2.75809
-17.2499	-3.14946
-17.2481	-3.65866
-17.2463	-3.91314
-17.2445	-3.85448
-17.2427	-3.93929
-17.2409	-4.06885
-17.2391	-4.16699
-17.2373	-4.19673
-17.2355	-3.85197
-17.2337	-3.05847
-17.2319	-2.20028
-17.23	-1.5612
-17.2282	-1.02002
-17.2264	-0.71028
-17.2246	-0.784585
-17.2228	-1.36207
-17.221	-2.2197
-17.2192	-2.49723
-17.2174	-2.06673
-17.2156	-1.85871
-17.2138	-2.26661
-17.212	-3.08191
-17.2102	-3.8324
-17.2084	-4.27519
-17.2066	-4.14268
-17.2048	-3.28179
-17.203	-1.84932
-17.2011	-0.543813
-17.1993	0.312106
-17.1975	0.934513
-17.1957	1.18737
-17.1939	0.832452
-17.1921	0.0421305
-17.1903	-0.43375
-17.1885	-0.379327
-17.1867	0.0825739
-17.1849	0.815718
-17.1831	1.27266
-17.1813	1.08048
-17.1795	0.517974
-17.1777	0.0387207
-17.1759	-0.246696
-17.174	-0.799355
-17.1722	-1.63457
-17.1704	-2.31484
-17.1686	-2.53699
-17.1668	-1.97253
-17.165	-0.904393
-17.1632	-0.144179
-17.1614	0.0485036
-17.1596	-0.111524
-17.1578	-0.495981
-17.156	-0.762028
-17.1542	-0.577441
-17.1524	-0.269463
-17.1506	-0.207259
-17.1488	-0.575875
-17.1469	-1.5137
-17.1451	-2.16839
-17.1433	-1.8977
-17.1415	-1.30878
-17.1397	-0.866202
-17.1379	-0.673756
-17.1361	-0.750218
-17.1343	-0.961227
-17.1325	-1.0728
-17.1307	-0.98658
-17.1289	-0.789155
-17.1271	-0.926047
-17.1253	-1.44106
-17.1235	-1.96121
-17.1217	-2.35589
-17.1198	-2.51445
-17.118	-2.26319
-17.1162	-1.70209
-17.1144	-1.4702
-17.1126	-1.83684
-17.1108	-2.34436
-17.109	-2.59253
-17.1072	-2.29373
-17.1054	-1.572
-17.1036	-1.10392
-17.1018	-1.31108
-17.1	-1.67418
-17.0982	-1.30631
-17.0964	-0.577279
-17.0946	-0.0878435
-17.0927	0.408752
-17.0909	1.22468
-17.0891	1.98682
-17.0873	2.35674
-17.0855	2.48632
-17.0837	2.65568
-17.0819	2.48479
-17.0801	1.64165
-17.0783	0.620104
-17.0765	0.073993
-17.0747	0.361034
-17.0729	0.958436
-17.0711	0.8479
-17.0693	0.132414
-17.0675	-0.717525
-17.0656	-1.33301
-17.0638	-1.39005
-17.062	-0.923293
-17.0602	-0.207155
-17.0584	0.361306
-17.0566	0.329817
-17.0548	-0.109752
-17.053	-0.465389
-17.0512	-0.692811
-17.0494	-0.537899
-17.0476	-0.102089
-17.0458	0.53258
-17.044	1.31458
-17.0422	2.0235
-17.0404	2.24494
-17.0385	1.88531
-17.0367	1.47496
-17.0349	1.10223
-17.0331	0.682007
-17.0313	0.273574
-17.0295	-0.204723
-17.0277	-0.816951
-17.0259	-1.42648
-17.0241	-1.9522
-17.0223	-2.22652
-17.0205	-2.03565
-17.0187	-1.85745
-17.0169	-1.89594
-17.0151	-2.0089
-17.0133	-2.1271
-17.0114	-2.09701
-17.0096	-1.82468
-17.0078	-1.25038
-17.006	-0.616338
-17.0042	-0.34646
-17.0024	-0.253239
-17.0006	-0.0672649
-16.9988	-0.0266266
-16.997	-0.208983
-16.9952	-0.626193
-16.9934	-1.29
-16.9916	-1.93037
-16.9898	-2.45409
-16.988	-2.67059
-16.9862	-2.41439
-16.9843	-1.8487
-16.9825	-1.44606
-16.9807	-1.40466
-16.9789	-1.67222
-16.9771	-1.98414
-16.9753	-2.30316
-16.9735	-2.76652
-16.9717	-3.2064
-16.9699	-3.47744
-16.9681	-4.04399
-16.9663	-5.19373
-16.9645	-6.106
-16.9627	-6.05333
-16.9609	-5.53866
-16.9591	-4.98504
-16.9572	-4.42181
-16.9554	-3.9689
-16.9536	-3.8369
-16.9518	-4.1132
-16.95	-3.98791
-16.9482	-3.23066
-16.9464	-2.54041
-16.9446	-1.84728
-16.9428	-1.11416
-16.941	-0.608325
-16.9392	-0.262221
-16.9374	-0.225972
-16.9356	-0.32857
-16.9338	-0.263559
-16.932	-0.275344
-16.9302	-0.649891
-16.9283	-1.56218
-16.9265	-2.73071
-16.9247	-3.59261
-16.9229	-3.84906
-16.9211	-3.78105
-16.9193	-3.56107
-16.9175	-3.17551
-16.9157	-2.79741
-16.9139	-2.66146
-16.9121	-2.96781
-16.9103	-3.32924
-16.9085	-3.1884
-16.9067	-2.55709
-16.9049	-2.18921
-16.9031	-2.16808
-16.9012	-1.86419
-16.8994	-1.23179
-16.8976	-0.832544
-16.8958	-0.916284
-16.894	-1.37825
-16.8922	-1.84212
-16.8904	-2.22661
-16.8886	-2.65544
-16.8868	-3.18514
-16.885	-3.51653
-16.8832	-3.41255
-16.8814	-3.15104
-16.8796	-2.86215
-16.8778	-2.44774
-16.876	-1.94476
-16.8741	-1.73164
-16.8723	-1.77325
-16.8705	-1.78364
-16.8687	-1.91065
-16.8669	-2.10614
-16.8651	-2.25426
-16.8633	-2.37499
-16.8615	-2.36503
-16.8597	-2.36806
-16.8579	-2.18101
-16.8561	-1.74144
-16.8543	-1.39168
-16.8525	-1.21919
-16.8507	-1.09395
-16.8489	-0.970141
-16.847	-0.545591
-16.8452	-0.059524
-16.8434	0.210557
-16.8416	0.44155
-16.8398	0.821726
-16.838	1.18386
-16.8362	1.37595
-16.8344	1.55339
-16.8326	1.7451
-16.8308	1.71401
-16.829	1.36965
-16.8272	0.84513
-16.8254	-0.135362
-16.8236	-1.12756
-16.8218	-1.54513
-16.8199	-1.9259
-16.8181	-2.32393
-16.8163	-2.03907
-16.8145	-1.10253
-16.8127	-0.169005
-16.8109	-0.109427
-16.8091	-0.99934
-16.8073	-1.87578
-16.8055	-2.36332
-16.8037	-2.41508
-16.8019	-2.27535
-16.8001	-2.09817
-16.7983	-1.2923
-16.7965	-0.164709
-16.7947	0.732971
-16.7928	1.35923
-16.791	1.48253
-16.7892	0.934707
-16.7874	0.0999605
-16.7856	-0.910034
-16.7838	-1.81221
-16.782	-2.04111
-16.7802	-1.61235
-16.7784	-1.26917
-16.7766	-1.66674
-16.7748	-2.56324
-16.773	-3.17494
-16.7712	-3.34812
-16.7694	-2.89042
-16.7676	-2.02526
-16.7657	-1.42292
-16.7639	-1.2308
-16.7621	-1.38401
-16.7603	-1.82305
-16.7585	-2.32839
-16.7567	-2.55383
-16.7549	-2.33835
-16.7531	-2.06047
-16.7513	-1.88856
-16.7495	-1.56973
-16.7477	-1.06459
-16.7459	-0.829955
-16.7441	-1.11759
-16.7423	-1.86797
-16.7405	-2.87722
-16.7386	-3.82872
-16.7368	-4.11509
-16.735	-3.67896
-16.7332	-3.11539
-16.7314	-2.72085
-16.7296	-2.41523
-16.7278	-2.38478
-16.726	-2.93286
-16.7242	-3.82094
-16.7224	-4.48503
-16.7206	-4.73753
-16.7188	-4.71339
-16.717	-4.11719
-16.7152	-3.1628
-16.7134	-2.5251
-16.7115	-2.68953
-16.7097	-3.32552
-16.7079	-3.56848
-16.7061	-3.21597
-16.7043	-2.69067
-16.7025	-2.12747
-16.7007	-1.36183
-16.6989	-0.416351
-16.6971	0.300675
-16.6953	0.605244
-16.6935	0.575018
-16.6917	0.316139
-16.6899	-0.0965829
-16.6881	-0.397046
-16.6863	-0.600478
-16.6844	-0.828477
-16.6826	-0.896392
-16.6808	-0.7374
-16.679	-0.889249
-16.6772	-1.63589
-16.6754	-2.32573
-16.6736	-2.56595
-16.6718	-2.65537
-16.67	-2.66452
-16.6682	-2.32075
-16.6664	-1.98873
-16.6646	-2.27397
-16.6628	-2.91989
-16.661	-3.49504
-16.6592	-3.87303
-16.6573	-4.04766
-16.6555	-3.8889
-16.6537	-3.52665
-16.6519	-3.27627
-16.6501	-2.90417
-16.6483	-2.16682
-16.6465	-1.22442
-16.6447	-0.617742
-16.6429	-0.79456
-16.6411	-1.6993
-16.6393	-3.04408
-16.6375	-4.09783
-16.6357	-4.4666
-16.6339	-4.54566
-16.6321	-4.68342
-16.6303	-4.93115
-16.6284	-4.86831
-16.6266	-4.49411
-16.6248	-4.249
-16.623	-4.26002
-16.6212	-4.10102
-16.6194	-3.78456
-16.6176	-3.63232
-16.6158	-3.73351
-16.614	-4.1161
-16.6122	-4.34186
-16.6104	-3.81807
-16.6086	-2.85346
-16.6068	-1.9809
-16.605	-1.31896
-16.6032	-1.05195
-16.6013	-1.14369
-16.5995	-1.39377
-16.5977	-1.56573
-16.5959	-1.73365
-16.5941	-1.72155
-16.5923	-1.18831
-16.5905	-0.362478
-16.5887	0.0238953
-16.5869	-0.252745
-16.5851	-0.657117
-16.5833	-1.0483
-16.5815	-1.02293
-16.5797	-0.289834
-16.5779	0.53594
-16.5761	1.1325
-16.5742	1.57989
-16.5724	1.86692
-16.5706	2.45795
-16.5688	3.57091
-16.567	4.23298
-16.5652	3.99257
-16.5634	3.27667
-16.5616	2.57211
-16.5598	1.9921
-16.558	1.37162
-16.5562	0.361746
-16.5544	-1.00551
-16.5526	-2.26016
-16.5508	-3.02662
-16.549	-3.58502
-16.5471	-3.89737
-16.5453	-3.50225
-16.5435	-2.24173
-16.5417	-0.951631
-16.5399	-0.635708
-16.5381	-0.929156
-16.5363	-0.805191
-16.5345	-0.125117
-16.5327	0.256811
-16.5309	0.145427
-16.5291	-0.205154
-16.5273	-0.469863
-16.5255	-0.920925
-16.5237	-1.88759
-16.5219	-2.82096
-16.52	-3.28558
-16.5182	-3.70857
-16.5164	-4.39834
-16.5146	-4.63708
-16.5128	-3.99578
-16.511	-3.13474
-16.5092	-2.51439
-16.5074	-1.89236
-16.5056	-1.28377
-16.5038	-1.0673
-16.502	-1.52237
-16.5002	-2.36282
-16.4984	-2.81086
-16.4966	-2.35068
-16.4948	-1.62057
-16.4929	-1.31775
-16.4911	-1.46548
-16.4893	-2.00492
-16.4875	-2.76779
-16.4857	-3.34294
-16.4839	-3.66957
-16.4821	-4.1142
-16.4803	-4.24201
-16.4785	-3.78747
-16.4767	-3.55635
-16.4749	-3.83811
-16.4731	-4.2219
-16.4713	-4.29351
-16.4695	-3.57644
-16.4677	-2.38497
-16.4658	-1.56232
-16.464	-1.0039
-16.4622	-0.532913
-16.4604	-0.350543
-16.4586	-0.595158
-16.4568	-1.00592
-16.455	-1.32624
-16.4532	-1.49504
-16.4514	-1.60563
-16.4496	-2.05311
-16.4478	-2.83441
-16.446	-3.54463
-16.4442	-3.88754
-16.4424	-3.81698
-16.4406	-3.37727
-16.4387	-2.78006
-16.4369	-2.15775
-16.4351	-1.59279
-16.4333	-1.42363
-16.4315	-1.96609
-16.4297	-3.04467
-16.4279	-3.82312
-16.4261	-3.55075
-16.4243	-2.67505
-16.4225	-1.91271
-16.4207	-1.74876
-16.4189	-2.23029
-16.4171	-2.81712
-16.4153	-3.05388
-16.4135	-3.14243
-16.4116	-3.31447
-16.4098	-3.21661
-16.408	-3.07054
-16.4062	-3.27292
-16.4044	-3.75476
-16.4026	-4.22942
-16.4008	-4.06765
-16.399	-3.0331
-16.3972	-1.80416
-16.3954	-0.734559
-16.3936	-0.202016
-16.3918	-0.850302
-16.39	-2.48491
-16.3882	-4.02966
-16.3864	-4.619
-16.3845	-4.72762
-16.3827	-4.89841
-16.3809	-4.77282
-16.3791	-4.23443
-16.3773	-3.72091
-16.3755	-3.71339
-16.3737	-4.23926
-16.3719	-4.77913
-16.3701	-5.14881
-16.3683	-5.14719
-16.3665	-4.71053
-16.3647	-4.24251
-16.3629	-4.17006
-16.3611	-4.32652
-16.3593	-4.37935
-16.3575	-4.35124
-16.3556	-4.41077
-16.3538	-4.85127
-16.352	-5.37094
-16.3502	-5.98523
-16.3484	-6.42424
-16.3466	-6.16243
-16.3448	-5.51514
-16.343	-4.68106
-16.3412	-4.07793
-16.3394	-4.41207
-16.3376	-5.3733
-16.3358	-6.12407
-16.334	-6.42275
-16.3322	-5.93292
-16.3304	-4.43684
-16.3285	-2.80641
-16.3267	-2.04565
-16.3249	-1.7476
-16.3231	-1.08641
-16.3213	-0.150193
-16.3195	0.520006
-16.3177	0.698138
-16.3159	0.768961
-16.3141	1.02719
-16.3123	1.37629
-16.3105	1.43129
-16.3087	1.01009
-16.3069	0.236163
-16.3051	-0.661697
-16.3033	-1.10486
-16.3014	-1.06955
-16.2996	-0.777788
-16.2978	-0.45867
-16.296	-0.528901
-16.2942	-0.796211
-16.2924	-1.14204
-16.2906	-1.69591
-16.2888	-2.02109
-16.287	-2.18406
-16.2852	-2.23202
-16.2834	-2.16684
-16.2816	-2.47392
-16.2798	-3.04717
-16.278	-3.15834
-16.2762	-2.46366
-16.2743	-1.55684
-16.2725	-1.40056
-16.2707	-1.58234
-16.2689	-1.52716
-16.2671	-1.21904
-16.2653	-0.722293
-16.2635	-0.52493
-16.2617	-0.678725
-16.2599	-1.18675
-16.2581	-1.67125
-16.2563	-1.90104
-16.2545	-1.88913
-16.2527	-1.54733
-16.2509	-1.01856
-16.2491	-0.580396
-16.2472	-0.867945
-16.2454	-1.90995
-16.2436	-2.69895
-16.2418	-2.4718
-16.24	-1.67159
-16.2382	-1.16806
-16.2364	-1.13983
-16.2346	-0.970838
-16.2328	-0.536839
-16.231	-0.236282
-16.2292	-0.060565
-16.2274	0.526576
-16.2256	1.04725
-16.2238	0.678533
-16.222	-0.202153
-16.2201	-0.977951
-16.2183	-1.34905
-16.2165	-1.13815
-16.2147	-0.885555
-16.2129	-1.05215
-16.2111	-1.6403
-16.2093	-1.94942
-16.2075	-1.70104
-16.2057	-1.5099
-16.2039	-1.44336
-16.2021	-1.43043
-16.2003	-1.31756
-16.1985	-0.987958
-16.1967	-0.734472
-16.1949	-0.829604
-16.193	-1.40385
-16.1912	-2.19883
-16.1894	-2.59618
-16.1876	-2.75829
-16.1858	-3.23249
-16.184	-3.49238
-16.1822	-3.27937
-16.1804	-2.92924
-16.1786	-2.6487
-16.1768	-2.34945
-16.175	-1.62551
-16.1732	-0.559316
-16.1714	0.116625
-16.1696	-0.0359426
-16.1678	-0.576012
-16.1659	-0.934854
-16.1641	-1.10271
-16.1623	-1.10461
-16.1605	-0.695463
-16.1587	-0.232679
-16.1569	-0.35046
-16.1551	-0.979992
-16.1533	-1.31133
-16.1515	-0.997854
-16.1497	-0.75024
-16.1479	-1.13743
-16.1461	-1.49461
-16.1443	-1.09834
-16.1425	-0.476665
-16.1407	0.0715951
-16.1388	0.865529
-16.137	1.51863
-16.1352	1.81051
-16.1334	2.12044
-16.1316	2.37075
-16.1298	1.96874
-16.128	0.798508
-16.1262	-0.44973
-16.1244	-1.08926
-16.1226	-1.35117
-16.1208	-1.32442
-16.119	-0.824895
-16.1172	0.00999664
-16.1154	0.552627
-16.1136	0.61269
-16.1117	0.25558
-16.1099	-0.232187
-16.1081	-0.374579
-16.1063	-0.166948
-16.1045	-0.101621
-16.1027	-0.358379
-16.1009	-0.934564
-16.0991	-1.38915
-16.0973	-1.35741
-16.0955	-1.0913
-16.0937	-1.09535
-16.0919	-1.74237
-16.0901	-2.70117
-16.0883	-3.51595
-16.0865	-3.81131
-16.0847	-3.59502
-16.0828	-3.1073
-16.081	-2.33823
-16.0792	-1.43862
-16.0774	-1.0751
-16.0756	-1.57582
-16.0738	-2.42478
-16.072	-2.9314
-16.0702	-2.94898
-16.0684	-2.88336
-16.0666	-2.70331
-16.0648	-2.63525
-16.063	-2.89954
-16.0612	-2.99566
-16.0594	-2.59851
-16.0576	-1.74163
-16.0557	-0.703026
-16.0539	-0.45221
-16.0521	-1.24747
-16.0503	-2.47538
-16.0485	-3.69076
-16.0467	-4.71331
-16.0449	-5.34367
-16.0431	-5.12206
-16.0413	-4.14472
-16.0395	-3.26977
-16.0377	-3.32488
-16.0359	-3.83676
-16.0341	-3.85002
-16.0323	-3.65218
-16.0305	-3.50883
-16.0286	-2.87923
-16.0268	-1.8423
-16.025	-0.804183
-16.0232	0.127343
-16.0214	0.61425
-16.0196	0.159877
-16.0178	-0.880073
-16.016	-1.67344
-16.0142	-2.10855
-16.0124	-2.21478
-16.0106	-1.79851
-16.0088	-1.2301
-16.007	-0.930342
-16.0052	-0.552517
-16.0034	-0.00129915
-16.0015	0.54435
-15.9997	0.377559
-15.9979	-0.729147
-15.9961	-1.69494
-15.9943	-1.58779
-15.9925	-0.952757
-15.9907	-0.490659
-15.9889	-0.131521
-15.9871	-0.121864
-15.9853	-0.687811
-15.9835	-1.36995
-15.9817	-1.51638
-15.9799	-1.30891
-15.9781	-1.15526
-15.9763	-1.03533
-15.9744	-1.00279
-15.9726	-0.974285
-15.9708	-0.934833
-15.969	-0.911699
-15.9672	-0.882931
-15.9654	-1.12339
-15.9636	-1.44484
-15.9618	-1.60526
-15.96	-1.39516
-15.9582	-0.663157
-15.9564	-0.0238833
-15.9546	-0.061991
-15.9528	-0.808656
-15.951	-1.68096
-15.9492	-2.26618
-15.9473	-2.6802
-15.9455	-2.88612
-15.9437	-2.77004
-15.9419	-2.28008
-15.9401	-1.75186
-15.9383	-1.4441
-15.9365	-1.1187
-15.9347	-0.570069
-15.9329	0.262517
-15.9311	1.09584
-15.9293	0.740847
-15.9275	-0.606372
-15.9257	-1.68147
-15.9239	-1.86825
-15.9221	-1.52059
-15.9202	-1.18738
-15.9184	-1.28741
-15.9166	-1.9431
-15.9148	-2.63984
-15.913	-2.65559
-15.9112	-2.0758
-15.9094	-1.19356
-15.9076	-0.205492
-15.9058	0.806867
-15.904	1.32852
-15.9022	0.864992
-15.9004	-0.447108
-15.8986	-1.88055
-15.8968	-2.4696
-15.895	-2.04386
-15.8931	-1.44483
-15.8913	-0.957467
-15.8895	-0.544305
-15.8877	-0.348518
-15.8859	-0.427005
-15.8841	-0.536281
-15.8823	-0.367557
-15.8805	-0.237444
-15.8787	-0.290464
-15.8769	-0.230623
-15.8751	0.209851
-15.8733	0.906124
-15.8715	1.39016
-15.8697	1.39135
-15.8679	0.909469
-15.866	-0.0604437
-15.8642	-0.814235
-15.8624	-1.20014
-15.8606	-1.52122
-15.8588	-1.77483
-15.857	-1.71838
-15.8552	-1.29812
-15.8534	-0.818374
-15.8516	-0.731023
-15.8498	-1.28941
-15.848	-1.99014
-15.8462	-2.38029
-15.8444	-2.50952
-15.8426	-2.14094
-15.8408	-1.41966
-15.8389	-1.16181
-15.8371	-1.66989
-15.8353	-2.61611
-15.8335	-3.85233
-15.8317	-4.65113
-15.8299	-4.58909
-15.8281	-4.2261
-15.8263	-3.91558
-15.8245	-3.39708
-15.8227	-2.48967
-15.8209	-1.7063
-15.8191	-1.31859
-15.8173	-1.22265
-15.8155	-1.50632
-15.8137	-1.66337
-15.8118	-1.65953
-15.81	-1.94706
-15.8082	-2.55312
-15.8064	-3.17609
-15.8046	-3.3312
-15.8028	-2.89079
-15.801	-1.95998
-15.7992	-0.822018
-15.7974	0.111534
-15.7956	0.929308
-15.7938	1.74219
-15.792	2.1725
-15.7902	2.10149
-15.7884	1.70686
-15.7866	0.76336
-15.7848	-0.666521
-15.7829	-1.80406
-15.7811	-2.43867
-15.7793	-2.37241
-15.7775	-1.78756
-15.7757	-1.36585
-15.7739	-1.32884
-15.7721	-1.66014
-15.7703	-2.44052
-15.7685	-3.36887
-15.7667	-3.81132
-15.7649	-3.90551
-15.7631	-4.09361
-15.7613	-4.2702
-15.7595	-3.97418
-15.7577	-3.22734
-15.7558	-2.57347
-15.754	-2.34277
-15.7522	-2.2816
-15.7504	-1.88353
-15.7486	-1.45564
-15.7468	-1.64878
-15.745	-1.96132
-15.7432	-1.88215
-15.7414	-1.76522
-15.7396	-1.74516
-15.7378	-1.99994
-15.736	-2.43934
-15.7342	-2.49767
-15.7324	-1.91677
-15.7306	-0.947552
-15.7287	-0.221655
-15.7269	-0.300967
-15.7251	-1.29835
-15.7233	-2.75382
-15.7215	-3.80056
-15.7197	-3.84365
-15.7179	-3.2917
-15.7161	-3.27672
-15.7143	-3.59225
-15.7125	-3.38422
-15.7107	-2.50607
-15.7089	-1.37545
-15.7071	-0.836824
-15.7053	-1.27322
-15.7035	-2.03826
-15.7016	-2.24421
-15.6998	-1.61211
-15.698	-1.00793
-15.6962	-1.25105
-15.6944	-1.87645
-15.6926	-2.41362
-15.6908	-2.89553
-15.689	-3.31323
-15.6872	-3.51493
-15.6854	-3.46729
-15.6836	-3.21143
-15.6818	-3.26867
-15.68	-3.74612
-15.6782	-4.30692
-15.6764	-4.70457
-15.6745	-4.77853
-15.6727	-4.43369
-15.6709	-3.56636
-15.6691	-2.33127
-15.6673	-1.28759
-15.6655	-0.588071
-15.6637	0.164518
-15.6619	0.441891
-15.6601	-0.388093
-15.6583	-1.89123
-15.6565	-3.17517
-15.6547	-3.57808
-15.6529	-2.88379
-15.6511	-1.71204
-15.6493	-1.08235
-15.6474	-0.95938
-15.6456	-1.02937
-15.6438	-1.29299
-15.642	-1.31248
-15.6402	-0.757074
-15.6384	0.141316
-15.6366	0.931813
-15.6348	1.1908
-15.633	1.09454
-15.6312	0.951175
-15.6294	0.738327
-15.6276	0.368873
-15.6258	0.214523
-15.624	0.558274
-15.6222	1.1888
-15.6203	1.58575
-15.6185	1.47466
-15.6167	1.40815
-15.6149	1.32384
-15.6131	0.719081
-15.6113	-0.201797
-15.6095	-1.20319
-15.6077	-2.06976
-15.6059	-2.84027
-15.6041	-3.64056
-15.6023	-4.34276
-15.6005	-5.0566
-15.5987	-5.52401
-15.5969	-5.72856
-15.5951	-5.74781
-15.5932	-5.31995
-15.5914	-4.26718
-15.5896	-2.85543
-15.5878	-1.77917
-15.586	-1.54606
-15.5842	-1.84352
-15.5824	-2.5466
-15.5806	-3.31382
-15.5788	-3.52316
-15.577	-3.10297
-15.5752	-2.42752
-15.5734	-1.89776
-15.5716	-1.74105
-15.5698	-1.85077
-15.568	-2.25325
-15.5661	-2.93115
-15.5643	-3.33423
-15.5625	-3.54062
-15.5607	-3.89495
-15.5589	-4.42749
-15.5571	-4.57319
-15.5553	-4.11821
-15.5535	-3.82435
-15.5517	-4.16735
-15.5499	-4.82024
-15.5481	-4.82526
-15.5463	-3.75641
-15.5445	-2.65877
-15.5427	-2.4421
-15.5409	-2.47364
-15.539	-2.01147
-15.5372	-1.40864
-15.5354	-1.06862
-15.5336	-1.01709
-15.5318	-1.18055
-15.53	-1.23563
-15.5282	-1.39753
-15.5264	-1.76814
-15.5246	-2.01231
-15.5228	-2.14237
-15.521	-2.36028
-15.5192	-2.58776
-15.5174	-2.40821
-15.5156	-2.31356
-15.5138	-2.36365
-15.512	-2.20408
-15.5101	-2.12363
-15.5083	-2.3031
-15.5065	-2.98777
-15.5047	-3.66022
-15.5029	-3.97218
-15.5011	-4.10442
-15.4993	-3.95481
-15.4975	-3.33063
-15.4957	-2.74415
-15.4939	-2.37411
-15.4921	-1.86271
-15.4903	-1.73409
-15.4885	-2.63515
-15.4867	-3.66088
-15.4849	-3.54575
-15.483	-2.33131
-15.4812	-0.906179
-15.4794	-0.267836
-15.4776	-0.259785
-15.4758	-0.312782
-15.474	-0.628681
-15.4722	-1.07151
-15.4704	-1.20811
-15.4686	-1.45347
-15.4668	-2.27326
-15.465	-3.35788
-15.4632	-3.84573
-15.4614	-3.64811
-15.4596	-3.46122
-15.4578	-4.15848
-15.4559	-5.38196
-15.4541	-6.24739
-15.4523	-6.64246
-15.4505	-6.96214
-15.4487	-7.62218
-15.4469	-8.11685
-15.4451	-7.76263
-15.4433	-6.53645
-15.4415	-5.18237
-15.4397	-3.98199
-15.4379	-2.82197
-15.4361	-1.65132
-15.4343	-0.389017
-15.4325	0.180984
-15.4307	-0.251912
-15.4288	-1.25423
-15.427	-2.46767
-15.4252	-3.73414
-15.4234	-4.53642
-15.4216	-4.64371
-15.4198	-4.44932
-15.418	-4.3126
-15.4162	-3.98763
-15.4144	-3.15221
-15.4126	-1.74545
-15.4108	-0.436529
-15.409	0.0217135
-15.4072	-0.244448
-15.4054	-0.680379
-15.4036	-1.05695
-15.4017	-1.47246
-15.3999	-1.84781
-15.3981	-1.79803
-15.3963	-1.41706
-15.3945	-1.32492
-15.3927	-1.78425
-15.3909	-2.41417
-15.3891	-2.64571
-15.3873	-2.13917
-15.3855	-1.46941
-15.3837	-1.71685
-15.3819	-2.72473
-15.3801	-3.97777
-15.3783	-5.08838
-15.3765	-5.50312
-15.3746	-5.41658
-15.3728	-4.99986
-15.371	-4.61459
-15.3692	-4.53836
-15.3674	-4.70075
-15.3656	-4.86596
-15.3638	-4.76892
-15.362	-4.99645
-15.3602	-5.36249
-15.3584	-5.47744
-15.3566	-5.70285
-15.3548	-5.98278
-15.353	-6.00847
-15.3512	-5.99873
-15.3494	-6.27153
-15.3475	-6.09144
-15.3457	-5.09266
-15.3439	-4.38796
-15.3421	-4.72635
-15.3403	-5.22367
-15.3385	-5.20853
-15.3367	-4.69271
-15.3349	-3.58712
-15.3331	-2.23069
-15.3313	-1.55074
-15.3295	-2.03651
-15.3277	-2.76711
-15.3259	-2.90381
-15.3241	-2.49899
-15.3223	-2.05547
-15.3204	-1.94232
-15.3186	-2.34896
-15.3168	-2.83744
-15.315	-3.06024
-15.3132	-2.89689
-15.3114	-2.16998
-15.3096	-1.52477
-15.3078	-1.78531
-15.306	-2.6127
-15.3042	-3.07107
-15.3024	-2.67701
-15.3006	-2.07257
-15.2988	-1.55251
-15.297	-1.12175
-15.2952	-0.621015
-15.2933	-0.0104988
-15.2915	0.0217234
-15.2897	-0.670651
-15.2879	-1.43823
-15.2861	-1.9851
-15.2843	-2.45227
-15.2825	-2.59055
-15.2807	-2.30633
-15.2789	-2.27511
-15.2771	-2.59583
-15.2753	-2.85112
-15.2735	-3.1858
-15.2717	-3.69373
-15.2699	-4.10512
-15.2681	-4.11075
-15.2662	-3.67926
-15.2644	-3.03874
-15.2626	-2.49892
-15.2608	-2.27678
-15.259	-2.20858
-15.2572	-2.09553
-15.2554	-1.89327
-15.2536	-1.88948
-15.2518	-2.53155
-15.25	-3.33012
-15.2482	-3.80311
-15.2464	-3.91893
-15.2446	-3.91663
-15.2428	-3.94036
-15.241	-4.18549
-15.2391	-4.9706
-15.2373	-5.48608
-15.2355	-5.21271
-15.2337	-4.48927
-15.2319	-3.68454
-15.2301	-2.9759
-15.2283	-3.03641
-15.2265	-4.07625
-15.2247	-4.60379
-15.2229	-4.2703
-15.2211	-3.92483
-15.2193	-3.7689
-15.2175	-3.6127
-15.2157	-3.51549
-15.2139	-3.36093
-15.2121	-3.43222
-15.2102	-3.60849
-15.2084	-3.25446
-15.2066	-2.77546
-15.2048	-2.52927
-15.203	-2.51323
-15.2012	-2.57651
-15.1994	-2.33158
-15.1976	-1.79052
-15.1958	-1.11185
-15.194	0.0314953
-15.1922	1.06256
-15.1904	1.53761
-15.1886	1.77925
-15.1868	1.42667
-15.185	0.459585
-15.1831	-0.565661
-15.1813	-1.53982
-15.1795	-2.79156
-15.1777	-4.18395
-15.1759	-5.2323
-15.1741	-5.59537
-15.1723	-5.36078
-15.1705	-4.90868
-15.1687	-4.42416
-15.1669	-3.90048
-15.1651	-2.90907
-15.1633	-1.75765
-15.1615	-1.14949
-15.1597	-1.11549
-15.1579	-1.25242
-15.156	-1.41518
-15.1542	-1.80052
-15.1524	-2.58396
-15.1506	-3.43823
-15.1488	-4.01857
-15.147	-4.35654
-15.1452	-4.59047
-15.1434	-4.86953
-15.1416	-4.65189
-15.1398	-3.68592
-15.138	-2.46565
-15.1362	-1.86961
-15.1344	-2.35896
-15.1326	-3.28589
-15.1308	-3.93366
-15.1289	-4.12293
-15.1271	-4.06674
-15.1253	-3.63493
-15.1235	-2.50902
-15.1217	-0.93572
-15.1199	0.250166
-15.1181	0.730771
-15.1163	0.990729
-15.1145	1.06498
-15.1127	1.0362
-15.1109	0.718946
-15.1091	-0.048436
-15.1073	-0.920258
-15.1055	-1.92401
-15.1037	-2.67906
-15.1018	-2.96042
-15.1	-2.82637
-15.0982	-1.9292
-15.0964	-0.628867
-15.0946	-0.129912
-15.0928	-0.949772
-15.091	-1.72846
-15.0892	-1.43588
-15.0874	-0.816913
-15.0856	-0.548971
-15.0838	-0.933184
-15.082	-1.48865
-15.0802	-1.20349
-15.0784	-0.640707
-15.0766	-1.16745
-15.0747	-2.0684
-15.0729	-2.55389
-15.0711	-2.84574
-15.0693	-2.82758
-15.0675	-2.40131
-15.0657	-1.59218
-15.0639	-0.797613
-15.0621	-0.713767
-15.0603	-1.26164
-15.0585	-1.71143
-15.0567	-1.64811
-15.0549	-1.3008
-15.0531	-1.17824
-15.0513	-1.15709
-15.0495	-0.757623
-15.0476	-0.0354104
-15.0458	0.41255
-15.044	0.158448
-15.0422	-0.640587
-15.0404	-1.45519
-15.0386	-2.23141
-15.0368	-2.9639
-15.035	-3.09524
-15.0332	-2.27693
-15.0314	-1.13764
-15.0296	-0.658113
-15.0278	-0.625447
-15.026	-0.320338
-15.0242	0.466345
-15.0224	1.4765
-15.0205	2.29488
-15.0187	2.70259
-15.0169	2.35432
-15.0151	1.19153
-15.0133	-0.122728
-15.0115	-0.917398
-15.0097	-1.1226
-15.0079	-0.832372
-15.0061	-0.55245
-15.0043	-0.921322
-15.0025	-1.84936
-15.0007	-2.66133
-14.9989	-3.49338
-14.9971	-4.31206
-14.9953	-4.78289
-14.9934	-5.31326
-14.9916	-5.70517
-14.9898	-5.47994
-14.988	-4.94413
-14.9862	-4.57932
-14.9844	-4.50489
-14.9826	-4.38251
-14.9808	-4.27177
-14.979	-4.17431
-14.9772	-3.92122
-14.9754	-3.51703
-14.9736	-2.80177
-14.9718	-2.16984
-14.97	-1.8765
-14.9682	-1.61693
-14.9663	-1.62556
-14.9645	-2.0968
-14.9627	-2.2671
-14.9609	-1.77954
-14.9591	-1.46316
-14.9573	-1.64783
-14.9555	-1.91463
-14.9537	-2.15773
-14.9519	-2.71515
-14.9501	-3.57995
-14.9483	-4.14226
-14.9465	-3.78157
-14.9447	-3.27532
-14.9429	-3.01378
-14.9411	-2.49293
-14.9393	-1.98686
-14.9374	-1.6379
-14.9356	-1.53699
-14.9338	-1.62059
-14.932	-1.28225
-14.9302	-0.332721
-14.9284	0.386739
-14.9266	-0.156036
-14.9248	-1.59559
-14.923	-2.68518
-14.9212	-3.49282
-14.9194	-4.272
-14.9176	-4.71986
-14.9158	-5.03418
-14.914	-5.66486
-14.9122	-6.19226
-14.9103	-6.08171
-14.9085	-5.56835
-14.9067	-4.74387
-14.9049	-4.05904
-14.9031	-3.51494
-14.9013	-2.90497
-14.8995	-2.36143
-14.8977	-1.99463
-14.8959	-1.64073
-14.8941	-1.17782
-14.8923	-0.38644
-14.8905	0.596839
-14.8887	1.19759
-14.8869	1.35412
-14.8851	1.02658
-14.8832	0.129586
-14.8814	-0.847667
-14.8796	-1.5821
-14.8778	-2.24899
-14.876	-2.81909
-14.8742	-3.52182
-14.8724	-4.22945
-14.8706	-4.31586
-14.8688	-4.14727
-14.867	-3.851
-14.8652	-2.9389
-14.8634	-2.04062
-14.8616	-1.75504
-14.8598	-2.02583
-14.858	-2.75906
-14.8561	-3.16669
-14.8543	-2.4842
-14.8525	-1.17528
-14.8507	0.333204
-14.8489	1.67792
-14.8471	2.39702
-14.8453	2.28416
-14.8435	1.59061
-14.8417	0.955137
-14.8399	0.756182
-14.8381	0.636098
-14.8363	-0.0241205
-14.8345	-0.771937
-14.8327	-1.16008
-14.8309	-1.22062
-14.829	-1.17314
-14.8272	-1.17893
-14.8254	-1.15851
-14.8236	-1.0592
-14.8218	-0.485582
-14.82	0.0174937
-14.8182	-0.342437
-14.8164	-1.084
-14.8146	-1.57243
-14.8128	-1.40786
-14.811	-1.19219
-14.8092	-1.50651
-14.8074	-2.18228
-14.8056	-2.79051
-14.8038	-2.53594
-14.8019	-2.0063
-14.8001	-1.65203
-14.7983	-1.04696
-14.7965	-0.176165
-14.7947	0.350066
-14.7929	0.3324
-14.7911	0.343972
-14.7893	0.409231
-14.7875	0.282008
[truncated: 129,072 more rows]

## Sheet: Fig. 1f
Frequency (ppm)	Intensity
-2.15617	10.6548
-2.15593	10.6548
-2.15569	11.63
-2.15544	12.6053
-2.1552	12.3615
-2.15495	12.1176
-2.15471	11.8738
-2.15446	11.63
-2.15422	12.783
-2.15397	13.9361
-2.15373	15.0891
-2.15348	16.2421
-2.15324	16.7856
-2.15299	17.3291
-2.15275	17.8726
-2.1525	18.4161
-2.15226	19.0079
-2.15201	19.5996
-2.15177	19.5412
-2.15153	17.5323
-2.15128	16.5799
-2.15104	18.8784
-2.15079	20.3235
-2.15055	19.8181
-2.1503	18.0529
-2.15006	16.2878
-2.14981	14.4008
-2.14957	12.5138
-2.14932	13.065
-2.14908	13.6161
-2.14883	14.1672
-2.14859	14.7183
-2.14834	14.0466
-2.1481	13.3748
-2.14786	12.703
-2.14761	12.0313
-2.14737	10.2217
-2.14712	8.4122
-2.14688	9.85348
-2.14663	11.2948
-2.14639	12.9189
-2.14614	14.5431
-2.1459	14.2167
-2.14565	13.8904
-2.14541	13.1983
-2.14516	12.5062
-2.14492	11.8141
-2.14467	11.1221
-2.14443	12.0148
-2.14418	12.9075
-2.14394	10.5494
-2.1437	8.19124
-2.14345	7.37726
-2.14321	6.56329
-2.14296	7.69981
-2.14272	8.83633
-2.14247	8.9976
-2.14223	9.15887
-2.14198	9.32014
-2.14174	9.48142
-2.14149	10.1303
-2.14125	10.7792
-2.141	11.4281
-2.14076	12.077
-2.14051	13.0878
-2.14027	14.0986
-2.14002	13.1589
-2.13978	12.2192
-2.13954	10.2636
-2.13929	8.30807
-2.13905	6.35249
-2.1388	4.39691
-2.13856	5.77343
-2.13831	7.14996
-2.13807	8.52648
-2.13782	9.90301
-2.13758	10.9138
-2.13733	11.9246
-2.13709	10.9849
-2.13684	10.0452
-2.1366	9.26554
-2.13635	8.48585
-2.13611	7.70616
-2.13586	6.92646
-2.13562	7.48774
-2.13538	8.04902
-2.13513	8.61029
-2.13489	9.17157
-2.13464	9.103
-2.1344	9.03443
-2.13415	8.96585
-2.13391	8.89728
-2.13366	9.8446
-2.13342	10.7919
-2.13317	11.7392
-2.13293	12.6865
-2.13268	10.3233
-2.13244	7.96013
-2.13219	8.84776
-2.13195	9.73539
-2.1317	11.2325
-2.13146	12.7297
-2.13122	14.2269
-2.13097	15.724
-2.13073	14.4174
-2.13048	13.1107
-2.13024	11.804
-2.12999	10.4973
-2.12975	9.75951
-2.1295	9.02173
-2.12926	10.2344
-2.12901	11.4472
-2.12877	12.863
-2.12852	14.2789
-2.12828	13.7443
-2.12803	13.2097
-2.12779	13.0815
-2.12754	12.9532
-2.1273	12.8249
-2.12706	12.6967
-2.12681	12.1621
-2.12657	11.6275
-2.12632	11.0929
-2.12608	10.5583
-2.12583	11.9335
-2.12559	13.3088
-2.12534	12.7335
-2.1251	12.1583
-2.12485	11.6986
-2.12461	11.2389
-2.12436	10.7792
-2.12412	10.3195
-2.12387	10.8757
-2.12363	11.4319
-2.12338	11.9881
-2.12314	12.5443
-2.1229	11.0078
-2.12265	9.47126
-2.12241	7.93473
-2.12216	6.3982
-2.12192	8.15315
-2.12167	9.90809
-2.12143	8.4122
-2.12118	6.91631
-2.12094	6.30423
-2.12069	5.69216
-2.12045	5.08009
-2.1202	4.46802
-2.11996	4.79057
-2.11971	5.11311
-2.11947	5.43565
-2.11922	5.7582
-2.11898	5.75566
-2.11874	5.75312
-2.11849	5.75058
-2.11825	5.74804
-2.118	5.13597
-2.11776	4.52389
-2.11751	5.86232
-2.11727	7.20075
-2.11702	8.78807
-2.11678	10.3754
-2.11653	11.9627
-2.11629	13.55
-2.11604	11.9678
-2.1158	10.3856
-2.11555	8.80331
-2.11531	7.22107
-2.11507	7.42679
-2.11482	7.6325
-2.11458	9.78872
-2.11433	11.9449
-2.11409	13.0853
-2.11384	14.2256
-2.1136	13.4154
-2.11335	12.6053
-2.11311	10.8224
-2.11286	9.03951
-2.11262	9.20713
-2.11237	9.37475
-2.11213	10.6395
-2.11188	11.9043
-2.11164	9.91825
-2.11139	7.93219
-2.11115	7.49028
-2.11091	7.04837
-2.11066	6.60646
-2.11042	6.16455
-2.11017	6.00709
-2.10993	5.84963
-2.10968	5.69216
-2.10944	5.5347
-2.10919	6.7563
-2.10895	7.97791
-2.1087	9.19951
-2.10846	10.4211
-2.10821	10.383
-2.10797	10.3449
-2.10772	10.3068
-2.10748	10.2687
-2.10723	7.28456
-2.10699	4.3004
-2.10675	4.56707
-2.1065	4.83374
-2.10626	5.70994
-2.10601	6.58614
-2.10577	7.46234
-2.10552	8.33854
-2.10528	7.1779
-2.10503	6.01725
-2.10479	4.8566
-2.10454	3.69595
-2.1043	3.67309
-2.10405	3.65023
-2.10381	3.62738
-2.10356	3.60452
-2.10332	4.02865
-2.10307	4.45278
-2.10283	4.87691
-2.10259	5.30105
-2.10234	4.38421
-2.1021	3.46737
-2.10185	2.55054
-2.10161	1.6337
-2.10136	2.02228
-2.10112	2.41085
-2.10087	4.74993
-2.10063	7.08901
-2.10038	6.54297
-2.10014	5.99693
-2.09989	5.45089
-2.09965	4.90485
-2.0994	5.90296
-2.09916	6.90107
-2.09891	7.89917
-2.09867	8.89728
-2.09843	9.32649
-2.09818	9.75571
-2.09794	8.23442
-2.09769	6.71313
-2.09745	6.10868
-2.0972	5.50422
-2.09696	5.63121
-2.09671	7.7087
-2.09647	10.7208
-2.09622	11.7824
-2.09598	10.8122
-2.09573	7.89156
-2.09549	5.39756
-2.09524	6.15439
-2.095	8.21156
-2.09475	10.2687
-2.09451	9.8065
-2.09427	9.34427
-2.09402	8.88204
-2.09378	8.41982
-2.09353	9.52332
-2.09329	10.6268
-2.09304	10.9989
-2.0928	9.42046
-2.09255	7.8014
-2.09231	8.13283
-2.09206	8.46426
-2.09182	6.84519
-2.09157	5.45978
-2.09133	6.02487
-2.09108	8.41855
-2.09084	8.86173
-2.09059	8.20775
-2.09035	7.55377
-2.09011	8.72839
-2.08986	9.90301
-2.08962	8.81728
-2.08937	7.73155
-2.08913	4.81723
-2.08888	1.90291
-2.08864	-0.198703
-2.08839	-0.349816
-2.08815	-0.379023
-2.0879	-2.35873
-2.08766	-3.41398
-2.08741	-2.51873
-2.08717	-2.84255
-2.08692	-3.16636
-2.08668	-2.88064
-2.08643	-2.59492
-2.08619	-0.480611
-2.08595	1.6337
-2.0857	4.20389
-2.08546	4.82358
-2.08521	3.4115
-2.08497	1.99942
-2.08472	2.00958
-2.08448	3.97024
-2.08423	5.9309
-2.08399	5.94106
-2.08374	5.49407
-2.0835	5.04708
-2.08325	4.47818
-2.08301	3.90928
-2.08276	4.31564
-2.08252	4.72199
-2.08227	3.17785
-2.08203	1.6337
-2.08179	4.28516
-2.08154	6.93662
-2.0813	8.73474
-2.08105	8.58236
-2.08081	7.73917
-2.08056	6.89599
-2.08032	5.9309
-2.08007	4.96581
-2.07983	4.96581
-2.07958	4.96581
-2.07934	4.96581
-2.07909	4.96581
-2.07885	3.38102
-2.0786	1.79624
-2.07836	2.16196
-2.07812	2.52768
-2.07787	2.95816
-2.07763	3.38864
-2.07738	3.81912
-2.07714	4.24961
-2.07689	5.28962
-2.07665	6.32963
-2.0764	6.5163
-2.07616	4.75247
-2.07591	4.34992
-2.07567	3.94738
-2.07542	3.42293
-2.07518	2.89848
-2.07493	3.87754
-2.07469	4.8566
-2.07444	2.58482
-2.0742	0.313049
-2.07396	-0.996173
-2.07371	-2.3054
-2.07347	-0.363784
-2.07322	3.52833
-2.07298	5.9982
-2.07273	5.21724
-2.07249	4.43628
-2.07224	3.65531
-2.072	3.19435
-2.07175	2.7334
-2.07151	2.27244
-2.07126	1.81148
-2.07102	-0.234259
-2.07077	-2.28
-2.07053	-2.17206
-2.07028	-0.113623
-2.07004	1.21782
-2.0698	2.54927
-2.06955	4.00262
-2.06931	5.45597
-2.06906	5.52772
-2.06882	5.59946
-2.06857	5.67121
-2.06833	5.74296
-2.06808	6.63249
-2.06784	7.52203
-2.06759	6.46106
-2.06735	5.4001
-2.0671	6.12709
-2.06686	6.85408
-2.06661	7.45917
-2.06637	8.06426
-2.06612	7.95124
-2.06588	5.88772
-2.06564	1.8737
-2.06539	-0.189814
-2.06515	2.13529
-2.0649	4.4604
-2.06466	5.48518
-2.06441	3.25912
-2.06417	0.555592
-2.06392	-2.14793
-2.06368	-3.10414
-2.06343	-4.06034
-2.06319	-4.20383
-2.06294	-4.34733
-2.0627	-4.49082
-2.06245	-4.63431
-2.06221	-2.62476
-2.06196	-0.615216
-2.06172	1.39433
-2.06148	3.40388
-2.06123	2.32514
-2.06099	1.24639
-2.06074	0.167651
-2.0605	-0.911093
-2.06025	-1.48189
-2.06001	-2.05269
-2.05976	-2.62349
-2.05952	-3.1943
-2.05927	-2.6273
-2.05903	-2.06031
-2.05878	-1.49332
-2.05854	-0.926331
-2.05829	1.73275
-2.05805	4.39183
-2.0578	7.05091
-2.05756	9.70999
-2.05732	9.52459
-2.05707	9.33919
-2.05683	7.20329
-2.05658	5.06739
-2.05634	2.54546
-2.05609	0.023522
-2.05585	-0.547914
-2.0556	-1.11935
-2.05536	-0.268545
-2.05511	0.582259
-2.05487	1.43306
-2.05462	2.28387
-2.05438	2.24831
-2.05413	2.21276
-2.05389	0.226699
-2.05364	-1.75936
-2.0534	-1.18538
-2.05316	-0.611407
-2.05291	-0.0374311
-2.05267	0.536544
-2.05242	0.460353
-2.05218	0.384161
-2.05193	0.30797
-2.05169	0.231779
-2.05144	-0.332038
-2.0512	-0.895854
-2.05095	-1.45967
-2.05071	-2.02349
-2.05046	-0.164417
-2.05022	1.69465
-2.04997	3.55372
-2.04973	5.41279
-2.04948	3.85849
-2.04924	2.30419
-2.049	0.74988
-2.04875	-0.804425
-2.04851	-0.616486
-2.04826	-0.428547
-2.04802	-0.240608
-2.04777	-0.0526694
-2.04753	0.500988
-2.04728	1.05465
-2.04704	1.6083
-2.04679	2.16196
-2.04655	0.254636
-2.0463	-1.65269
-2.04606	-1.60951
-2.04581	-1.56634
-2.04557	-1.15744
-2.04533	-0.748551
-2.04508	-0.339657
-2.04484	0.0692368
-2.04459	0.787976
-2.04435	1.50671
-2.0441	2.22545
-2.04386	2.94419
-2.04361	2.97213
-2.04337	3.00007
-2.04312	3.028
-2.04288	3.05594
-2.04263	4.29786
-2.04239	5.53978
-2.04214	3.53087
-2.0419	1.52195
-2.04165	-1.70602
-2.04141	-4.934
-2.04117	-3.61081
-2.04092	-2.28762
-2.04068	-0.923791
-2.04043	0.440035
-2.04019	1.68196
-2.03994	2.92388
-2.0397	2.13402
-2.03945	-0.606327
-2.03921	-4.07812
-2.03896	-4.29907
-2.03872	-0.770139
-2.03847	2.75879
-2.03823	3.24007
-2.03798	3.72135
-2.03774	2.41466
-2.03749	1.10798
-2.03725	-0.198703
-2.03701	-1.50539
-2.03676	-3.30477
-2.03652	-5.10416
-2.03627	-4.95305
-2.03603	-4.80193
-2.03578	-4.40701
-2.03554	-4.01208
-2.03529	-4.26732
-2.03505	-6.47307
-2.0348	-7.80515
-2.03456	-5.88639
-2.03431	-2.87048
-2.03407	-1.80507
-2.03382	-2.44635
-2.03358	-3.08763
-2.03333	-1.90031
-2.03309	-0.712995
-2.03285	1.221
-2.0326	3.15499
-2.03236	1.83815
-2.03211	0.521306
-2.03187	1.15496
-2.03162	1.78862
-2.03138	2.42228
-2.03113	3.05594
-2.03089	2.35117
-2.03064	1.6464
-2.0304	0.941629
-2.03015	0.236858
-2.02991	-1.80888
-2.02966	-3.85462
-2.02942	-2.64953
-2.02917	-1.44443
-2.02893	-2.85016
-2.02869	-4.2559
-2.02844	-5.66163
-2.0282	-7.06736
-2.02795	-6.15687
-2.02771	-5.24638
-2.02746	-4.3359
-2.02722	-3.42541
-2.02697	-1.63618
-2.02673	0.153047
-2.02648	3.77087
-2.02624	4.13786
-2.02599	0.888295
-2.02575	-2.36127
-2.0255	-3.66033
-2.02526	-3.0089
-2.02501	-2.78413
-2.02477	-2.55937
-2.02453	-2.2127
-2.02428	-1.86603
-2.02404	-1.92571
-2.02379	-1.98539
-2.02355	-0.0945747
-2.0233	1.79624
-2.02306	1.79116
-2.02281	1.78608
-2.02257	1.6591
-2.02232	1.53211
-2.02208	0.633053
-2.02183	-2.21651
-2.02159	-5.06606
-2.02134	-5.96512
-2.0211	-5.25908
-2.02085	-4.55304
-2.02061	-4.94416
-2.02037	-3.38477
-2.02012	-1.33776
-2.01988	-1.24126
-2.01963	-0.04759
-2.01939	1.14608
-2.01914	1.66418
-2.0189	0.231779
-2.01865	-0.103464
-2.01841	-0.438706
-2.01816	-1.50539
-2.01792	-2.57207
-2.01767	-3.63875
-2.01743	-4.70543
-2.01718	-5.26416
-2.01694	-5.8229
-2.01669	-3.25271
-2.01645	-0.682518
-2.01621	1.35941
-2.01596	1.45084
-2.01572	0.607656
-2.01547	-2.18603
-2.01523	-4.94289
-2.01498	-5.74925
-2.01474	-3.2235
-2.01449	-0.697757
-2.01425	-1.30094
-2.014	-1.90412
-2.01376	-2.5073
-2.01351	-3.11048
-2.01327	-1.86476
-2.01302	-0.619026
-2.01278	0.626704
-2.01253	1.87243
-2.01229	2.87435
-2.01205	3.87627
-2.0118	2.92768
-2.01156	1.9791
-2.01131	1.06861
-2.01107	0.158127
-2.01082	1.07623
-2.01058	1.99434
-2.01033	1.57148
-2.01009	-0.801885
-2.00984	-3.29715
-2.0096	-3.84192
-2.00935	-5.05718
-2.00911	-8.22293
-2.00886	-10.1696
-2.00862	-8.86548
-2.00838	-7.72388
-2.00813	-8.53277
-2.00789	-8.16325
-2.00764	-7.79372
-2.0074	-7.58038
-2.00715	-9.31755
-2.00691	-11.0547
-2.00666	-10.8414
-2.00642	-9.61215
-2.00617	-8.38293
-2.00593	-8.9823
-2.00568	-9.58168
-2.00544	-8.93151
-2.00519	-8.28134
-2.00495	-7.63118
-2.0047	-6.98101
-2.00446	-2.9581
-2.00422	1.0648
-2.00397	2.93403
-2.00373	2.85276
-2.00348	2.03752
-2.00324	1.22227
-2.00299	0.285113
-2.00275	-0.652042
-2.0025	-1.79237
-2.00226	-2.9327
-2.00201	-4.07304
-2.00177	-5.21337
-2.00152	-4.58606
-2.00128	-3.95875
-2.00103	-3.33144
-2.00079	-2.70413
-2.00054	-3.17398
-2.0003	-3.64382
-2.00006	-2.16317
-1.99981	-0.682518
-1.99957	-0.729503
-1.99932	-0.776488
-1.99908	-0.823473
-1.99883	-0.870457
-1.99859	-1.81142
-1.99834	-2.75239
-1.9981	-3.69335
-1.99785	-4.63431
-1.99761	-4.99622
-1.99736	-5.35813
-1.99712	-3.76954
-1.99687	-2.18095
-1.99663	-3.15239
-1.99638	-4.12383
-1.99614	-4.97336
-1.9959	-5.8229
-1.99565	-5.88766
-1.99541	-4.00192
-1.99516	-1.99428
-1.99492	-1.93714
-1.99467	-3.50541
-1.99443	-3.12318
-1.99418	-0.912363
-1.99394	-0.652042
-1.99369	-4.06923
-1.99345	-7.48641
-1.9932	-7.57149
-1.99296	-5.70607
-1.99271	-4.61273
-1.99247	-3.51938
-1.99222	-2.42603
-1.99198	-1.33269
-1.99174	-0.522516
-1.99149	-1.66285
-1.99125	-3.00636
-1.991	-2.39936
-1.99076	-1.75174
-1.99051	-4.35494
-1.99027	-8.05531
-1.99002	-9.80517
-1.98978	-8.88326
-1.98953	-7.96134
-1.98929	-6.91752
-1.98904	-5.87369
-1.9888	-5.76449
-1.98855	-5.65528
-1.98831	-5.54607
-1.98806	-5.43686
-1.98782	-4.44637
-1.98758	-3.45589
-1.98733	-2.4654
-1.98709	-1.47491
-1.98684	-0.321879
-1.9866	0.831151
-1.98635	3.08134
-1.98611	3.38102
-1.98586	0.582259
-1.98562	-2.21651
-1.98537	-2.53651
-1.98513	0.39432
-1.98488	1.49656
-1.98464	0.648292
-1.98439	0.978454
-1.98415	1.30862
-1.9839	1.60322
-1.98366	-0.0526694
-1.98342	-0.611407
-1.98317	-1.17014
-1.98293	-2.7854
-1.98268	-4.40066
-1.98244	-6.01592
-1.98219	-7.63118
-1.98195	-6.58481
-1.9817	-5.53845
-1.98146	-5.14226
-1.98121	-6.69656
-1.98097	-7.51943
-1.98072	-5.09146
-1.98048	-0.834901
-1.98023	0.170825
-1.97999	-1.95238
-1.97974	-4.07558
-1.9795	-4.24828
-1.97926	-2.47048
-1.97901	-1.09903
-1.97877	0.272414
-1.97852	-0.266005
-1.97828	-2.75493
-1.97803	-5.41654
-1.97779	-6.12767
-1.97754	-4.92892
-1.9773	-3.73018
-1.97705	-3.22223
-1.97681	-4.66479
-1.97656	-5.01019
-1.97632	-5.35559
-1.97607	-5.92195
-1.97583	-6.4883
-1.97559	-5.10416
-1.97534	-3.72002
-1.9751	-1.84825
-1.97485	0.023522
-1.97461	1.77338
-1.97436	3.52325
-1.97412	6.54297
-1.97387	7.61219
-1.97363	6.52773
-1.97338	5.44327
-1.97314	3.54611
-1.97289	1.64894
-1.97265	2.8807
-1.9724	4.11246
-1.97216	3.91182
-1.97191	1.76069
-1.97167	1.56005
-1.97143	3.30991
-1.97118	3.75944
-1.97094	4.20897
-1.97069	4.6585
-1.97045	5.10803
-1.9702	4.52136
-1.96996	1.98418
-1.96971	0.544163
-1.96947	-0.895854
-1.96922	0.630514
-1.96898	2.15688
-1.96873	2.95181
-1.96849	1.79624
-1.96824	-0.801885
-1.968	-1.44951
-1.96775	-2.01587
-1.96751	-4.53272
-1.96727	-7.74038
-1.96702	-7.69721
-1.96678	-7.65403
-1.96653	-7.61086
-1.96629	-6.12513
-1.96604	-4.63939
-1.9658	-3.15366
-1.96555	-1.66793
-1.96531	-0.344737
-1.96506	0.978454
-1.96482	-0.949188
-1.96457	-2.87683
-1.96433	-2.07428
-1.96408	-1.27173
-1.96384	-0.469182
-1.96359	0.333367
-1.96335	0.323208
-1.96311	0.313049
-1.96286	0.302891
-1.96262	0.292732
-1.96237	0.800674
-1.96213	1.30862
-1.96188	-0.13394
-1.96164	-1.5765
-1.96139	-3.01906
-1.96115	-4.46161
-1.9609	-3.95367
-1.96066	-3.44573
-1.96041	-2.47429
-1.96017	-1.50285
-1.95992	-0.531406
-1.95968	0.440035
-1.95943	-0.457754
-1.95919	-1.35554
-1.95895	-2.25333
-1.9587	-3.15112
-1.95846	-4.89209
-1.95821	-6.63307
-1.95797	-6.42354
-1.95772	-6.21402
-1.95748	-4.8667
-1.95723	-3.51938
-1.95699	-4.12256
-1.95674	-4.72574
-1.9565	-5.45337
-1.95625	-6.181
-1.95601	-6.90863
-1.95576	-7.63626
-1.95552	-8.68897
-1.95527	-9.74168
-1.95503	-10.5912
-1.95479	-11.4407
-1.95454	-13.0827
-1.9543	-11.4738
-1.95405	-7.14228
-1.95381	-2.8108
-1.95356	-1.64888
-1.95332	-0.486961
-1.95307	-1.27554
-1.95283	-2.06412
-1.95258	-5.13845
-1.95234	-8.21277
-1.95209	-8.03626
-1.95185	-7.85975
-1.9516	-5.04194
-1.95136	-2.22412
-1.95111	-2.65715
-1.95087	-3.09017
-1.95063	-4.67114
-1.95038	-6.25211
-1.95014	-7.83308
-1.94989	-9.41405
-1.94965	-8.06928
-1.9494	-6.7245
-1.94916	-5.37972
-1.94891	-4.03494
-1.94867	-2.29397
-1.94842	-0.552993
-1.94818	-3.36319
-1.94793	-6.17338
-1.94769	-6.54545
-1.94744	-6.91752
-1.9472	-7.28958
-1.94695	-7.66165
-1.94671	-7.87118
-1.94647	-8.0807
-1.94622	-10.2407
-1.94598	-12.4008
-1.94573	-10.4972
-1.94549	-8.59373
-1.94524	-6.69021
-1.945	-4.7867
-1.94475	-4.66352
-1.94451	-4.54034
-1.94426	-6.36767
-1.94402	-8.19499
-1.94377	-9.04707
-1.94353	-9.89914
-1.94328	-10.7512
-1.94304	-11.6033
-1.9428	-11.5919
-1.94255	-11.5804
-1.94231	-13.5195
-1.94206	-15.4586
-1.94182	-15.9348
-1.94157	-16.411
-1.94133	-14.9367
-1.94108	-13.4624
-1.94084	-12.4096
-1.94059	-11.3569
-1.94035	-10.3042
-1.9401	-9.25151
-1.93986	-7.46736
-1.93961	-5.68322
-1.93937	-5.84957
-1.93912	-6.01592
-1.93888	-4.68892
-1.93864	-3.36192
-1.93839	-2.03492
-1.93815	-0.707916
-1.9379	-1.0876
-1.93766	-1.46729
-1.93741	-1.84698
-1.93717	-2.22666
-1.93692	-1.51523
-1.93668	-0.80379
-1.93643	-2.04285
-1.93619	-3.28192
-1.93594	-3.42382
-1.9357	-3.56573
-1.93545	-3.70764
-1.93521	-3.84954
-1.93496	-3.67652
-1.93472	-3.50351
-1.93448	-3.33049
-1.93423	-3.15747
-1.93399	-6.51973
-1.93374	-9.882
-1.9335	-11.2938
-1.93325	-12.7055
-1.93301	-10.8639
-1.93276	-9.0223
-1.93252	-7.18069
-1.93227	-5.33908
-1.93203	-5.48861
-1.93178	-5.63813
-1.93154	-5.78766
-1.93129	-5.93719
-1.93105	-6.07655
-1.9308	-6.21592
-1.93056	-6.35529
-1.93032	-6.49465
-1.93007	-8.25944
-1.92983	-10.0242
-1.92958	-8.53817
-1.92934	-7.05212
-1.92909	-7.83181
-1.92885	-8.61151
-1.9286	-7.4407
-1.92836	-4.31939
-1.92811	-2.70159
-1.92787	-4.33463
-1.92762	-8.36515
-1.92738	-10.4452
-1.92713	-9.08135
-1.92689	-7.71753
-1.92664	-8.18229
-1.9264	-8.64706
-1.92616	-8.70547
-1.92591	-8.76389
-1.92567	-6.8718
-1.92542	-4.97971
-1.92518	-3.26541
-1.92493	-1.5511
-1.92469	-3.08763
-1.92444	-4.62415
-1.9242	-8.27372
-1.92395	-11.9233
-1.92371	-12.322
-1.92346	-12.7208
-1.92322	-10.0515
-1.92297	-7.38228
-1.92273	-6.66354
-1.92248	-5.94481
-1.92224	-5.71369
-1.922	-5.48258
-1.92175	-5.25146
-1.92151	-5.02035
-1.92126	-5.09813
-1.92102	-5.17591
-1.92077	-5.37559
-1.92053	-5.57528
-1.92028	-5.40924
-1.92004	-7.19371
-1.91979	-9.91279
-1.91955	-9.38104
-1.9193	-7.44736
-1.91906	-8.76452
-1.91881	-11.0976
-1.91857	-11.4801
-1.91832	-11.5782
-1.91808	-11.6763
-1.91784	-11.6525
-1.91759	-11.6287
-1.91735	-11.163
-1.9171	-10.6972
-1.91686	-10.1096
-1.91661	-9.52199
-1.91637	-8.12166
-1.91612	-4.77082
-1.91588	-2.43587
-1.91563	-3.35176
-1.91539	-5.75083
-1.91514	-4.89908
-1.9149	-1.7311
-1.91465	-0.513627
-1.91441	-2.38444
-1.91416	-4.25526
-1.91392	-2.99715
-1.91368	-1.73904
-1.91343	-0.655851
-1.91319	0.427336
-1.91294	-0.439976
-1.9127	-1.30729
-1.91245	-4.53146
-1.91221	-7.75562
-1.91196	-6.42862
-1.91172	-5.10162
-1.91147	-2.13904
-1.91123	0.823532
-1.91098	-0.765059
-1.91074	-2.35365
-1.91049	-4.95813
-1.91025	-7.5626
-1.91	-8.21658
-1.90976	-8.87056
-1.90952	-7.90927
-1.90927	-6.94799
-1.90903	-5.98671
-1.90878	-5.02543
-1.90854	-2.11365
-1.90829	0.798135
-1.90805	0.459083
-1.9078	0.120031
-1.90756	-2.16952
-1.90731	-4.45907
-1.90707	-6.74862
-1.90682	-9.03818
-1.90658	-11.3277
-1.90633	-13.6173
-1.90609	-11.4776
-1.90585	-9.33786
-1.9056	-8.44642
-1.90536	-9.50548
-1.90511	-9.46739
-1.90487	-9.42929
-1.90462	-9.06611
-1.90438	-8.70294
-1.90413	-7.12069
-1.90389	-7.48895
-1.90364	-10.4579
-1.9034	-11.4763
-1.90315	-9.16262
-1.90291	-6.84894
-1.90266	-8.07055
-1.90242	-9.29215
-1.90217	-8.56325
-1.90193	-7.83435
-1.90169	-5.86861
-1.90144	-3.90288
-1.9012	-0.108543
-1.90095	0.434956
-1.90071	-0.159337
-1.90046	-0.75363
-1.90022	-1.5511
-1.89997	-2.34857
-1.89973	-3.47112
-1.89948	-4.59368
-1.89924	-5.71623
-1.89899	-6.83878
-1.89875	-7.96134
-1.8985	-9.08389
-1.89826	-10.0845
-1.89801	-11.0852
-1.89777	-9.78739
-1.89753	-6.5391
-1.89728	-4.38796
-1.89704	-2.23682
-1.89679	-0.979665
-1.89655	0.277493
-1.8963	1.41275
-1.89606	2.548
-1.89581	3.53087
-1.89557	2.56324
-1.89532	-0.558073
-1.89508	-3.67938
-1.89483	-5.37845
-1.89459	-7.07752
-1.89434	-6.82609
-1.8941	-6.57465
-1.89385	-5.24892
-1.89361	-3.92319
-1.89337	-2.59746
-1.89312	-1.27173
-1.89288	-1.40888
-1.89263	-1.54602
-1.89239	-1.68317
-1.89214	-1.82031
-1.8919	-2.26222
-1.89165	-2.70413
-1.89141	-5.09654
-1.89116	-7.48895
-1.89092	-8.74357
-1.89067	-9.99819
-1.89043	-10.3995
-1.89018	-8.85024
-1.88994	-7.20831
-1.88969	-5.56639
-1.88945	-5.75306
-1.88921	-5.93973
-1.88896	-7.14228
-1.88872	-8.34484
-1.88847	-8.81595
-1.88823	-7.33657
-1.88798	-6.2737
-1.88774	-7.16133
-1.88749	-8.7804
-1.88725	-10.3995
-1.887	-8.60516
-1.88676	-6.81085
-1.88651	-5.74798
-1.88627	-6.63561
-1.88602	-6.30164
-1.88578	-4.01716
-1.88553	-3.68319
-1.88529	-5.29972
-1.88505	-5.81909
-1.8848	-4.38796
-1.88456	-4.17589
-1.88431	-3.96383
-1.88407	-5.10289
-1.88382	-6.24195
-1.88358	-7.38101
-1.88333	-8.52008
-1.88309	-7.62737
-1.88284	-6.73466
-1.8826	-7.67054
-1.88235	-8.60643
-1.88211	-8.30293
-1.88186	-6.04893
-1.88162	-3.0635
-1.88137	-0.0780666
-1.88113	-0.831092
-1.88089	-3.53462
-1.88064	-6.23814
-1.8804	-6.99117
-1.88015	-5.26543
-1.87991	-3.5397
-1.87966	-3.64255
-1.87942	-3.74541
-1.87917	-3.56382
-1.87893	-3.38223
-1.87868	-3.20064
-1.87844	-3.01906
-1.87819	-3.27176
-1.87795	-3.52446
-1.8777	-3.65525
-1.87746	-3.78605
-1.87721	-5.74544
-1.87697	-5.75433
-1.87673	-2.51238
-1.87648	0.729562
-1.87624	2.30545
-1.87599	0.630514
-1.87575	-3.64509
-1.8755	-7.9207
-1.87526	-8.98611
-1.87501	-8.10102
-1.87477	-6.36259
-1.87452	-4.62415
-1.87428	-4.61019
-1.87403	-4.59622
-1.87379	-4.58225
-1.87354	-4.56828
-1.8733	-3.70097
-1.87306	-2.83366
-1.87281	-3.91684
-1.87257	-5.00003
-1.87232	-5.51432
-1.87208	-6.02862
-1.87183	-4.59241
-1.87159	-3.1562
-1.87134	-0.338387
-1.8711	2.47943
-1.87085	1.47751
-1.87061	-2.77524
-1.87036	-5.08511
-1.87012	-4.14415
-1.86987	-4.1378
-1.86963	-6.08195
-1.86938	-7.05085
-1.86914	-8.01975
-1.8689	-7.16006
-1.86865	-6.30037
-1.86841	-6.28386
-1.86816	-6.26735
-1.86792	-6.25084
-1.86767	-6.23433
-1.86743	-6.09592
-1.86718	-5.9575
-1.86694	-5.81909
-1.86669	-5.68068
-1.86645	-5.05083
-1.8662	-4.42098
-1.86596	-3.79113
-1.86571	-3.16128
-1.86547	-6.02608
-1.86522	-8.89087
-1.86498	-8.50484
-1.86474	-8.1188
-1.86449	-6.94037
-1.86425	-5.76195
-1.864	-2.63302
-1.86376	0.495909
-1.86351	1.26798
-1.86327	2.04005
-1.86302	-0.438706
-1.86278	-2.91747
-1.86253	-4.19494
-1.86229	-5.47242
-1.86204	-4.79939
-1.8618	-4.12637
-1.86155	-4.87559
-1.86131	-5.6248
-1.86106	-6.37402
-1.86082	-7.12323
-1.86058	-6.1556
-1.86033	-5.18797
-1.86009	-5.96766
-1.85984	-6.74735
-1.8596	-7.48641
-1.85935	-4.97464
-1.85911	-1.2438
-1.85886	0.536544
-1.85862	1.04703
-1.85837	1.55751
-1.85813	-0.00441486
-1.85788	-1.56634
-1.85764	-5.64766
-1.85739	-9.72898
-1.85715	-10.5595
-1.8569	-11.39
-1.85666	-8.66484
-1.85642	-5.93973
-1.85617	-5.16511
-1.85593	-4.3905
-1.85568	-4.14415
-1.85544	-3.8978
-1.85519	-3.65144
-1.85495	-3.40509
-1.8547	-5.39623
-1.85446	-7.38736
-1.85421	-5.03051
-1.85397	-2.67365
-1.85372	-2.9581
-1.85348	-6.49338
-1.85323	-8.20007
-1.85299	-9.90676
-1.85274	-11.4103
-1.8525	-12.9138
-1.85226	-11.1665
-1.85201	-9.41913
-1.85177	-6.41211
-1.85152	-3.40509
-1.85128	-3.6489
-1.85103	-3.89272
-1.85079	-3.45716
-1.85054	-3.0216
-1.8503	-0.838711
-1.85005	1.34417
-1.84981	1.69846
-1.84956	-1.19808
-1.84932	-4.09462
-1.84907	-3.74033
-1.84883	-0.724424
-1.84858	2.29149
-1.84834	4.53532
-1.8481	4.82866
-1.84785	2.15561
-1.84761	-2.46794
-1.84736	-6.11624
-1.84712	-6.5137
-1.84687	-5.42607
-1.84663	-6.28894
-1.84638	-5.85147
-1.84614	-5.41401
-1.84589	-4.28574
-1.84565	-3.15747
-1.8454	-5.28004
-1.84516	-7.4026
-1.84491	-5.90861
-1.84467	-4.41463
-1.84442	-2.92064
-1.84418	-1.42665
-1.84394	-2.41143
-1.84369	-3.3962
-1.84345	-6.33148
-1.8432	-9.26675
-1.84296	-8.06039
-1.84271	-6.85402
-1.84247	-9.95501
-1.84222	-13.056
-1.84198	-15.7913
-1.84173	-14.6255
-1.84149	-9.80263
-1.84124	-4.97971
-1.841	-4.65717
-1.84075	-4.33463
-1.84051	-4.01208
-1.84027	-3.68954
-1.84002	-5.11432
-1.83978	-6.5391
-1.83953	-7.96388
-1.83929	-9.38866
-1.83904	-7.64578
-1.8388	-5.9029
-1.83855	-4.16002
-1.83831	-2.41714
-1.83806	-3.88446
-1.83782	-5.35178
-1.83757	-6.8191
-1.83733	-8.28642
-1.83708	-9.20516
-1.83684	-10.1239
-1.83659	-7.79181
-1.83635	-5.45972
-1.83611	-7.51625
-1.83586	-9.57279
-1.83562	-11.6293
-1.83537	-13.6859
-1.83513	-13.1792
-1.83488	-12.6725
-1.83464	-14.1163
-1.83439	-15.5602
-1.83415	-11.4369
-1.8339	-7.31371
-1.83366	-6.44132
-1.83341	-5.56893
-1.83317	-4.10732
-1.83292	-2.64572
-1.83268	-3.13461
-1.83243	-3.62351
-1.83219	-4.03113
-1.83195	-4.43876
-1.8317	-4.84638
-1.83146	-5.254
-1.83121	-5.97147
-1.83097	-6.68894
-1.83072	-7.40641
-1.83048	-8.12388
-1.83023	-9.65406
-1.82999	-11.1842
-1.82974	-12.7144
-1.8295	-14.2446
-1.82925	-11.8839
-1.82901	-9.52326
-1.82876	-7.1626
-1.82852	-4.80193
-1.82827	-5.73274
-1.82803	-6.66354
-1.82779	-4.34352
-1.82754	-2.02349
-1.8273	-1.18316
-1.82705	-0.342832
-1.82681	0.497496
-1.82656	1.33782
-1.82632	2.38133
-1.82607	3.42483
-1.82583	4.46834
-1.82558	5.51184
-1.82534	2.7661
-1.82509	0.0203473
-1.82485	-2.7254
-1.8246	-5.47115
-1.82436	-6.10386
-1.82411	-6.73656
-1.82387	-7.36927
-1.82363	-8.00197
-1.82338	-8.2715
-1.82314	-8.54103
-1.82289	-8.81056
-1.82265	-9.08008
-1.8224	-7.56165
-1.82216	-6.04322
-1.82191	-4.52479
-1.82167	-3.00636
-1.82142	-3.58065
-1.82118	-4.15494
-1.82093	-4.72924
-1.82069	-5.30353
-1.82044	-5.87782
-1.8202	-6.45211
-1.81995	-4.01938
-1.81971	-1.58666
-1.81947	1.47751
-1.81922	0.640672
-1.81898	-2.55302
-1.81873	-5.74671
-1.81849	-3.98288
-1.81824	-2.21905
-1.818	-0.455214
-1.81775	1.30862
-1.81751	-0.84887
-1.81726	-3.00636
-1.81702	-5.16384
-1.81677	-7.32133
-1.81653	-6.26862
-1.81628	-5.21591
-1.81604	-4.1632
-1.81579	-3.11048
-1.81555	-0.589819
-1.81531	1.93085
-1.81506	1.20068
-1.81482	0.470512
-1.81457	-2.29143
-1.81433	-5.05337
-1.81408	-5.8648
-1.81384	-6.67624
-1.81359	-6.19751
-1.81335	-5.71877
-1.8131	-5.24004
-1.81286	-4.7613
-1.81261	-3.0635
-1.81237	-1.3657
-1.81212	-1.6184
-1.81188	-1.8711
-1.81163	-3.60541
-1.81139	-5.33972
-1.81115	-8.29309
-1.8109	-9.29596
-1.81066	-8.71405
-1.81041	-10.0826
-1.81017	-12.2639
-1.80992	-11.1944
-1.80968	-6.94514
-1.80943	-5.94671
-1.80919	-7.46768
-1.80894	-8.98865
-1.8087	-8.96548
-1.80845	-8.9423
-1.80821	-8.91913
-1.80796	-8.89595
-1.80772	-11.0493
-1.80747	-13.2027
-1.80723	-14.0557
-1.80699	-16.8592
-1.80674	-19.6628
-1.8065	-19.2154
-1.80625	-16.1675
-1.80601	-13.1195
-1.80576	-9.52295
-1.80552	-5.92639
-1.80527	-4.28034
-1.80503	-2.63429
-1.80478	-1.80094
-1.80454	-0.967601
-1.80429	-2.08476
-1.80405	-3.20191
-1.8038	-4.53907
-1.80356	-5.87623
-1.80332	-5.26289
-1.80307	-4.64955
-1.80283	-4.44256
-1.80258	-4.23558
-1.80234	-4.02859
-1.80209	-3.8216
-1.80185	-4.91495
-1.8016	-6.0083
-1.80136	-7.10165
-1.80111	-8.19499
-1.80087	-6.97212
-1.80062	-5.74925
-1.80038	-4.52638
-1.80013	-3.3035
-1.79989	-2.28127
-1.79964	-1.25903
-1.7994	-2.1873
-1.79916	-3.11556
-1.79891	-4.97844
-1.79867	-6.84132
-1.79842	-6.7537
-1.79818	-6.66608
-1.79793	-6.83244
-1.79769	-6.99879
-1.79744	-9.11564
-1.7972	-11.2325
-1.79695	-13.7557
-1.79671	-16.2789
-1.79646	-17.5018
-1.79622	-15.4738
-1.79597	-13.6059
-1.79573	-13.6884
-1.79548	-12.4706
-1.79524	-11.2528
-1.795	-9.26294
-1.79475	-7.27308
-1.79451	-5.28321
-1.79426	-3.29334
-1.79402	-0.5822
-1.79377	2.12894
-1.79353	2.88959
-1.79328	3.65023
-1.79304	2.41974
-1.79279	1.18925
-1.79255	-1.99174
-1.7923	-5.17273
-1.79206	-2.4946
-1.79181	0.183524
-1.79157	0.911152
-1.79132	1.63878
-1.79108	0.456543
-1.79084	-0.725694
-1.79059	-1.90793
-1.79035	-3.09017
-1.7901	-6.08068
-1.78986	-9.07119
-1.78961	-10.6395
-1.78937	-8.95691
-1.78912	-7.07117
-1.78888	-5.18543
-1.78863	-5.04702
-1.78839	-4.9086
-1.78814	-5.07368
-1.7879	-5.23877
-1.78765	-5.40385
-1.78741	-5.56893
-1.78716	-6.66862
-1.78692	-7.76832
-1.78668	-8.86802
-1.78643	-9.96771
-1.78619	-7.89785
-1.78594	-5.82798
-1.7857	-3.75811
-1.78545	-1.68825
-1.78521	-3.56001
-1.78496	-5.43178
-1.78472	-8.19753
-1.78447	-9.01278
-1.78423	-7.44578
-1.78398	-2.62794
-1.78374	1.58037
-1.78349	3.83817
-1.78325	2.6826
-1.783	1.52703
-1.78276	0.249557
-1.78252	-1.02792
-1.78227	-2.95556
-1.78203	-4.88321
-1.78178	-6.60767
-1.78154	-8.33214
-1.78129	-10.8693
-1.78105	-10.1557
-1.7808	-8.22293
-1.78056	-8.24071
-1.78031	-8.62166
-1.78007	-9.00262
-1.77982	-7.55498
-1.77958	-6.10735
-1.77933	-3.52192
-1.77909	-0.93649
-1.77884	-0.301561
-1.7786	0.333367
-1.77836	-0.474262
-1.77811	-1.28189
-1.77787	-4.04002
-1.77762	-6.79815
-1.77738	-7.68705
-1.77713	-8.57595
-1.77689	-7.51435
-1.77664	-6.45275
-1.7764	-4.68003
-1.77615	-2.90731
-1.77591	-3.08509
-1.77566	-3.26287
-1.77542	-3.68446
-1.77517	-4.10605
-1.77493	-4.52765
-1.77468	-4.94924
-1.77444	-4.00954
-1.7742	-3.06985
-1.77395	-2.13016
-1.77371	-1.19046
-1.77346	-0.535215
-1.77322	0.120031
-1.77297	-2.47556
-1.77273	-5.07114
-1.77248	-5.33781
-1.77224	-5.60448
-1.77199	-5.87115
-1.77175	-6.13782
-1.7715	-9.0458
-1.77126	-11.9538
-1.77101	-14.8617
-1.77077	-17.7697
-1.77053	-15.7811
-1.77028	-13.7925
-1.77004	-11.8039
-1.76979	-9.81533
-1.76955	-10.915
-1.7693	-12.0147
-1.76906	-13.1144
-1.76881	-14.2141
-1.76857	-12.4465
-1.76832	-10.6788
-1.76808	-8.91119
-1.76783	-7.14355
-1.76759	-8.01721
-1.76734	-8.89087
-1.7671	-9.76453
-1.76685	-10.6382
-1.76661	-13.1779
-1.76637	-15.7176
-1.76612	-16.3068
-1.76588	-16.8961
-1.76563	-15.9005
-1.76539	-14.9049
-1.76514	-10.6585
-1.7649	-6.41211
-1.76465	-4.43241
-1.76441	-2.4527
-1.76416	-3.72383
-1.76392	-4.99495
-1.76367	-5.81909
-1.76343	-6.64323
-1.76318	-5.39496
-1.76294	-4.14669
-1.76269	-4.46288
-1.76245	-2.82858
-1.76221	-0.340927
-1.76196	-1.10411
-1.76172	-4.83368
-1.76147	-6.61275
-1.76123	-6.44132
-1.76098	-6.26989
-1.76074	-4.9759
-1.76049	-3.68192
-1.76025	-2.38794
-1.76	-1.09395
-1.75976	-3.53843
-1.75951	-5.9829
-1.75927	-8.42738
-1.75902	-7.62102
-1.75878	-4.51368
-1.75853	-3.35684
-1.75829	-5.45083
-1.75805	-7.54483
-1.7578	-7.44451
-1.75756	-7.34419
-1.75731	-7.24387
-1.75707	-7.14355
-1.75682	-5.20321
-1.75658	-3.26287
-1.75633	-3.27303
-1.75609	-3.28319
-1.75584	-3.41525
-1.7556	-3.54732
-1.75535	-5.50797
-1.75511	-7.46863
-1.75486	-6.06163
-1.75462	-2.70413
-1.75437	-1.66285
-1.75413	-3.8724
-1.75389	-4.98479
-1.75364	-2.84635
-1.7534	0.30797
-1.75315	1.51179
-1.75291	0.727023
-1.75266	-0.0577489
-1.75242	-0.964427
-1.75217	-1.8711
-1.75193	-1.72126
-1.75168	-1.57142
-1.75144	-1.42158
-1.75119	-1.27173
-1.75095	-3.96637
-1.7507	-6.66101
-1.75046	-7.40514
-1.75021	-8.14928
-1.74997	-8.48706
-1.74973	-8.82484
-1.74948	-4.73336
-1.74924	-0.641883
-1.74899	1.24766
-1.74875	1.18671
-1.7485	2.10101
-1.74826	3.01531
-1.74801	2.46673
-1.74777	-0.0323517
-1.74752	-4.36002
-1.74728	-6.7372
-1.74703	-5.07114
-1.74679	-1.45459
-1.74654	-0.84506
-1.7463	-2.18603
-1.74605	-2.51111
-1.74581	-0.885696
-1.74557	-0.601248
-1.74532	-0.3168
-1.74508	-1.85587
-1.74483	-5.34543
-1.74459	-9.56644
-1.74434	-10.5366
-1.7441	-9.06865
-1.74385	-7.6007
-1.74361	-5.92957
-1.74336	-4.25844
-1.74312	-3.25779
-1.74287	-2.25714
-1.74263	-1.25649
-1.74238	-0.255847
-1.74214	1.4356
-1.74189	3.12705
-1.74165	2.29911
-1.74141	-1.77967
-1.74116	-4.41717
-1.74092	-3.80383
-1.74067	-2.1746
-1.74043	-2.49587
-1.74018	-2.5327
-1.73994	-2.56953
-1.73969	-0.777758
-1.73945	1.01401
-1.7392	1.46481
-1.73896	1.91561
-1.73871	2.36641
-1.73847	2.81721
-1.73822	1.27687
-1.73798	-0.263466
-1.73773	-1.8038
-1.73749	-3.34414
-1.73725	-4.97083
-1.737	-6.59751
-1.73676	-8.10229
-1.73651	-9.60707
-1.73627	-8.34865
-1.73602	-5.13972
-1.73578	-3.14985
-1.73553	-4.41082
-1.73529	-6.56577
-1.73504	-8.72071
-1.7348	-8.92516
-1.73455	-7.17911
-1.73431	-4.82352
-1.73406	-2.46794
-1.73382	-2.06285
-1.73358	-1.65777
-1.73333	-1.19491
-1.73309	-2.68254
-1.73284	-6.20195
-1.7326	-9.72136
-1.73235	-9.46167
-1.73211	-7.25149
-1.73186	-6.26037
-1.73162	-5.26924
-1.73137	-5.21273
-1.73113	-7.10672
-1.73088	-9.73215
-1.73064	-12.3576
-1.73039	-12.7887
-1.73015	-11.2693
-1.7299	-9.01849
-1.72966	-6.76767
-1.72942	-5.78734
-1.72917	-6.75751
-1.72893	-6.63053
-1.72868	-6.50354
-1.72844	-4.18224
-1.72819	-1.86095
-1.72795	-1.57142
-1.7277	-3.23239
-1.72746	-3.82668
-1.72721	-2.47048
-1.72697	-2.33333
-1.72672	-2.19619
-1.72648	-1.00252
-1.72623	0.191143
-1.72599	1.38481
-1.72574	2.57847
-1.7255	1.86672
-1.72526	1.15496
-1.72501	0.44321
-1.72477	-0.268545
-1.72452	-1.22411
-1.72428	-2.17968
-1.72403	-5.08575
-1.72379	-7.99182
-1.72354	-9.47564
-1.7233	-10.9595
-1.72305	-10.6147
-1.72281	-10.2699
-1.72256	-8.74675
-1.72232	-9.17405
-1.72207	-9.72326
-1.72183	-8.32198
-1.72158	-5.37591
-1.72134	-4.38034
-1.7211	-6.59497
-1.72085	-8.8096
-1.72061	-10.496
-1.72036	-10.2318
-1.72012	-7.93594
-1.71987	-5.64004
-1.71963	-3.95367
-1.71938	-4.2178
-1.71914	-5.21337
-1.71889	-6.20894
-1.71865	-5.90417
-1.7184	-3.6489
-1.71816	-1.39364
-1.71791	-1.08887
-1.71767	-0.639343
-1.71742	-0.189814
-1.71718	-1.81269
-1.71694	-3.43557
-1.71669	-3.14858
-1.71645	-2.86159
-1.7162	-2.57461
-1.71596	-2.28762
-1.71571	-2.40698
-1.71547	-2.52635
-1.71522	-2.64572
-1.71498	-2.76508
-1.71473	-5.36321
-1.71449	-7.96134
-1.71424	-10.4376
-1.714	-9.66295
-1.71375	-6.67116
-1.71351	-3.67938
-1.71326	-2.43492
-1.71302	-1.19046
-1.71278	-1.69332
-1.71253	-2.19619
-1.71229	-2.69905
-1.71204	-3.20191
-1.7118	-5.7975
-1.71155	-8.39309
-1.71131	-9.03818
-1.71106	-9.68326
-1.71082	-7.72768
-1.71057	-5.77211
-1.71033	-8.36769
-1.71008	-10.9633
-1.70984	-10.1684
-1.70959	-9.37342
-1.70935	-8.57849
-1.7091	-7.78356
-1.70886	-6.54164
-1.70862	-5.29972
-1.70837	-6.0083
-1.70813	-6.71688
-1.70788	-8.90865
-1.70764	-11.1004
-1.70739	-11.3417
-1.70715	-11.583
-1.7069	-9.42675
-1.70666	-7.27054
-1.70641	-5.11432
-1.70617	-2.9581
-1.70592	-1.70856
-1.70568	-0.459024
-1.70543	-1.15998
-1.70519	-1.86095
-1.70494	-4.34987
-1.7047	-6.83878
-1.70446	-7.3772
-1.70421	-7.91562
-1.70397	-7.7988
-1.70372	-7.68197
-1.70348	-7.56514
-1.70323	-7.44832
-1.70299	-7.69721
-1.70274	-7.9461
-1.7025	-8.19499
-1.70225	-8.44388
-1.70201	-8.83119
-1.70176	-9.2185
-1.70152	-9.6058
-1.70127	-9.99311
-1.70103	-10.4211
-1.70079	-10.849
-1.70054	-11.2769
-1.7003	-11.7049
-1.70005	-8.69405
-1.69981	-5.68322
-1.69956	-7.10165
-1.69932	-8.52008
-1.69907	-6.72831
-1.69883	-2.98604
-1.69858	-1.55999
-1.69834	-3.38477
-1.69809	-5.61845
-1.69785	-4.6013
-1.6976	-2.56826
-1.69736	-2.48572
-1.69711	-3.01271
-1.69687	-3.5397
-1.69663	-4.18859
-1.69638	-4.83749
-1.69614	-3.56636
-1.69589	-2.29524
-1.69565	-2.97461
-1.6954	-3.65398
-1.69516	-5.02416
-1.69491	-6.39433
-1.69467	-5.81401
-1.69442	-5.23369
-1.69418	-3.57144
-1.69393	-1.9092
-1.69369	-3.49779
-1.69344	-5.08638
-1.6932	-7.56895
-1.69295	-10.0515
-1.69271	-7.98293
-1.69247	-5.91433
-1.69222	-6.3956
-1.69198	-6.87688
-1.69173	-5.48893
-1.69149	-2.15047
-1.69124	0.578449
-1.691	-1.2438
-1.69075	-4.93527
-1.69051	-8.62674
-1.69026	-8.46293
-1.69002	-8.29912
-1.68977	-8.13531
-1.68953	-7.9715
-1.68928	-8.09213
-1.68904	-8.21277
-1.68879	-8.33341
-1.68855	-8.45404
-1.68831	-6.9391
-1.68806	-5.42416
-1.68782	-5.20956
-1.68757	-3.04445
-1.68733	-0.391721
-1.68708	-0.989824
-1.68684	-1.58793
-1.68659	-2.18603
-1.68635	-3.87875
-1.6861	-5.57147
-1.68586	-5.31369
-1.68561	-5.05591
-1.68537	-7.03307
-1.68512	-9.01024
-1.68488	-10.9874
-1.68463	-12.9646
-1.68439	-12.2192
-1.68415	-11.4738
-1.6839	-8.77786
-1.68366	-6.08195
-1.68341	-6.27116
-1.68317	-6.46037
-1.68292	-8.47817
-1.68268	-10.496
-1.68243	-9.88009
-1.68219	-7.31371
-1.68194	-5.47877
-1.6817	-7.54483
-1.68145	-11.4395
-1.68121	-13.3836
-1.68096	-12.2395
-1.68072	-11.0953
-1.68047	-10.2204
-1.68023	-11.296
-1.67999	-12.4935
-1.67974	-11.7404
-1.6795	-11.6376
-1.67925	-13.4852
-1.67901	-14.4795
-1.67876	-11.5728
-1.67852	-8.07436
-1.67827	-6.5264
-1.67803	-6.88831
-1.67778	-7.25022
-1.67754	-6.47434
-1.67729	-5.69845
-1.67705	-6.87307
-1.6768	-8.04769
-1.67656	-8.96326
-1.67631	-9.87882
-1.67607	-10.7944
-1.67583	-11.71
-1.67558	-10.1874
-1.67534	-8.66484
-1.67509	-9.09278
-1.67485	-9.52072
-1.6746	-9.57787
-1.67436	-9.63501
-1.67411	-9.69215
-1.67387	-9.7493
-1.67362	-9.72517
-1.67338	-9.70104
-1.67313	-9.67692
-1.67289	-9.65279
-1.67264	-10.3296
-1.6724	-11.0065
-1.67215	-8.55436
-1.67191	-6.10227
-1.67167	-7.14482
-1.67142	-10.1379
-1.67118	-12.8871
-1.67093	-13.6859
-1.67069	-12.9931
-1.67044	-8.39944
-1.6702	-5.51242
-1.66995	-6.5264
-1.66971	-11.5227
-1.66946	-14.5684
-1.66922	-15.7043
-1.66897	-16.8402
-1.66873	-17.7526
-1.66848	-18.665
-1.66824	-17.6269
-1.668	-16.5887
-1.66775	-14.8598
-1.66751	-13.1309
-1.66726	-13.3525
[truncated: 63,536 more rows]

## Sheet: Fig. 1g
Frequency (ppm)	Intensity
-2.15764	14.6007
-2.15739	14.6007
-2.15715	13.3762
-2.1569	12.1517
-2.15666	11.5905
-2.15641	11.0292
-2.15617	10.468
-2.15593	9.90677
-2.15568	11.5012
-2.15544	13.0956
-2.15519	10.9144
-2.15495	8.73328
-2.1547	5.83781
-2.15446	7.8404
-2.15421	9.53687
-2.15397	11.2333
-2.15372	10.8028
-2.15348	10.3723
-2.15323	9.94185
-2.15299	9.51136
-2.15274	10.7646
-2.1525	12.0178
-2.15226	13.271
-2.15201	14.5242
-2.15177	13.5134
-2.15152	12.5025
-2.15128	11.4916
-2.15103	10.4808
-2.15079	12.021
-2.15054	13.5612
-2.1503	15.1014
-2.15005	16.6416
-2.14981	15.779
-2.14956	14.9164
-2.14932	14.0539
-2.14907	13.1913
-2.14883	12.3287
-2.14858	11.4661
-2.14834	10.6035
-2.1481	9.74095
-2.14785	8.87199
-2.14761	8.00303
-2.14736	7.13408
-2.14712	6.26512
-2.14687	7.74314
-2.14663	9.22117
-2.14638	10.6992
-2.14614	12.1772
-2.14589	12.6436
-2.14565	13.11
-2.1454	13.5763
-2.14516	14.0427
-2.14491	14.5091
-2.14467	14.9754
-2.14442	12.9928
-2.14418	11.0101
-2.14394	8.79785
-2.14369	6.58559
-2.14345	6.82237
-2.1432	7.05914
-2.14296	9.08166
-2.14271	11.1042
-2.14247	10.6777
-2.14222	10.2512
-2.14198	10.7207
-2.14173	11.1903
-2.14149	11.6598
-2.14124	12.1294
-2.141	11.8847
-2.14075	11.6399
-2.14051	8.94613
-2.14026	6.25236
-2.14002	6.30099
-2.13978	6.34962
-2.13953	6.39825
-2.13929	6.44688
-2.13904	7.51594
-2.1388	8.585
-2.13855	9.65406
-2.13831	10.7231
-2.13806	11.8942
-2.13782	13.0653
-2.13757	11.7874
-2.13733	10.5095
-2.13708	10.0479
-2.13684	9.58629
-2.13659	9.12471
-2.13635	8.66313
-2.1361	6.74743
-2.13586	4.83173
-2.13562	5.36507
-2.13537	5.8984
-2.13513	6.99297
-2.13488	8.08754
-2.13464	9.18211
-2.13439	10.2767
-2.13415	10.2185
-2.1339	10.1603
-2.13366	10.1021
-2.13341	10.0439
-2.13317	10.7
-2.13292	11.3561
-2.13268	12.0122
-2.13243	12.6683
-2.13219	13.3882
-2.13194	14.1081
-2.1317	14.828
-2.13146	15.5478
-2.13121	13.3085
-2.13097	11.0691
-2.13072	8.82974
-2.13048	6.59038
-2.13023	6.9276
-2.12999	7.26482
-2.12974	7.60204
-2.1295	7.93926
-2.12925	9.34793
-2.12901	10.7566
-2.12876	9.71624
-2.12852	8.67588
-2.12827	8.46462
-2.12803	8.25336
-2.12778	8.0421
-2.12754	7.83084
-2.1273	7.46651
-2.12705	7.10219
-2.12681	6.73786
-2.12656	6.37354
-2.12632	6.65097
-2.12607	6.9284
-2.12583	7.20582
-2.12558	7.48325
-2.12534	7.76068
-2.12509	8.03811
-2.12485	8.31554
-2.1246	8.59297
-2.12436	8.37294
-2.12411	8.15291
-2.12387	7.93288
-2.12362	7.71285
-2.12338	6.42137
-2.12314	5.12989
-2.12289	6.28744
-2.12265	7.44499
-2.1224	8.00303
-2.12216	8.56108
-2.12191	9.11913
-2.12167	9.67718
-2.12142	9.67399
-2.12118	9.6708
-2.12093	9.66761
-2.12069	9.66442
-2.12044	8.0413
-2.1202	6.41818
-2.11995	4.79506
-2.11971	3.17194
-2.11946	2.87538
-2.11922	2.57882
-2.11898	2.28225
-2.11873	1.98569
-2.11849	2.76138
-2.11824	3.53706
-2.118	4.31275
-2.11775	5.08843
-2.11751	6.78251
-2.11726	8.47658
-2.11702	10.1706
-2.11677	11.8647
-2.11653	12.5766
-2.11628	13.2885
-2.11604	14.0004
-2.11579	14.7124
-2.11555	13.8936
-2.11531	13.0749
-2.11506	12.2562
-2.11482	11.4374
-2.11457	10.5932
-2.11433	9.74893
-2.11408	8.90468
-2.11384	8.06043
-2.11359	7.93049
-2.11335	7.80054
-2.1131	7.6706
-2.11286	7.54065
-2.11261	7.28953
-2.11237	7.03841
-2.11212	6.78729
-2.11188	6.53617
-2.11163	5.16257
-2.11139	3.78898
-2.11115	4.86442
-2.1109	5.93985
-2.11066	3.26442
-2.11041	0.588978
-2.11017	1.99526
-2.10992	3.40154
-2.10968	3.22615
-2.10943	3.05076
-2.10919	2.87538
-2.10894	2.69999
-2.1087	4.15091
-2.10845	5.60184
-2.10821	4.60373
-2.10796	3.60562
-2.10772	2.30139
-2.10747	0.99715
-2.10723	2.14194
-2.10699	3.28674
-2.10674	4.32949
-2.1065	5.37224
-2.10625	6.41499
-2.10601	7.45774
-2.10576	5.13308
-2.10552	2.80841
-2.10527	0.483746
-2.10503	-1.84092
-2.10478	-0.249687
-2.10454	1.34154
-2.10429	0.483746
-2.10405	-0.374052
-2.1038	1.06412
-2.10356	2.50228
-2.10331	3.94045
-2.10307	5.37862
-2.10283	6.297
-2.10258	7.21539
-2.10234	8.13378
-2.10209	9.05216
-2.10185	7.87867
-2.1016	6.70518
-2.10136	5.53168
-2.10111	4.35819
-2.10087	5.71026
-2.10062	7.06233
-2.10038	5.96536
-2.10013	4.8684
-2.09989	3.56736
-2.09964	2.26631
-2.0994	5.04698
-2.09915	7.82765
-2.09891	7.22177
-2.09867	6.61589
-2.09842	6.01001
-2.09818	5.40413
-2.09793	4.79825
-2.09769	4.19237
-2.09744	6.03552
-2.0972	7.87867
-2.09695	8.25495
-2.09671	8.63124
-2.09646	9.00752
-2.09622	9.3838
-2.09597	9.40294
-2.09573	9.42207
-2.09548	9.4412
-2.09524	9.46034
-2.09499	10.5342
-2.09475	11.608
-2.09451	12.6819
-2.09426	13.7557
-2.09402	12.8907
-2.09377	12.0258
-2.09353	11.1608
-2.09328	10.2958
-2.09304	9.17573
-2.09279	8.05565
-2.09255	6.93557
-2.0923	5.81549
-2.09206	5.25665
-2.09181	4.6978
-2.09157	6.58799
-2.09132	8.47817
-2.09108	8.9557
-2.09083	9.43323
-2.09059	9.91076
-2.09035	10.3883
-2.0901	10.8658
-2.08986	11.3433
-2.08961	9.37185
-2.08937	7.40034
-2.08912	5.9263
-2.08888	4.45226
-2.08863	2.97822
-2.08839	1.50418
-2.08814	2.42814
-2.0879	3.35211
-2.08765	4.27608
-2.08741	5.20004
-2.08716	4.50806
-2.08692	3.81609
-2.08667	3.12411
-2.08643	2.43213
-2.08619	1.28096
-2.08594	0.129785
-2.0857	1.42764
-2.08545	2.7255
-2.08521	3.79376
-2.08496	4.86203
-2.08472	5.93029
-2.08447	6.99855
-2.08423	6.28106
-2.08398	5.56357
-2.08374	4.84608
-2.08349	4.12859
-2.08325	4.62765
-2.083	5.1267
-2.08276	5.62575
-2.08252	6.12481
-2.08227	5.50139
-2.08203	4.87797
-2.08178	4.25455
-2.08154	3.63113
-2.08129	4.01539
-2.08105	4.39964
-2.0808	4.7839
-2.08056	5.16815
-2.08031	5.24628
-2.08007	5.32441
-2.07982	5.40253
-2.07958	5.48066
-2.07933	5.38818
-2.07909	5.29571
-2.07884	5.20323
-2.0786	5.11076
-2.07836	4.355
-2.07811	3.59924
-2.07787	5.29252
-2.07762	6.98579
-2.07738	6.6127
-2.07713	6.23961
-2.07689	5.86651
-2.07664	5.49342
-2.0764	5.7836
-2.07615	6.07379
-2.07591	6.36397
-2.07566	6.65415
-2.07542	5.74693
-2.07517	4.8397
-2.07493	3.93248
-2.07468	3.02525
-2.07444	2.27109
-2.0742	1.51693
-2.07395	0.76277
-2.07371	0.00860905
-2.07346	1.01469
-2.07322	2.02077
-2.07297	0.577817
-2.07273	-0.865134
-2.07248	0.855246
-2.07224	2.57563
-2.07199	4.29601
-2.07175	6.01639
-2.0715	6.0124
-2.07126	6.00841
-2.07101	3.5554
-2.07077	1.10238
-2.07052	3.13925
-2.07028	5.17613
-2.07004	4.76397
-2.06979	4.35181
-2.06955	4.22027
-2.0693	4.08873
-2.06906	3.95719
-2.06881	3.82565
-2.06857	5.27578
-2.06832	6.7259
-2.06808	8.17603
-2.06783	9.62615
-2.06759	7.76307
-2.06734	5.89999
-2.0671	4.03691
-2.06685	2.17383
-2.06661	0.361773
-2.06636	-1.45029
-2.06612	0.819372
-2.06588	3.08903
-2.06563	3.13288
-2.06539	3.17672
-2.06514	3.22057
-2.0649	3.26442
-2.06465	3.05316
-2.06441	2.84189
-2.06416	2.63063
-2.06392	2.41937
-2.06367	1.74155
-2.06343	1.06372
-2.06318	0.385889
-2.06294	-0.291939
-2.06269	-0.969767
-2.06245	-1.6476
-2.0622	-2.32542
-2.06196	-3.00325
-2.06172	-2.38641
-2.06147	-1.76957
-2.06123	-1.15273
-2.06098	-0.535886
-2.06074	-1.04152
-2.06049	-1.54715
-2.06025	-2.05278
-2.06	-2.55841
-2.05976	-1.11885
-2.05951	0.320717
-2.05927	1.76028
-2.05902	3.19984
-2.05878	2.9557
-2.05853	2.71155
-2.05829	2.46741
-2.05804	2.22326
-2.0578	2.84648
-2.05756	3.4697
-2.05731	1.64389
-2.05707	-0.181924
-2.05682	-1.24241
-2.05658	-2.3029
-2.05633	-0.914361
-2.05609	0.47418
-2.05584	1.42924
-2.0556	2.3843
-2.05535	0.890324
-2.05511	-0.603649
-2.05486	0.249367
-2.05462	1.10238
-2.05437	-0.493633
-2.05413	-2.08965
-2.05388	-3.25198
-2.05364	-4.41431
-2.0534	-3.12762
-2.05315	-1.84092
-2.05291	-0.758307
-2.05266	0.324304
-2.05242	1.40692
-2.05217	2.48953
-2.05193	1.898
-2.05168	1.30647
-2.05144	0.714937
-2.05119	0.123407
-2.05095	0.0420919
-2.0507	-0.0392236
-2.05046	-0.120539
-2.05021	-0.201854
-2.04997	0.201534
-2.04973	0.604922
-2.04948	1.00831
-2.04924	1.4117
-2.04899	2.0702
-2.04875	2.72869
-2.0485	0.938156
-2.04826	-0.852378
-2.04801	-0.0214856
-2.04777	0.809407
-2.04752	1.6403
-2.04728	2.47119
-2.04703	2.02655
-2.04679	1.5819
-2.04654	1.13726
-2.0463	0.692616
-2.04605	0.426547
-2.04581	0.160478
-2.04557	-0.105591
-2.04532	-0.37166
-2.04508	0.331679
-2.04483	1.03502
-2.04459	1.73836
-2.04434	2.4417
-2.0441	3.70946
-2.04385	4.97722
-2.04361	3.79596
-2.04336	2.61469
-2.04312	-0.913564
-2.04287	-4.44182
-2.04263	-2.25567
-2.04238	-0.0695176
-2.04214	-0.255865
-2.04189	-0.442213
-2.04165	-0.628561
-2.04141	-0.814909
-2.04116	-1.35841
-2.04092	-1.90191
-2.04067	-2.4454
-2.04043	-2.9889
-2.04018	-1.5324
-2.03994	-0.0758952
-2.03969	1.38061
-2.03945	2.83711
-2.0392	-0.808532
-2.03896	-4.45417
-2.03871	-4.0181
-2.03847	-3.58203
-2.03822	1.17812
-2.03798	5.93826
-2.03773	3.35131
-2.03749	0.764364
-2.03725	1.85096
-2.037	2.93756
-2.03676	4.02416
-2.03651	5.11076
-2.03627	5.13547
-2.03602	5.16018
-2.03578	5.1849
-2.03553	5.20961
-2.03529	3.09142
-2.03504	0.973234
-2.0348	-1.14495
-2.03455	-3.26314
-2.03431	-2.95781
-2.03406	-2.65248
-2.03382	-2.34715
-2.03357	-2.04182
-2.03333	-4.79777
-2.03309	-7.55373
-2.03284	-7.70759
-2.0326	-7.86145
-2.03235	-5.64122
-2.03211	-0.97196
-2.03186	2.31972
-2.03162	1.52969
-2.03137	0.382501
-2.03113	1.68435
-2.03088	1.3535
-2.03064	1.02266
-2.03039	0.309157
-2.03015	-0.404346
-2.0299	-1.11785
-2.02966	-1.83135
-2.02941	-2.85098
-2.02917	-3.87062
-2.02893	-4.89025
-2.02868	-5.90988
-2.02844	-5.21392
-2.02819	-4.51795
-2.02795	-3.82199
-2.0277	-3.12602
-2.02746	-1.15452
-2.02721	0.81698
-2.02697	2.78848
-2.02672	4.75998
-2.02648	5.49421
-2.02623	6.22844
-2.02599	2.88096
-2.02574	-0.466528
-2.0255	-2.23235
-2.02525	-3.99817
-2.02501	-3.31496
-2.02477	-2.63175
-2.02452	-2.58791
-2.02428	-2.54406
-2.02403	-0.0511817
-2.02379	2.4417
-2.02354	0.801833
-2.0233	-0.838028
-2.02305	-2.47789
-2.02281	-4.11775
-2.02256	-6.34436
-2.02232	-8.57097
-2.02207	-6.71586
-2.02183	-4.86075
-2.02158	-4.79139
-2.02134	-4.72204
-2.02109	-4.65268
-2.02085	-4.58332
-2.02061	-1.94695
-2.02036	0.689427
-2.02012	3.3258
-2.01987	5.96218
-2.01963	3.9556
-2.01938	1.94902
-2.01914	-0.0575594
-2.01889	-2.06414
-2.01865	-4.07709
-2.0184	-6.09005
-2.01816	-5.65398
-2.01791	-5.2179
-2.01767	-4.57774
-2.01742	-3.93758
-2.01718	-3.29742
-2.01693	-2.65726
-2.01669	-0.900211
-2.01645	0.856841
-2.0162	0.164862
-2.01596	-0.527116
-2.01571	-2.29055
-2.01547	-4.05398
-2.01522	-1.73569
-2.01498	0.582601
-2.01473	0.25415
-2.01449	-0.0743008
-2.01424	-2.85178
-2.014	-5.62926
-2.01375	-4.63116
-2.01351	-3.63305
-2.01326	-2.63494
-2.01302	-1.63683
-2.01278	-0.935288
-2.01253	-0.233743
-2.01229	0.467802
-2.01204	1.16935
-2.0118	1.15659
-2.01155	1.14384
-2.01131	1.13108
-2.01106	1.11833
-2.01082	0.0341198
-2.01057	-1.05009
-2.01033	-2.13429
-2.01008	-3.2185
-2.00984	-2.92513
-2.00959	-2.63175
-2.00935	-2.33838
-2.0091	-2.045
-2.00886	-3.34525
-2.00862	-4.6455
-2.00837	-1.86404
-2.00813	0.917429
-2.00788	0.739651
-2.00764	0.561873
-2.00739	0.384095
-2.00715	0.206317
-2.0069	1.33596
-2.00666	2.46561
-2.00641	1.14623
-2.00617	-0.173155
-2.00592	-2.00275
-2.00568	-3.83235
-2.00543	-5.66195
-2.00519	-7.49155
-2.00494	-5.96569
-2.0047	-4.43983
-2.00446	-5.36299
-2.00421	-6.28616
-2.00397	-4.45417
-2.00372	-2.62219
-2.00348	-3.23923
-2.00323	-3.85627
-2.00299	-3.51028
-2.00274	-3.16429
-2.0025	-2.8183
-2.00225	-2.47231
-2.00201	-1.361
-2.00176	-0.249687
-2.00152	0.861624
-2.00127	1.97294
-2.00103	1.02505
-2.00078	0.0771692
-2.00054	-0.870714
-2.0003	-1.8186
-2.00005	-3.63385
-1.99981	-5.44909
-1.99956	-4.81531
-1.99932	-4.18153
-1.99907	-3.40744
-1.99883	-2.63335
-1.99858	-1.85925
-1.99834	-1.08516
-1.99809	-2.91317
-1.99785	-4.74117
-1.9976	-6.41611
-1.99736	-8.09105
-1.99711	-9.45109
-1.99687	-8.3621
-1.99662	-7.80884
-1.99638	-8.48009
-1.99614	-8.5901
-1.99589	-6.25109
-1.99565	-2.38143
-1.9954	0.263716
-1.99516	0.396053
-1.99491	-1.92064
-1.99467	-3.70161
-1.99442	-4.25806
-1.99418	-3.59
-1.99393	-4.14645
-1.99369	-5.46823
-1.99344	-4.34097
-1.9932	-1.1043
-1.99295	-0.316653
-1.99271	-2.08008
-1.99246	-3.84351
-1.99222	-3.25995
-1.99198	-2.6764
-1.99173	-4.54187
-1.99149	-6.40734
-1.99124	-7.38631
-1.991	-8.36529
-1.99075	-6.89523
-1.99051	-5.42518
-1.99026	-5.17964
-1.99002	-4.9341
-1.98977	-4.68855
-1.98953	-4.44301
-1.98928	-3.65537
-1.98904	-2.86773
-1.98879	-2.08008
-1.98855	-1.29244
-1.9883	-1.88237
-1.98806	-2.47231
-1.98782	-2.14386
-1.98757	0.633622
-1.98733	2.25674
-1.98708	1.43083
-1.98684	-1.00225
-1.98659	-2.21082
-1.98635	-1.40405
-1.9861	-0.597271
-1.98586	0.286038
-1.98561	1.16935
-1.98537	-0.00095747
-1.98512	-1.17126
-1.98488	-1.49971
-1.98463	-3.05268
-1.98439	-6.1618
-1.98414	-6.82189
-1.9839	-6.48706
-1.98366	-6.15223
-1.98341	-7.53938
-1.98317	-8.92653
-1.98292	-10.1606
-1.98268	-11.3947
-1.98243	-11.8634
-1.98219	-9.88318
-1.98194	-7.74984
-1.9817	-8.06554
-1.98145	-8.02727
-1.98121	-5.53998
-1.98096	-3.89453
-1.98072	-3.47361
-1.98047	-4.35373
-1.98023	-5.23385
-1.97999	-6.1905
-1.97974	-7.14715
-1.9795	-6.87929
-1.97925	-6.61143
-1.97901	-6.34356
-1.97876	-6.0757
-1.97852	-4.43026
-1.97827	-2.78482
-1.97803	-1.13937
-1.97778	0.506068
-1.97754	2.59476
-1.97729	4.68345
-1.97705	4.32311
-1.9768	3.96277
-1.97656	3.0412
-1.97631	2.11962
-1.97607	-1.09792
-1.97583	-4.31546
-1.97558	-4.15283
-1.97534	-1.54117
-1.97509	-1.12343
-1.97485	-3.15472
-1.9746	-3.65537
-1.97436	-0.0743008
-1.97411	3.50677
-1.97387	3.00612
-1.97362	1.16297
-1.97338	1.76885
-1.97313	2.27269
-1.97289	0.327493
-1.97264	-2.332
-1.9724	-2.54246
-1.97215	-1.83454
-1.97191	-1.12662
-1.97167	-0.354919
-1.97142	0.416781
-1.97118	1.18848
-1.97093	1.96018
-1.97069	2.75739
-1.97044	3.5546
-1.9702	1.90278
-1.96995	0.250961
-1.96971	2.33009
-1.96946	4.40921
-1.96922	3.63113
-1.96897	2.85306
-1.96873	2.81479
-1.96848	2.77652
-1.96824	2.73826
-1.96799	2.69999
-1.96775	0.926995
-1.96751	-0.846
-1.96726	-2.619
-1.96702	-4.39199
-1.96677	-4.43026
-1.96653	-4.46852
-1.96628	-4.50679
-1.96604	-4.54506
-1.96579	-3.4194
-1.96555	-2.29373
-1.9653	-1.16807
-1.96506	-0.0424124
-1.96481	2.869
-1.96457	5.78041
-1.96432	4.20194
-1.96408	2.62346
-1.96383	0.617678
-1.96359	-1.3881
-1.96335	-0.536683
-1.9631	0.314738
-1.96286	1.47229
-1.96261	2.62984
-1.96237	0.113841
-1.96212	-2.40216
-1.96188	-3.30699
-1.96163	-4.21182
-1.96139	-3.0758
-1.96114	-1.93977
-1.9609	-1.00783
-1.96065	-0.0758952
-1.96041	-2.00116
-1.96016	-3.92642
-1.95992	-3.16668
-1.95967	-2.40694
-1.95943	-0.422682
-1.95919	1.56157
-1.95894	-0.000160259
-1.9587	-1.5619
-1.95845	-3.12363
-1.95821	-4.68537
-1.95796	-5.35741
-1.95772	-6.02946
-1.95747	-5.477
-1.95723	-4.92453
-1.95698	-4.55064
-1.95674	-4.17675
-1.95649	-5.02737
-1.95625	-5.87799
-1.956	-6.65208
-1.95576	-7.42618
-1.95551	-6.15941
-1.95527	-4.89264
-1.95503	-5.76877
-1.95478	-6.64491
-1.95454	-7.52104
-1.95429	-8.39718
-1.95405	-8.31427
-1.9538	-8.23136
-1.95356	-8.14845
-1.95331	-8.06554
-1.95307	-6.86016
-1.95282	-5.65477
-1.95258	-4.44939
-1.95233	-3.24401
-1.95209	-5.04889
-1.95184	-6.85378
-1.9516	-8.65866
-1.95135	-10.4635
-1.95111	-8.90101
-1.95087	-7.33848
-1.95062	-5.77595
-1.95038	-4.21342
-1.95013	-5.28168
-1.94989	-6.34994
-1.94964	-7.4182
-1.9494	-8.48646
-1.94915	-8.0751
-1.94891	-7.66374
-1.94866	-5.21152
-1.94842	-2.75931
-1.94817	-2.41172
-1.94793	-2.06414
-1.94768	-0.492039
-1.94744	1.08006
-1.9472	2.60114
-1.94695	4.12221
-1.94671	3.60243
-1.94646	3.08265
-1.94622	0.643189
-1.94597	-1.79628
-1.94573	-3.01122
-1.94548	-4.22617
-1.94524	-4.72682
-1.94499	-5.22747
-1.94475	-5.72812
-1.9445	-6.22877
-1.94426	-6.8187
-1.94401	-7.40864
-1.94377	-7.99857
-1.94352	-8.58851
-1.94328	-7.03554
-1.94304	-5.48258
-1.94279	-3.92961
-1.94255	-2.37664
-1.9423	-2.77844
-1.94206	-3.18023
-1.94181	-3.58203
-1.94157	-3.98382
-1.94132	-3.90091
-1.94108	-3.818
-1.94083	-6.59229
-1.94059	-9.36658
-1.94034	-8.30151
-1.9401	-7.23644
-1.93985	-6.17137
-1.93961	-5.10629
-1.93936	-6.41372
-1.93912	-7.72114
-1.93888	-6.32443
-1.93863	-4.92772
-1.93839	-3.94954
-1.93814	-5.42039
-1.9379	-8.11576
-1.93765	-8.3621
-1.93741	-6.10839
-1.93716	-3.85467
-1.93692	-4.3051
-1.93667	-4.75552
-1.93643	-3.66254
-1.93618	-2.56957
-1.93594	-4.18073
-1.93569	-5.79189
-1.93545	-5.64282
-1.9352	-3.04471
-1.93496	-1.82418
-1.93472	-0.603649
-1.93447	0.738057
-1.93423	2.07976
-1.93398	-0.252079
-1.93374	-2.58392
-1.93349	-3.86982
-1.93325	-5.15572
-1.933	-5.2171
-1.93276	-5.27849
-1.93251	-6.83225
-1.93227	-8.38602
-1.93202	-8.46016
-1.93178	-6.08527
-1.93153	-5.82777
-1.93129	-5.57027
-1.93104	-5.15971
-1.9308	-4.74914
-1.93056	-6.73101
-1.93031	-8.71287
-1.93007	-10.8478
-1.92982	-10.5337
-1.92958	-9.81143
-1.92933	-9.08916
-1.92909	-10.2547
-1.92884	-11.4202
-1.9286	-11.3548
-1.92835	-11.2895
-1.92811	-11.2241
-1.92786	-11.1587
-1.92762	-11.0933
-1.92737	-11.028
-1.92713	-10.9626
-1.92688	-10.8972
-1.92664	-11.0312
-1.9264	-11.1651
-1.92615	-9.25816
-1.92591	-7.35124
-1.92566	-4.78103
-1.92542	-2.21082
-1.92517	-0.865134
-1.92493	0.480558
-1.92468	-0.476095
-1.92444	-1.43275
-1.92419	-2.3894
-1.92395	-3.34605
-1.9237	-5.90988
-1.92346	-8.47371
-1.92321	-6.54765
-1.92297	-4.62159
-1.92272	-4.16479
-1.92248	-3.70799
-1.92224	-5.29204
-1.92199	-6.8761
-1.92175	-6.64889
-1.9215	-6.42169
-1.92126	-6.19448
-1.92101	-5.96728
-1.92077	-5.9888
-1.92052	-6.01033
-1.92028	-7.91965
-1.92003	-9.82897
-1.91979	-9.876
-1.91954	-7.47401
-1.9193	-6.14346
-1.91905	-7.26195
-1.91881	-7.02996
-1.91856	-4.34894
-1.91832	-4.52513
-1.91808	-7.15034
-1.91783	-9.8776
-1.91759	-10.1558
-1.91734	-9.10749
-1.9171	-8.05916
-1.91685	-5.32712
-1.91661	-2.59508
-1.91636	-2.72024
-1.91612	-2.8454
-1.91587	-1.89912
-1.91563	-0.952827
-1.91538	-0.159602
-1.91514	0.633622
-1.91489	1.07209
-1.91465	-0.938477
-1.9144	-2.94904
-1.91416	-2.51058
-1.91392	-1.40883
-1.91367	-0.307086
-1.91343	-2.72582
-1.91318	-5.14456
-1.91294	-7.41661
-1.91269	-9.68866
-1.91245	-9.91985
-1.9122	-10.151
-1.91196	-7.88218
-1.91171	-5.61332
-1.91147	-6.20166
-1.91122	-6.79
-1.91098	-7.00525
-1.91073	-7.22049
-1.91049	-8.66026
-1.91025	-10.1
-1.91	-10.9275
-1.90976	-11.755
-1.90951	-10.5417
-1.90927	-9.32832
-1.90902	-7.02438
-1.90878	-4.72044
-1.90853	-3.79408
-1.90829	-2.86773
-1.90804	-2.9618
-1.9078	-5.5049
-1.90755	-8.048
-1.90731	-8.14207
-1.90706	-8.69215
-1.90682	-9.24222
-1.90657	-9.63923
-1.90633	-10.0362
-1.90609	-9.821
-1.90584	-9.60575
-1.9056	-10.615
-1.90535	-11.6243
-1.90511	-10.2228
-1.90486	-8.82129
-1.90462	-8.64431
-1.90437	-8.46733
-1.90413	-6.30051
-1.90388	-4.1337
-1.90364	-4.41591
-1.90339	-4.69812
-1.90315	-7.01163
-1.9029	-9.32513
-1.90266	-11.6386
-1.90241	-13.9521
-1.90217	-13.0003
-1.90193	-12.0484
-1.90168	-8.6475
-1.90144	-5.2466
-1.90119	-4.98352
-1.90095	-4.72044
-1.9007	-4.45736
-1.90046	-4.19428
-1.90021	-2.47709
-1.89997	-0.759902
-1.89972	-1.49174
-1.89948	-2.22358
-1.89923	-2.62378
-1.89899	-3.02398
-1.89874	-4.64869
-1.8985	-6.27341
-1.89825	-8.17874
-1.89801	-10.0841
-1.89777	-9.54038
-1.89752	-8.99668
-1.89728	-8.62518
-1.89703	-8.25368
-1.89679	-10.3312
-1.89654	-12.4087
-1.8963	-10.5066
-1.89605	-8.60445
-1.89581	-9.15134
-1.89556	-9.69822
-1.89532	-12.2828
-1.89507	-14.8673
-1.89483	-15.0029
-1.89458	-15.1384
-1.89434	-13.2841
-1.89409	-11.4298
-1.89385	-9.57545
-1.89361	-7.72114
-1.89336	-4.97396
-1.89312	-2.22677
-1.89287	-3.5613
-1.89263	-4.89583
-1.89238	-6.68955
-1.89214	-8.48328
-1.89189	-7.82797
-1.89165	-7.17266
-1.8914	-5.44291
-1.89116	-3.71317
-1.89091	-6.06514
-1.89067	-8.41711
-1.89042	-6.71287
-1.89018	-5.00863
-1.88993	-4.52891
-1.88969	-4.04919
-1.88945	-4.97256
-1.8892	-5.89593
-1.88896	-6.8193
-1.88871	-7.74267
-1.88847	-11.0385
-1.88822	-14.3344
-1.88798	-13.5486
-1.88773	-12.7627
-1.88749	-12.5987
-1.88724	-12.4346
-1.887	-12.2706
-1.88675	-12.1066
-1.88651	-11.6109
-1.88626	-11.1153
-1.88602	-10.6196
-1.88577	-10.1239
-1.88553	-9.39229
-1.88529	-8.66066
-1.88504	-6.7045
-1.8848	-4.74835
-1.88455	-3.45547
-1.88431	-2.16259
-1.88406	-2.09423
-1.88382	-2.02587
-1.88357	-4.53071
-1.88333	-7.03554
-1.88308	-5.45866
-1.88284	-3.88178
-1.88259	-2.22836
-1.88235	-0.574949
-1.8821	-3.00325
-1.88186	-5.43155
-1.88161	-6.71825
-1.88137	-8.00495
-1.88113	-6.84262
-1.88088	-5.68028
-1.88064	-5.94655
-1.88039	-6.21282
-1.88015	-4.03006
-1.8799	-1.8473
-1.87966	-1.41521
-1.87941	-0.983121
-1.87917	-3.00006
-1.87892	-5.017
-1.87868	-6.90639
-1.87843	-8.79578
-1.87819	-9.46066
-1.87794	-10.1255
-1.8777	-7.86942
-1.87746	-5.61332
-1.87721	-3.35721
-1.87697	-1.10111
-1.87672	-0.579732
-1.87648	-0.0583566
-1.87623	-0.761496
-1.87599	-1.46464
-1.87574	-5.1627
-1.8755	-8.86075
-1.87525	-10.0077
-1.87501	-8.7057
-1.87476	-8.39857
-1.87452	-10.5405
-1.87427	-11.1517
-1.87403	-7.68128
-1.87378	-3.39448
-1.87354	-1.55671
-1.8733	-2.01491
-1.87305	-2.47311
-1.87281	-0.507784
-1.87256	3.90657
-1.87232	6.79028
-1.87207	5.59227
-1.87183	2.43233
-1.87158	-0.727615
-1.87134	-2.91815
-1.87109	-5.10868
-1.87085	-5.18183
-1.8706	-5.25497
-1.87036	-1.50151
-1.87011	2.25196
-1.86987	4.84469
-1.86962	3.3557
-1.86938	1.71364
-1.86914	0.0715887
-1.86889	-1.28985
-1.86865	-2.65128
-1.8684	-5.23723
-1.86816	-7.82319
-1.86791	-9.02618
-1.86767	-10.2292
-1.86742	-8.98313
-1.86718	-7.73709
-1.86693	-5.87879
-1.86669	-4.02049
-1.86644	-6.24391
-1.8662	-8.46733
-1.86595	-10.3719
-1.86571	-12.2764
-1.86546	-12.9564
-1.86522	-13.6364
-1.86498	-12.5052
-1.86473	-11.374
-1.86449	-10.2427
-1.86424	-9.11148
-1.864	-9.17207
-1.86375	-9.23265
-1.86351	-9.29324
-1.86326	-9.35383
-1.86302	-7.45009
-1.86277	-5.54635
-1.86253	-4.86713
-1.86228	-4.18791
-1.86204	-3.39388
-1.86179	-2.59986
-1.86155	-5.88756
-1.8613	-9.17525
-1.86106	-9.93739
-1.86082	-10.6995
-1.86057	-10.2371
-1.86033	-9.77476
-1.86008	-8.96399
-1.85984	-8.15323
-1.85959	-6.11795
-1.85935	-4.08267
-1.8591	-2.68516
-1.85886	-1.28765
-1.85861	-2.33918
-1.85837	-3.3907
-1.85812	-4.58253
-1.85788	-5.77435
-1.85763	-8.1907
-1.85739	-10.607
-1.85714	-10.4213
-1.8569	-10.2355
-1.85666	-11.2743
-1.85641	-12.3131
-1.85617	-13.8493
-1.85592	-15.3855
-1.85568	-12.84
-1.85543	-10.2945
-1.85519	-8.71845
-1.85494	-7.14237
-1.8547	-6.7908
-1.85445	-6.43923
-1.85421	-7.32493
-1.85396	-8.21063
-1.85372	-9.09633
-1.85347	-9.98203
-1.85323	-7.24521
-1.85298	-4.50839
-1.85274	-2.99608
-1.8525	-1.48377
-1.85225	-4.45019
-1.85201	-7.41661
-1.85176	-6.30131
-1.85152	-5.18601
-1.85127	-4.14725
-1.85103	-3.10848
-1.85078	-4.51875
-1.85054	-5.92901
-1.85029	-5.83415
-1.85005	-5.73928
-1.8498	-5.64441
-1.84956	-5.54954
-1.84931	-2.85258
-1.84907	-0.155616
-1.84882	0.0923161
-1.84858	0.340249
-1.84834	-0.040818
-1.84809	-0.421885
-1.84785	-3.25198
-1.8476	-6.08208
-1.84736	-4.09065
-1.84711	-2.09922
-1.84687	-2.55681
-1.84662	-3.01441
-1.84638	-2.7322
-1.84613	-2.44999
-1.84589	-0.94326
-1.84564	0.563468
-1.8454	-0.761496
-1.84515	-2.08646
-1.84491	-3.41142
-1.84466	-4.73639
-1.84442	-6.50301
-1.84418	-8.26962
-1.84393	-7.58721
-1.84369	-6.9048
-1.84344	-6.12034
-1.8432	-5.33589
-1.84295	-4.55143
-1.84271	-3.76698
-1.84246	-6.10759
-1.84222	-8.4482
-1.84197	-5.32951
-1.84173	-2.21082
-1.84148	-1.69423
-1.84124	-5.25936
-1.84099	-10.3551
-1.84075	-13.0019
-1.84051	-13.1637
-1.84026	-13.3255
-1.84002	-10.8853
-1.83977	-8.44501
-1.83953	-6.61701
-1.83928	-4.789
-1.83904	-2.961
-1.83879	-1.133
-1.83855	-3.22089
-1.8383	-5.30878
-1.83806	-7.39668
-1.83781	-9.48457
-1.83757	-10.2459
-1.83732	-11.0072
-1.83708	-11.7686
-1.83683	-12.5299
-1.83659	-11.6235
-1.83635	-10.7171
-1.8361	-9.81063
-1.83586	-8.9042
-1.83561	-9.12025
-1.83537	-9.33629
-1.83512	-9.55233
-1.83488	-9.76838
-1.83463	-7.94356
-1.83439	-6.11875
-1.83414	-4.29394
-1.8339	-2.46912
-1.83365	-1.15452
-1.83341	0.160079
-1.83316	1.47468
-1.83292	2.78928
-1.83267	0.864016
-1.83243	-1.06125
-1.83219	-2.98651
-1.83194	-4.91177
-1.8317	-2.95941
-1.83145	-1.00704
-1.83121	-1.5037
-1.83096	-2.00036
-1.83072	-4.88228
-1.83047	-7.76419
-1.83023	-10.6461
-1.82998	-9.44631
-1.82974	-5.54237
-1.82949	-4.08746
-1.82925	-3.44889
-1.829	-2.81033
-1.82876	-3.63544
-1.82851	-4.46055
-1.82827	-5.28567
-1.82803	-6.11078
-1.82778	-3.6195
-1.82754	-1.12821
-1.82729	-1.08596
-1.82705	-1.04371
-1.8268	-0.00653794
-1.82656	1.03063
-1.82631	-0.381227
-1.82607	-4.24212
-1.82582	-7.69483
-1.82558	-7.06584
-1.82533	-5.05926
-1.82509	-5.50171
-1.82484	-5.60933
-1.8246	-5.71696
-1.82435	-5.97764
-1.82411	-6.23833
-1.82387	-5.42757
-1.82362	-4.61681
-1.82338	-6.25507
-1.82313	-7.89334
-1.82289	-10.6413
-1.82264	-13.3893
-1.8224	-12.0556
-1.82215	-10.7218
-1.82191	-9.28607
-1.82166	-7.85029
-1.82142	-6.41452
-1.82117	-4.97874
-1.82093	-5.86922
-1.82068	-6.75971
-1.82044	-7.65019
-1.82019	-8.54068
-1.81995	-7.13519
-1.81971	-5.72971
-1.81946	-6.77326
-1.81922	-7.81681
-1.81897	-8.78382
-1.81873	-9.75084
-1.81848	-10.7179
-1.81824	-11.6849
-1.81799	-11.3764
-1.81775	-11.0678
-1.8175	-8.31028
-1.81726	-5.55273
-1.81701	-4.92533
-1.81677	-4.29792
-1.81652	-6.11955
-1.81628	-7.94117
-1.81603	-7.72194
-1.81579	-7.50271
-1.81555	-7.28347
-1.8153	-7.06424
-1.81506	-6.11795
-1.81481	-5.17166
-1.81457	-4.22538
-1.81432	-3.27909
-1.81408	-2.74097
-1.81383	-2.20285
-1.81359	0.529187
-1.81334	3.26123
-1.8131	4.89551
-1.81285	2.44807
-1.81261	-1.53001
-1.81236	-3.05906
-1.81212	-3.77176
-1.81187	-4.48447
-1.81163	-5.04411
-1.81139	-5.60375
-1.81114	-5.63405
-1.8109	-5.66434
-1.81065	-4.16399
-1.81041	-5.11267
-1.81016	-7.28587
-1.80992	-7.01003
-1.80967	-5.81581
-1.80943	-4.62159
-1.80918	-4.02049
-1.80894	-3.4194
-1.80869	-3.88975
-1.80845	-6.80913
-1.8082	-8.19788
-1.80796	-9.58661
-1.80772	-8.83245
-1.80747	-8.07829
-1.80723	-8.10859
-1.80698	-10.5879
-1.80674	-13.0672
-1.80649	-13.0975
-1.80625	-12.3625
-1.806	-11.6275
-1.80576	-10.7394
-1.80551	-9.85129
-1.80527	-10.4356
-1.80502	-11.02
-1.80478	-11.4513
-1.80453	-11.8826
-1.80429	-11.0894
-1.80404	-7.8471
-1.8038	-5.98243
-1.80356	-4.11775
-1.80331	-4.03883
-1.80307	-3.9599
-1.80282	-6.33001
-1.80258	-8.70012
-1.80233	-7.95791
-1.80209	-7.21571
-1.80184	-6.47351
-1.8016	-5.73131
-1.80135	-4.99229
-1.80111	-4.25328
-1.80086	-3.66733
-1.80062	-3.08138
-1.80037	-3.10769
-1.80013	-5.58302
-1.79988	-8.05836
-1.79964	-8.08467
-1.7994	-8.34058
-1.79915	-8.59648
-1.79891	-8.69932
-1.79866	-8.80216
-1.79842	-8.54785
-1.79817	-8.29354
-1.79793	-8.03923
-1.79768	-7.78492
-1.79744	-6.54685
-1.79719	-5.30878
-1.79695	-6.51975
-1.7967	-7.73071
-1.79646	-6.18651
-1.79621	-4.64232
-1.79597	-7.02677
-1.79572	-9.41123
-1.79548	-10.0865
-1.79524	-8.31267
-1.79499	-7.91646
-1.79475	-7.52025
-1.7945	-7.73629
-1.79426	-7.95233
-1.79401	-8.16838
-1.79377	-8.38442
-1.79352	-7.40465
-1.79328	-6.42488
-1.79303	-5.59817
-1.79279	-4.77146
-1.79254	-3.68965
-1.7923	-5.05687
-1.79205	-6.57715
-1.79181	-5.6484
-1.79156	-2.48746
-1.79132	-1.77555
-1.79108	-1.98203
-1.79083	-2.1885
-1.79059	-2.446
-1.79034	-2.7035
-1.7901	-1.58342
-1.78985	-2.91237
-1.78961	-6.23116
-1.78936	-9.54994
-1.78912	-12.8687
-1.78887	-16.1875
-1.78863	-14.9654
-1.78838	-11.2942
-1.78814	-7.62309
-1.78789	-6.40096
-1.78765	-9.0182
-1.7874	-11.6354
-1.78716	-11.7016
-1.78692	-9.31875
-1.78667	-8.05836
-1.78643	-6.79797
-1.78618	-5.53758
-1.78594	-4.27719
-1.78569	-5.23943
-1.78545	-8.65069
-1.7852	-12.062
-1.78496	-13.0242
-1.78471	-12.0986
-1.78447	-11.1731
-1.78422	-10.0944
-1.78398	-9.01581
-1.78373	-11.3174
-1.78349	-13.6189
-1.78324	-13.2163
-1.783	-10.3647
-1.78276	-8.7631
-1.78251	-7.1615
-1.78227	-5.40684
-1.78202	-3.65218
-1.78178	-2.56
-1.78153	-1.46782
-1.78129	-2.4165
-1.78104	-3.36519
-1.7808	-2.88526
-1.78055	-2.40534
-1.78031	-2.5887
-1.78006	-5.22109
-1.77982	-7.02438
-1.77957	-8.82767
-1.77933	-10.631
-1.77908	-12.4343
-1.77884	-13.1406
-1.7786	-11.3979
-1.77835	-8.17555
-1.77811	-4.95323
-1.77786	-2.93708
-1.77762	-0.920938
-1.77737	-1.762
-1.77713	-2.60305
-1.77688	-1.2757
-1.77664	0.0516584
-1.77639	0.154499
-1.77615	0.257339
-1.7759	-1.17047
-1.77566	-2.59827
-1.77541	-4.02607
-1.77517	-5.45388
-1.77493	-4.89184
-1.77468	-4.32981
-1.77444	-5.80864
-1.77419	-7.28746
-1.77395	-8.91935
-1.7737	-10.5512
-1.77346	-12.1831
-1.77321	-13.815
-1.77297	-12.9979
-1.77272	-12.1807
-1.77248	-11.3636
-1.77223	-10.5465
-1.77199	-7.38233
-1.77174	-4.2182
-1.7715	-2.53369
-1.77125	-3.29822
-1.77101	-6.20565
-1.77077	-9.11307
-1.77052	-10.1327
-1.77028	-11.1523
-1.77003	-10.1207
-1.76979	-9.08916
-1.76954	-8.05757
-1.7693	-7.02598
-1.76905	-6.275
-1.76881	-5.52403
-1.76856	-2.7322
-1.76832	0.0596305
-1.76807	0.01977
-1.76783	-0.0200905
-1.76758	-1.38651
-1.76734	-5.20196
-1.76709	-8.12453
-1.76685	-8.59807
-1.76661	-8.40834
-1.76636	-8.2186
-1.76612	-8.00575
-1.76587	-5.34386
-1.76563	-2.68198
-1.76538	-2.46912
-1.76514	-3.2767
-1.76489	-4.08427
-1.76465	-5.04491
-1.7644	-6.00555
-1.76416	-6.02867
-1.76391	-6.05178
-1.76367	-8.11576
-1.76342	-10.1797
-1.76318	-9.56509
-1.76293	-8.95044
-1.76269	-11.193
-1.76245	-13.4355
-1.7622	-12.1991
-1.76196	-10.9626
-1.76171	-10.9506
-1.76147	-10.9387
-1.76122	-10.9267
-1.76098	-10.9148
-1.76073	-10.9028
-1.76049	-10.8909
-1.76024	-11.0128
-1.76	-11.1348
-1.75975	-11.2568
-1.75951	-11.3787
-1.75926	-13.2865
-1.75902	-15.1942
-1.75877	-14.806
-1.75853	-11.9687
-1.75829	-10.5863
-1.75804	-9.20395
-1.7578	-10.3727
-1.75755	-11.5414
-1.75731	-12.8887
-1.75706	-11.7869
-1.75682	-10.0219
-1.75657	-8.25687
-1.75633	-8.1628
-1.75608	-8.06873
-1.75584	-7.82159
-1.75559	-7.57446
-1.75535	-6.02627
-1.7551	-2.02906
-1.75486	0.437508
-1.75461	2.90408
-1.75437	1.68116
-1.75413	-1.99079
-1.75388	-5.66275
-1.75364	-6.88567
-1.75339	-7.08816
-1.75315	-7.29065
-1.7529	-7.49314
-1.75266	-7.69563
-1.75241	-6.96698
-1.75217	-8.68736
-1.75192	-9.03016
-1.75168	-9.37296
-1.75143	-9.35861
-1.75119	-9.34426
-1.75094	-8.1054
-1.7507	-6.86653
-1.75045	-6.62179
-1.75021	-6.37705
-1.74997	-8.0201
-1.74972	-9.66315
-1.74948	-10.2092
-1.74923	-8.3063
-1.74899	-6.40335
-1.74874	-6.94944
-1.7485	-7.43176
-1.74825	-7.91407
-1.74801	-10.4372
-1.74776	-12.9604
-1.74752	-12.8305
-1.74727	-10.2515
-1.74703	-8.89703
-1.74678	-9.9916
-1.74654	-11.3955
-1.74629	-12.7994
-1.74605	-14.3563
-1.74581	-15.9133
-1.74556	-14.1028
-1.74532	-12.2923
-1.74507	-10.4819
-1.74483	-8.67142
-1.74458	-5.92981
-1.74434	-3.1882
-1.74409	-1.10988
-1.74385	-1.48058
-1.7436	-4.9891
-1.74336	-8.49763
-1.74311	-6.59787
-1.74287	-2.24909
-1.74262	-1.54814
-1.74238	-0.847196
-1.74213	-1.31974
-1.74189	-4.24132
-1.74165	-7.00983
-1.7414	-7.32931
-1.74116	-5.761
-1.74091	-6.64172
-1.74067	-9.98422
-1.74042	-13.3267
-1.74018	-14.6284
-1.73993	-15.93
-1.73969	-14.9867
-1.73944	-11.5944
-1.7392	-8.049
-1.73895	-6.95263
-1.73871	-7.0202
-1.73846	-4.63873
-1.73822	-2.41033
-1.73798	-2.63095
-1.73773	-4.7904
-1.73749	-6.94984
-1.73724	-6.40515
-1.737	-5.86045
-1.73675	-6.21501
-1.73651	-6.56957
-1.73626	-7.3323
-1.73602	-10.5441
-1.73577	-12.5823
-1.73553	-10.5389
-1.73528	-7.27092
-1.73504	-4.00295
-1.73479	-4.0476
-1.73455	-4.09224
-1.7343	-6.17774
-1.73406	-8.26325
-1.73382	-7.36399
-1.73357	-6.46474
-1.73333	-8.42269
-1.73308	-10.3806
-1.73284	-10.5082
-1.73259	-10.6357
-1.73235	-10.7633
-1.7321	-10.8909
-1.73186	-8.90101
-1.73161	-6.91118
-1.73137	-6.9622
-1.73112	-7.01322
-1.73088	-8.27281
-1.73063	-9.5324
-1.73039	-7.27152
-1.73014	-5.01063
-1.7299	-5.58143
-1.72966	-8.60126
-1.72941	-9.019
-1.72917	-9.43674
-1.72892	-8.91058
-1.72868	-8.38442
-1.72843	-7.85826
-1.72819	-7.3321
-1.72794	-7.62229
-1.7277	-7.91247
-1.72745	-6.67201
-1.72721	-7.88058
-1.72696	-10.8911
-1.72672	-11.4525
-1.72647	-10.6874
-1.72623	-9.92224
-1.72598	-10.4582
-1.72574	-10.9941
-1.7255	-10.3055
-1.72525	-9.61691
-1.72501	-8.43086
-1.72476	-7.24481
-1.72452	-7.28328
-1.72427	-7.32174
-1.72403	-7.15612
-1.72378	-6.9905
-1.72354	-4.78402
-1.72329	-2.57754
-1.72305	-5.20535
-1.7228	-7.83315
-1.72256	-7.50171
-1.72231	-4.72124
-1.72207	-2.60405
-1.72182	-2.93589
-1.72158	-6.07391
-1.72134	-9.21193
-1.72109	-10.8895
-1.72085	-10.118
-1.7206	-7.3056
-1.72036	-6.94227
-1.72011	-6.85956
-1.71987	-6.77685
-1.71962	-5.62269
-1.71938	-4.46852
-1.71913	-4.80495
-1.71889	-5.14137
-1.71864	-5.47779
-1.7184	-5.81422
-1.71815	-5.819
-1.71791	-5.82378
-1.71766	-5.82857
-1.71742	-5.83335
-1.71718	-7.71955
-1.71693	-9.60575
-1.71669	-7.41023
-1.71644	-5.21471
-1.7162	-1.74366
-1.71595	1.72739
-1.71571	-0.515955
-1.71546	-2.75931
-1.71522	-2.38781
-1.71497	-2.01631
-1.71473	-4.09384
-1.71448	-6.17137
-1.71424	-7.0754
-1.71399	-7.97944
-1.71375	-6.43445
-1.7135	-4.88945
-1.71326	-6.82667
-1.71302	-8.76389
-1.71277	-10.7011
-1.71253	-12.6383
-1.71228	-11.7184
-1.71204	-10.7984
-1.71179	-12.3274
-1.71155	-13.8565
-1.7113	-12.7938
-1.71106	-11.7311
-1.71081	-10.6684
-1.71057	-9.60575
-1.71032	-8.59409
-1.71008	-7.58243
-1.70983	-9.0198
-1.70959	-10.4572
-1.70934	-10.6318
-1.7091	-10.8063
-1.70886	-6.89922
-1.70861	-2.99209
-1.70837	-1.99319
-1.70812	-0.994282
-1.70788	-4.07709
-1.70763	-7.15991
-1.70739	-8.47929
-1.70714	-9.79867
-1.7069	-11.1181
-1.70665	-12.4374
-1.70641	-12.7874
-1.70616	-13.1374
-1.70592	-11.0383
-1.70567	-8.93928
-1.70543	-7.5035
-1.70519	-6.06773
-1.70494	-7.08098
-1.7047	-8.09424
-1.70445	-10.1279
-1.70421	-12.1616
-1.70396	-14.1953
-1.70372	-16.229
-1.70347	-15.2484
-1.70323	-14.2678
-1.70298	-13.2873
-1.70274	-12.3067
-1.70249	-10.4077
-1.70225	-8.50879
-1.702	-6.60983
-1.70176	-4.71088
-1.70151	-5.92423
-1.70127	-7.13758
-1.70103	-8.35094
-1.70078	-9.56429
-1.70054	-12.4358
-1.70029	-15.3074
-1.70005	-14.0972
-1.6998	-12.8871
-1.69956	-11.3325
-1.69931	-9.77795
-1.69907	-9.4479
-1.69882	-9.11786
-1.69858	-8.96639
-1.69833	-8.81492
-1.69809	-8.66345
-1.69784	-8.51198
-1.6976	-10.0697
-1.69735	-11.6275
-1.69711	-13.1852
-1.69687	-14.743
-1.69662	-12.0659
-1.69638	-9.38891
-1.69613	-6.71187
-1.69589	-4.03484
-1.69564	-4.84879
-1.6954	-5.66275
-1.69515	-8.92573
-1.69491	-12.1887
-1.69466	-12.671
-1.69442	-13.1533
-1.69417	-13.6356
-1.69393	-14.118
-1.69368	-13.7457
-1.69344	-13.3734
-1.69319	-11.7766
-1.69295	-10.1797
-1.69271	-6.89922
-1.69246	-3.6187
-1.69222	-2.78721
-1.69197	-1.95572
-1.69173	-4.69573
-1.69148	-7.43574
-1.69124	-8.95124
-1.69099	-10.4667
-1.69075	-8.89543
-1.6905	-7.32413
-1.69026	-8.20186
-1.69001	-9.07959
-1.68977	-8.11417
-1.68952	-7.14875
-1.68928	-6.18332
-1.68903	-5.2179
-1.68879	-4.50759
-1.68855	-3.79727
-1.6883	-5.38292
-1.68806	-6.96858
-1.68781	-10.0299
-1.68757	-10.6421
-1.68732	-8.55024
-1.68708	-6.45836
-1.68683	-8.88188
-1.68659	-11.3054
-1.68634	-9.80027
-1.6861	-8.29513
-1.68585	-7.51068
-1.68561	-9.17525
-1.68536	-10.6868
-1.68512	-8.11656
-1.68487	-2.58711
-1.68463	0.493313
-1.68439	-0.507983
-1.68414	-1.50928
-1.6839	-0.925722
-1.68365	-0.342164
-1.68341	-0.983121
-1.68316	-1.62408
-1.68292	-5.22428
-1.68267	-8.82448
-1.68243	-8.34297
-1.68218	-5.41242
-1.68194	-4.29314
-1.68169	-7.25557
-1.68145	-8.0751
-1.6812	-6.44561
-1.68096	-4.81611
-1.68071	-5.63564
-1.68047	-6.45517
-1.68023	-4.82567
-1.67998	-3.14755
-1.67974	-3.91845
-1.67949	-4.38322
-1.67925	-4.848
-1.679	-2.88925
-1.67876	-0.930505
-1.67851	-1.42079
-1.67827	-1.91107
-1.67802	-3.61312
-1.67778	-5.31516
-1.67753	-7.01721
-1.67729	-8.71925
-1.67704	-9.0182
-1.6768	-9.31716
-1.67655	-9.92224
-1.67631	-8.07829
-1.67607	-5.02259
-1.67582	-4.41591
-1.67558	-6.3603
-1.67533	-8.3047
-1.67509	-5.37655
-1.67484	-2.44839
-1.6746	-2.22438
-1.67435	-4.44939
-1.67411	-6.62338
-1.67386	-8.79738
-1.67362	-10.9714
-1.67337	-13.1454
-1.67313	-15.3704
-1.67288	-15.1464
-1.67264	-13.8509
-1.6724	-12.5554
-1.67215	-11.0503
-1.67191	-9.54516
-1.67166	-6.66245
-1.67142	-6.22877
-1.67117	-6.15223
-1.67093	-6.0757
-1.67068	-6.15223
-1.67044	-6.22877
-1.67019	-5.10629
-1.66995	-3.98382
-1.6697	-5.31038
-1.66946	-6.63694
-1.66921	-8.90739
-1.66897	-11.1778
-1.66872	-13.6014
[truncated: 63,536 more rows]
