# Supplementary material for: Vertical organic electrochemical transistors for complementary circuits
Source: Nature. 2023 Jan 18;613(7944):496–502. doi: 10.1038/s41586-022-05592-2 (PMC9849123; doi:10.1038/s41586-022-05592-2)
Supplement: Supplementary file 7 — Source Data Extended Data Fig. 2 [file 41586_2022_5592_MOESM7_ESM.xlsx]

## Sheet: Fig. 2c 
DPP-2T											Homo-DPP
Vg (V)	Drain current (A)					Gate current (A)					Vg (V)	Drain current (A)					Gate current (A)
	Vd = -0.1 V	Vd = -0.2 V	Vd = -0.3 V	Vd = -0.4 V	Vd = -0.5 V	Vd = -0.1 V	Vd = -0.2 V	Vd = -0.3 V	Vd = -0.4 V	Vd = -0.5 V		Vd = 0.1 V	Vd = 0.2 V	Vd = 0.3 V	Vd = 0.4 V	Vd = 0.5 V	Vd = 0.1 V	Vd = 0.2 V	Vd = 0.3 V	Vd = 0.4 V	Vd = 0.5 V
0.2	1.8778e-07	4.3238e-07	1.098e-06	2.62e-06	5.3319e-06	1.824e-07	2.8518e-07	3.2456e-07	3.6516e-07	5.0348e-07	0.01	8.5459e-09	2.96934e-08	3.83644e-08	7.88624e-08	1.2766e-07	8.5607e-07	8.5607e-07	5.74956e-06	5.65376e-06	6.242e-06
0.19	1.4166e-07	3.8998e-07	1.0621e-06	2.5891e-06	5.2734e-06	1.354e-07	2.487e-07	3.0046e-07	3.4582e-07	4.6786e-07	0.02	5.6437e-09	1.37434e-08	2.45676e-08	6.20544e-08	1.0702e-07	2.9022e-07	2.9022e-07	1.37968e-06	1.6808e-06	2.064e-06
0.18	1.197e-07	3.6796e-07	1.0413e-06	2.5672e-06	5.2409e-06	1.1268e-07	2.1988e-07	2.8754e-07	3.2878e-07	4.5024e-07	0.03	2.332e-10	5.0608e-09	1.52438e-08	5.07728e-08	9.2184e-08	5.4105e-07	5.4105e-07	9.3238e-07	1.12816e-06	1.4836e-06
0.17	1.006e-07	3.4848e-07	1.0262e-06	2.5516e-06	5.2173e-06	9.4472e-08	2.0648e-07	2.687e-07	3.1598e-07	4.2554e-07	0.04	3.9937e-09	2.1308e-09	7.3478e-09	4.5115e-08	8.65608e-08	3.7605e-07	3.7605e-07	7.896e-07	5.6578e-07	5.6232e-07
0.16	8.62406e-08	3.3072e-07	1.0086e-06	2.5345e-06	5.1903e-06	7.43868e-08	1.8374e-07	2.5958e-07	3.0108e-07	4.111e-07	0.05	3.0905e-09	9.235e-10	4.7779e-09	4.05696e-08	7.8353e-08	9.032e-08	9.032e-08	2.5699e-07	4.5454e-07	8.2078e-07
0.15	7.25566e-08	3.1528e-07	1.02582e-06	2.5209e-06	5.1719e-06	6.3497e-08	1.717e-07	2.4342e-07	2.912e-07	3.9194e-07	0.06	6.92e-10	4.6138e-09	3.8595e-09	3.6006e-08	7.296e-08	2.3985e-07	2.3985e-07	9.184e-08	4.5636e-07	5.393e-07
0.14	6.29434e-08	2.9914e-07	9.8248e-07	2.5068e-06	5.1505e-06	5.05088e-08	1.527e-07	2.3098e-07	2.781e-07	3.8032e-07	0.07	2.4222e-09	9.7208e-09	3.6225e-09	3.21458e-08	6.8872e-08	1.7302e-07	1.7302e-07	2.37e-08	3.8602e-07	4.088e-07
0.13	5.23674e-08	2.8482e-07	9.6706e-07	2.4948e-06	5.1349e-06	4.41164e-08	1.406e-07	2.2344e-07	2.6976e-07	3.641e-07	0.08	1.8226e-09	1.23504e-08	2.4855e-09	2.90906e-08	6.56024e-08	5.996e-08	5.996e-08	1.137e-07	3.0552e-07	3.2696e-07
0.12	4.58966e-08	2.6978e-07	9.5744e-07	2.4822e-06	5.1175e-06	3.11744e-08	1.2364e-07	2.0786e-07	2.568e-07	3.534e-07	0.09	1.9283e-09	1.25604e-08	1.6554e-09	2.5714e-08	6.28614e-08	1.057e-08	1.057e-08	8.301e-08	3.3766e-07	2.741e-07
0.11	3.83402e-08	2.5744e-07	9.4312e-07	2.4712e-06	5.1025e-06	2.9661e-08	1.1342e-07	2.0192e-07	2.503e-07	3.38e-07	0.1	1.7599e-09	1.1513e-08	1.2201e-09	2.20702e-08	6.0341e-08	1.684e-08	1.684e-08	4.353e-08	3.6438e-07	2.5204e-07
0.1	3.38484e-08	2.4356e-07	9.3342e-07	2.4601e-06	5.0863e-06	1.8486e-08	1.01254e-07	1.8508e-07	2.3844e-07	3.2624e-07	0.11	1.7678e-09	1.21642e-08	8.0616e-09	1.94432e-08	5.57674e-08	7.9e-10	7.9e-10	6.8415e-07	2.627e-07	4.5736e-07
0.09	2.93522e-08	2.3254e-07	9.2042e-07	2.4502e-06	5.0735e-06	1.37646e-08	8.98656e-08	1.8048e-07	2.3166e-07	3.1576e-07	0.12	3.483e-10	1.46346e-08	1.08374e-08	1.27276e-08	5.64118e-08	1.4195e-07	1.4195e-07	2.7758e-07	6.7156e-07	6.444e-08
0.08	2.59214e-08	2.2138e-07	9.1028e-07	2.4398e-06	5.0587e-06	1.37134e-08	7.86578e-08	1.6296e-07	2.1992e-07	3.0296e-07	0.13	4.6524e-09	1.16474e-08	1.12744e-08	1.16236e-08	4.97546e-08	4.3041e-07	4.3041e-07	4.37e-08	1.104e-07	6.6572e-07
0.07	2.2254e-08	2.11e-07	8.9772e-07	2.4301e-06	5.0475e-06	1.15684e-08	6.817e-08	1.5924e-07	2.1522e-07	2.9506e-07	0.14	1.10112e-08	1.34774e-08	1.45696e-08	9.7346e-09	4.98106e-08	6.3588e-07	6.3588e-07	3.2952e-07	1.889e-07	5.6e-09
0.06	2.0047e-08	2.0158e-07	8.8678e-07	2.4199e-06	5.0333e-06	9.4058e-09	5.8336e-08	1.4124e-07	2.0154e-07	2.8252e-07	0.15	1.19122e-08	1.13102e-08	1.54928e-08	6.4961e-09	4.35948e-08	9.01e-08	9.01e-08	9.232e-08	3.2385e-07	6.2158e-07
0.05	1.82788e-08	1.9262e-07	8.7596e-07	2.4107e-06	5.023e-06	7.2096e-09	4.9316e-08	1.358e-07	1.9712e-07	2.7456e-07	0.16	1.48254e-08	1.32492e-08	1.80836e-08	5.4136e-09	4.32028e-08	2.9132e-07	2.9132e-07	2.5908e-07	1.0825e-07	3.92e-08
0.04	1.68902e-08	1.8522e-07	8.637e-07	2.4008e-06	5.0098e-06	8.0521e-09	4.10308e-08	1.2028e-07	1.8578e-07	2.6284e-07	0.17	5.41e-10	1.40526e-08	1.83634e-08	4.1577e-09	3.73452e-08	1.42844e-06	1.42844e-06	2.798e-08	1.2559e-07	5.8576e-07
0.03	1.6175e-08	1.793e-07	8.5368e-07	2.3922e-06	5.0001e-06	4.9841e-09	3.34078e-08	1.1288e-07	1.7996e-07	2.5624e-07	0.18	3.331e-10	1.2936e-08	2.17032e-08	3.0399e-09	3.68722e-08	2.079e-08	2.079e-08	3.3398e-07	1.1178e-07	4.73e-08
0.02	1.57824e-08	1.7302e-07	8.4122e-07	2.3821e-06	4.9887e-06	7.976e-10	2.68876e-08	1.03084e-07	1.6884e-07	2.442e-07	0.19	4.19e-11	1.10468e-08	2.23474e-08	2.0464e-09	3.1064e-08	2.912e-08	2.912e-08	6.442e-08	9.935e-08	5.8082e-07
0.01	1.43032e-08	1.6726e-07	8.3202e-07	2.3729e-06	4.9795e-06	5.7853e-09	2.12372e-08	9.3606e-08	1.6316e-07	2.3846e-07	0.2	9.25e-10	1.09394e-08	2.1247e-08	7.283e-10	2.88748e-08	8.831e-08	8.831e-08	1.1004e-07	1.3181e-07	2.1892e-07
0	1.43088e-08	1.6326e-07	8.2192e-07	2.3627e-06	4.9688e-06	4.9984e-09	1.62072e-08	8.35794e-08	1.5156e-07	2.2576e-07	0.21	4.9232e-09	1.27632e-08	1.92142e-08	8.858e-09	2.7034e-08	3.9982e-07	3.9982e-07	2.0328e-07	8.1297e-07	1.8408e-07
-0.01	1.41378e-08	1.6e-07	8.1226e-07	2.3544e-06	4.9569e-06	3.3078e-09	1.16552e-08	7.3751e-08	1.4776e-07	2.2218e-07	0.22	8.8336e-09	1.45278e-08	1.89318e-08	1.10736e-08	2.30584e-08	3.9104e-07	3.9104e-07	2.824e-08	2.2156e-07	3.9756e-07
-0.02	1.3233e-08	1.5734e-07	8.0408e-07	2.3463e-06	4.9498e-06	3.618e-10	6.4096e-09	6.41776e-08	1.3344e-07	2.0882e-07	0.23	9.7e-09	1.5027e-08	1.94242e-08	1.12286e-08	1.83174e-08	8.664e-08	8.664e-08	4.924e-08	1.55e-08	4.741e-07
-0.03	1.27986e-08	1.547e-07	7.9596e-07	2.3353e-06	4.9373e-06	3.9572e-09	7.609e-09	5.49518e-08	1.2896e-07	2.049e-07	0.24	9.5578e-09	1.71378e-08	2.0292e-08	1.51204e-08	1.39594e-08	1.422e-08	1.422e-08	8.678e-08	3.8918e-07	4.358e-07
-0.04	1.23676e-08	1.5278e-07	7.877e-07	2.3282e-06	4.9306e-06	3.7116e-09	8.0608e-09	4.64498e-08	1.1634e-07	1.9378e-07	0.25	1.24436e-08	1.9446e-08	1.89396e-08	1.6182e-08	1.1658e-08	2.8858e-07	2.8858e-07	1.3524e-07	1.0616e-07	2.3014e-07
-0.05	1.21628e-08	1.5164e-07	7.807e-07	2.3173e-06	4.9193e-06	4.3232e-09	4.8008e-09	3.8623e-08	1.076e-07	1.8538e-07	0.26	1.11932e-08	1.70974e-08	1.67592e-08	1.88388e-08	1.03212e-08	1.2504e-07	1.2504e-07	2.1804e-07	2.6568e-07	1.3368e-07
-0.06	1.195e-08	1.5178e-07	7.7366e-07	2.3087e-06	4.912e-06	4.917e-09	6.8543e-09	3.15554e-08	9.998e-08	1.7976e-07	0.27	1.65652e-08	1.33322e-08	1.67828e-08	1.91182e-08	9.8984e-09	5.372e-07	5.372e-07	2.36e-09	2.794e-08	4.228e-08
-0.07	1.25896e-08	1.5172e-07	7.6906e-07	2.2995e-06	4.9022e-06	8.7192e-09	4.035e-10	2.5182e-08	9.32688e-08	1.6772e-07	0.28	1.6447e-08	1.4057e-08	1.55654e-08	2.10896e-08	5.9958e-09	1.182e-08	1.182e-08	1.2174e-07	1.9714e-07	3.9026e-07
-0.08	1.22546e-08	1.511e-07	7.6658e-07	2.2924e-06	4.8933e-06	9.7364e-09	4.6906e-09	1.96848e-08	8.50088e-08	1.6502e-07	0.29	2.31418e-08	1.31244e-08	1.5638e-08	2.03994e-08	5.1596e-09	6.6948e-07	6.6948e-07	7.26e-09	6.902e-08	8.362e-08
-0.09	1.20754e-08	1.527e-07	7.623e-07	2.2846e-06	4.8869e-06	1.05064e-08	2.8738e-09	1.45466e-08	7.61658e-08	1.5142e-07	0.3	2.79932e-08	1.16976e-08	1.49396e-08	2.12266e-08	3.7002e-09	4.8514e-07	4.8514e-07	6.984e-08	8.272e-08	1.4594e-07
-0.1	1.20778e-08	1.5182e-07	7.5972e-07	2.2775e-06	4.8764e-06	1.1446e-08	2.5083e-09	1.0328e-08	6.69562e-08	1.4666e-07	0.31	3.25672e-08	1.15292e-08	1.53682e-08	2.2652e-08	2.2421e-09	4.574e-07	4.574e-07	4.286e-08	1.4254e-07	1.4581e-07
-0.11	1.1888e-08	1.5432e-07	7.5816e-07	2.2703e-06	4.8713e-06	1.1922e-08	1.16e-11	1.07184e-08	5.80116e-08	1.352e-07	0.32	3.79284e-08	1.7708e-08	1.47316e-08	2.26986e-08	2.1818e-09	5.3612e-07	5.3612e-07	6.366e-08	4.66e-09	6.03e-09
-0.12	1.1948e-08	1.547e-07	7.5702e-07	2.2642e-06	4.8612e-06	1.2306e-08	5.412e-10	7.7557e-09	4.9358e-08	1.2682e-07	0.33	4.73328e-08	1.46862e-08	1.6314e-08	2.05944e-08	1.2204e-09	9.4044e-07	9.4044e-07	1.5824e-07	2.1042e-07	9.614e-08
-0.13	1.19888e-08	1.5666e-07	7.5642e-07	2.2584e-06	4.8546e-06	6.794e-09	6.5896e-09	9.3148e-09	4.09374e-08	1.2026e-07	0.34	5.95562e-08	1.38142e-08	2.06386e-08	1.79842e-08	8.009e-09	1.22234e-06	1.22234e-06	4.3246e-07	2.6102e-07	6.7886e-07
-0.14	1.2638e-08	1.588e-07	7.5866e-07	2.2534e-06	4.8463e-06	1.33472e-08	6.8828e-09	4.42e-10	3.33588e-08	1.0784e-07	0.35	7.05774e-08	1.49646e-08	2.20156e-08	1.75494e-08	1.35158e-08	1.10212e-06	1.10212e-06	1.377e-07	4.348e-08	5.5068e-07
-0.15	1.1797e-08	1.6078e-07	7.591e-07	2.2502e-06	4.8378e-06	8.265e-09	6.9938e-09	7.0277e-09	2.67854e-08	1.0472e-07	0.36	8.8328e-08	1.80848e-08	1.72318e-08	1.83092e-08	1.23826e-08	1.77506e-06	1.77506e-06	4.7838e-07	7.598e-08	1.1332e-07
-0.16	1.22758e-08	1.6252e-07	7.6306e-07	2.2468e-06	4.8322e-06	1.48266e-08	7.237e-09	4.929e-10	2.08854e-08	9.48648e-08	0.37	1.0574e-07	2.2097e-08	1.43756e-08	1.9733e-08	1.73132e-08	1.7412e-06	1.7412e-06	2.8562e-07	1.4238e-07	4.9306e-07
-0.17	1.2819e-08	1.6488e-07	7.653e-07	2.245e-06	4.8277e-06	8.8964e-09	7.3348e-09	3.9351e-09	1.60158e-08	8.62064e-08	0.38	1.2528e-07	2.49006e-08	1.3479e-08	1.8858e-08	1.52856e-08	1.954e-06	1.954e-06	8.966e-08	8.75e-08	2.0276e-07
-0.18	1.36298e-08	1.6944e-07	7.6942e-07	2.2445e-06	4.8219e-06	1.61044e-08	7.4528e-09	2.1409e-09	1.28762e-08	7.69898e-08	0.39	1.5232e-07	2.72252e-08	1.41346e-08	1.7151e-08	1.92302e-08	2.704e-06	2.704e-06	6.556e-08	1.707e-07	3.9446e-07
-0.19	1.37996e-08	1.7398e-07	7.7176e-07	2.2444e-06	4.8167e-06	1.0407e-08	7.4588e-09	3.5405e-09	1.32088e-08	6.7813e-08	0.4	1.7528e-07	3.0682e-08	1.38034e-08	1.53632e-08	1.65388e-08	2.296e-06	2.296e-06	3.312e-08	1.7878e-07	2.6914e-07
-0.2	1.49212e-08	1.7792e-07	7.784e-07	2.2462e-06	4.8128e-06	1.74664e-08	7.5706e-09	1.2932e-09	9.794e-09	5.9003e-08	0.41	2.0686e-07	4.00416e-08	1.4447e-08	1.8543e-08	1.9718e-08	3.158e-06	3.158e-06	6.436e-08	3.1798e-07	3.1792e-07
-0.21	1.53908e-08	1.8272e-07	7.8388e-07	2.2498e-06	4.8092e-06	1.21658e-08	7.7506e-09	4.5987e-09	5.9923e-09	5.08482e-08	0.42	2.3646e-07	4.7424e-08	1.47494e-08	1.79232e-08	2.03184e-08	2.96e-06	2.96e-06	3.024e-08	6.198e-08	6.004e-08
-0.22	1.6674e-08	1.878e-07	7.8948e-07	2.2523e-06	4.8071e-06	1.9359e-08	7.9576e-09	1.2448e-09	7.4848e-09	4.3176e-08	0.43	2.699e-07	5.48498e-08	1.56952e-08	1.65176e-08	1.99914e-08	3.344e-06	3.344e-06	9.458e-08	1.4056e-07	3.27e-08
-0.23	1.77568e-08	1.937e-07	7.9608e-07	2.2584e-06	4.8055e-06	1.43874e-08	8.3224e-09	8.2998e-09	6.8729e-09	3.6087e-08	0.44	3.0374e-07	6.76124e-08	1.64156e-08	2.31392e-08	1.82616e-08	3.384e-06	3.384e-06	7.204e-08	6.6216e-07	1.7298e-07
-0.24	1.93906e-08	2.0118e-07	8.0328e-07	2.2647e-06	4.8043e-06	2.15674e-08	8.972e-09	8.815e-09	1.0874e-09	2.98936e-08	0.45	3.3196e-07	7.9618e-08	1.80294e-08	2.34666e-08	1.61188e-08	2.822e-06	2.822e-06	1.6138e-07	3.274e-08	2.1428e-07
-0.25	2.13482e-08	2.0618e-07	8.1062e-07	2.27e-06	4.8061e-06	1.72722e-08	1.168e-08	9.3196e-09	1.1184e-09	2.48678e-08	0.46	3.6754e-07	9.65186e-08	1.92792e-08	1.39644e-08	1.65548e-08	3.558e-06	3.558e-06	1.2498e-07	9.5022e-07	4.36e-08
-0.26	2.3778e-08	2.1564e-07	8.1824e-07	2.2783e-06	4.81e-06	2.39796e-08	1.05772e-08	9.368e-09	3.0844e-09	2.0468e-08	0.47	3.936e-07	1.1604e-07	2.21832e-08	1.68404e-08	1.76684e-08	2.606e-06	2.606e-06	2.904e-07	2.876e-07	1.1136e-07
-0.27	2.68302e-08	2.2538e-07	8.2806e-07	2.2874e-06	4.8119e-06	2.04968e-08	1.08114e-08	9.4388e-09	6.7868e-09	1.75536e-08	0.48	4.2352e-07	1.3772e-07	2.46688e-08	1.3446e-08	1.91108e-08	2.992e-06	2.992e-06	2.4856e-07	3.3944e-07	1.4424e-07
-0.28	3.05722e-08	2.3452e-07	8.383e-07	2.2953e-06	4.8195e-06	2.6273e-08	1.17976e-08	9.4184e-09	7.189e-09	1.48602e-08	0.49	4.4568e-07	1.612e-07	2.75122e-08	1.69552e-08	1.80718e-08	2.216e-06	2.216e-06	2.8434e-07	3.5092e-07	1.039e-07
-0.29	3.56926e-08	2.454e-07	8.49e-07	2.305e-06	4.8251e-06	2.35836e-08	1.27416e-08	9.5276e-09	7.0242e-09	1.13926e-08	0.5	4.6846e-07	1.9322e-07	3.34866e-08	1.33586e-08	1.61182e-08	2.278e-06	2.278e-06	5.9744e-07	3.5966e-07	1.9536e-07
-0.3	4.15144e-08	2.5728e-07	8.6096e-07	2.3158e-06	4.8348e-06	2.80794e-08	1.42168e-08	9.7644e-09	6.8636e-09	7.5824e-09	0.51	4.8896e-07	2.181e-07	4.2239e-08	1.74274e-08	1.48572e-08	2.05e-06	2.05e-06	8.7524e-07	4.0688e-07	1.261e-07
-0.31	4.97052e-08	2.6882e-07	8.7312e-07	2.327e-06	4.8437e-06	2.4939e-08	1.56624e-08	9.745e-09	6.5856e-09	4.8817e-09	0.52	5.0106e-07	2.5162e-07	4.85432e-08	1.41006e-08	1.57412e-08	1.21e-06	1.21e-06	6.3042e-07	3.3268e-07	8.84e-08
-0.32	5.91824e-08	2.8182e-07	8.875e-07	2.3398e-06	4.8546e-06	2.84386e-08	1.682e-08	9.8682e-09	6.1572e-09	8.4766e-09	0.53	5.1938e-07	2.7934e-07	6.02552e-08	1.86048e-08	1.8098e-08	1.832e-06	1.832e-06	1.1712e-06	4.5042e-07	2.3568e-07
-0.33	6.9852e-08	2.9584e-07	9.0288e-07	2.353e-06	4.8699e-06	2.93064e-08	1.83298e-08	9.85e-09	5.7812e-09	2.733e-10	0.54	5.271e-07	3.1218e-07	7.05284e-08	1.57212e-08	2.27674e-08	7.72e-07	7.72e-07	1.02732e-06	2.8836e-07	4.6694e-07
-0.34	8.13386e-08	3.1034e-07	9.1794e-07	2.3683e-06	4.8825e-06	2.6509e-08	1.94154e-08	1.02106e-08	5.571e-09	3.2781e-09	0.55	5.4034e-07	3.4258e-07	8.67632e-08	2.08398e-08	2.47802e-08	1.324e-06	1.324e-06	1.62348e-06	5.1186e-07	2.0128e-07
-0.35	9.4878e-08	3.2754e-07	9.3292e-07	2.384e-06	4.8982e-06	2.3647e-08	2.01494e-08	1.23988e-08	5.61e-09	5.4044e-09	0.56	5.4752e-07	3.6848e-07	1.0344e-07	2.22386e-08	1.42016e-08	7.18e-07	7.18e-07	1.66768e-06	1.3988e-07	1.05786e-06
-0.36	1.0854e-07	3.4568e-07	9.5068e-07	2.4005e-06	4.9134e-06	2.90136e-08	2.08644e-08	1.17718e-08	5.9468e-09	5.7338e-09	0.57	5.5422e-07	3.9798e-07	1.271e-07	2.29648e-08	1.36692e-08	6.7e-07	6.7e-07	2.366e-06	7.262e-08	5.324e-08
-0.37	1.2278e-07	3.6428e-07	9.7032e-07	2.4182e-06	4.9301e-06	3.01084e-08	2.15096e-08	1.12592e-08	6.7802e-09	5.9092e-09	0.58	5.6306e-07	4.1702e-07	1.4764e-07	2.56962e-08	1.50086e-08	8.84e-07	8.84e-07	2.054e-06	2.7314e-07	1.3394e-07
-0.38	1.3782e-07	3.8442e-07	9.9114e-07	2.4369e-06	4.9454e-06	3.09796e-08	2.18684e-08	1.18286e-08	1.2955e-08	5.8612e-09	0.59	5.6696e-07	4.4082e-07	1.781e-07	3.13032e-08	1.6936e-08	3.9e-07	3.9e-07	3.046e-06	5.607e-07	1.9274e-07
-0.39	1.5396e-07	4.061e-07	1.01244e-06	2.4569e-06	4.965e-06	3.17846e-08	2.2665e-08	1.27716e-08	1.34278e-08	5.5582e-09	0.6	5.7884e-07	4.559e-07	2.0228e-07	3.93738e-08	1.7156e-08	1.188e-06	1.188e-06	2.418e-06	8.0706e-07	2.2e-08
-0.4	1.7214e-07	4.2784e-07	1.0412e-06	2.4765e-06	4.9838e-06	3.2475e-08	2.28306e-08	1.24448e-08	1.38446e-08	5.2814e-09	0.61	5.8496e-07	4.7328e-07	2.3464e-07	4.39404e-08	1.62536e-08	6.12e-07	6.12e-07	3.236e-06	4.5666e-07	9.024e-08
-0.41	1.9152e-07	4.5134e-07	1.0653e-06	2.4982e-06	5.0052e-06	3.31664e-08	2.31262e-08	1.3432e-08	1.36696e-08	5.6102e-09	0.62	5.955e-07	4.8616e-07	2.6388e-07	5.55602e-08	1.47114e-08	1.054e-06	1.054e-06	2.924e-06	1.16198e-06	1.5422e-07
-0.42	2.1e-07	4.759e-07	1.0879e-06	2.5218e-06	5.027e-06	3.37162e-08	2.35046e-08	1.44338e-08	1.31782e-08	5.8486e-09	0.63	6.0416e-07	4.9366e-07	2.9708e-07	6.39096e-08	1.59508e-08	8.66e-07	8.66e-07	3.32e-06	8.3494e-07	1.2394e-07
-0.43	2.2994e-07	5.0076e-07	1.1135e-06	2.5451e-06	5.0497e-06	3.4171e-08	2.3748e-08	1.56674e-08	1.3005e-08	6.3066e-09	0.64	6.1328e-07	5.066e-07	3.292e-07	7.9921e-08	1.86012e-08	9.12e-07	9.12e-07	3.212e-06	1.60114e-06	2.6504e-07
-0.44	2.4968e-07	5.2622e-07	1.1401e-06	2.5714e-06	5.0746e-06	3.49332e-08	2.3924e-08	1.72072e-08	1.2743e-08	7.2334e-09	0.65	6.2844e-07	5.1016e-07	3.5428e-07	9.30248e-08	2.18466e-08	1.516e-06	1.516e-06	2.508e-06	1.31038e-06	3.2454e-07
-0.45	2.6836e-07	5.5292e-07	1.167e-06	2.5965e-06	5.0997e-06	3.51944e-08	2.41522e-08	1.87722e-08	1.43168e-08	8.5976e-09	0.66	6.3722e-07	5.1986e-07	3.8612e-07	1.1526e-07	2.34508e-08	8.78e-07	8.78e-07	3.184e-06	2.22352e-06	1.6042e-07
-0.46	2.878e-07	5.7938e-07	1.1969e-06	2.6238e-06	5.1248e-06	3.54494e-08	2.46432e-08	1.9849e-08	1.35906e-08	9.9588e-09	0.67	6.4614e-07	5.2488e-07	4.0674e-07	1.3588e-07	2.45756e-08	8.92e-07	8.92e-07	2.062e-06	2.062e-06	1.1248e-07
-0.47	3.0594e-07	6.0714e-07	1.2279e-06	2.6552e-06	5.1531e-06	3.61716e-08	2.48636e-08	2.09054e-08	1.2758e-08	1.1667e-08	0.68	6.4446e-07	5.3258e-07	4.3214e-07	1.6534e-07	2.88702e-08	1.68e-07	1.68e-07	2.54e-06	2.946e-06	4.2946e-07
-0.48	3.223e-07	6.3488e-07	1.259e-06	2.6867e-06	5.1807e-06	3.6377e-08	2.52806e-08	2.18268e-08	1.34256e-08	1.32246e-08	0.69	6.4916e-07	5.4062e-07	4.4906e-07	1.8906e-07	3.51678e-08	4.7e-07	4.7e-07	1.692e-06	2.372e-06	6.2976e-07
-0.49	3.3676e-07	6.6172e-07	1.2932e-06	2.7184e-06	5.2112e-06	3.67854e-08	2.53354e-08	2.25928e-08	1.4554e-08	1.49732e-08	0.7	6.6282e-07	5.4352e-07	4.6656e-07	2.2352e-07	4.04336e-08	1.366e-06	1.366e-06	1.75e-06	3.446e-06	5.2658e-07
-0.5	3.5012e-07	6.902e-07	1.3268e-06	2.7522e-06	5.2423e-06	3.75006e-08	2.53438e-08	2.29756e-08	1.6176e-08	1.62288e-08	0.7	6.3436e-07	5.2736e-07	4.4044e-07	2.109e-07	3.75344e-08	--	--	Inf	Inf	Inf
-0.5	3.6006e-07	7.0674e-07	1.3464e-06	2.7677e-06	5.2579e-06	3.5226e-08	2.01556e-08	1.50472e-08	1.79166e-08	9.4278e-09	0.69	6.057e-07	4.876e-07	3.8656e-07	1.7364e-07	2.63716e-08	2.866e-06	2.866e-06	5.388e-06	3.726e-06	1.11628e-06
-0.49	3.6868e-07	7.1464e-07	1.352e-06	2.7696e-06	5.2595e-06	2.73394e-08	1.55456e-08	1.03106e-08	1.27896e-08	6.3876e-09	0.68	5.7342e-07	4.5988e-07	3.4058e-07	1.3732e-07	2.07434e-08	3.228e-06	3.228e-06	4.598e-06	3.632e-06	5.6282e-07
-0.48	3.7144e-07	7.1468e-07	1.35e-06	2.7688e-06	5.2556e-06	2.26254e-08	1.25876e-08	1.26506e-08	8.867e-09	9.785e-09	0.67	5.5076e-07	4.2852e-07	3.024e-07	1.1286e-07	1.30128e-08	2.266e-06	2.266e-06	3.818e-06	2.446e-06	7.7306e-07
-0.47	3.7104e-07	7.1224e-07	1.3446e-06	2.7625e-06	5.2501e-06	1.89864e-08	1.26414e-08	1.0262e-08	6.1172e-09	7.0624e-09	0.66	5.256e-07	4.0564e-07	2.708e-07	8.95986e-08	1.0572e-08	2.516e-06	2.516e-06	3.16e-06	2.32614e-06	2.4408e-07
-0.46	3.693e-07	7.047e-07	1.3355e-06	2.754e-06	5.2437e-06	1.63592e-08	1.07236e-08	8.4184e-09	4.0496e-09	4.9048e-09	0.65	5.0672e-07	3.7918e-07	2.362e-07	7.15684e-08	3.1851e-09	1.888e-06	1.888e-06	3.46e-06	1.80302e-06	7.3869e-07
-0.45	3.6674e-07	6.9646e-07	1.3242e-06	2.7435e-06	5.2333e-06	1.40622e-08	7.2216e-09	6.3814e-09	7.8234e-09	2.5574e-09	0.64	4.8482e-07	3.5792e-07	2.1096e-07	5.77724e-08	2.1294e-09	2.19e-06	2.19e-06	2.524e-06	1.3796e-06	1.0557e-07
-0.44	3.6302e-07	6.8562e-07	1.3129e-06	2.7321e-06	5.2237e-06	1.21322e-08	1.8123e-09	4.303e-09	5.324e-09	3.9517e-09	0.63	4.677e-07	3.3734e-07	1.826e-07	4.46102e-08	2.239e-09	1.712e-06	1.712e-06	2.836e-06	1.31622e-06	1.096e-08
-0.43	3.5944e-07	6.304e-07	1.2994e-06	2.719e-06	5.2134e-06	1.03496e-08	8.266e-10	2.4332e-09	3.1978e-09	4.9244e-09	0.62	4.4912e-07	3.1354e-07	1.6136e-07	3.54314e-08	3.1484e-09	1.858e-06	1.858e-06	2.124e-06	9.1788e-07	9.094e-08
-0.42	3.549e-07	6.1756e-07	1.2857e-06	2.7081e-06	5.2045e-06	9.1998e-09	8.769e-10	3.9036e-09	3.9424e-09	2.3251e-09	0.61	4.3014e-07	2.9602e-07	1.38e-07	2.63454e-08	3.7349e-09	1.898e-06	1.898e-06	2.336e-06	9.086e-07	5.865e-08
-0.41	3.4766e-07	6.09e-07	1.2721e-06	2.6937e-06	5.1935e-06	1.7514e-09	3.1185e-09	4.5845e-09	4.2857e-09	6.7482e-09	0.6	4.161e-07	2.7134e-07	1.1684e-07	2.01502e-08	4.1602e-09	1.404e-06	1.404e-06	2.116e-06	6.1952e-07	4.253e-08
-0.4	3.443e-07	5.9978e-07	1.2578e-06	2.6806e-06	5.1834e-06	1.0466e-09	2.7482e-09	2.6946e-09	2.0666e-09	2.0385e-09	0.59	3.969e-07	2.5384e-07	1.015e-07	1.4174e-08	4.4529e-09	1.92e-06	1.92e-06	1.534e-06	5.9762e-07	2.927e-08
-0.39	3.355e-07	5.8616e-07	1.2408e-06	2.6657e-06	5.1724e-06	1.5119e-09	2.4096e-09	6.1248e-09	6.3974e-09	5.7887e-09	0.58	3.8274e-07	2.3222e-07	8.58712e-08	1.12272e-08	4.8762e-09	1.416e-06	1.416e-06	1.56288e-06	2.9468e-07	4.233e-08
-0.38	3.3142e-07	5.6886e-07	1.2256e-06	2.653e-06	5.1605e-06	1.5755e-09	1.7184e-09	1.8486e-09	9.54e-10	8.7098e-09	0.57	3.6442e-07	2.1412e-07	7.22686e-08	7.509e-10	5.3856e-09	1.832e-06	1.832e-06	1.36026e-06	1.04763e-06	5.094e-08
-0.37	3.223e-07	5.6248e-07	1.2095e-06	2.6381e-06	5.151e-06	2.5362e-09	1.2842e-09	8.0199e-09	8.1166e-09	6.0313e-09	0.56	3.508e-07	1.9308e-07	5.75606e-08	1.8695e-09	6.0925e-09	1.362e-06	1.362e-06	1.4708e-06	1.1186e-07	7.069e-08
-0.36	3.1774e-07	5.493e-07	1.194e-06	2.625e-06	5.1394e-06	4.0069e-09	1.4769e-09	2.7586e-09	8.22e-11	9.6726e-09	0.55	3.3162e-07	1.7576e-07	4.97994e-08	3.3667e-09	6.8222e-09	1.918e-06	1.918e-06	7.7612e-07	1.4972e-07	7.297e-08
-0.35	3.0638e-07	5.3224e-07	1.1767e-06	2.6122e-06	5.1286e-06	3.2403e-09	2.1959e-09	6.0506e-09	6.9491e-09	8.0354e-09	0.54	3.2e-07	1.555e-07	3.76446e-08	4.5271e-09	5.0665e-09	1.162e-06	1.162e-06	1.21548e-06	1.1604e-07	1.7557e-07
-0.34	3.0082e-07	5.4886e-07	1.1599e-06	2.5954e-06	5.1187e-06	6.3608e-09	7.1938e-09	8.1424e-09	8.8536e-09	7.4008e-09	0.53	2.9994e-07	1.4004e-07	3.21712e-08	5.1961e-09	6.521e-09	2.006e-06	2.006e-06	5.4734e-07	6.69e-08	1.4545e-07
-0.33	2.916e-07	5.3778e-07	1.1445e-06	2.5815e-06	5.1078e-06	3.8425e-09	4.8496e-09	5.4478e-09	1.8144e-09	7.0224e-09	0.52	2.8754e-07	1.2434e-07	2.26186e-08	5.7636e-09	5.8358e-09	1.24e-06	1.24e-06	9.5526e-07	5.675e-08	6.852e-08
-0.32	2.8236e-07	5.2254e-07	1.1275e-06	2.5677e-06	5.0979e-06	4.6218e-09	7.3755e-09	8.5893e-09	6.961e-09	8.612e-09	0.51	2.6648e-07	1.0474e-07	1.97486e-08	6.0568e-09	6.8501e-09	2.106e-06	2.106e-06	2.87e-07	2.932e-08	1.0143e-07
-0.31	2.7264e-07	5.0838e-07	1.1121e-06	2.554e-06	5.0891e-06	6.9364e-09	4.5505e-09	7.8554e-09	9.803e-09	1.24994e-08	0.5	2.5416e-07	9.19188e-08	1.20354e-08	7.2695e-09	6.1313e-09	1.232e-06	1.232e-06	7.7132e-07	1.2127e-07	7.188e-08
-0.3	2.6548e-07	4.9248e-07	1.096e-06	2.5408e-06	5.0802e-06	6.095e-09	1.03826e-08	5.3085e-09	7.0332e-09	1.66636e-08	0.49	2.3324e-07	7.92134e-08	1.11834e-08	7.8811e-09	8.7372e-09	2.092e-06	2.092e-06	8.52e-08	6.116e-08	2.6059e-07
-0.29	2.5398e-07	4.7914e-07	1.0791e-06	2.5275e-06	5.0705e-06	7.4918e-09	6.2982e-09	8.984e-09	6.7234e-09	2.12478e-08	0.48	2.1996e-07	7.11896e-08	4.3423e-09	8.501e-09	8.99e-09	1.328e-06	1.328e-06	6.8411e-07	6.199e-08	2.528e-08
-0.28	2.4638e-07	4.6408e-07	1.0635e-06	2.5138e-06	5.0654e-06	6.5741e-09	6.8816e-09	9.5541e-09	8.2118e-09	2.67002e-08	0.47	1.9952e-07	5.72952e-08	2.211e-09	8.8364e-09	9.2706e-09	2.044e-06	2.044e-06	2.1313e-07	3.354e-08	2.806e-08
-0.27	2.3598e-07	4.4884e-07	1.0491e-06	2.503e-06	5.059e-06	8.2666e-09	8.2191e-09	8.5365e-09	7.0292e-09	3.29082e-08	0.46	1.849e-07	5.03308e-08	3.6365e-09	5.8326e-09	8.5638e-09	1.462e-06	1.462e-06	1.4255e-07	3.0038e-07	7.068e-08
-0.26	2.2726e-07	4.3432e-07	1.0327e-06	2.4923e-06	5.0535e-06	8.5616e-09	9.5357e-09	8.2112e-09	1.07454e-08	3.96246e-08	0.45	1.6708e-07	3.87072e-08	4.7621e-09	6.6441e-09	1.21426e-08	1.782e-06	1.782e-06	1.1256e-07	8.115e-08	3.5788e-07
-0.25	2.1856e-07	4.2006e-07	1.0213e-06	2.4802e-06	5.0499e-06	9.1144e-09	5.6974e-09	7.9214e-09	1.06756e-08	4.71102e-08	0.44	1.4996e-07	3.37044e-08	5.4161e-09	7.3204e-09	1.58574e-08	1.712e-06	1.712e-06	6.54e-08	6.763e-08	3.7148e-07
-0.24	2.0972e-07	4.0582e-07	1.0063e-06	2.4696e-06	5.0479e-06	9.4058e-09	5.0168e-09	8.3562e-09	9.9756e-09	5.52978e-08	0.43	1.3572e-07	2.41918e-08	6.0576e-09	7.6364e-09	9.841e-09	1.424e-06	1.424e-06	6.415e-08	3.16e-08	6.0164e-07
-0.23	1.9952e-07	3.9056e-07	1.01836e-06	2.4584e-06	5.0471e-06	9.5278e-09	8.406e-09	8.0828e-09	9.9318e-09	6.4326e-08	0.42	1.1796e-07	2.11098e-08	6.9769e-09	8.2544e-09	1.0654e-08	1.776e-06	1.776e-06	9.193e-08	6.18e-08	8.13e-08
-0.22	1.905e-07	3.7748e-07	9.767e-07	2.4492e-06	5.0464e-06	9.9206e-09	7.6444e-09	7.0312e-09	1.18424e-08	7.32392e-08	0.41	1.0502e-07	1.3632e-08	7.7094e-09	8.7472e-09	1.18534e-08	1.294e-06	1.294e-06	7.325e-08	4.928e-08	1.1994e-07
-0.21	1.8154e-07	3.6538e-07	9.6462e-07	2.4391e-06	5.0464e-06	1.01252e-08	6.2818e-09	1.02124e-08	1.51772e-08	8.32566e-08	0.4	9.12192e-08	1.22928e-08	8.2457e-09	9.0242e-09	1.24446e-08	1.38008e-06	1.38008e-06	5.363e-08	2.77e-08	5.912e-08
-0.2	1.7184e-07	3.5214e-07	9.5282e-07	2.4306e-06	5.0477e-06	1.00236e-08	1.0645e-08	9.1598e-09	1.94356e-08	9.36032e-08	0.39	7.9449e-08	6.6078e-09	6.3242e-09	9.7342e-09	1.32452e-08	1.17702e-06	1.17702e-06	1.9215e-07	7.1e-08	8.006e-08
-0.19	1.6244e-07	3.3976e-07	9.4058e-07	2.4249e-06	5.0477e-06	1.00668e-08	1.08506e-08	9.5258e-09	2.42074e-08	1.059e-07	0.38	6.88034e-08	2.2646e-09	6.6766e-09	1.0389e-08	1.49864e-08	1.06456e-06	1.06456e-06	3.524e-08	6.548e-08	1.7412e-07
-0.18	1.5352e-07	3.2744e-07	9.2984e-07	2.4181e-06	5.0507e-06	1.01268e-08	1.08662e-08	9.7314e-09	2.98134e-08	1.1688e-07	0.37	5.84668e-08	1.8618e-09	6.8037e-09	1.04928e-08	1.70234e-08	1.03366e-06	1.03366e-06	1.271e-08	1.038e-08	2.037e-07
-0.17	1.4398e-07	3.15e-07	9.1922e-07	2.4144e-06	5.0546e-06	1.02234e-08	1.09454e-08	1.01482e-08	3.68704e-08	1.3444e-07	0.36	4.9113e-08	3.1474e-09	6.8968e-09	1.10088e-08	1.86962e-08	9.3538e-07	9.3538e-07	9.31e-09	5.16e-08	1.6728e-07
-0.16	1.3542e-07	3.0496e-07	9.0918e-07	2.4111e-06	5.058e-06	1.0374e-08	1.18042e-08	1.08124e-08	4.45706e-08	1.4e-07	0.35	4.00464e-08	4.8087e-09	6.2428e-09	1.50958e-08	2.23158e-08	9.0666e-07	9.0666e-07	6.54e-08	4.087e-07	3.6196e-07
-0.15	1.2766e-07	2.961e-07	8.9982e-07	2.409e-06	5.0594e-06	1.06916e-08	1.30736e-08	1.15424e-08	5.29762e-08	1.5592e-07	0.34	3.23738e-08	6.6522e-09	8.2288e-09	2.32994e-08	2.33532e-08	7.6726e-07	7.6726e-07	1.986e-07	8.2036e-07	1.0374e-07
-0.14	1.194e-07	2.8378e-07	8.9126e-07	2.4091e-06	5.0622e-06	1.0645e-08	1.0816e-08	1.26446e-08	6.23778e-08	1.6432e-07	0.33	2.61454e-08	7.7258e-09	8.4368e-09	1.11892e-08	2.60808e-08	6.2284e-07	6.2284e-07	2.08e-08	1.21102e-06	2.7276e-07
-0.13	1.1104e-07	2.7374e-07	8.8298e-07	2.4106e-06	5.0631e-06	1.0975e-08	1.06686e-08	1.44226e-08	7.24208e-08	1.724e-07	0.32	2.02e-08	8.5633e-09	8.9654e-09	1.16606e-08	2.71746e-08	5.9454e-07	5.9454e-07	5.286e-08	4.714e-08	1.0938e-07
-0.12	1.0408e-07	2.6454e-07	8.7672e-07	2.4135e-06	5.0642e-06	1.12548e-08	1.04866e-08	1.64662e-08	8.31096e-08	1.8626e-07	0.31	1.50918e-08	8.7059e-09	9.2262e-09	1.31352e-08	2.9558e-08	5.1082e-07	5.1082e-07	2.608e-08	1.4746e-07	2.3834e-07
-0.11	9.6684e-08	2.5558e-07	8.7006e-07	2.4171e-06	5.0638e-06	1.39012e-08	1.04836e-08	1.95356e-08	9.38446e-08	1.8908e-07	0.3	1.11498e-08	7.3477e-09	9.3738e-09	1.59986e-08	3.02122e-08	3.942e-07	3.942e-07	1.476e-08	2.8634e-07	6.542e-08
-0.1	8.79498e-08	2.4834e-07	8.663e-07	2.42e-06	5.0602e-06	1.3826e-08	1.06366e-08	2.3305e-08	1.0256e-07	1.9992e-07	0.29	6.5552e-09	8.3969e-09	9.5396e-09	1.78432e-08	3.17126e-08	4.5946e-07	4.5946e-07	1.658e-08	1.8446e-07	1.5004e-07
-0.09	8.22824e-08	2.4074e-07	8.6248e-07	2.4262e-06	5.0604e-06	1.32246e-08	1.08274e-08	2.7714e-08	1.202e-07	2.0522e-07	0.28	1.4862e-09	5.8786e-09	1.04894e-08	1.79908e-08	3.10448e-08	5.069e-07	5.069e-07	9.498e-08	1.476e-08	6.678e-08
-0.08	7.51606e-08	2.341e-07	8.608e-07	2.4332e-06	5.0578e-06	1.556e-08	1.13736e-08	3.33558e-08	1.3316e-07	2.107e-07	0.27	3.0156e-09	6.0107e-09	1.16028e-08	2.19952e-08	3.20536e-08	1.5294e-07	1.5294e-07	1.1134e-07	4.0044e-07	1.0088e-07
-0.07	7.10942e-08	2.2828e-07	8.5962e-07	2.439e-06	5.0553e-06	1.1954e-08	1.2047e-08	4.01238e-08	1.42e-07	2.2228e-07	0.26	2.5059e-09	6.9307e-09	1.23496e-08	2.04784e-08	3.1825e-08	5.097e-08	5.097e-08	7.468e-08	1.5168e-07	2.286e-08
-0.06	6.54516e-08	2.2306e-07	8.5964e-07	2.4449e-06	5.0541e-06	1.6761e-08	1.30638e-08	4.78856e-08	1.5952e-07	2.2184e-07	0.25	6.3221e-09	8.0426e-09	1.77048e-08	2.54958e-08	3.29304e-08	3.8162e-07	3.8162e-07	5.3552e-07	5.0174e-07	1.1054e-07
-0.05	6.41152e-08	2.184e-07	8.6204e-07	2.4504e-06	5.0495e-06	1.35998e-08	1.44182e-08	5.68978e-08	1.6558e-07	2.3238e-07	0.24	7.6732e-09	9.1288e-09	2.1485e-08	2.4231e-08	3.294e-08	1.3511e-07	1.3511e-07	3.7802e-07	1.2648e-07	9.6e-10
-0.04	5.70852e-08	2.147e-07	8.6594e-07	2.4539e-06	5.0491e-06	1.65492e-08	1.62192e-08	6.73856e-08	1.7982e-07	2.3648e-07	0.23	6.0103e-09	9.7668e-09	1.4496e-08	2.92866e-08	3.4774e-08	1.6629e-07	1.6629e-07	6.989e-07	5.0556e-07	1.834e-07
-0.03	5.50784e-08	2.118e-07	8.706e-07	2.4585e-06	5.0463e-06	1.20534e-08	1.8468e-08	7.8935e-08	1.9038e-07	2.4128e-07	0.22	5.2284e-09	1.06134e-08	1.53046e-08	2.75804e-08	3.5212e-08	7.819e-08	7.819e-08	8.086e-08	1.7062e-07	4.38e-08
-0.02	5.10042e-08	2.0974e-07	8.7664e-07	2.4598e-06	5.0436e-06	1.7021e-08	2.14552e-08	9.14942e-08	1.9482e-07	2.5222e-07	0.21	8.7884e-09	1.10706e-08	1.5488e-08	3.21484e-08	3.74982e-08	3.56e-07	3.56e-07	1.834e-08	4.568e-07	2.2862e-07
-0.01	5.00312e-08	2.0906e-07	8.8468e-07	2.4609e-06	5.0433e-06	1.25812e-08	2.5372e-08	1.0934e-07	2.0724e-07	2.5264e-07	0.2	7.4507e-09	1.07446e-08	1.90208e-08	2.98366e-08	3.84452e-08	1.3377e-07	1.3377e-07	3.5328e-07	2.3118e-07	9.47e-08
0	4.6666e-08	2.0966e-07	8.9842e-07	2.4639e-06	5.0384e-06	1.7911e-08	3.02452e-08	9.402e-08	2.0982e-07	2.6364e-07	0.19	7.9528e-09	8.6194e-09	2.03664e-08	3.31828e-08	4.12248e-08	5.021e-08	5.021e-08	1.3456e-07	3.3462e-07	2.7796e-07
0.01	4.62882e-08	2.1126e-07	9.0658e-07	2.4627e-06	5.0396e-06	1.32868e-08	3.5869e-08	1.0336e-07	2.1996e-07	2.6832e-07	0.18	8.2565e-09	1.13032e-08	1.86494e-08	3.04414e-08	4.27194e-08	3.037e-08	3.037e-08	1.717e-07	2.7414e-07	1.4946e-07
0.02	4.38064e-08	2.1398e-07	9.076e-07	2.4651e-06	5.0366e-06	1.9175e-08	4.23866e-08	1.1786e-07	2.257e-07	2.747e-07	0.17	6.8887e-09	1.37676e-08	2.1725e-08	3.30948e-08	4.55056e-08	1.3678e-07	1.3678e-07	3.0756e-07	2.6534e-07	2.7862e-07
0.03	4.42484e-08	2.1816e-07	9.178e-07	2.4638e-06	5.0369e-06	1.46624e-08	5.00032e-08	1.3122e-07	2.3032e-07	2.8468e-07	0.16	7.4374e-09	1.38924e-08	2.54942e-08	2.98002e-08	4.74382e-08	5.487e-08	5.487e-08	3.7692e-07	3.2946e-07	1.9326e-07
0.04	4.26548e-08	2.2296e-07	9.2746e-07	2.4655e-06	5.0362e-06	2.1014e-08	5.9112e-08	1.4042e-07	2.3892e-07	2.8862e-07	0.15	8.8034e-09	1.79564e-08	2.46722e-08	3.2828e-08	5.03638e-08	1.366e-07	1.366e-07	8.22e-08	3.0278e-07	2.9256e-07
0.05	4.39868e-08	2.31e-07	9.3068e-07	2.4652e-06	5.0351e-06	1.70992e-08	6.95256e-08	1.4628e-07	2.3988e-07	3.0214e-07	0.14	8.2178e-09	3.47464e-08	2.92482e-08	2.99066e-08	5.23986e-08	5.856e-08	5.856e-08	4.576e-07	2.9214e-07	2.0348e-07
0.06	4.3667e-08	2.402e-07	9.3722e-07	2.4637e-06	5.0374e-06	2.45268e-08	8.07508e-08	1.5484e-07	2.509e-07	3.0644e-07	0.13	1.06868e-08	1.889e-08	2.83102e-08	3.35612e-08	5.55532e-08	2.469e-07	2.469e-07	9.38e-08	3.6546e-07	3.1546e-07
0.07	4.57934e-08	2.4938e-07	9.423e-07	2.4664e-06	5.0351e-06	2.10868e-08	9.40722e-08	1.6678e-07	2.5258e-07	3.191e-07	0.12	8.612e-09	1.77122e-08	3.20752e-08	3.15544e-08	5.74684e-08	2.0748e-07	2.0748e-07	3.765e-07	2.0068e-07	1.9152e-07
0.08	4.69188e-08	2.5992e-07	9.4254e-07	2.4649e-06	5.0396e-06	2.948e-08	1.0384e-07	1.756e-07	2.625e-07	3.2626e-07	0.11	1.18162e-08	1.66622e-08	3.04074e-08	3.59968e-08	6.09754e-08	3.2042e-07	3.2042e-07	1.6678e-07	4.4424e-07	3.507e-07
0.09	5.05116e-08	2.7286e-07	9.4656e-07	2.468e-06	5.0389e-06	2.77148e-08	1.2382e-07	1.818e-07	2.671e-07	3.3586e-07	0.1	9.663e-09	2.02084e-08	3.39312e-08	3.46168e-08	6.29822e-08	2.1532e-07	2.1532e-07	3.5238e-07	1.38e-07	2.0068e-07
0.1	5.34766e-08	2.877e-07	9.5422e-07	2.4668e-06	5.0418e-06	3.74086e-08	1.3284e-07	1.8856e-07	2.7182e-07	3.4836e-07	0.09	1.23514e-08	2.21092e-08	3.17872e-08	3.94064e-08	6.60644e-08	2.6884e-07	2.6884e-07	2.144e-07	4.7896e-07	3.0822e-07
0.11	5.89504e-08	2.9942e-07	9.5604e-07	2.4693e-06	5.0449e-06	3.78408e-08	1.5194e-07	1.9508e-07	2.8136e-07	3.5546e-07	0.08	1.47278e-08	1.98494e-08	3.4499e-08	3.8784e-08	6.84898e-08	2.3764e-07	2.3764e-07	2.7118e-07	6.224e-08	2.4254e-07
0.12	6.40588e-08	3.1394e-07	9.5914e-07	2.4715e-06	5.046e-06	4.92068e-08	1.6206e-07	2.0798e-07	2.833e-07	3.717e-07	0.07	1.48996e-08	2.50776e-08	3.17762e-08	4.40964e-08	7.13504e-08	1.718e-08	1.718e-08	2.7228e-07	5.3124e-07	2.8606e-07
0.13	7.17112e-08	3.236e-07	9.5834e-07	2.4718e-06	5.0517e-06	5.21698e-08	1.7656e-07	2.1508e-07	2.9668e-07	3.777e-07	0.06	1.28116e-08	2.35028e-08	3.39362e-08	4.41274e-08	7.3965e-08	2.088e-07	2.088e-07	2.16e-07	3.1e-09	2.6146e-07
0.14	7.95508e-08	3.3592e-07	9.601e-07	2.4774e-06	5.0527e-06	6.55846e-08	1.9126e-07	2.1962e-07	2.998e-07	3.9294e-07	0.05	2.27694e-08	2.90754e-08	3.14554e-08	5.01464e-08	7.65238e-08	9.9578e-07	9.9578e-07	2.4808e-07	6.019e-07	2.5588e-07
0.15	8.9289e-08	3.441e-07	9.6218e-07	2.4782e-06	5.0589e-06	7.14926e-08	1.991e-07	2.2584e-07	3.1142e-07	4.0276e-07	0.04	2.20508e-08	2.78676e-08	3.4136e-08	4.98454e-08	7.98538e-08	7.186e-08	7.186e-08	2.6806e-07	3.01e-08	3.33e-07
0.16	1.0118e-07	3.5286e-07	9.6432e-07	2.4831e-06	5.0617e-06	8.26928e-08	2.1478e-07	2.338e-07	3.1946e-07	4.1422e-07	0.03	1.88986e-08	3.2712e-08	3.15322e-08	5.5305e-08	8.22312e-08	3.1522e-07	3.1522e-07	2.6038e-07	5.4596e-07	2.3774e-07
0.17	1.131e-07	3.625e-07	9.6298e-07	2.4853e-06	5.067e-06	1.0014e-07	2.1724e-07	2.4594e-07	3.2646e-07	4.3022e-07	0.02	1.60558e-08	3.08124e-08	3.46398e-08	5.5664e-08	8.54038e-08	2.8428e-07	2.8428e-07	3.1076e-07	3.59e-08	3.1726e-07
0.18	1.2646e-07	3.6666e-07	9.6344e-07	2.4913e-06	5.0725e-06	1.1094e-07	2.305e-07	2.5316e-07	3.3902e-07	4.379e-07	0.01	1.94186e-08	3.53428e-08	3.3186e-08	6.12768e-08	8.8242e-08	3.3628e-07	3.3628e-07	1.4538e-07	5.6128e-07	2.8382e-07
0.19	1.4034e-07	3.739e-07	9.6474e-07	2.4964e-06	5.0771e-06	1.32e-07	2.3358e-07	2.5576e-07	3.435e-07	4.5606e-07	0	1.82496e-08	3.31642e-08	3.69072e-08	6.18314e-08	9.17014e-08	1.169e-07	1.169e-07	3.7212e-07	5.546e-08	3.4594e-07
0.2	1.565e-07	3.7766e-07	9.6686e-07	2.4996e-06	5.0821e-06	1.4148e-07	2.4096e-07	2.6318e-07	3.591e-07	4.6372e-07

## Sheet: Fig. 2d
Pure Homo-gDPP						Homo-gDPP:Cin-Cell = 9:2
Vg (V)	Drain current under different cycle number (A)					Vg (V)	Drain current under different cycle number (A)
	1	2	3	4	5		1	2	3	4	5
0	6.80452e-08	2.6145e-08	1.61474e-08	1.10957e-08	3.2325e-09	0	2.4271e-09	3.456e-10	3.403e-10	5.034e-10	1.8323e-09
0.01	3.2764e-08	8.3865e-09	7.0638e-09	2.3025e-09	1.6669e-09	0.01	1.5524e-09	8.836e-10	1.0333e-09	4.23e-11	1.6305e-09
0.02	1.9779e-08	4.0565e-09	1.2523e-09	7.559e-10	1.802e-10	0.02	1.4836e-09	2.28e-11	4.571e-10	2.107e-10	1.4531e-09
0.03	1.12632e-08	3.452e-10	1.2351e-09	1.092e-09	2.3313e-10	0.03	3.56e-10	9.693e-10	1.028e-10	1.2315e-09	2.306e-10
0.04	8.5356e-09	2.7935e-09	3.777e-10	1.1378e-09	4.421e-10	0.04	8.335e-10	1.1218e-09	1.1914e-09	4.177e-10	1.365e-09
0.05	2.8741e-09	3.2904e-09	1.3715e-09	2.1518e-09	9.067e-10	0.05	1.1462e-09	5.548e-10	1.349e-09	9.781e-10	1.171e-10
0.06	3.6176e-09	3.795e-09	1.3032e-09	2.0834e-09	2.43e-11	0.06	8.421e-10	2.619e-10	1.207e-09	3.14e-10	1.5074e-09
0.07	2.664e-09	7.938e-09	2.1372e-09	2.9085e-09	3.234e-10	0.07	6.338e-10	1.197e-09	1.826e-10	9.039e-10	1.0953e-09
0.08	1.15258e-08	9.095e-09	2.5659e-09	2.3743e-09	2.147e-10	0.08	5.449e-10	1.1755e-09	2.229e-10	4.382e-10	1.2151e-09
0.09	1.50282e-08	1.08412e-08	3.0257e-09	2.4895e-09	1e-11	0.09	6.549e-10	7.168e-10	4.968e-10	1.473e-09	3.617e-10
0.1	1.85148e-08	1.1512e-08	3.3984e-09	3.1952e-09	2.443e-10	0.1	1.0741e-09	8.743e-10	1.5192e-09	2.04e-11	2.2577e-09
0.11	2.11422e-08	1.22722e-08	5.1237e-09	3.542e-09	4.933e-10	0.11	1e-13	4.807e-10	1.3641e-09	1.932e-09	2.73e-10
0.12	2.36596e-08	1.35102e-08	3.9041e-09	2.9339e-09	3.365e-10	0.12	1.3995e-09	3.49e-10	2.174e-09	4.032e-10	1.74e-09
0.13	2.65682e-08	1.51704e-08	4.2466e-09	3.7196e-09	4.09e-11	0.13	4.838e-10	1.4574e-09	1.0813e-09	2.288e-09	1.87e-10
0.14	3.015e-08	1.6514e-08	4.6154e-09	3.4709e-09	8.02e-11	0.14	4.848e-10	2.1157e-09	1.1261e-09	6.703e-10	1.3996e-09
0.15	3.27462e-08	1.73734e-08	5.0434e-09	3.1858e-09	1.0933e-09	0.15	7.134e-10	7.281e-10	2.5264e-09	2.8113e-09	2.1159e-09
0.16	3.5948e-08	1.81264e-08	5.4609e-09	3.9053e-09	1.0457e-09	0.16	1.2612e-09	7.9e-12	6.883e-10	9.296e-10	8.231e-10
0.17	3.9514e-08	1.89956e-08	5.8931e-09	2.5365e-09	1.0017e-09	0.17	1.7005e-09	5.029e-10	1.4547e-09	2.4003e-09	1.7962e-09
0.18	4.24226e-08	2.0589e-08	3.6786e-09	3.5375e-09	8.769e-10	0.18	1.8747e-09	9.033e-10	7.55e-10	3.083e-10	9.81e-11
0.19	4.54446e-08	2.21764e-08	4.0014e-09	4.152e-09	7.354e-10	0.19	1.7525e-09	1.2324e-09	9.411e-10	2.1807e-09	2.3318e-09
0.2	4.89348e-08	2.382e-08	7.13e-09	4.1311e-09	2.6e-10	0.2	1.733e-10	1.6426e-09	1.142e-10	3.26e-11	3.509e-10
0.21	5.16456e-08	2.47302e-08	7.235e-09	3.3959e-09	4.583e-10	0.21	4.997e-10	2.0491e-09	1.5369e-09	1.2425e-09	1.5662e-09
0.22	5.52362e-08	2.51068e-08	7.3451e-09	3.6055e-09	3.925e-10	0.22	1.4915e-09	8.04e-11	6.544e-10	4.932e-10	3.269e-10
0.23	5.87002e-08	2.58652e-08	7.5819e-09	2.4473e-09	1.5679e-10	0.23	1.1922e-09	1.289e-10	1.3893e-09	1.433e-10	1.5249e-09
0.24	6.21146e-08	2.62764e-08	7.9214e-09	1.6762e-09	1.032e-09	0.24	1.4736e-09	1.99e-11	1.4904e-09	2.832e-10	6.971e-10
0.25	6.53894e-08	2.7619e-08	8.3934e-09	1.0958e-09	2.3846e-09	0.25	1.2627e-09	1.5552e-09	3.381e-10	1e-09	5.65e-11
0.26	7.14186e-08	2.90016e-08	8.9578e-09	1.3275e-09	4.623e-09	0.26	2.4428e-09	3.0196e-09	3.1748e-09	4.932e-10	1.088e-10
0.27	8.04352e-08	3.02474e-08	4.7421e-09	3.9468e-09	6.8205e-09	0.27	3.2027e-09	3.7985e-09	2.9168e-09	2.1742e-09	3.1051e-09
0.28	8.64484e-08	3.17024e-08	4.5779e-09	1.0512e-08	1.03648e-08	0.28	9.5387e-09	6.1945e-09	6.1625e-09	5.2174e-09	3.6047e-09
0.29	9.2454e-08	3.37858e-08	8.4988e-09	1.13318e-08	1.55214e-08	0.29	1.1462e-08	1.14502e-08	1.10286e-08	6.7503e-09	9.1828e-09
0.3	1.0346e-07	3.7808e-08	9.286e-09	1.77496e-08	2.36346e-08	0.3	1.65556e-08	1.39578e-08	1.1845e-08	1.20364e-08	1.14022e-08
0.31	1.1598e-07	4.17932e-08	1.06186e-08	2.83066e-08	3.5054e-08	0.31	2.51768e-08	1.98602e-08	1.80404e-08	1.69752e-08	1.61102e-08
0.32	1.2744e-07	4.6152e-08	1.2289e-08	4.43242e-08	5.26346e-08	0.32	3.76958e-08	3.00108e-08	2.83676e-08	2.61056e-08	2.41044e-08
0.33	1.3944e-07	5.10182e-08	1.4905e-08	6.70924e-08	7.90012e-08	0.33	5.65002e-08	4.5184e-08	4.17702e-08	4.01092e-08	3.75154e-08
0.34	1.549e-07	5.80382e-08	1.79024e-08	1.0142e-07	1.1754e-07	0.34	8.44378e-08	6.81596e-08	6.186e-08	5.94856e-08	5.6226e-08
0.35	1.6682e-07	6.5257e-08	2.1309e-08	1.525e-07	1.744e-07	0.35	1.2424e-07	1.0082e-07	9.336e-08	8.72094e-08	8.21098e-08
0.36	1.8342e-07	7.43886e-08	2.52054e-08	2.2796e-07	2.5836e-07	0.36	1.8274e-07	1.4916e-07	1.381e-07	1.2912e-07	1.217e-07
0.37	2.003e-07	8.56046e-08	3.03632e-08	3.392e-07	3.8142e-07	0.37	2.6848e-07	2.2042e-07	2.0328e-07	1.9058e-07	1.7988e-07
0.38	2.1838e-07	9.84534e-08	3.71878e-08	5.0238e-07	5.6128e-07	0.38	3.9388e-07	3.2542e-07	2.9972e-07	2.8148e-07	2.6512e-07
0.39	2.388e-07	1.1336e-07	4.57312e-08	7.4156e-07	8.2404e-07	0.39	5.7694e-07	4.7972e-07	4.4144e-07	4.1496e-07	3.9054e-07
0.4	2.5788e-07	1.314e-07	5.48328e-08	1.092e-06	1.2059e-06	0.4	8.4406e-07	7.0604e-07	6.493e-07	6.105e-07	5.7496e-07
0.41	2.817e-07	1.5256e-07	6.70918e-08	1.5974e-06	1.7587e-06	0.41	1.236e-06	1.03752e-06	9.5514e-07	8.9764e-07	8.4566e-07
0.42	2.9782e-07	1.746e-07	8.12672e-08	2.3306e-06	2.5591e-06	0.42	1.8006e-06	1.5307e-06	1.4063e-06	1.32e-06	1.2408e-06
0.43	3.1288e-07	1.9556e-07	9.74036e-08	3.3835e-06	3.7104e-06	0.43	2.6238e-06	2.239e-06	2.06e-06	1.931e-06	1.8162e-06
0.44	3.3212e-07	2.1664e-07	1.1638e-07	4.8739e-06	5.3492e-06	0.44	3.8088e-06	3.2698e-06	3.0122e-06	2.822e-06	2.6514e-06
0.45	3.5854e-07	2.3898e-07	1.3466e-07	7.0128e-06	7.7013e-06	0.45	5.5371e-06	4.7859e-06	4.409e-06	4.1309e-06	3.8824e-06
0.46	3.8456e-07	2.632e-07	1.5386e-07	1.00539e-05	1.10471e-05	0.46	8.0128e-06	6.9905e-06	6.4479e-06	6.0338e-06	5.6698e-06
0.47	4.1272e-07	2.8884e-07	1.7452e-07	1.4412e-05	1.5882e-05	0.47	1.1652e-05	1.01849e-05	9.4137e-06	8.806e-06	8.2766e-06
0.48	4.4548e-07	3.1466e-07	1.9712e-07	2.041e-05	2.2538e-05	0.48	1.6706e-05	1.4914e-05	1.3784e-05	1.2878e-05	1.2134e-05
0.49	4.7892e-07	3.4434e-07	2.216e-07	2.8866e-05	3.1878e-05	0.49	2.3944e-05	2.1518e-05	1.9932e-05	1.8644e-05	1.765e-05
0.5	5.169e-07	3.7484e-07	2.4642e-07	4.0632e-05	4.5398e-05	0.5	3.416e-05	3.102e-05	2.8814e-05	2.7118e-05	2.5616e-05
0.51	5.567e-07	4.3186e-07	2.7232e-07	5.6882e-05	6.4052e-05	0.51	4.8496e-05	4.4516e-05	4.1456e-05	3.9232e-05	3.7036e-05
0.52	6.0626e-07	4.9234e-07	3.0486e-07	7.9026e-05	8.9668e-05	0.52	6.8488e-05	6.3528e-05	5.9312e-05	5.6472e-05	5.3306e-05
0.53	6.5802e-07	5.5124e-07	3.404e-07	0.000109832	0.00012548	0.53	9.6132e-05	9.0042e-05	8.566e-05	8.081e-05	7.632e-05
0.54	7.1756e-07	6.0392e-07	3.7812e-07	0.00015234	0.00017172	0.54	0.00013708	0.00013114	0.00012244	0.00011514	0.000108574
0.55	8.0804e-07	6.6144e-07	4.1928e-07	0.0002024	0.00023356	0.55	0.00019302	0.00018294	0.00017174	0.00016202	0.00015516
0.56	8.8332e-07	7.1374e-07	4.6496e-07	0.00026824	0.00031412	0.56	0.00026864	0.00025448	0.00023944	0.00022636	0.00021474
0.57	9.598e-07	8.2176e-07	5.1242e-07	0.0003462	0.00041378	0.57	0.00036832	0.0003496	0.00032972	0.00031248	0.00029674
0.58	1.04644e-06	9.0434e-07	5.6668e-07	0.00044562	0.00053756	0.58	0.0005002	0.00047562	0.00044956	0.0004272	0.00040642
0.59	1.01e-06	9.9236e-07	6.2714e-07	0.00056844	0.00067862	0.59	0.00067102	0.00063954	0.0006052	0.00057658	0.00054958
0.6	1.1406e-06	1.08916e-06	7.5922e-07	0.0007137	0.00085004	0.6	0.00088798	0.00084554	0.00080278	0.00076642	0.00073042
0.61	1.2694e-06	1.0314e-06	8.4666e-07	0.000884	0.00106	0.61	0.00117	0.0011	0.00105	0.001	0.00095744
0.62	1.3975e-06	1.1697e-06	9.5276e-07	0.00108	0.00132	0.62	0.00149	0.00144	0.00136	0.0013	0.00123
0.63	1.5418e-06	1.2941e-06	1.07198e-06	0.00133	0.00158	0.63	0.00187	0.00177	0.00167	0.00161	0.00155
0.64	1.6963e-06	1.4296e-06	1.0229e-06	0.00158	0.00187	0.64	0.00231	0.00215	0.00206	0.002	0.00193
0.65	1.8626e-06	1.5715e-06	1.1813e-06	0.00186	0.0022	0.65	0.00281	0.00261	0.00251	0.00244	0.00237
0.66	2.0492e-06	1.7287e-06	1.3258e-06	0.00218	0.00251	0.66	0.00332	0.00311	0.00301	0.00294	0.00286
0.67	2.246e-06	1.9023e-06	1.4774e-06	0.00253	0.00281	0.67	0.00387	0.00366	0.00355	0.00348	0.0034
0.68	2.4115e-06	2.0964e-06	1.649e-06	0.00291	0.00315	0.68	0.00447	0.00424	0.00412	0.00405	0.00398
0.69	2.6594e-06	2.2739e-06	1.7967e-06	0.00332	0.00354	0.69	0.00509	0.00484	0.00471	0.00465	0.00457
0.7	2.9914e-06	2.5214e-06	2.002e-06	0.00375	0.00396	0.7	0.0057	0.00544	0.00531	0.00525	0.00517
0.7	2.9363e-06	2.5025e-06	1.9891e-06	0.00389	0.00408	0.7	0.00585	0.00556	0.00542	0.00535	0.00527
0.69	2.5571e-06	2.2064e-06	1.727e-06	0.00365	0.00384	0.69	0.00544	0.00513	0.00497	0.00489	0.00479
0.68	2.2857e-06	1.9867e-06	1.5396e-06	0.00331	0.00348	0.68	0.00489	0.00458	0.00442	0.00433	0.00423
0.67	2.0488e-06	1.7933e-06	1.3755e-06	0.00294	0.0031	0.67	0.0043	0.00401	0.00385	0.00375	0.00365
0.66	1.8354e-06	1.611e-06	1.2318e-06	0.00258	0.00274	0.66	0.00371	0.00345	0.00329	0.0032	0.0031
0.65	1.6501e-06	1.4549e-06	1.1091e-06	0.00224	0.0024	0.65	0.00314	0.00291	0.00277	0.00268	0.00259
0.64	1.4847e-06	1.3102e-06	1.16984e-06	0.00191	0.0021	0.64	0.0026	0.00241	0.00228	0.0022	0.00212
0.63	1.3398e-06	1.1908e-06	8.9386e-07	0.00161	0.0018	0.63	0.00212	0.00196	0.00184	0.00177	0.0017
0.62	1.2126e-06	1.0765e-06	8.044e-07	0.00133	0.0015	0.62	0.00169	0.00156	0.00147	0.0014	0.00134
0.61	1.1045e-06	1.16956e-06	7.2642e-07	0.00109	0.00123	0.61	0.00133	0.00122	0.00114	0.00109	0.00104
0.6	1.0091e-06	9.0344e-07	6.6182e-07	0.00086704	0.00098028	0.6	0.00102	0.00092978	0.00086916	0.00082394	0.0007854
0.59	1.08652e-06	8.2268e-07	6.0076e-07	0.00069034	0.00077912	0.59	0.00076564	0.00070746	0.00065894	0.0006228	0.00059272
0.58	8.6558e-07	7.5946e-07	5.5256e-07	0.00053656	0.00060384	0.58	0.00057456	0.00052656	0.0004887	0.00046076	0.00043778
0.57	7.975e-07	6.9984e-07	5.0336e-07	0.00040902	0.0004575	0.57	0.00042186	0.00038556	0.00035674	0.00033562	0.0003184
0.56	7.467e-07	6.497e-07	4.669e-07	0.00030534	0.00034328	0.56	0.00030576	0.00027888	0.00025742	0.00024174	0.00022908
0.55	6.9184e-07	6.0366e-07	4.2286e-07	0.00022586	0.00025278	0.55	0.00021834	0.00019896	0.0001832	0.00017178	0.00016272
0.54	6.4934e-07	5.5938e-07	3.9026e-07	0.0001642	0.0001856	0.54	0.00015414	0.00014036	0.00012902	0.00012088	0.00011444
0.53	6.0002e-07	5.1928e-07	3.5626e-07	0.00011794	0.00013152	0.53	0.00010778	9.7646e-05	8.972e-05	8.4064e-05	7.9614e-05
0.52	5.5632e-07	4.7646e-07	3.1888e-07	8.3992e-05	9.1984e-05	0.52	7.4368e-05	6.8064e-05	6.2476e-05	5.8486e-05	5.535e-05
0.51	5.1358e-07	4.4018e-07	2.8844e-07	5.9326e-05	6.5168e-05	0.51	5.0932e-05	4.6984e-05	4.3124e-05	4.0368e-05	3.8212e-05
0.5	4.6632e-07	3.997e-07	2.5564e-07	4.1466e-05	4.4584e-05	0.5	3.4982e-05	3.2292e-05	2.9636e-05	2.7752e-05	2.6274e-05
0.49	4.2546e-07	3.6508e-07	2.2568e-07	2.8452e-05	3.1378e-05	0.49	2.3974e-05	2.2122e-05	2.0312e-05	1.903e-05	1.802e-05
0.48	3.834e-07	3.2844e-07	1.9812e-07	2.0018e-05	2.1902e-05	0.48	1.64e-05	1.513e-05	1.39e-05	1.3024e-05	1.2334e-05
0.47	3.4532e-07	2.9722e-07	1.73e-07	1.388e-05	1.5222e-05	0.47	1.1208e-05	1.0292e-05	9.483e-06	8.8934e-06	8.4248e-06
0.46	3.0828e-07	2.6396e-07	1.495e-07	9.6378e-06	1.052e-05	0.46	7.6417e-06	7.0072e-06	6.476e-06	6.0779e-06	5.7571e-06
0.45	2.75e-07	2.361e-07	1.268e-07	6.678e-06	7.2539e-06	0.45	5.2127e-06	4.7736e-06	4.4156e-06	4.145e-06	3.9281e-06
0.44	2.4272e-07	2.0868e-07	1.0678e-07	4.6035e-06	4.9926e-06	0.44	3.5521e-06	3.2474e-06	3.0096e-06	2.8256e-06	2.6793e-06
0.43	2.1566e-07	1.8488e-07	9.0205e-08	3.1636e-06	3.4367e-06	0.43	2.4233e-06	2.2147e-06	2.0533e-06	1.9307e-06	1.8298e-06
0.42	1.8866e-07	1.625e-07	7.51746e-08	2.162e-06	2.3518e-06	0.42	1.6488e-06	1.5058e-06	1.3995e-06	1.3149e-06	1.2472e-06
0.41	1.655e-07	1.4246e-07	6.14314e-08	1.4706e-06	1.6043e-06	0.41	1.1205e-06	1.0221e-06	9.5346e-07	9.0016e-07	8.545e-07
0.4	1.438e-07	1.2412e-07	5.0616e-08	9.8776e-07	1.0924e-06	0.4	7.6328e-07	6.9746e-07	6.459e-07	6.1098e-07	5.7894e-07
0.39	1.2542e-07	1.0992e-07	4.18496e-08	6.6774e-07	7.4696e-07	0.39	5.1674e-07	4.7222e-07	4.3882e-07	4.155e-07	3.957e-07
0.38	1.1028e-07	9.86064e-08	3.47772e-08	4.404e-07	5.0402e-07	0.38	3.5058e-07	3.2084e-07	2.9816e-07	2.827e-07	2.6944e-07
0.37	9.6378e-08	8.78852e-08	2.87712e-08	2.8094e-07	3.4068e-07	0.37	2.3744e-07	2.178e-07	2.0272e-07	1.9234e-07	1.8376e-07
0.36	8.40794e-08	7.77064e-08	2.3105e-08	1.8174e-07	2.3032e-07	0.36	1.609e-07	1.4812e-07	1.3776e-07	1.3112e-07	1.257e-07
0.35	7.2973e-08	6.82092e-08	1.98406e-08	1.189e-07	1.554e-07	0.35	1.0908e-07	1.0062e-07	9.38536e-08	8.95898e-08	8.4631e-08
0.34	6.35428e-08	6.05376e-08	1.58142e-08	7.79162e-08	1.0482e-07	0.34	7.41344e-08	6.72518e-08	6.32994e-08	6.14708e-08	5.82232e-08
0.33	5.4502e-08	6.04782e-08	1.39708e-08	5.08982e-08	7.08792e-08	0.33	5.077e-08	4.58796e-08	4.29942e-08	4.15688e-08	4.05928e-08
0.32	4.55052e-08	5.43698e-08	1.09206e-08	3.27494e-08	4.73714e-08	0.32	3.37662e-08	3.1867e-08	3.03652e-08	2.82872e-08	2.74356e-08
0.31	3.69398e-08	5.4366e-08	9.7396e-09	2.15598e-08	3.18668e-08	0.31	2.27926e-08	2.10606e-08	2.11374e-08	2.04578e-08	1.87314e-08
0.3	3.07822e-08	4.6611e-08	4.9415e-09	1.44972e-08	2.21474e-08	0.3	1.56598e-08	1.49128e-08	1.39678e-08	1.45346e-08	1.4076e-08
0.29	2.35024e-08	4.02232e-08	4.3721e-09	1.02574e-08	1.51314e-08	0.29	1.17092e-08	1.06362e-08	1.08602e-08	9.5718e-09	9.9958e-09
0.28	1.83658e-08	3.44428e-08	3.7167e-09	1.07307e-08	1.05032e-08	0.28	1.01388e-08	8.318e-09	9.5246e-09	1.02114e-08	6.1777e-09
0.27	1.06562e-08	2.90046e-08	7.3399e-09	8.4384e-09	7.9409e-09	0.27	3.7156e-09	3.6435e-09	5.5865e-09	3.7169e-09	3.7763e-09
0.26	3.2949e-09	2.34474e-08	6.1769e-09	6.1927e-09	5.489e-09	0.26	2.1395e-09	2.0116e-09	4.2886e-09	2.7785e-09	4.3268e-09
0.25	4.3005e-09	1.81414e-08	5.2494e-09	5.0566e-09	2.9559e-09	0.25	2.6612e-09	2.4874e-09	2.452e-09	2.8895e-09	1.9149e-09
0.24	8.382e-10	1.47344e-08	4.7474e-09	4.4479e-09	2.4424e-09	0.24	3.2211e-09	3.1615e-09	2.288e-09	1.2155e-09	2.9748e-09
0.23	2.7088e-09	9.8944e-09	3.9921e-09	4.4699e-09	1.3372e-09	0.23	2.7068e-09	9.99e-10	2.3464e-09	2.3353e-09	1.6973e-09
0.22	6.4946e-09	3.4207e-09	3.1458e-09	4.273e-09	1.3021e-09	0.22	1.9926e-09	1.125e-09	7.923e-10	3.562e-10	1.757e-09
0.21	6.6817e-09	3.4342e-09	2.3456e-09	4.2591e-09	7.766e-10	0.21	7.443e-10	1.2055e-09	1.1619e-09	1.8563e-09	1.2927e-09
0.2	1.22672e-08	3.445e-10	1.5672e-09	4.5787e-09	9.48e-10	0.2	2.659e-10	1.9066e-09	6.781e-10	5.486e-10	1.4751e-09
0.19	1.62124e-08	3.236e-09	9.904e-10	5.1064e-09	4.65e-10	0.19	7.19e-11	1.6484e-09	8.287e-10	2.9152e-09	2.6371e-09
0.18	1.88972e-08	7.0156e-09	9.973e-10	4.7587e-09	1.2896e-09	0.18	8.906e-10	2.0565e-09	2.2852e-09	3.82e-10	5.87e-11
0.17	2.3282e-08	7.6641e-09	7.96e-11	5.7408e-09	7.213e-10	0.17	2.837e-10	1.6248e-09	1.7117e-09	1.9911e-09	2.4527e-09
0.16	2.59966e-08	1.20246e-08	4.098e-10	5.4587e-09	1.5036e-09	0.16	4.63e-11	9.066e-10	9.231e-10	2.1849e-09	4.801e-10
0.15	3.08896e-08	1.64672e-08	1.1777e-09	6.514e-09	1.0454e-09	0.15	8.16e-10	8.739e-10	9.302e-10	1.8453e-09	1.201e-09
0.14	3.3602e-08	1.96388e-08	8.32e-10	6.2938e-09	1.8421e-09	0.14	3.48e-10	2.036e-09	8.147e-10	8.895e-10	1.6188e-09
0.13	3.87388e-08	2.51756e-08	3.0661e-09	7.1977e-09	1.4118e-09	0.13	1.027e-10	1.871e-10	4.76e-10	1.7318e-09	2.1498e-09
0.12	4.27348e-08	2.96412e-08	3.766e-09	7.3336e-09	2.3758e-09	0.12	9.048e-10	2.7472e-09	1.3341e-09	4.91e-10	4.753e-10
0.11	5.03148e-08	3.7858e-08	5.507e-09	7.4448e-09	1.9135e-09	0.11	2.0726e-09	6.593e-10	6.668e-10	2.841e-09	1.6717e-09
0.1	5.81186e-08	4.52124e-08	6.2947e-09	7.801e-09	2.2014e-09	0.1	1.9584e-09	1.97e-09	2.8963e-09	1.3185e-09	4.988e-10
0.09	7.04072e-08	5.54916e-08	7.7464e-09	8.6482e-09	2.9887e-09	0.09	5.793e-10	4.357e-10	2.493e-10	2.0461e-09	1.5919e-09
0.08	8.19812e-08	6.2157e-08	7.387e-09	8.2473e-09	2.814e-09	0.08	2.276e-09	1.5748e-09	1.9038e-09	6.91e-11	1.4352e-09
0.07	9.24554e-08	7.13298e-08	7.9912e-09	9.7724e-09	3.583e-09	0.07	2.1009e-09	1.7721e-09	4.28e-10	3.0413e-09	8.154e-10
0.06	1.0192e-07	7.99758e-08	8.6378e-09	1.01178e-08	3.5886e-09	0.06	1.9783e-09	1.8575e-09	2.5282e-09	1.0837e-09	1.1499e-09
0.05	1.1488e-07	8.2783e-08	9.6862e-09	1.07908e-08	4.3668e-09	0.05	1.5625e-09	1.3809e-09	2.9644e-09	1.5014e-09	3.0227e-09
0.04	1.2222e-07	8.47068e-08	1.16412e-08	9.5123e-09	4.1538e-09	0.04	1.5263e-09	3.355e-10	1.3883e-09	9.712e-10	2.3235e-09
0.03	1.3156e-07	8.7873e-08	1.17614e-08	9.7749e-09	4.4983e-09	0.03	2.55e-10	2.4023e-09	5.832e-10	1.2717e-09	2.3998e-09
0.02	1.37e-07	8.9807e-08	1.43032e-08	8.2726e-09	4.7326e-09	0.02	1.4956e-09	7.703e-10	2.4237e-09	1.5131e-09	1.7335e-09
0.01	1.4408e-07	9.0434e-08	1.46096e-08	9.4814e-09	3.2128e-09	0.01	7.84e-11	1.7957e-09	7.904e-10	1.1092e-09	1.7623e-09
0	1.4806e-07	9.0757e-08	1.73218e-08	1.04202e-08	6.0103e-09	0	1.8604e-09	1.2048e-09	2.2308e-09	4.794e-10	1.3128e-09

## Sheet: Fig.2e
Pure gDPP-g2T																					gDPP-g2T:Cin-Cell = 9:2
Vg (V)	Drain current under different cycle number (A)																				Vg (V)	Drain current under different cycle number (A)
	1	2	3	4	5	6	7	8	9	10	11	12	13	14	15	16	17	18	19	20		1	2	3	4	5	6	7	8	9	10	11	12	13	14	15	16	17	18	19	20
0.2	2.1906e-06	2.0476e-06	2.0085e-06	1.9757e-06	1.9336e-06	1.9112e-06	1.7426e-06	1.6942e-06	1.6562e-06	1.6003e-06	1.5701e-06	1.5672e-06	1.524e-06	1.5264e-06	1.5228e-06	1.4769e-06	1.4893e-06	1.4779e-06	1.5172e-06	1.4688e-06	0.2	1.1072e-07	8.76416e-08	9.64776e-08	1.00089e-07	1.1256e-07	9.88294e-08	9.81748e-08	9.38176e-08	9.75818e-08	1.0132e-07	1.0332e-07	1.378e-07	1.3644e-07	1.3214e-07	1.3608e-07	1.3832e-07	1.3958e-07	1.2454e-07	1.3464e-07	1.3478e-07
0.19	2.1698e-06	2.0429e-06	2.0075e-06	1.9664e-06	1.9382e-06	1.913e-06	1.7343e-06	1.6936e-06	1.6254e-06	1.5985e-06	1.5586e-06	1.561e-06	1.4999e-06	1.5101e-06	1.5162e-06	1.4842e-06	1.4842e-06	1.476e-06	1.4709e-06	1.4557e-06	0.19	9.00636e-08	8.46276e-08	9.2359e-08	9.60616e-08	1.068e-07	9.547e-08	9.46562e-08	8.96948e-08	9.4049e-08	9.67016e-08	9.67042e-08	1.3232e-07	1.298e-07	1.2638e-07	1.313e-07	1.317e-07	1.3396e-07	1.1752e-07	1.2772e-07	1.293e-07
0.18	2.1593e-06	2.0405e-06	2.0031e-06	1.9626e-06	1.9355e-06	1.911e-06	1.7315e-06	1.6859e-06	1.6171e-06	1.5921e-06	1.5545e-06	1.5606e-06	1.4966e-06	1.4896e-06	1.5096e-06	1.4837e-06	1.4815e-06	1.4738e-06	1.454e-06	1.4527e-06	0.18	8.23374e-08	8.11538e-08	8.9635e-08	9.24362e-08	1.0446e-07	9.3124e-08	9.15148e-08	8.78696e-08	9.08534e-08	9.25848e-08	9.31838e-08	1.2606e-07	1.2604e-07	1.2132e-07	1.262e-07	1.274e-07	1.2896e-07	1.1378e-07	1.2384e-07	1.2388e-07
0.17	2.1522e-06	2.0419e-06	2.0001e-06	1.9588e-06	1.9356e-06	1.9054e-06	1.7257e-06	1.688e-06	1.6064e-06	1.5882e-06	1.5577e-06	1.5587e-06	1.5027e-06	1.4793e-06	1.502e-06	1.4819e-06	1.4808e-06	1.4714e-06	1.4489e-06	1.4465e-06	0.17	7.68254e-08	7.94404e-08	8.84078e-08	9.0157e-08	1.0074e-07	8.9983e-08	8.8537e-08	8.61638e-08	8.7367e-08	9.12164e-08	8.83192e-08	1.2266e-07	1.2122e-07	1.178e-07	1.231e-07	1.2298e-07	1.251e-07	1.0876e-07	1.1896e-07	1.2052e-07
0.16	2.1493e-06	2.0409e-06	1.9981e-06	1.9566e-06	1.9389e-06	1.8999e-06	1.718e-06	1.682e-06	1.5879e-06	1.5823e-06	1.5561e-06	1.5558e-06	1.5072e-06	1.4835e-06	1.4961e-06	1.4773e-06	1.479e-06	1.4693e-06	1.4382e-06	1.4441e-06	0.16	7.25388e-08	7.82906e-08	8.71592e-08	8.87752e-08	9.83942e-08	8.74622e-08	8.6987e-08	8.32774e-08	8.58772e-08	8.95294e-08	8.50742e-08	1.1816e-07	1.1796e-07	1.1354e-07	1.1874e-07	1.1928e-07	1.2022e-07	1.0588e-07	1.154e-07	1.159e-07
0.15	2.149e-06	2.0286e-06	1.991e-06	1.9585e-06	1.9393e-06	1.8925e-06	1.7145e-06	1.6807e-06	1.5836e-06	1.5795e-06	1.5553e-06	1.5544e-06	1.5064e-06	1.4873e-06	1.489e-06	1.4789e-06	1.475e-06	1.4668e-06	1.4386e-06	1.4397e-06	0.15	6.91494e-08	7.73238e-08	8.49242e-08	8.67658e-08	9.51988e-08	8.5495e-08	8.56384e-08	8.16008e-08	8.47288e-08	8.57582e-08	8.3491e-08	1.1582e-07	1.1364e-07	1.1058e-07	1.163e-07	1.1478e-07	1.1734e-07	1.0138e-07	1.112e-07	1.1308e-07
0.14	2.1452e-06	2.0171e-06	1.9856e-06	1.9611e-06	1.9352e-06	1.8878e-06	1.7085e-06	1.6779e-06	1.5791e-06	1.5773e-06	1.5539e-06	1.5524e-06	1.5078e-06	1.4921e-06	1.4927e-06	1.4718e-06	1.4698e-06	1.4645e-06	1.4382e-06	1.4365e-06	0.14	6.6737e-08	7.6341e-08	8.37584e-08	8.48694e-08	9.37112e-08	8.42234e-08	8.27438e-08	7.9682e-08	8.16792e-08	8.3392e-08	7.96806e-08	1.1156e-07	1.1084e-07	1.0656e-07	1.1248e-07	1.1112e-07	1.1314e-07	9.83502e-08	1.0824e-07	1.0896e-07
0.13	2.1402e-06	2.0205e-06	1.9863e-06	1.9611e-06	1.9306e-06	1.8855e-06	1.7113e-06	1.6749e-06	1.5782e-06	1.5735e-06	1.5519e-06	1.5508e-06	1.509e-06	1.4974e-06	1.4922e-06	1.4601e-06	1.4668e-06	1.461e-06	1.4357e-06	1.4364e-06	0.13	6.50046e-08	7.54264e-08	8.28176e-08	8.33654e-08	9.23246e-08	8.23478e-08	8.1316e-08	7.81144e-08	7.9976e-08	8.32972e-08	7.78364e-08	1.0944e-07	1.073e-07	1.0368e-07	1.1034e-07	1.0744e-07	1.1076e-07	9.57256e-08	1.0472e-07	1.0656e-07
0.12	2.1361e-06	2.0288e-06	1.9932e-06	1.9562e-06	1.9294e-06	1.8823e-06	1.713e-06	1.6718e-06	1.582e-06	1.5717e-06	1.5471e-06	1.5486e-06	1.5066e-06	1.5025e-06	1.4769e-06	1.4516e-06	1.4631e-06	1.4564e-06	1.4315e-06	1.4333e-06	0.12	6.36656e-08	7.52452e-08	8.22356e-08	8.21836e-08	9.02744e-08	8.1651e-08	8.02682e-08	7.75004e-08	7.86518e-08	8.11912e-08	8.41936e-08	1.0608e-07	1.0518e-07	1.0026e-07	1.0734e-07	1.0492e-07	1.0702e-07	9.36224e-08	1.0234e-07	1.0286e-07
0.11	2.1375e-06	2.0275e-06	1.9948e-06	1.9525e-06	1.932e-06	1.8781e-06	1.7176e-06	1.6684e-06	1.5832e-06	1.5687e-06	1.5477e-06	1.5467e-06	1.5e-06	1.5016e-06	1.4745e-06	1.4553e-06	1.4575e-06	1.4532e-06	1.429e-06	1.4334e-06	0.11	6.29582e-08	7.54762e-08	8.21328e-08	8.14986e-08	8.93422e-08	8.10812e-08	7.97432e-08	7.70442e-08	7.82416e-08	8.03362e-08	8.81858e-08	1.0464e-07	1.029e-07	9.81148e-08	1.06e-07	1.0212e-07	1.055e-07	9.12434e-08	1.0006e-07	1.0152e-07
0.1	2.1387e-06	2.0338e-06	1.9861e-06	1.9528e-06	1.9306e-06	1.8781e-06	1.722e-06	1.6665e-06	1.5817e-06	1.5668e-06	1.5497e-06	1.5438e-06	1.4999e-06	1.5009e-06	1.4777e-06	1.4548e-06	1.4562e-06	1.4524e-06	1.4274e-06	1.4297e-06	0.1	6.3182e-08	7.6003e-08	8.27166e-08	8.15762e-08	9.00234e-08	8.1222e-08	7.98922e-08	7.71884e-08	7.9379e-08	8.0353e-08	8.7599e-08	1.0284e-07	1.0188e-07	9.7635e-08	1.0444e-07	1.0198e-07	1.0326e-07	8.99504e-08	9.8922e-08	1.00182e-07
0.09	2.137e-06	2.0334e-06	1.978e-06	1.9523e-06	1.931e-06	1.8825e-06	1.7192e-06	1.6657e-06	1.5717e-06	1.566e-06	1.5505e-06	1.5419e-06	1.5072e-06	1.5061e-06	1.4709e-06	1.4561e-06	1.4568e-06	1.4526e-06	1.4196e-06	1.4275e-06	0.09	6.43422e-08	7.7674e-08	8.41466e-08	8.26246e-08	9.03784e-08	8.21322e-08	8.09846e-08	7.82398e-08	8.12338e-08	8.12272e-08	8.98056e-08	1.03e-07	1.0278e-07	9.78622e-08	1.048e-07	1.0112e-07	1.0412e-07	9.04868e-08	9.87192e-08	9.93182e-08
0.08	2.1332e-06	2.0319e-06	1.9784e-06	1.9536e-06	1.9313e-06	1.8837e-06	1.7216e-06	1.6668e-06	1.5722e-06	1.5672e-06	1.5549e-06	1.5415e-06	1.5111e-06	1.514e-06	1.4654e-06	1.4536e-06	1.4604e-06	1.4534e-06	1.4182e-06	1.4267e-06	0.08	6.63354e-08	8.08766e-08	8.68278e-08	8.5031e-08	9.27736e-08	8.45776e-08	8.34626e-08	8.0496e-08	8.38522e-08	8.29398e-08	9.1519e-08	1.0464e-07	1.0416e-07	9.91072e-08	1.059e-07	1.0352e-07	1.0424e-07	9.2163e-08	9.90426e-08	9.98624e-08
0.07	2.1374e-06	2.0306e-06	1.9809e-06	1.9556e-06	1.9309e-06	1.8865e-06	1.7257e-06	1.6689e-06	1.5803e-06	1.5696e-06	1.5626e-06	1.5425e-06	1.5136e-06	1.5163e-06	1.4785e-06	1.4625e-06	1.4598e-06	1.4534e-06	1.4243e-06	1.4241e-06	0.07	7.0247e-08	8.59456e-08	9.14738e-08	8.95892e-08	9.69558e-08	8.87842e-08	8.79114e-08	8.4774e-08	8.7542e-08	8.65576e-08	9.74776e-08	1.0814e-07	1.0868e-07	1.02956e-07	1.1e-07	1.063e-07	1.0816e-07	9.51672e-08	1.01818e-07	1.03098e-07
0.06	2.1373e-06	2.0317e-06	1.9862e-06	1.9594e-06	1.9296e-06	1.888e-06	1.7294e-06	1.6715e-06	1.5895e-06	1.5739e-06	1.5673e-06	1.5439e-06	1.52e-06	1.5195e-06	1.4903e-06	1.4705e-06	1.4642e-06	1.4482e-06	1.4233e-06	1.4229e-06	0.06	7.72868e-08	9.3659e-08	9.89722e-08	9.7058e-08	1.04005e-07	9.45538e-08	9.50996e-08	9.18204e-08	9.36044e-08	9.24682e-08	1.6762e-07	1.1544e-07	1.1546e-07	1.10621e-07	1.1664e-07	1.1386e-07	1.1398e-07	1.02158e-07	1.08313e-07	1.09544e-07
0.05	2.1382e-06	2.0331e-06	1.9915e-06	1.9627e-06	1.9296e-06	1.8941e-06	1.732e-06	1.6754e-06	1.5982e-06	1.5789e-06	1.5728e-06	1.5484e-06	1.5281e-06	1.5223e-06	1.4945e-06	1.4698e-06	1.4605e-06	1.4545e-06	1.4243e-06	1.4315e-06	0.05	8.86378e-08	1.05009e-07	1.1079e-07	1.08744e-07	1.1732e-07	1.05782e-07	1.06377e-07	1.0292e-07	1.03662e-07	1.01801e-07	1.6836e-07	1.267e-07	1.2856e-07	1.2228e-07	1.2848e-07	1.2422e-07	1.2552e-07	1.12863e-07	1.1862e-07	1.1924e-07
0.04	2.1412e-06	2.0353e-06	1.9966e-06	1.9665e-06	1.9307e-06	1.8993e-06	1.7305e-06	1.6821e-06	1.607e-06	1.5868e-06	1.5798e-06	1.5552e-06	1.5378e-06	1.5273e-06	1.4901e-06	1.4746e-06	1.4578e-06	1.4612e-06	1.4265e-06	1.4372e-06	0.04	1.0579e-07	1.2206e-07	1.2834e-07	1.2656e-07	1.3282e-07	1.2392e-07	1.2332e-07	1.2024e-07	1.1968e-07	1.1712e-07	1.8266e-07	1.454e-07	1.4728e-07	1.4172e-07	1.4676e-07	1.43e-07	1.4218e-07	1.3044e-07	1.3456e-07	1.3556e-07
0.03	2.145e-06	2.0392e-06	2.0058e-06	1.9706e-06	1.9344e-06	1.9031e-06	1.7442e-06	1.6827e-06	1.6179e-06	1.5981e-06	1.5903e-06	1.5662e-06	1.5502e-06	1.5333e-06	1.5028e-06	1.4714e-06	1.4756e-06	1.4647e-06	1.4321e-06	1.4459e-06	0.03	1.3138e-07	1.4704e-07	1.5556e-07	1.5384e-07	1.5868e-07	1.5122e-07	1.4898e-07	1.4666e-07	1.446e-07	1.3624e-07	2.1128e-07	1.7314e-07	1.7766e-07	1.7032e-07	1.7492e-07	1.7072e-07	1.6966e-07	1.5638e-07	1.6e-07	1.6014e-07
0.02	2.1524e-06	2.0471e-06	2.0151e-06	1.974e-06	1.9414e-06	1.9073e-06	1.7646e-06	1.6929e-06	1.633e-06	1.6151e-06	1.6051e-06	1.5832e-06	1.5681e-06	1.5491e-06	1.5277e-06	1.4842e-06	1.4893e-06	1.4713e-06	1.4411e-06	1.4536e-06	0.02	1.6856e-07	1.8574e-07	1.9466e-07	1.9392e-07	1.9862e-07	1.9118e-07	1.8868e-07	1.8498e-07	1.8004e-07	1.6782e-07	2.5662e-07	2.1596e-07	2.2182e-07	2.136e-07	2.185e-07	2.127e-07	2.102e-07	1.9612e-07	2.0032e-07	1.9926e-07
0.01	2.1716e-06	2.0581e-06	2.0263e-06	1.9797e-06	1.9522e-06	1.9164e-06	1.7881e-06	1.7178e-06	1.6562e-06	1.6398e-06	1.6279e-06	1.609e-06	1.5936e-06	1.5755e-06	1.5561e-06	1.5052e-06	1.4983e-06	1.4953e-06	1.4537e-06	1.4691e-06	0.01	2.2184e-07	2.436e-07	2.5318e-07	2.5206e-07	2.5802e-07	2.4884e-07	2.4636e-07	2.4014e-07	2.3224e-07	2.1746e-07	3.2448e-07	2.7998e-07	2.8984e-07	2.804e-07	2.8276e-07	2.7528e-07	2.7162e-07	2.5604e-07	2.5934e-07	2.5612e-07
0	2.1903e-06	2.0769e-06	2.0452e-06	1.9884e-06	1.9668e-06	1.9322e-06	1.8228e-06	1.7596e-06	1.6884e-06	1.6756e-06	1.6629e-06	1.6456e-06	1.6299e-06	1.6131e-06	1.5915e-06	1.5464e-06	1.521e-06	1.5263e-06	1.4754e-06	1.4946e-06	0	2.9958e-07	3.2864e-07	3.4138e-07	3.3956e-07	3.444e-07	3.353e-07	3.304e-07	3.241e-07	3.1222e-07	2.8912e-07	4.2758e-07	3.7378e-07	3.881e-07	3.7704e-07	3.7772e-07	3.6796e-07	3.616e-07	3.435e-07	3.455e-07	3.4068e-07
-0.01	2.2207e-06	2.1054e-06	2.0714e-06	2.0138e-06	1.9901e-06	1.9559e-06	1.8735e-06	1.8152e-06	1.7406e-06	1.7274e-06	1.7142e-06	1.6985e-06	1.6826e-06	1.6659e-06	1.6422e-06	1.5975e-06	1.5597e-06	1.5678e-06	1.514e-06	1.5312e-06	-0.01	4.1522e-07	4.5232e-07	4.6828e-07	4.6636e-07	4.7176e-07	4.6098e-07	4.5518e-07	4.455e-07	4.2784e-07	3.9278e-07	5.7656e-07	5.1038e-07	5.312e-07	5.1756e-07	5.1612e-07	5.033e-07	4.9346e-07	4.718e-07	4.718e-07	4.6388e-07
-0.02	2.2717e-06	2.1494e-06	2.1092e-06	2.0535e-06	2.0255e-06	1.9894e-06	1.9527e-06	1.8834e-06	1.8214e-06	1.8024e-06	1.7901e-06	1.7771e-06	1.7601e-06	1.7431e-06	1.714e-06	1.6814e-06	1.6252e-06	1.6221e-06	1.5681e-06	1.5809e-06	-0.02	5.8398e-07	6.3098e-07	6.514e-07	6.5028e-07	6.5604e-07	6.4338e-07	6.3652e-07	6.2196e-07	5.9588e-07	5.4562e-07	7.982e-07	7.087e-07	7.3856e-07	7.217e-07	7.1796e-07	7.0004e-07	6.8576e-07	6.5892e-07	6.5592e-07	6.439e-07
-0.03	2.3349e-06	2.2119e-06	2.1664e-06	2.1075e-06	2.076e-06	2.0384e-06	2.0698e-06	1.9894e-06	1.9299e-06	1.9115e-06	1.9029e-06	1.8904e-06	1.8732e-06	1.8552e-06	1.8185e-06	1.7911e-06	1.729e-06	1.709e-06	1.6544e-06	1.6497e-06	-0.03	8.2486e-07	8.877e-07	9.1472e-07	9.1518e-07	9.2134e-07	9.0658e-07	8.9798e-07	8.765e-07	8.3838e-07	7.6634e-07	1.14462e-06	9.9372e-07	1.03732e-06	1.01556e-06	1.0084e-06	9.8402e-07	9.6326e-07	9.2892e-07	9.2174e-07	9.037e-07
-0.04	2.4395e-06	2.2954e-06	2.2504e-06	2.188e-06	2.1516e-06	2.109e-06	2.2362e-06	2.1559e-06	2.0857e-06	2.0731e-06	2.0678e-06	2.054e-06	2.0377e-06	2.0164e-06	1.9694e-06	1.9419e-06	1.8674e-06	1.8365e-06	1.7764e-06	1.7714e-06	-0.04	1.1862e-06	1.271e-06	1.3101e-06	1.3115e-06	1.3158e-06	1.2983e-06	1.286e-06	1.2527e-06	1.1916e-06	1.0843e-06	1.6428e-06	1.4221e-06	1.4872e-06	1.4562e-06	1.4432e-06	1.4081e-06	1.3772e-06	1.3306e-06	1.3164e-06	1.2902e-06
-0.05	2.5838e-06	2.4285e-06	2.3744e-06	2.3106e-06	2.2637e-06	2.2152e-06	2.4795e-06	2.3964e-06	2.3175e-06	2.3014e-06	2.3059e-06	2.2877e-06	2.2749e-06	2.2497e-06	2.1882e-06	2.1595e-06	2.0687e-06	2.0148e-06	1.9552e-06	1.9458e-06	-0.05	1.6671e-06	1.7852e-06	1.8372e-06	1.8453e-06	1.8501e-06	1.8308e-06	1.8157e-06	1.7708e-06	1.687e-06	1.5559e-06	2.3134e-06	1.9914e-06	2.0829e-06	2.0459e-06	2.028e-06	1.9816e-06	1.9396e-06	1.8788e-06	1.8579e-06	1.821e-06
-0.06	2.7919e-06	2.6097e-06	2.5513e-06	2.4894e-06	2.4271e-06	2.3687e-06	2.8295e-06	2.7339e-06	2.6433e-06	2.6328e-06	2.6461e-06	2.6258e-06	2.6212e-06	2.5859e-06	2.5037e-06	2.4716e-06	2.3551e-06	2.2783e-06	2.2117e-06	2.1954e-06	-0.06	2.3655e-06	2.5285e-06	2.5991e-06	2.6143e-06	2.6206e-06	2.5983e-06	2.5774e-06	2.516e-06	2.3976e-06	2.1998e-06	3.2471e-06	2.8122e-06	2.9435e-06	2.8973e-06	2.8701e-06	2.8078e-06	2.7496e-06	2.6679e-06	2.6363e-06	2.5852e-06
-0.07	3.0921e-06	2.886e-06	2.8087e-06	2.7437e-06	2.6621e-06	2.5855e-06	3.3212e-06	3.2286e-06	3.1104e-06	3.1157e-06	3.133e-06	3.1149e-06	3.1107e-06	3.0623e-06	2.9617e-06	2.9211e-06	2.7612e-06	2.6555e-06	2.5779e-06	2.5543e-06	-0.07	3.3408e-06	3.5761e-06	3.6762e-06	3.7005e-06	3.7111e-06	3.6853e-06	3.6561e-06	3.5726e-06	3.406e-06	3.1277e-06	4.5489e-06	3.9673e-06	4.1558e-06	4.098e-06	4.061e-06	3.9772e-06	3.8967e-06	3.7855e-06	3.7412e-06	3.6705e-06
-0.08	3.5245e-06	3.2749e-06	3.1914e-06	3.1129e-06	2.9997e-06	2.9056e-06	4.0351e-06	3.9196e-06	3.7777e-06	3.802e-06	3.8301e-06	3.8066e-06	3.8154e-06	3.7525e-06	3.6089e-06	3.5572e-06	3.3487e-06	3.1927e-06	3.0946e-06	3.0625e-06	-0.08	4.7094e-06	5.0453e-06	5.1855e-06	5.2257e-06	5.2408e-06	5.2113e-06	5.1729e-06	5.0602e-06	4.8282e-06	4.447e-06	6.3537e-06	5.5839e-06	5.8506e-06	5.7832e-06	5.7317e-06	5.6209e-06	5.5113e-06	5.3608e-06	5.2989e-06	5.1998e-06
-0.09	4.1464e-06	3.8339e-06	3.7431e-06	3.6339e-06	3.4933e-06	3.363e-06	5.0375e-06	4.9008e-06	4.7361e-06	4.7756e-06	4.8269e-06	4.8016e-06	4.8122e-06	4.7385e-06	4.5319e-06	4.4636e-06	4.1819e-06	3.9637e-06	3.8436e-06	3.8044e-06	-0.09	6.6168e-06	7.088e-06	7.2898e-06	7.3536e-06	7.3758e-06	7.3473e-06	7.2938e-06	7.1427e-06	6.8268e-06	6.3116e-06	8.8377e-06	7.8267e-06	8.204e-06	8.1261e-06	8.0586e-06	7.9141e-06	7.7641e-06	7.5657e-06	7.4793e-06	7.3452e-06
-0.1	5.0341e-06	4.6354e-06	4.5173e-06	4.3879e-06	4.1991e-06	4.021e-06	6.4782e-06	6.292e-06	6.0924e-06	6.146e-06	6.2391e-06	6.2126e-06	6.22e-06	6.1262e-06	5.8689e-06	5.7706e-06	5.364e-06	5.0684e-06	4.9178e-06	4.8852e-06	-0.1	9.3186e-06	9.9143e-06	1.02014e-05	1.03007e-05	1.03361e-05	1.0313e-05	1.02433e-05	1.00441e-05	9.6166e-06	8.9318e-06	1.2526e-05	1.09054e-05	1.14333e-05	1.13541e-05	1.1268e-05	1.10921e-05	1.08826e-05	1.06326e-05	1.05223e-05	1.03432e-05
-0.11	6.3019e-06	5.7925e-06	5.6436e-06	5.4748e-06	5.2269e-06	4.9476e-06	8.4999e-06	8.2624e-06	8.0228e-06	8.0915e-06	8.2419e-06	8.2024e-06	8.2143e-06	8.0933e-06	7.7486e-06	7.6e-06	7.0564e-06	6.6371e-06	6.4436e-06	6.4122e-06	-0.11	1.3316e-05	1.4178e-05	1.4744e-05	1.487e-05	1.489e-05	1.4856e-05	1.4738e-05	1.443e-05	1.3786e-05	1.277e-05	1.6858e-05	1.578e-05	1.5928e-05	1.6416e-05	1.6264e-05	1.5982e-05	1.5644e-05	1.5268e-05	1.5124e-05	1.4848e-05
-0.12	8.1338e-06	7.4427e-06	7.2452e-06	7.0408e-06	6.6915e-06	6.282e-06	1.1342e-05	1.10089e-05	1.07263e-05	1.08347e-05	1.10427e-05	1.10132e-05	1.10363e-05	1.08671e-05	1.03275e-05	1.01921e-05	9.4286e-06	8.8534e-06	8.6347e-06	8.5884e-06	-0.12	1.8024e-05	1.9144e-05	1.9702e-05	1.9932e-05	2.0024e-05	2.0028e-05	1.9904e-05	1.9566e-05	1.8884e-05	1.7698e-05	2.2964e-05	2.105e-05	2.1934e-05	2.2034e-05	2.1904e-05	2.1612e-05	2.1218e-05	2.0782e-05	2.0632e-05	2.0302e-05
-0.13	1.0708e-05	9.8013e-06	9.5447e-06	9.2539e-06	8.8115e-06	8.242e-06	1.5376e-05	1.491e-05	1.4572e-05	1.4716e-05	1.502e-05	1.4992e-05	1.5032e-05	1.4798e-05	1.3768e-05	1.3618e-05	1.2488e-05	1.2044e-05	1.1756e-05	1.1714e-05	-0.13	2.4704e-05	2.6214e-05	2.7096e-05	2.7464e-05	2.7622e-05	2.767e-05	2.753e-05	2.7102e-05	2.6154e-05	2.461e-05	3.1174e-05	2.872e-05	3.0066e-05	3.0198e-05	3.006e-05	2.9724e-05	2.9228e-05	2.8678e-05	2.8504e-05	2.8076e-05
-0.14	1.4392e-05	1.3194e-05	1.2862e-05	1.2476e-05	1.188e-05	1.10925e-05	2.083e-05	2.0186e-05	1.9768e-05	1.9996e-05	2.0426e-05	2.0414e-05	2.0484e-05	2.0174e-05	1.909e-05	1.8552e-05	1.6952e-05	1.6388e-05	1.585e-05	1.6028e-05	-0.14	3.3746e-05	3.5758e-05	3.7018e-05	3.758e-05	3.7828e-05	3.7942e-05	3.7798e-05	3.7258e-05	3.6036e-05	3.4252e-05	4.211e-05	3.9084e-05	4.064e-05	4.0964e-05	4.0834e-05	4.0478e-05	3.9886e-05	4.0052e-05	3.9016e-05	3.847e-05
-0.15	1.948e-05	1.7902e-05	1.75e-05	1.7004e-05	1.6196e-05	1.5328e-05	2.8438e-05	2.7582e-05	2.7044e-05	2.7396e-05	2.7984e-05	2.8004e-05	2.8076e-05	2.7708e-05	2.6462e-05	2.5886e-05	2.3772e-05	2.2456e-05	2.1694e-05	2.1646e-05	-0.15	4.588e-05	4.8532e-05	5.0296e-05	5.1146e-05	5.1532e-05	5.1766e-05	5.1602e-05	5.0944e-05	4.9404e-05	4.728e-05	5.5978e-05	5.244e-05	5.7e-05	5.7496e-05	5.733e-05	5.688e-05	5.6054e-05	5.5644e-05	5.4882e-05	5.4138e-05
-0.16	2.6638e-05	2.4574e-05	2.4086e-05	2.346e-05	2.2388e-05	2.1084e-05	3.8868e-05	3.7728e-05	3.7126e-05	3.7568e-05	3.835e-05	3.8428e-05	3.853e-05	3.808e-05	3.6486e-05	3.5756e-05	3.2942e-05	3.0662e-05	3.0864e-05	3.022e-05	-0.16	6.1966e-05	6.7938e-05	7.0392e-05	7.1622e-05	7.2162e-05	7.2524e-05	7.2334e-05	7.1434e-05	6.7352e-05	6.4894e-05	7.7732e-05	7.3234e-05	7.8098e-05	7.8866e-05	7.8676e-05	7.8192e-05	7.709e-05	7.6258e-05	7.569e-05	7.4706e-05
-0.17	3.6622e-05	3.3944e-05	3.3352e-05	3.2568e-05	3.1184e-05	2.9384e-05	5.3004e-05	5.1472e-05	5.0818e-05	5.1404e-05	5.2434e-05	5.2636e-05	5.2798e-05	5.2236e-05	5.018e-05	4.9118e-05	4.5576e-05	4.277e-05	4.3098e-05	4.2772e-05	-0.17	8.325e-05	9.2256e-05	9.6058e-05	9.7306e-05	9.8104e-05	9.8702e-05	9.8514e-05	9.7396e-05	9.4288e-05	8.8564e-05	0.000105356	9.9896e-05	0.000105496	0.0001068	0.000106562	0.000106238	0.000104846	0.00010378	0.000103198	0.00010193
-0.18	5.0432e-05	4.6966e-05	4.6306e-05	4.531e-05	4.3618e-05	4.1122e-05	7.2108e-05	6.9992e-05	6.9334e-05	7.0104e-05	7.145e-05	7.1782e-05	7.2052e-05	7.1322e-05	6.8694e-05	6.7288e-05	6.2696e-05	5.883e-05	5.9874e-05	5.9516e-05	-0.18	0.000109612	0.00012648	0.00013366	0.00013578	0.0001371	0.00013818	0.00013788	0.00013622	0.00013052	0.0001249	0.00014732	0.00013966	0.00014832	0.00015054	0.00015	0.00014984	0.00014762	0.00014592	0.0001451	0.00014306
-0.19	6.9322e-05	6.4902e-05	6.42e-05	6.3006e-05	6.099e-05	5.7632e-05	9.7604e-05	9.4702e-05	9.4126e-05	9.5136e-05	9.6904e-05	9.7386e-05	9.7742e-05	9.6784e-05	9.3378e-05	9.159e-05	8.5624e-05	8.0374e-05	8.2644e-05	8.2252e-05	-0.19	0.00015562	0.00016632	0.00017338	0.00017644	0.00017808	0.0001797	0.00017946	0.00017802	0.00017308	0.00016852	0.0001874	0.00018028	0.00019002	0.00019314	0.00019266	0.00019318	0.00019102	0.00018944	0.0001887	0.00018666
-0.2	9.4908e-05	8.934e-05	8.8638e-05	8.7294e-05	8.4976e-05	8.0504e-05	0.00013286	0.00012884	0.00012828	0.00012964	0.00013194	0.00013274	0.00013314	0.00013196	0.0001276	0.00012496	0.00011696	0.000108998	0.000113274	0.000112528	-0.2	0.00019628	0.00022008	0.00022926	0.00023354	0.00023596	0.00023832	0.00023824	0.0002368	0.000231	0.00022696	0.0002449	0.00023764	0.0002501	0.00025486	0.00025446	0.00025574	0.00025334	0.00025146	0.00025072	0.0002483
-0.21	0.00013032	0.00012332	0.00012266	0.00012118	0.00011818	0.000111842	0.00017536	0.00017016	0.00017014	0.00017172	0.0001744	0.00017534	0.00017584	0.00017418	0.00016862	0.0001655	0.00015572	0.00014844	0.0001558	0.00015398	-0.21	0.00025304	0.0002901	0.00030204	0.00030796	0.00031154	0.00031488	0.00031482	0.0003135	0.00030654	0.00030322	0.00031978	0.00031224	0.00032816	0.00033512	0.00033478	0.000337	0.00033426	0.00033206	0.00033136	0.0003285
-0.22	0.00017496	0.0001665	0.0001662	0.00016462	0.00016172	0.00015712	0.00023166	0.00022464	0.00022572	0.00022712	0.00023036	0.00023144	0.0002319	0.00022958	0.00022226	0.00021836	0.00020632	0.0001951	0.0002081	0.00020456	-0.22	0.00034468	0.00038032	0.00039572	0.00040382	0.00040872	0.0004134	0.0004135	0.00041196	0.00040388	0.0004018	0.00041554	0.00040802	0.00042802	0.00043774	0.00043746	0.00044104	0.00043782	0.0004352	0.0004345	0.0004313
-0.23	0.00023404	0.00022346	0.0002237	0.00022212	0.00021936	0.0002117	0.0003035	0.00029414	0.00029652	0.00029776	0.00030172	0.00030288	0.00030302	0.00029964	0.00028984	0.00028518	0.00027046	0.00025622	0.00027532	0.00026978	-0.23	0.00046174	0.00049508	0.00051494	0.00052552	0.0005322	0.00053834	0.00053848	0.0005368	0.00052742	0.00052726	0.0005362	0.00052892	0.00055394	0.00056684	0.00056654	0.00057204	0.00056826	0.0005654	0.00056452	0.00056088
-0.24	0.00030994	0.00029728	0.00029824	0.00029682	0.00029452	0.00028514	0.00039176	0.00037916	0.00038374	0.00038466	0.00038914	0.00039008	0.00038954	0.00038468	0.00037138	0.00036618	0.00034822	0.00033398	0.00035988	0.00034976	-0.24	0.00060222	0.00063948	0.0006647	0.00067838	0.00068676	0.0006949	0.00069514	0.00069338	0.00068246	0.0006852	0.0006868	0.00068024	0.00071058	0.00072686	0.00072612	0.00073352	0.0007291	0.00072542	0.00072382	0.00072008
-0.25	0.0004032	0.00038944	0.00039158	0.00039026	0.00038876	0.00037678	0.00050106	0.0004844	0.00049202	0.00049212	0.00049696	0.00049722	0.00049556	0.00048844	0.00047046	0.00046474	0.00044306	0.00042446	0.00046574	0.00044648	-0.25	0.0007756	0.00081926	0.00085064	0.00086802	0.00087828	0.00088876	0.00088884	0.00088678	0.0008741	0.00088104	0.0008723	0.00086402	0.00090016	0.00092058	0.00091962	0.00092962	0.0009246	0.00091972	0.00091822	0.00091386
-0.26	0.00052264	0.00050424	0.00050766	0.00050654	0.00050636	0.00049128	0.00063746	0.00061528	0.00062696	0.0006254	0.00063036	0.00062938	0.00062588	0.00061554	0.00059142	0.00058468	0.00055896	0.00053726	0.0005957	0.00056274	-0.26	0.00098856	0.00104	0.00108	0.0011	0.00111	0.00112	0.00112	0.00112	0.00111	0.00112	0.00109	0.00109	0.00113	0.00119	0.00117	0.0012	0.00119	0.00119	0.00115	0.00115
-0.27	0.00067172	0.00064778	0.00065282	0.00065158	0.0006536	0.00063616	0.00080498	0.00077544	0.0007923	0.00078838	0.00079302	0.00078976	0.00078356	0.00076878	0.00073648	0.00072828	0.0006986	0.00067418	0.00075262	0.00069962	-0.27	0.00126	0.00135	0.0014	0.00143	0.00142	0.00141	0.00141	0.00141	0.00144	0.00141	0.00141	0.0014	0.00141	0.00144	0.00144	0.00146	0.00145	0.00145	0.00145	0.00141
-0.28	0.00085448	0.00082466	0.00083114	0.00082982	0.00083544	0.0008156	0.00101	0.00096926	0.0009915	0.00098496	0.00098852	0.00098172	0.00097176	0.00095086	0.00090824	0.0008981	0.00086492	0.00083858	0.00093876	0.00085762	-0.28	0.00156	0.00164	0.00169	0.00172	0.00173	0.00174	0.00174	0.00174	0.00173	0.00175	0.00169	0.00168	0.00173	0.00177	0.00173	0.00175	0.00175	0.00174	0.00174	0.0017
-0.29	0.00108	0.00104	0.00105	0.00105	0.00106	0.00103	0.00127	0.00122	0.00125	0.00124	0.00124	0.00123	0.00121	0.00119	0.00111	0.0011	0.00106	0.00103	0.00118	0.00104	-0.29	0.00192	0.00199	0.00206	0.00209	0.0021	0.00212	0.00211	0.00212	0.00209	0.00213	0.00204	0.00201	0.00207	0.00211	0.00207	0.0021	0.00209	0.00208	0.00208	0.00205
-0.3	0.00136	0.00131	0.00132	0.00132	0.00133	0.00131	0.00155	0.00148	0.00151	0.0015	0.0015	0.00148	0.00146	0.00142	0.00136	0.00134	0.0013	0.00128	0.00141	0.00124	-0.3	0.00233	0.00241	0.00248	0.00251	0.00253	0.00255	0.00254	0.00254	0.00251	0.00257	0.00242	0.00238	0.00244	0.0025	0.00247	0.0025	0.00249	0.00248	0.00247	0.00246
-0.31	0.00165	0.00161	0.00163	0.00163	0.00166	0.00161	0.00188	0.00179	0.00184	0.00182	0.00181	0.00178	0.00175	0.0017	0.00161	0.00159	0.00155	0.00153	0.00171	0.00146	-0.31	0.00279	0.00288	0.00295	0.00299	0.00301	0.00303	0.00302	0.00302	0.00298	0.00305	0.00284	0.00282	0.00289	0.00295	0.00293	0.00297	0.00295	0.00294	0.00293	0.00291
-0.32	0.00204	0.00198	0.00201	0.002	0.00204	0.00197	0.00226	0.00216	0.00221	0.00218	0.00217	0.00213	0.00209	0.00201	0.0019	0.00188	0.00185	0.00182	0.00204	0.00171	-0.32	0.00329	0.00339	0.00348	0.00352	0.00354	0.00356	0.00355	0.00354	0.0035	0.00358	0.00333	0.00332	0.00339	0.00346	0.00345	0.00348	0.00346	0.00345	0.00344	0.00342
-0.33	0.00247	0.00242	0.00244	0.00243	0.00249	0.00242	0.0027	0.00257	0.00267	0.00264	0.00262	0.00256	0.00246	0.00236	0.00223	0.00223	0.00218	0.00217	0.0024	0.00197	-0.33	0.00383	0.00396	0.00405	0.00405	0.00407	0.00408	0.00407	0.00406	0.00401	0.00414	0.00388	0.00387	0.00395	0.00402	0.00401	0.00404	0.00402	0.00401	0.00399	0.00398
-0.34	0.00296	0.00291	0.00293	0.00292	0.00302	0.00296	0.00318	0.00302	0.00317	0.00313	0.0031	0.00304	0.00293	0.00279	0.00258	0.00263	0.00259	0.00258	0.00278	0.00224	-0.34	0.00441	0.00451	0.00461	0.0046	0.00462	0.00464	0.00462	0.00461	0.00455	0.0047	0.00447	0.00447	0.00454	0.00462	0.00461	0.00464	0.00462	0.0046	0.00458	0.00457
-0.35	0.0035	0.00346	0.00348	0.00351	0.00369	0.00364	0.00379	0.00358	0.0037	0.00366	0.00363	0.00354	0.00343	0.00325	0.00302	0.00308	0.0031	0.00306	0.00319	0.00252	-0.35	0.00495	0.00508	0.00519	0.00521	0.00523	0.00525	0.00522	0.00521	0.00515	0.00528	0.0051	0.0051	0.00517	0.00525	0.00524	0.00527	0.00525	0.00522	0.0052	0.00519
-0.36	0.0041	0.00407	0.00411	0.00423	0.00448	0.00443	0.00443	0.00418	0.00428	0.00424	0.0042	0.0041	0.00396	0.00372	0.00347	0.00361	0.00362	0.00359	0.00361	0.0028	-0.36	0.00551	0.00571	0.00582	0.00585	0.00587	0.00589	0.00586	0.00585	0.00577	0.0059	0.00576	0.00576	0.00583	0.00591	0.00589	0.00592	0.0059	0.00587	0.00584	0.00583
-0.37	0.00477	0.00477	0.00487	0.00506	0.00531	0.00524	0.00511	0.00481	0.00491	0.00489	0.00484	0.00472	0.00455	0.00425	0.00395	0.00421	0.00413	0.00413	0.00403	0.00309	-0.37	0.00612	0.00636	0.00648	0.00652	0.00653	0.00655	0.00651	0.0065	0.00641	0.00654	0.00643	0.00643	0.00649	0.00657	0.00655	0.00658	0.00656	0.00653	0.0065	0.00648
-0.38	0.00555	0.00559	0.00573	0.00592	0.00614	0.00605	0.00587	0.00552	0.00562	0.00561	0.00557	0.00544	0.00524	0.00487	0.00448	0.00474	0.00476	0.00468	0.00446	0.00337	-0.38	0.00675	0.00703	0.00715	0.00718	0.0072	0.0072	0.00717	0.00715	0.00706	0.00718	0.00711	0.0071	0.00716	0.00724	0.00722	0.00725	0.00721	0.00718	0.00715	0.00713
-0.39	0.00637	0.00646	0.00661	0.00677	0.00697	0.00683	0.00656	0.00618	0.00635	0.00636	0.00632	0.00619	0.00598	0.00553	0.00508	0.0053	0.00531	0.00522	0.00489	0.00365	-0.39	0.00738	0.00769	0.0078	0.00784	0.00785	0.00785	0.00781	0.00779	0.00769	0.00781	0.00777	0.00777	0.00782	0.00789	0.00787	0.0079	0.00786	0.00783	0.00779	0.00777
-0.4	0.00718	0.00731	0.00747	0.0076	0.00778	0.00759	0.00733	0.0069	0.00706	0.00708	0.00705	0.00692	0.00671	0.00619	0.00571	0.00589	0.00588	0.00574	0.00533	0.00392	-0.4	0.008	0.00834	0.00845	0.00848	0.00848	0.00848	0.00844	0.00841	0.0083	0.00843	0.00843	0.00842	0.00846	0.00853	0.00851	0.00853	0.00849	0.00846	0.00842	0.0084
-0.41	0.00793	0.00813	0.00829	0.0084	0.00856	0.00834	0.00799	0.00752	0.00772	0.00775	0.00773	0.00759	0.0074	0.0068	0.00622	0.00642	0.00643	0.00624	0.00579	0.00419	-0.41	0.00861	0.00896	0.00906	0.00909	0.00909	0.00908	0.00904	0.009	0.0089	0.00901	0.00905	0.00905	0.00908	0.00914	0.00912	0.00914	0.0091	0.00907	0.00903	0.009
-0.42	0.00864	0.00889	0.00907	0.00917	0.00931	0.00907	0.00868	0.00815	0.00833	0.00837	0.00836	0.00822	0.00803	0.00736	0.00675	0.00691	0.00693	0.00677	0.00624	0.00445	-0.42	0.00919	0.00956	0.00964	0.00967	0.00966	0.00965	0.00961	0.00957	0.00946	0.00957	0.00965	0.00965	0.00967	0.00972	0.0097	0.00972	0.00968	0.00965	0.0096	0.00958
-0.43	0.0093	0.00961	0.0098	0.00989	0.01001	0.00975	0.00926	0.00871	0.00889	0.00895	0.00894	0.0088	0.0086	0.00787	0.00725	0.00736	0.00738	0.00723	0.00665	0.0047	-0.43	0.00975	0.01012	0.01019	0.01021	0.01021	0.01019	0.01014	0.0101	0.01	0.0101	0.01031	0.01021	0.01022	0.01027	0.01025	0.01027	0.01022	0.01019	0.01015	0.01013
-0.44	0.00991	0.01027	0.01047	0.01056	0.01067	0.01038	0.00985	0.00927	0.00941	0.00948	0.00947	0.00933	0.00913	0.00832	0.00772	0.00776	0.00778	0.00767	0.00701	0.00492	-0.44	0.01028	0.01064	0.01071	0.01072	0.01071	0.0107	0.01065	0.01061	0.0105	0.0106	0.01088	0.01083	0.01084	0.01088	0.01086	0.01087	0.01083	0.0108	0.01076	0.01073
-0.45	0.01049	0.01088	0.01109	0.01118	0.01127	0.01097	0.01039	0.00978	0.00988	0.00996	0.00996	0.00981	0.00961	0.00873	0.00812	0.00814	0.00815	0.00808	0.00733	0.00511	-0.45	0.01077	0.01113	0.01119	0.0112	0.01119	0.01117	0.01112	0.01108	0.01098	0.01107	0.01138	0.01138	0.01139	0.01142	0.01139	0.01141	0.01137	0.01134	0.0113	0.01128
-0.46	0.011	0.01143	0.01167	0.01178	0.01185	0.01149	0.01086	0.01022	0.01031	0.0104	0.0104	0.01024	0.01004	0.0091	0.00848	0.00847	0.00849	0.00841	0.00761	0.00527	-0.46	0.01124	0.01167	0.01169	0.01169	0.01168	0.01167	0.01165	0.0116	0.01143	0.0115	0.01191	0.01193	0.01194	0.01197	0.01195	0.01196	0.01193	0.01189	0.01186	0.01184
-0.47	0.01148	0.01196	0.01218	0.01227	0.01233	0.01202	0.01128	0.01061	0.0107	0.0108	0.0108	0.01063	0.01043	0.00944	0.0088	0.00878	0.00879	0.00872	0.00786	0.00541	-0.47	0.01171	0.01209	0.01212	0.01212	0.0121	0.01209	0.01204	0.01198	0.01184	0.01195	0.01233	0.01237	0.01238	0.01241	0.01239	0.0124	0.01237	0.01234	0.01231	0.0123
-0.48	0.01195	0.01238	0.01264	0.01272	0.01275	0.01244	0.01165	0.01096	0.01105	0.01116	0.01115	0.01099	0.01078	0.00972	0.00909	0.00905	0.00906	0.00898	0.00808	0.00553	-0.48	0.01214	0.01246	0.01255	0.01255	0.01253	0.01251	0.01247	0.01242	0.01229	0.01233	0.01275	0.01279	0.0128	0.01282	0.01281	0.01282	0.0128	0.01278	0.01275	0.01274
-0.49	0.01234	0.01278	0.01304	0.01313	0.01315	0.01283	0.01198	0.01126	0.01136	0.01147	0.01147	0.0113	0.01109	0.00999	0.00934	0.00929	0.00929	0.00923	0.00822	0.00562	-0.49	0.01249	0.01287	0.01294	0.01294	0.01293	0.01291	0.01285	0.01282	0.01271	0.01275	0.01311	0.01316	0.01317	0.01319	0.01318	0.0132	0.01317	0.01316	0.01314	0.01313
-0.5	0.01268	0.01314	0.01341	0.01349	0.01349	0.01318	0.01227	0.01154	0.01165	0.01177	0.01177	0.01159	0.01137	0.0102	0.00957	0.0095	0.00951	0.00944	0.00839	0.00571	-0.5	0.01283	0.01324	0.01329	0.01329	0.01328	0.01326	0.01323	0.01319	0.01311	0.01309	0.01344	0.01349	0.0135	0.01351	0.01351	0.01352	0.01351	0.01349	0.01347	0.01347
--	--	--	--	--	--	--	--	--	--	--	--	--	--	--	--	--	--	--	--	--
--	--	--	--	--	--	--	--	--	--	--	--	--	--	--	--	--	--	--	--	--
--	--	--	--	--	--	--	--	--	--	--	--	--	--	--	--	--	--	--	--	--
--	--	--	--	--	--	--	--	--	--	--	--	--	--	--	--	--	--	--	--	--
--	--	--	--	--	--	--	--	--	--	--	--	--	--	--	--	--	--	--	--	--
--	--	--	--	--	--	--	--	--	--	--	--	--	--	--	--	--	--	--	--	--
--	--	--	--	--	--	--	--	--	--	--	--	--	--	--	--	--	--	--	--	--
--	--	--	--	--	--	--	--	--	--	--	--	--	--	--	--	--	--	--	--	--
--	--	--	--	--	--	--	--	--	--	--	--	--	--	--	--	--	--	--	--	--
--	--	--	--	--	--	--	--	--	--	--	--	--	--	--	--	--	--	--	--	--
--	--	--	--	--	--	--	--	--	--	--	--	--	--	--	--	--	--	--	--	--
--	--	--	--	--	--	--	--	--	--	--	--	--	--	--	--	--	--	--	--	--
--	--	--	--	--	--	--	--	--	--	--	--	--	--	--	--	--	--	--	--	--
--	--	--	--	--	--	--	--	--	--	--	--	--	--	--	--	--	--	--	--	--
--	--	--	--	--	--	--	--	--	--	--	--	--	--	--	--	--	--	--	--	--
--	--	--	--	--	--	--	--	--	--	--	--	--	--	--	--	--	--	--	--	--
--	--	--	--	--	--	--	--	--	--	--	--	--	--	--	--	--	--	--	--	--
--	--	--	--	--	--	--	--	--	--	--	--	--	--	--	--	--	--	--	--	--
--	--	--	--	--	--	--	--	--	--	--	--	--	--	--	--	--	--	--	--	--
--	--	--	--	--	--	--	--	--	--	--	--	--	--	--	--	--	--	--	--	--
--	--	--	--	--	--	--	--	--	--	--	--	--	--	--	--	--	--	--	--	--
--	--	--	--	--	--	--	--	--	--	--	--	--	--	--	--	--	--	--	--	--
--	--	--	--	--	--	--	--	--	--	--	--	--	--	--	--	--	--	--	--	--
--	--	--	--	--	--	--	--	--	--	--	--	--	--	--	--	--	--	--	--	--
--	--	--	--	--	--	--	--	--	--	--	--	--	--	--	--	--	--	--	--	--
--	--	--	--	--	--	--	--	--	--	--	--	--	--	--	--	--	--	--	--	--
--	--	--	--	--	--	--	--	--	--	--	--	--	--	--	--	--	--	--	--	--
--	--	--	--	--	--	--	--	--	--	--	--	--	--	--	--	--	--	--	--	--
--	--	--	--	--	--	--	--	--	--	--	--	--	--	--	--	--	--	--	--	--
--	--	--	--	--	--	--	--	--	--	--	--	--	--	--	--	--	--	--	--	--
--	--	--	--	--	--	--	--	--	--	--	--	--	--	--	--	--	--	--	--	--
--	--	--	--	--	--	--	--	--	--	--	--	--	--	--	--	--	--	--	--	--
--	--	--	--	--	--	--	--	--	--	--	--	--	--	--	--	--	--	--	--	--
--	--	--	--	--	--	--	--	--	--	--	--	--	--	--	--	--	--	--	--	--
--	--	--	--	--	--	--	--	--	--	--	--	--	--	--	--	--	--	--	--	--
--	--	--	--	--	--	--	--	--	--	--	--	--	--	--	--	--	--	--	--	--
--	--	--	--	--	--	--	--	--	--	--	--	--	--	--	--	--	--	--	--	--
--	--	--	--	--	--	--	--	--	--	--	--	--	--	--	--	--	--	--	--	--
--	--	--	--	--	--	--	--	--	--	--	--	--	--	--	--	--	--	--	--	--
--	--	--	--	--	--	--	--	--	--	--	--	--	--	--	--	--	--	--	--	--
--	--	--	--	--	--	--	--	--	--	--	--	--	--	--	--	--	--	--	--	--
--	--	--	--	--	--	--	--	--	--	--	--	--	--	--	--	--	--	--	--	--
--	--	--	--	--	--	--	--	--	--	--	--	--	--	--	--	--	--	--	--	--
--	--	--	--	--	--	--	--	--	--	--	--	--	--	--	--	--	--	--	--	--
--	--	--	--	--	--	--	--	--	--	--	--	--	--	--	--	--	--	--	--	--
--	--	--	--	--	--	--	--	--	--	--	--	--	--	--	--	--	--	--	--	--
--	--	--	--	--	--	--	--	--	--	--	--	--	--	--	--	--	--	--	--	--
--	--	--	--	--	--	--	--	--	--	--	--	--	--	--	--	--	--	--	--	--
--	--	--	--	--	--	--	--	--	--	--	--	--	--	--	--	--	--	--	--	--
--	--	--	--	--	--	--	--	--	--	--	--	--	--	--	--	--	--	--	--	--
--	--	--	--	--	--	--	--	--	--	--	--	--	--	--	--	--	--	--	--	--
--	--	--	--	--	--	--	--	--	--	--	--	--	--	--	--	--	--	--	--	--
--	--	--	--	--	--	--	--	--	--	--	--	--	--	--	--	--	--	--	--	--
--	--	--	--	--	--	--	--	--	--	--	--	--	--	--	--	--	--	--	--	--
--	--	--	--	--	--	--	--	--	--	--	--	--	--	--	--	--	--	--	--	--
--	--	--	--	--	--	--	--	--	--	--	--	--	--	--	--	--	--	--	--	--
--	--	--	--	--	--	--	--	--	--	--	--	--	--	--	--	--	--	--	--	--
--	--	--	--	--	--	--	--	--	--	--	--	--	--	--	--	--	--	--	--	--
--	--	--	--	--	--	--	--	--	--	--	--	--	--	--	--	--	--	--	--	--
--	--	--	--	--	--	--	--	--	--	--	--	--	--	--	--	--	--	--	--	--
--	--	--	--	--	--	--	--	--	--	--	--	--	--	--	--	--	--	--	--	--
--	--	--	--	--	--	--	--	--	--	--	--	--	--	--	--	--	--	--	--	--
--	--	--	--	--	--	--	--	--	--	--	--	--	--	--	--	--	--	--	--	--
--	--	--	--	--	--	--	--	--	--	--	--	--	--	--	--	--	--	--	--	--
--	--	--	--	--	--	--	--	--	--	--	--	--	--	--	--	--	--	--	--	--
--	--	--	--	--	--	--	--	--	--	--	--	--	--	--	--	--	--	--	--	--
--	--	--	--	--	--	--	--	--	--	--	--	--	--	--	--	--	--	--	--	--
--	--	--	--	--	--	--	--	--	--	--	--	--	--	--	--	--	--	--	--	--
--	--	--	--	--	--	--	--	--	--	--	--	--	--	--	--	--	--	--	--	--
--	--	--	--	--	--	--	--	--	--	--	--	--	--	--	--	--	--	--	--	--
--	--	--	--	--	--	--	--	--	--	--	--	--	--	--	--	--	--	--	--	--

## Sheet: Fig. 2f
Homo-DPP:Cin-Cell
9:2						8:3					6:4
Vg (V)	Drain current (A)					Drain current (A)					Drain current (A)
	Vd = 0.1 V	Vd = 0.2 V	Vd = 0.3 V	Vd = 0.4 V	Vd = 0.5 V	Vd = 0.1 V	Vd = 0.2 V	Vd = 0.3 V	Vd = 0.4 V	Vd = 0.5 V	Vd = 0.1 V	Vd = 0.2 V	Vd = 0.3 V	Vd = 0.4 V	Vd = 0.5 V
0.01	1.8815e-09	5.9456e-09	2.4363e-08	1.2848e-07	3.9241e-06	3.2235e-09	5.6434e-09	2.08994e-08	5.5614e-08	6.149e-07	4.173e-09	5.6583e-09	1.06846e-08	3.89222e-08	3.59046e-08
0.02	8.041e-10	5.7694e-09	1.54854e-08	8.73378e-08	2.7143e-06	1.8041e-09	6.4647e-09	1.05276e-08	3.32654e-08	5.1882e-07	3.7807e-09	5.4846e-09	1.23698e-08	3.82176e-08	3.57004e-08
0.03	1.943e-10	3.1669e-09	1.03128e-08	5.95498e-08	1.8722e-06	2.9124e-09	3.586e-09	5.1366e-09	2.1683e-08	4.1728e-07	1.778e-09	5.6736e-09	1.21812e-08	3.16994e-08	3.47432e-08
0.04	1.1407e-09	3.3982e-09	1.12407e-08	4.18234e-08	1.2893e-06	2.5025e-09	3.5651e-09	6.7712e-09	1.36644e-08	3.1844e-07	1.6147e-09	5.5806e-09	1.16894e-08	2.3003e-08	3.87488e-08
0.05	1.006e-09	2.1933e-09	8.1464e-09	2.86794e-08	8.8928e-07	2.1371e-09	2.7271e-09	4.807e-09	9.6344e-09	2.3356e-07	2.396e-09	5.6469e-09	1.09418e-08	2.21384e-08	4.04282e-08
0.06	2.1462e-09	1.606e-09	5.6447e-09	2.01428e-08	6.1424e-07	1.8107e-09	1.534e-09	3.6215e-09	6.3956e-09	1.6666e-07	2.4593e-09	5.5682e-09	1.1439e-08	1.96562e-08	3.9698e-08
0.07	1.6323e-09	5.373e-10	4.0841e-09	1.39818e-08	4.2218e-07	1.3789e-09	2.1375e-09	2.6918e-09	6.4455e-09	1.1552e-07	2.2851e-09	5.2935e-09	1.06684e-08	2.02104e-08	3.7249e-08
0.08	2.5997e-09	3.066e-10	2.8787e-09	9.9232e-09	2.9018e-07	9.89e-10	2.0078e-09	2.3983e-09	4.256e-09	7.91122e-08	3.8626e-09	6.0487e-09	1.17758e-08	2.04766e-08	3.70218e-08
0.09	2.0501e-09	6.06e-11	2.0567e-09	9.4794e-09	1.9948e-07	6.171e-10	1.8893e-09	1.8428e-09	3.0198e-09	5.32426e-08	3.6036e-09	5.5772e-09	1.1711e-08	1.93218e-08	3.41468e-08
0.1	2.2255e-09	6.323e-10	8.211e-10	7.331e-09	1.3768e-07	3.3638e-09	1.7698e-09	1.6382e-09	2.2416e-09	3.55042e-08	3.2774e-09	5.8374e-09	1.1517e-08	2.77514e-08	3.59086e-08
0.11	3.0967e-09	3.871e-10	7.729e-10	5.0373e-09	9.37752e-08	3.245e-10	1.6619e-09	1.302e-09	4.244e-10	2.31406e-08	3.272e-09	5.7522e-09	1.0475e-08	3.09352e-08	3.31838e-08
0.12	2.4518e-09	2.2661e-09	1.795e-10	3.4376e-09	6.41584e-08	5.285e-10	1.4564e-09	1.5414e-09	2.1233e-09	1.44646e-08	3.0636e-09	6.1789e-09	1.17516e-08	2.92398e-08	3.48464e-08
0.13	2.9903e-09	1.2575e-09	2.587e-10	2.4056e-09	4.36264e-08	4.635e-10	1.9747e-09	1.1253e-09	1.3908e-09	9.3562e-09	2.6652e-09	6.179e-09	1.12942e-08	3.45064e-08	3.34546e-08
0.14	2.9722e-09	7.439e-10	7.37e-11	1.5027e-09	2.99662e-08	6.27e-11	1.4352e-09	1.579e-10	4.04e-11	6.0403e-09	3.9266e-09	6.112e-09	1.27468e-08	3.58538e-08	3.48386e-08
0.15	2.4632e-09	7.333e-10	3.851e-10	1.336e-09	1.94564e-08	3.925e-10	1.314e-09	1.2677e-09	1.7202e-09	4.5238e-09	4.0562e-09	5.757e-09	1.20852e-08	3.48612e-08	3.60888e-08
0.16	2.9242e-09	6.821e-10	2.5632e-09	8.773e-10	1.348e-08	7.864e-10	2.2063e-09	1.7391e-09	1.8742e-09	3.8866e-09	3.4606e-09	2.20544e-08	1.58612e-08	3.58142e-08	3.64124e-08
0.17	1.81e-09	1.313e-10	6.45e-11	8.976e-10	9.7008e-09	9.405e-10	1.9345e-09	4.731e-10	1.4014e-09	2.3233e-09	4.0203e-09	2.22098e-08	1.3432e-08	3.76446e-08	3.60042e-08
0.18	2.0023e-09	1.281e-10	5.68e-11	1.6147e-09	1.0366e-08	8.467e-10	2.251e-09	2.1064e-09	1.508e-10	1.8313e-09	4.021e-09	3.29236e-08	1.3804e-08	3.16174e-08	3.69632e-08
0.19	1.2426e-09	1.0524e-09	7.854e-10	2.341e-09	8.4852e-09	1.221e-09	2.2898e-09	1.19e-11	1.7131e-09	1.2082e-09	3.0445e-09	1.66428e-08	1.35004e-08	3.69686e-08	3.56738e-08
0.2	5.529e-10	2.8142e-09	2.9807e-09	3.379e-09	7.4197e-09	1.5044e-09	3.922e-10	1.2844e-09	3.546e-10	1.0321e-09	3.459e-09	1.66602e-08	1.33618e-08	2.33694e-08	3.46872e-08
0.21	2.2724e-09	4.8571e-09	5.0487e-09	3.3402e-09	4.4428e-09	1.2261e-09	3.2648e-09	1.4875e-09	9.433e-10	2.0855e-09	3.3532e-09	2.19526e-08	1.2111e-08	3.23964e-08	3.47144e-08
0.22	4.2116e-09	7.8396e-09	7.816e-09	7.9086e-09	9.1978e-09	4.889e-10	3.2577e-09	2.811e-09	2.8884e-09	2.7783e-09	2.5821e-09	1.21266e-08	1.1578e-08	3.36192e-08	3.5504e-08
0.23	1.08213e-08	6.7348e-09	1.07151e-08	1.00978e-08	9.718e-09	6.041e-10	5.9921e-09	5.2437e-09	4.2635e-09	3.7372e-09	2.912e-09	1.52106e-08	1.17724e-08	3.26222e-08	3.40338e-08
0.24	9.3076e-09	1.16804e-08	1.1032e-08	1.1331e-08	1.36518e-08	2.3161e-09	7.9617e-09	6.9303e-09	7.0952e-09	4.8105e-09	3.0774e-09	8.8667e-09	1.17188e-08	3.31788e-08	3.19206e-08
0.25	1.42234e-08	1.68258e-08	1.67778e-08	1.74826e-08	2.00902e-08	2.2209e-09	8.2844e-09	6.8576e-09	7.3646e-09	9.8812e-09	3.1069e-09	9.3906e-09	1.15292e-08	3.50458e-08	3.49688e-08
0.26	2.1762e-08	2.56244e-08	2.54182e-08	2.61044e-08	2.88806e-08	6.3312e-09	1.35344e-08	1.3163e-08	1.1775e-08	1.07456e-08	3.1414e-09	1.0706e-08	1.24242e-08	3.20376e-08	3.57424e-08
0.27	3.31878e-08	3.81188e-08	3.75336e-08	3.83808e-08	4.15604e-08	7.8442e-09	2.202e-08	2.22384e-08	2.09164e-08	1.96596e-08	3.2628e-09	8.9793e-09	1.1279e-08	3.49038e-08	3.64718e-08
0.28	5.09584e-08	5.54318e-08	5.45224e-08	5.59486e-08	6.0099e-08	1.51954e-08	3.42514e-08	3.3901e-08	3.27182e-08	3.141e-08	2.6884e-09	1.07213e-08	1.18556e-08	3.22088e-08	3.7074e-08
0.29	7.58182e-08	7.98386e-08	7.84404e-08	8.11942e-08	8.68762e-08	2.40882e-08	5.0769e-08	5.09022e-08	4.97742e-08	4.8263e-08	2.1854e-09	8.4374e-09	1.2168e-08	2.99734e-08	3.61392e-08
0.3	1.1302e-07	1.149e-07	1.1324e-07	1.172e-07	1.2482e-07	3.89868e-08	7.5709e-08	7.71548e-08	7.6065e-08	7.42786e-08	3.2834e-09	9.6876e-09	1.36186e-08	3.20672e-08	2.85192e-08
0.31	1.6778e-07	1.6408e-07	1.6132e-07	1.6756e-07	1.7858e-07	6.01074e-08	1.1054e-07	1.1336e-07	1.1358e-07	1.1086e-07	3.5903e-09	1.1428e-08	1.20122e-08	3.12162e-08	2.72158e-08
0.32	2.504e-07	2.36e-07	2.3114e-07	2.4034e-07	2.5666e-07	8.99362e-08	1.607e-07	1.6436e-07	1.6192e-07	1.5926e-07	3.0628e-09	1.08728e-08	1.29474e-08	2.78966e-08	2.66756e-08
0.33	3.6946e-07	3.369e-07	3.3014e-07	3.4406e-07	3.6702e-07	1.3396e-07	2.3506e-07	2.3898e-07	2.378e-07	2.3482e-07	3.1601e-09	1.028e-08	1.14276e-08	2.94706e-08	2.7419e-08
0.34	5.439e-07	4.8104e-07	4.7028e-07	4.9042e-07	5.2448e-07	1.96e-07	3.412e-07	3.5042e-07	3.488e-07	3.4614e-07	3.5297e-09	1.23742e-08	1.23732e-08	3.05352e-08	2.62976e-08
0.35	7.9788e-07	6.859e-07	6.6934e-07	6.9866e-07	7.4626e-07	2.8006e-07	4.985e-07	5.0896e-07	5.0774e-07	5.0256e-07	2.9209e-09	1.18898e-08	1.17236e-08	3.10314e-08	2.74748e-08
0.36	1.1635e-06	9.7748e-07	9.4698e-07	9.632e-07	1.0486e-06	3.959e-07	6.9852e-07	7.1658e-07	7.1474e-07	7.1336e-07	2.7881e-09	1.14584e-08	1.26358e-08	3.2479e-08	2.85444e-08
0.37	1.6959e-06	1.3702e-06	1.3314e-06	1.3811e-06	1.4929e-06	5.655e-07	9.7478e-07	1.00518e-06	1.00288e-06	9.9382e-07	3.5858e-09	1.0809e-08	1.26362e-08	3.11004e-08	2.55874e-08
0.38	2.4718e-06	1.9583e-06	1.9007e-06	1.967e-06	2.124e-06	8.1086e-07	1.4569e-06	1.5104e-06	1.5073e-06	1.4957e-06	3.3748e-09	1.15402e-08	1.26932e-08	3.00464e-08	2.75854e-08
0.39	3.6014e-06	2.8149e-06	2.726e-06	2.8171e-06	3.0225e-06	1.2252e-06	2.0299e-06	2.1069e-06	2.1043e-06	2.0884e-06	3.0683e-09	1.20666e-08	1.3457e-08	3.13284e-08	2.6928e-08
0.4	5.2428e-06	4.0546e-06	3.9167e-06	4.0395e-06	4.3037e-06	1.7253e-06	2.879e-06	3.0026e-06	3.0016e-06	2.9805e-06	3.2945e-09	1.07318e-08	1.31482e-08	3.30708e-08	2.79434e-08
0.41	7.6235e-06	5.8537e-06	5.6319e-06	5.8e-06	6.1329e-06	2.4556e-06	4.1225e-06	4.3127e-06	4.3101e-06	4.2805e-06	3.2255e-09	9.8394e-09	1.36104e-08	3.6097e-08	2.79454e-08
0.42	1.1091e-05	8.4661e-06	8.1025e-06	8.3385e-06	8.7529e-06	3.5116e-06	5.9139e-06	6.2075e-06	6.212e-06	6.1705e-06	3.0374e-09	1.02612e-08	1.27578e-08	3.50866e-08	2.77064e-08
0.43	1.6092e-05	1.2242e-05	1.1708e-05	1.1918e-05	1.2358e-05	5.0241e-06	8.4957e-06	8.9388e-06	8.9544e-06	8.9052e-06	3.0469e-09	1.00548e-08	1.27784e-08	3.26744e-08	2.82542e-08
0.44	2.3314e-05	1.7784e-05	1.703e-05	1.717e-05	1.7682e-05	7.1953e-06	1.2932e-05	1.3518e-05	1.3568e-05	1.3528e-05	3.7809e-09	1.0847e-08	1.53236e-08	3.5993e-08	2.78314e-08
0.45	3.3784e-05	2.5838e-05	2.47e-05	2.4808e-05	2.5412e-05	1.02958e-05	1.8038e-05	1.8904e-05	1.9698e-05	1.9966e-05	2.7062e-09	1.05692e-08	1.40158e-08	3.35046e-08	2.66554e-08
0.46	4.8886e-05	3.7582e-05	3.5836e-05	3.5868e-05	3.655e-05	1.552e-05	2.6742e-05	2.8178e-05	2.9416e-05	2.9696e-05	3.2472e-09	9.2726e-09	1.38802e-08	3.23536e-08	3.0094e-08
0.47	7.0594e-05	5.466e-05	5.2046e-05	5.1878e-05	5.2622e-05	2.2232e-05	3.972e-05	4.1816e-05	4.2924e-05	4.3314e-05	3.0662e-09	1.02312e-08	1.30026e-08	3.24502e-08	3.11464e-08
0.48	0.000101686	7.9496e-05	7.556e-05	7.5148e-05	7.5874e-05	3.2256e-05	5.7636e-05	6.0648e-05	6.1894e-05	6.2582e-05	3.2439e-09	8.3978e-09	1.36748e-08	3.11916e-08	2.86754e-08
0.49	0.0001458	0.00011568	0.000109688	0.000108546	0.00010945	4.644e-05	8.258e-05	8.6934e-05	8.8632e-05	8.9736e-05	2.9151e-09	8.6913e-09	1.33066e-08	3.30774e-08	2.86614e-08
0.5	0.00020854	0.00016788	0.0001605	0.00015824	0.000158	6.6308e-05	0.0001211	0.00012884	0.00013148	0.00013366	2.4872e-09	8.9341e-09	1.2621e-08	3.00996e-08	2.823e-08
0.51	0.00029688	0.0002431	0.00023266	0.00022926	0.0002285	9.4216e-05	0.00016786	0.00017772	0.00018144	0.00018452	3.1332e-09	9.1061e-09	1.35504e-08	3.0499e-08	2.7548e-08
0.52	0.0004203	0.00035074	0.00033566	0.00033076	0.00032916	0.00013728	0.00023308	0.00024686	0.00025224	0.0002569	2.1237e-09	8.9086e-09	1.42986e-08	3.00636e-08	2.72432e-08
0.53	0.00059198	0.0005056	0.0004821	0.00047506	0.00047226	0.00018924	0.00032224	0.000342	0.00034988	0.00035678	2.7412e-09	9.4409e-09	1.41788e-08	3.19926e-08	2.78754e-08
0.54	0.00082664	0.0007254	0.00069146	0.000681	0.00067628	0.00026146	0.00044264	0.00047098	0.00048258	0.00049278	2.6584e-09	9.5219e-09	1.38196e-08	3.35676e-08	2.73208e-08
0.55	0.00114	0.00103	0.00098536	0.0009703	0.0009643	0.00035856	0.00060274	0.00064326	0.00066004	0.00067464	2.3344e-09	9.7356e-09	1.36722e-08	3.31144e-08	2.95514e-08
0.56	0.00156	0.00145	0.0014	0.00138	0.00137	0.00048648	0.00081268	0.0008696	0.0008939	0.00091442	2.968e-09	8.9611e-09	1.44704e-08	3.83466e-08	2.98682e-08
0.57	0.0021	0.00199	0.00194	0.00191	0.0019	0.00065104	0.00108	0.0012	0.00121	0.00124	2.4054e-09	1.06114e-08	1.5148e-08	3.93106e-08	2.83036e-08
0.58	0.00278	0.00269	0.00264	0.00261	0.00259	0.0008557	0.00148	0.00156	0.00159	0.00163	2.9512e-09	1.40204e-08	1.53722e-08	3.1945e-08	2.82856e-08
0.59	0.00362	0.00358	0.00352	0.00348	0.00346	0.0011	0.00188	0.00201	0.00207	0.00212	2.8791e-09	1.4239e-08	1.51496e-08	2.99686e-08	2.79342e-08
0.6	0.00462	0.00465	0.0046	0.00455	0.00452	0.00142	0.00236	0.00257	0.00265	0.00271	2.6865e-09	1.23152e-08	1.45058e-08	2.90696e-08	2.8309e-08
0.61	0.00577	0.00591	0.00588	0.00582	0.00578	0.0017	0.0029	0.00322	0.00334	0.00342	3.135e-09	1.37192e-08	1.54648e-08	3.03828e-08	2.8504e-08
0.62	0.00706	0.00737	0.00736	0.00729	0.00724	0.002	0.00346	0.00398	0.00413	0.00424	2.2684e-09	1.36914e-08	1.45888e-08	2.8884e-08	2.76032e-08
0.63	0.00846	0.00901	0.00903	0.00895	0.00888	0.00227	0.00403	0.00481	0.00505	0.00518	2.8046e-09	1.04656e-08	1.46584e-08	2.82856e-08	2.79762e-08
0.64	0.00992	0.0108	0.01086	0.01078	0.01068	0.00252	0.00458	0.00568	0.00606	0.00625	2.8425e-09	1.14124e-08	1.41452e-08	2.81558e-08	3.03958e-08
0.65	0.0114	0.01275	0.01286	0.01277	0.01263	0.00272	0.00508	0.00651	0.00718	0.00742	2.3792e-09	1.08228e-08	1.3487e-08	2.86244e-08	2.70786e-08
0.66	0.01286	0.01481	0.01498	0.0149	0.01479	0.00288	0.0055	0.00728	0.00833	0.00869	3.2734e-09	9.554e-09	1.48862e-08	2.897e-08	2.76666e-08
0.67	0.01422	0.01699	0.01724	0.01718	0.01704	0.003	0.00584	0.00798	0.00944	0.01006	2.4284e-09	1.09548e-08	1.51024e-08	3.10068e-08	2.79906e-08
0.68	0.0155	0.01925	0.01962	0.01957	0.0194	0.00311	0.00612	0.00863	0.01043	0.01147	2.7892e-09	1.16654e-08	1.5649e-08	2.96448e-08	2.77154e-08
0.69	0.01663	0.02157	0.02207	0.02204	0.02185	0.00318	0.00634	0.00914	0.01134	0.01291	3.0285e-09	1.0202e-08	1.44904e-08	3.25022e-08	2.80176e-08
0.7	0.01762	0.02392	0.02462	0.0246	0.02439	0.00325	0.00651	0.00955	0.01225	0.01415	2.6998e-09	1.28978e-08	1.61858e-08	2.7344e-08	2.78278e-08
0.7	0.01766	0.02397	0.02466	0.02465	0.02443	0.00327	0.00657	0.00972	0.01254	0.01467	2.6786e-09	1.17236e-08	1.4935e-08	2.90046e-08	2.72484e-08
0.69	0.01674	0.02169	0.02218	0.02217	0.02196	0.00325	0.00655	0.00974	0.01254	0.01457	2.5364e-09	1.01596e-08	1.53272e-08	2.93608e-08	2.76658e-08
0.68	0.01564	0.0194	0.01976	0.01974	0.01955	0.00324	0.00653	0.00971	0.01249	0.0143	3.059e-09	1.0024e-08	1.71976e-08	3.00508e-08	2.85426e-08
0.67	0.01439	0.01715	0.01743	0.01741	0.01723	0.00321	0.0065	0.00967	0.01233	0.01379	2.2953e-09	9.867e-09	1.73916e-08	3.06132e-08	2.8051e-08
0.66	0.01301	0.01499	0.0152	0.01518	0.01502	0.00317	0.00647	0.00956	0.01209	0.01299	2.8062e-09	1.16466e-08	1.6176e-08	2.98858e-08	2.79926e-08
0.65	0.01156	0.01294	0.01311	0.01308	0.01294	0.00313	0.00641	0.00938	0.01169	0.01182	2.5843e-09	1.10292e-08	1.75228e-08	2.66994e-08	2.7805e-08
0.64	0.01005	0.01101	0.01114	0.0111	0.01098	0.00308	0.00632	0.0092	0.01114	0.01044	2.3573e-09	1.16494e-08	1.65276e-08	2.99796e-08	2.79376e-08
0.63	0.00858	0.00922	0.00932	0.00929	0.00918	0.00301	0.00622	0.00891	0.01039	0.009	3.2102e-09	1.03002e-08	1.62252e-08	3.14788e-08	2.82528e-08
0.62	0.00716	0.00758	0.00766	0.00763	0.00753	0.00293	0.00608	0.00856	0.00921	0.00774	2.4435e-09	1.1033e-08	1.67272e-08	3.23224e-08	2.85864e-08
0.61	0.00585	0.00612	0.00618	0.00614	0.00606	0.00283	0.00591	0.00812	0.00768	0.00657	2.4748e-09	1.09628e-08	1.66978e-08	2.91588e-08	2.80838e-08
0.6	0.00467	0.00484	0.00488	0.00484	0.00478	0.00272	0.00572	0.00753	0.00613	0.00548	2.6729e-09	1.01786e-08	1.6292e-08	2.9903e-08	2.90142e-08
0.59	0.00365	0.00375	0.00377	0.00374	0.00369	0.0026	0.00545	0.00673	0.00486	0.00451	2.5301e-09	9.9856e-09	1.68288e-08	3.09648e-08	2.86784e-08
0.58	0.00279	0.00284	0.00285	0.00282	0.00279	0.00246	0.00511	0.00561	0.00381	0.00363	2.7935e-09	9.1976e-09	1.61618e-08	3.22124e-08	2.99946e-08
0.57	0.0021	0.00211	0.00212	0.00209	0.00206	0.0023	0.00468	0.00418	0.00296	0.00287	2.5677e-09	1.13298e-08	1.59608e-08	4.25154e-08	2.93242e-08
0.56	0.00154	0.00154	0.00154	0.00151	0.00149	0.00213	0.00416	0.00292	0.00225	0.00222	2.991e-09	1.02242e-08	1.48224e-08	4.10618e-08	3.04224e-08
0.55	0.00112	0.00111	0.0011	0.00108	0.00107	0.00195	0.00348	0.00203	0.00168	0.00167	2.9517e-09	9.4132e-09	1.63172e-08	4.13764e-08	3.02428e-08
0.54	0.00079856	0.000786	0.00077846	0.00076126	0.00075212	0.00175	0.00264	0.00141	0.00123	0.00123	2.3609e-09	9.6961e-09	1.52404e-08	4.08926e-08	3.00848e-08
0.53	0.0005647	0.00055158	0.00054398	0.00053054	0.00052426	0.00155	0.00173	0.00095072	0.0008645	0.00087026	2.8636e-09	9.5016e-09	1.65088e-08	4.03622e-08	2.9902e-08
0.52	0.00039588	0.00038372	0.00037672	0.00036688	0.0003627	0.00133	0.00104	0.00065042	0.00060692	0.00061334	2.233e-09	9.374e-09	1.70234e-08	3.78322e-08	2.98248e-08
0.51	0.00027566	0.00026542	0.00025934	0.00025226	0.0002494	0.0011	0.00060712	0.0004387	0.0004168	0.00042256	2.206e-09	8.431e-09	1.64656e-08	3.93248e-08	3.01186e-08
0.5	0.00019096	0.00018252	0.00017774	0.00017278	0.0001709	0.00086094	0.00037026	0.00029206	0.00028082	0.00028544	2.4768e-09	8.0454e-09	1.57838e-08	3.97874e-08	2.97648e-08
0.49	0.0001317	0.00012516	0.00012144	0.00011752	0.00011638	0.00064188	0.00022902	0.00019244	0.00018666	0.0001902	2.4079e-09	8.6624e-09	1.6315e-08	3.84328e-08	2.93202e-08
0.48	9.1774e-05	8.6604e-05	8.3286e-05	8.088e-05	8.0732e-05	0.0004451	0.00014314	0.00012564	0.00012272	0.00012534	2.3145e-09	9.8017e-09	1.59938e-08	3.9216e-08	3.21572e-08
0.47	6.2276e-05	5.8544e-05	5.6232e-05	5.4588e-05	5.4172e-05	0.00031316	9.5234e-05	8.5644e-05	8.4038e-05	8.61e-05	2.3486e-09	8.5282e-09	1.59774e-08	3.97758e-08	3.09124e-08
0.46	4.2718e-05	3.996e-05	3.8168e-05	3.7148e-05	3.6948e-05	0.0002316	6.7672e-05	6.1264e-05	6.0284e-05	6.2008e-05	3.03e-09	9.3972e-09	1.4602e-08	3.8914e-08	3.05936e-08
0.45	2.9256e-05	2.7278e-05	2.5936e-05	2.5296e-05	2.5068e-05	0.00016352	4.641e-05	4.2266e-05	4.1704e-05	4.311e-05	2.7039e-09	8.3215e-09	1.5342e-08	3.72632e-08	3.13132e-08
0.44	2.0036e-05	1.8542e-05	1.7638e-05	1.7236e-05	1.7102e-05	0.00010978	3.0964e-05	2.834e-05	2.8082e-05	2.9192e-05	2.4736e-09	8.0932e-09	1.51878e-08	3.69512e-08	2.88686e-08
0.43	1.3698e-05	1.261e-05	1.2004e-05	1.1752e-05	1.1678e-05	6.7122e-05	2.0304e-05	1.873e-05	1.8654e-05	1.9478e-05	2.9872e-09	8.4769e-09	1.49098e-08	4.06202e-08	2.99534e-08
0.42	9.3861e-06	8.6034e-06	8.1907e-06	8.0435e-06	8.0019e-06	4.0802e-05	1.3242e-05	1.2326e-05	1.2358e-05	1.295e-05	2.7206e-09	9.2079e-09	1.40164e-08	4.0925e-08	3.1777e-08
0.41	6.4075e-06	5.8546e-06	5.5847e-06	5.4941e-06	5.4728e-06	2.3846e-05	8.4542e-06	7.9685e-06	8.03e-06	8.4368e-06	2.3584e-09	8.4761e-09	1.4113e-08	3.94914e-08	2.901e-08
0.4	4.3716e-06	3.9914e-06	3.8143e-06	3.7624e-06	3.7515e-06	1.185e-05	5.4549e-06	5.2097e-06	5.4554e-06	5.7346e-06	2.7948e-09	9.03e-09	1.52524e-08	3.96086e-08	2.77806e-08
0.39	2.9801e-06	2.7223e-06	2.6061e-06	2.5787e-06	2.5739e-06	6.1367e-06	3.6262e-06	3.4897e-06	3.5888e-06	3.7563e-06	3.0903e-09	8.9381e-09	1.36764e-08	4.1308e-08	2.67756e-08
0.38	2.0279e-06	1.8578e-06	1.7847e-06	1.771e-06	1.7691e-06	3.6401e-06	2.4472e-06	2.3648e-06	2.4149e-06	2.5231e-06	2.6302e-09	8.2402e-09	1.34228e-08	4.02614e-08	2.72656e-08
0.37	1.3726e-06	1.27e-06	1.2224e-06	1.231e-06	1.2193e-06	2.1451e-06	1.5928e-06	1.5454e-06	1.6226e-06	1.692e-06	2.9087e-09	8.0598e-09	1.48962e-08	3.98212e-08	2.51264e-08
0.36	9.3204e-07	8.8158e-07	8.481e-07	8.58e-07	8.2528e-07	1.2969e-06	1.0566e-06	1.03e-06	1.0728e-06	1.1178e-06	2.9875e-09	9.164e-09	1.44582e-08	3.95298e-08	2.71556e-08
0.35	6.2408e-07	5.9692e-07	5.7892e-07	5.7882e-07	5.8486e-07	8.3054e-07	7.1674e-07	6.9776e-07	6.976e-07	7.2004e-07	3.0744e-09	8.6919e-09	1.4543e-08	3.5305e-08	2.5767e-08
0.34	4.1788e-07	4.1026e-07	3.9928e-07	4.006e-07	4.0826e-07	5.5288e-07	4.8974e-07	4.7868e-07	4.8764e-07	5.0588e-07	2.8993e-09	9.0458e-09	1.33486e-08	3.49164e-08	2.8474e-08
0.33	2.7808e-07	2.8326e-07	2.7656e-07	2.778e-07	2.8686e-07	3.7434e-07	3.3724e-07	3.3064e-07	3.3698e-07	3.4924e-07	2.5618e-09	9.4177e-09	1.4013e-08	3.38668e-08	2.96142e-08
0.32	1.8412e-07	1.9624e-07	1.9226e-07	1.9504e-07	2.032e-07	2.558e-07	2.3394e-07	2.2884e-07	2.318e-07	2.4334e-07	3.2729e-09	9.7258e-09	1.35424e-08	2.68726e-08	2.62664e-08
0.31	1.216e-07	1.3676e-07	1.34e-07	1.37e-07	1.4588e-07	1.7486e-07	1.62e-07	1.5908e-07	1.6326e-07	1.712e-07	2.6651e-09	9.0934e-09	1.34042e-08	2.9457e-08	2.8778e-08
0.3	8.10282e-08	9.62418e-08	9.51868e-08	9.73588e-08	1.0688e-07	1.1914e-07	1.1232e-07	1.1204e-07	1.1378e-07	1.2184e-07	2.8148e-09	9.7573e-09	1.16146e-08	2.98606e-08	2.91698e-08
0.29	5.27088e-08	6.69628e-08	6.69516e-08	6.93566e-08	7.906e-08	8.11608e-08	7.77362e-08	7.7416e-08	7.92156e-08	8.60542e-08	3.5409e-09	9.3718e-09	1.1306e-08	3.24932e-08	2.7412e-08
0.28	3.53496e-08	4.72722e-08	4.9803e-08	5.02566e-08	6.00674e-08	5.52494e-08	5.40244e-08	5.4134e-08	5.67412e-08	6.19466e-08	2.8766e-09	9.3421e-09	1.09112e-08	3.08066e-08	2.94056e-08
0.27	2.32782e-08	3.37548e-08	5.47378e-08	3.71938e-08	4.63758e-08	3.8428e-08	3.88298e-08	3.91142e-08	4.0925e-08	4.69708e-08	2.5477e-09	9.6716e-09	1.10874e-08	3.11712e-08	2.72536e-08
0.26	1.66118e-08	2.45528e-08	2.95902e-08	2.8262e-08	3.77922e-08	2.69954e-08	2.7713e-08	2.83958e-08	3.07814e-08	3.59736e-08	3.1305e-09	8.1625e-09	1.94848e-08	3.20414e-08	2.91806e-08
0.25	1.16664e-08	1.80528e-08	1.97494e-08	2.18002e-08	3.22612e-08	1.8924e-08	2.02318e-08	2.15546e-08	2.34234e-08	2.9699e-08	2.7944e-09	8.0951e-09	3.35998e-08	2.8933e-08	2.7774e-08
0.24	7.7972e-09	1.37128e-08	1.54682e-08	1.78172e-08	2.79272e-08	1.44576e-08	1.60216e-08	1.62052e-08	1.9031e-08	2.46974e-08	2.5805e-09	8.154e-09	2.48624e-08	3.4655e-08	2.65654e-08
0.23	1.12913e-08	1.0686e-08	1.20736e-08	1.54584e-08	2.52098e-08	1.10522e-08	1.23962e-08	1.25356e-08	1.63104e-08	2.12574e-08	2.7882e-09	9.6143e-09	2.27204e-08	3.25986e-08	2.76632e-08
0.22	8.9494e-09	7.993e-09	9.783e-09	1.2763e-08	2.39584e-08	8.6515e-09	9.4616e-09	1.09618e-08	1.36632e-08	1.93648e-08	3.0893e-09	9.2682e-09	2.16904e-08	3.13296e-08	2.70502e-08
0.21	6.9364e-09	1.09337e-08	9.581e-09	1.24904e-08	2.33572e-08	7.4033e-09	7.4709e-09	8.4976e-09	1.28264e-08	1.85872e-08	3.1691e-09	1.0147e-08	2.33734e-08	3.11196e-08	2.47124e-08
0.2	6.7821e-09	1.01579e-08	1.08859e-08	1.11836e-08	2.37618e-08	8.6556e-09	6.9722e-09	6.1031e-09	1.20106e-08	1.86804e-08	3.1157e-09	9.3463e-09	2.77834e-08	2.71692e-08	2.64538e-08
0.19	5.5364e-09	8.5222e-09	1.08478e-08	1.14974e-08	2.48224e-08	8.7007e-09	6.1684e-09	5.7037e-09	1.14404e-08	1.86298e-08	2.9545e-09	1.0524e-08	2.21164e-08	2.91002e-08	3.25108e-08
0.18	5.5976e-09	7.9944e-09	1.01487e-08	1.17096e-08	2.69578e-08	7.4658e-09	8.1084e-09	5.5357e-09	1.11714e-08	1.90108e-08	2.5875e-09	8.1188e-09	2.20218e-08	2.94776e-08	3.2613e-08
0.17	5.4345e-09	8.176e-09	1.0918e-08	1.22084e-08	2.99876e-08	7.9304e-09	7.2688e-09	7.5113e-09	1.11852e-08	1.9876e-08	2.9874e-09	8.4035e-09	2.32338e-08	3.00504e-08	3.77348e-08
0.16	4.6121e-09	8.8317e-09	1.08469e-08	1.28362e-08	3.47528e-08	7.1472e-09	6.9472e-09	5.3575e-09	1.1845e-08	2.1117e-08	3.4756e-09	6.363e-09	1.90816e-08	3.04646e-08	3.5785e-08
0.15	4.6468e-09	7.5093e-09	9.7392e-09	1.40892e-08	4.16064e-08	7.0273e-09	7.2752e-09	7.1429e-09	1.30058e-08	2.28144e-08	3.156e-09	9.3468e-09	1.60874e-08	3.05096e-08	3.91692e-08
0.14	5.2319e-09	7.4784e-09	1.00429e-08	1.51098e-08	5.19382e-08	7.1653e-09	6.8078e-09	5.1547e-09	1.38868e-08	2.50984e-08	3.4845e-09	1.15524e-08	1.5362e-08	2.8474e-08	3.36016e-08
0.13	6.7739e-09	8.0206e-09	1.02884e-08	1.61282e-08	6.65082e-08	7.0931e-09	6.8307e-09	5.5003e-09	1.47034e-08	2.74396e-08	2.8644e-09	9.5366e-09	2.18536e-08	2.4811e-08	3.71036e-08
0.12	5.1688e-09	7.8152e-09	1.0734e-08	1.70742e-08	8.84566e-08	7.2253e-09	6.8714e-09	5.6775e-09	1.54776e-08	3.1234e-08	2.7665e-09	7.8164e-09	1.02602e-08	2.26642e-08	3.52222e-08
0.11	5.4666e-09	8.09e-09	1.11284e-08	1.87238e-08	1.1942e-07	6.8189e-09	6.6809e-09	7.5199e-09	1.6119e-08	3.67922e-08	2.8685e-09	8.7679e-09	2.35044e-08	2.636e-08	3.80392e-08
0.1	5.0083e-09	8.3807e-09	9.0346e-09	2.02938e-08	1.64e-07	7.3893e-09	7.021e-09	9.1954e-09	1.75682e-08	4.58894e-08	3.1181e-09	7.8677e-09	2.35576e-08	2.48634e-08	3.65034e-08
0.09	5.86e-09	8.7192e-09	9.914e-09	2.2509e-08	2.2896e-07	6.6442e-09	6.4587e-09	8.802e-09	1.92502e-08	5.81874e-08	3.144e-09	8.4199e-09	2.15392e-08	2.50648e-08	3.24776e-08
0.08	5.5971e-09	9.1132e-09	1.08694e-08	2.50408e-08	3.2144e-07	7.277e-09	7.0469e-09	1.0013e-08	2.11946e-08	7.59626e-08	3.1152e-09	8.3663e-09	2.29488e-08	2.56174e-08	3.83878e-08
0.07	6.3845e-09	9.8356e-09	1.19872e-08	2.8928e-08	4.546e-07	6.7557e-09	6.6454e-09	1.08054e-08	2.31386e-08	1.01e-07	2.7378e-09	7.9752e-09	2.26174e-08	2.55556e-08	3.8931e-08
0.06	7.4138e-09	9.4784e-09	1.33214e-08	3.39298e-08	6.4708e-07	6.9827e-09	7.0224e-09	1.18174e-08	2.53978e-08	1.3618e-07	3.0162e-09	7.697e-09	1.70574e-08	2.86706e-08	3.40416e-08
0.05	6.907e-09	1.10412e-08	1.48796e-08	4.15862e-08	9.2506e-07	6.7664e-09	6.9303e-09	1.26298e-08	2.77156e-08	1.8318e-07	3.1339e-09	8.0007e-09	1.17408e-08	2.54504e-08	3.83658e-08
0.04	7.0679e-09	1.00861e-08	1.65562e-08	5.18602e-08	1.3182e-06	6.8288e-09	7.171e-09	1.39268e-08	2.94006e-08	2.5308e-07	2.8775e-09	8.2815e-09	1.13012e-08	2.79932e-08	3.41104e-08
0.03	7.0493e-09	7.4156e-09	1.83994e-08	6.78554e-08	1.8965e-06	6.8833e-09	5.5922e-09	1.55002e-08	3.23858e-08	3.5334e-07	2.6504e-09	7.3103e-09	1.15454e-08	2.58792e-08	3.6373e-08
0.02	7.2084e-09	1.07515e-08	1.99014e-08	9.01922e-08	2.7318e-06	6.704e-09	7.1635e-09	1.75138e-08	3.61888e-08	4.955e-07	3.0279e-09	7.9817e-09	1.23942e-08	2.65498e-08	3.86776e-08
0.01	7.9056e-09	1.10485e-08	2.15968e-08	1.2238e-07	3.9351e-06	6.8941e-09	5.645e-09	1.88628e-08	4.25778e-08	7.061e-07	3.2531e-09	8.224e-09	1.18666e-08	2.46672e-08	3.58644e-08
0	7.6411e-09	9.1562e-09	2.36852e-08	1.6868e-07	5.6722e-06	8.7031e-09	8.4222e-09	2.02484e-08	5.0828e-08	1.0652e-06	2.5486e-09	9.7748e-09	2.71708e-08	2.53658e-08	3.41456e-08

## Sheet: Fig. 2g
Homo-DPP:Cin-Cell
9:2						8:3					6:4
Vg (V)	Drain current (A)					Drain current (A)					Drain current (A)
	Vd = -0.1 V	Vd = -0.2 V	Vd = -0.3 V	Vd = -0.4 V	Vd = -0.5 V	Vd = -0.1 V	Vd = -0.2 V	Vd = -0.3 V	Vd = -0.4 V	Vd = -0.5 V	Vd = -0.1 V	Vd = -0.2 V	Vd = -0.3 V	Vd = -0.4 V	Vd = -0.5 V
0.2	1.4554e-07	1.8628e-07	2.2862e-07	2.944e-07	4.7726e-07	5.1042e-05	0.00010978	5.3512e-07	6.5452e-07	8.8458e-07	2.4062e-06	3.45e-07	4.2794e-07	4.7914e-07	5.4342e-07
0.19	1.0764e-07	1.6416e-07	2.1392e-07	2.7656e-07	4.4932e-07	5.0324e-05	9.6558e-05	4.832e-07	6.1192e-07	8.5102e-07	2.2338e-06	3.006e-07	3.9834e-07	4.5926e-07	5.2452e-07
0.18	8.75032e-08	1.5222e-07	2.045e-07	2.6686e-07	4.2896e-07	4.9588e-05	8.563e-05	4.3148e-07	5.7732e-07	8.0912e-07	2.0783e-06	2.6248e-07	3.7562e-07	4.4484e-07	5.088e-07
0.17	7.35644e-08	1.4214e-07	1.9626e-07	2.597e-07	4.1236e-07	4.894e-05	7.621e-05	4.0428e-07	5.4976e-07	7.7936e-07	1.9756e-06	2.3092e-07	3.5572e-07	4.3048e-07	4.9756e-07
0.16	6.3237e-08	1.3284e-07	1.8842e-07	2.5418e-07	3.9866e-07	4.8478e-05	6.8212e-05	3.804e-07	5.2842e-07	7.3186e-07	1.8961e-06	2.036e-07	3.37e-07	4.1612e-07	4.8746e-07
0.15	5.27998e-08	1.2474e-07	1.8174e-07	2.491e-07	3.8568e-07	4.7912e-05	6.1398e-05	3.588e-07	4.8074e-07	7.148e-07	1.7596e-06	1.794e-07	3.1958e-07	4.0442e-07	4.7778e-07
0.14	4.48378e-08	1.1708e-07	1.7586e-07	2.4358e-07	3.7436e-07	4.7626e-05	5.5526e-05	3.4102e-07	4.653e-07	6.9214e-07	1.6828e-06	1.5806e-07	3.0344e-07	3.9434e-07	4.668e-07
0.13	4.03016e-08	1.1008e-07	1.7114e-07	2.3934e-07	3.6444e-07	4.722e-05	5.0428e-05	3.277e-07	4.5502e-07	6.6882e-07	1.6264e-06	1.3982e-07	2.871e-07	3.8322e-07	4.5842e-07
0.12	3.54478e-08	1.0394e-07	1.6672e-07	2.3558e-07	3.579e-07	4.6774e-05	4.5996e-05	3.1924e-07	4.4912e-07	6.6478e-07	1.598e-06	1.2482e-07	2.7134e-07	3.7208e-07	4.5198e-07
0.11	3.26124e-08	1.0066e-07	1.6402e-07	2.3382e-07	3.535e-07	4.6506e-05	4.2106e-05	3.15e-07	4.4862e-07	6.6604e-07	1.5388e-06	1.1194e-07	2.5624e-07	3.6354e-07	4.4442e-07
0.1	3.4461e-08	9.83238e-08	1.637e-07	2.3334e-07	3.5494e-07	4.5884e-05	3.8704e-05	3.1858e-07	4.5894e-07	6.8368e-07	1.4709e-06	1.0144e-07	2.4296e-07	3.568e-07	4.374e-07
0.09	3.795e-08	9.69242e-08	1.656e-07	2.3658e-07	3.5758e-07	4.575e-05	3.5694e-05	3.3466e-07	4.806e-07	7.1338e-07	1.4019e-06	9.68664e-08	2.3174e-07	3.5068e-07	4.3374e-07
0.08	4.48064e-08	1.0108e-07	1.7182e-07	2.454e-07	3.6692e-07	4.551e-05	3.3036e-05	3.6602e-07	5.1902e-07	7.6532e-07	1.3262e-06	9.5454e-08	2.219e-07	3.4516e-07	4.337e-07
0.07	5.87938e-08	1.1056e-07	1.84e-07	2.6118e-07	3.8578e-07	4.5152e-05	3.068e-05	4.1162e-07	5.7696e-07	8.453e-07	1.2437e-06	9.89782e-08	2.1492e-07	3.4512e-07	4.3602e-07
0.06	8.05234e-08	1.2896e-07	2.0536e-07	2.8678e-07	4.1358e-07	4.4942e-05	2.857e-05	4.7904e-07	6.634e-07	9.5862e-07	1.17e-06	1.0486e-07	2.1516e-07	3.5116e-07	4.4234e-07
0.05	1.142e-07	1.5854e-07	2.3986e-07	3.278e-07	4.585e-07	4.489e-05	2.6714e-05	5.8276e-07	7.882e-07	1.0844e-06	1.0792e-06	1.1652e-07	2.2286e-07	3.6232e-07	4.5734e-07
0.04	1.6456e-07	2.0794e-07	2.9298e-07	3.8984e-07	5.2688e-07	4.4852e-05	2.4776e-05	7.3662e-07	1.0191e-06	1.2811e-06	1.0138e-06	1.4048e-07	2.3926e-07	3.8268e-07	4.8402e-07
0.03	2.3888e-07	2.8122e-07	3.762e-07	4.8258e-07	6.3108e-07	4.4766e-05	2.313e-05	1.0107e-06	1.2773e-06	1.5908e-06	9.535e-07	1.771e-07	2.6796e-07	4.1764e-07	5.2444e-07
0.02	3.4842e-07	3.9352e-07	4.9706e-07	6.2004e-07	7.8722e-07	4.4894e-05	2.1782e-05	1.3281e-06	1.6656e-06	2.0469e-06	9.927e-07	2.2566e-07	3.1488e-07	4.7062e-07	5.8384e-07
0.01	5.0722e-07	5.5822e-07	6.7688e-07	8.235e-07	1.0159e-06	4.5114e-05	2.0754e-05	1.8301e-06	2.2343e-06	2.7094e-06	9.5746e-07	2.9612e-07	3.8706e-07	5.4552e-07	6.6922e-07
0	7.4e-07	8.037e-07	9.4036e-07	1.12078e-06	1.3532e-06	4.5334e-05	2.0064e-05	2.5443e-06	3.0518e-06	3.6607e-06	9.9602e-07	3.9708e-07	4.9298e-07	6.5332e-07	7.8964e-07
-0.01	1.07798e-06	1.1628e-06	1.3308e-06	1.5633e-06	1.8368e-06	4.5772e-05	1.9784e-05	3.5628e-06	4.2142e-06	5.019e-06	9.9956e-07	5.3978e-07	6.4678e-07	8.1092e-07	9.591e-07
-0.02	1.5782e-06	1.6791e-06	1.8842e-06	2.1857e-06	2.5629e-06	4.6358e-05	1.998e-05	5.0097e-06	5.8583e-06	6.94e-06	1.11968e-06	7.4224e-07	8.69e-07	1.03868e-06	1.2247e-06
-0.03	2.2835e-06	2.4283e-06	2.6842e-06	3.0839e-06	3.5763e-06	4.7388e-05	2.0776e-05	7.0262e-06	8.7496e-06	1.0102e-05	1.221e-06	1.02882e-06	1.2203e-06	1.4237e-06	1.5505e-06
-0.04	3.3065e-06	3.5038e-06	3.8283e-06	4.3682e-06	5.0254e-06	4.8986e-05	2.2378e-05	1.0148e-05	1.2414e-05	1.3884e-05	1.431e-06	1.5069e-06	1.6457e-06	1.8669e-06	2.0581e-06
-0.05	4.7719e-06	5.0469e-06	5.4742e-06	6.1979e-06	7.0915e-06	5.1038e-05	2.5014e-05	1.4078e-05	1.7098e-05	1.9486e-05	1.6309e-06	2.0362e-06	2.2769e-06	2.5227e-06	2.755e-06
-0.06	6.8571e-06	7.2465e-06	7.7943e-06	8.8051e-06	1.0016e-05	5.3782e-05	2.8972e-05	1.9622e-05	2.3696e-05	2.6696e-05	2.1326e-06	2.8334e-06	3.1718e-06	3.4808e-06	3.7434e-06
-0.07	9.8136e-06	1.03715e-05	1.11097e-05	1.2532e-05	1.4206e-05	5.7874e-05	3.4744e-05	2.7276e-05	3.3176e-05	3.6682e-05	2.1594e-06	3.9228e-06	4.4108e-06	4.8104e-06	5.1285e-06
-0.08	1.408e-05	1.4908e-05	1.5878e-05	1.7656e-05	1.9976e-05	6.3176e-05	4.2938e-05	3.7796e-05	4.5652e-05	5.1352e-05	1.9944e-06	5.4312e-06	6.1072e-06	6.6525e-06	7.0524e-06
-0.09	1.9872e-05	2.1072e-05	2.2352e-05	2.4878e-05	2.8046e-05	7.0382e-05	5.4408e-05	5.2194e-05	6.2738e-05	7.1174e-05	2.0548e-06	7.5085e-06	8.4452e-06	9.2023e-06	9.7117e-06
-0.1	2.8052e-05	2.9746e-05	3.1492e-05	3.4876e-05	3.9306e-05	8.0156e-05	7.029e-05	7.1876e-05	8.6054e-05	9.9002e-05	1.9407e-06	1.03279e-05	1.2058e-05	1.3166e-05	1.3902e-05
-0.11	3.9362e-05	4.1846e-05	4.4202e-05	4.8834e-05	5.4892e-05	9.314e-05	9.201e-05	9.8386e-05	0.00012066	0.00014174	1.9134e-06	1.4942e-05	1.6154e-05	1.76e-05	1.8554e-05
-0.12	5.51e-05	5.8554e-05	6.178e-05	6.796e-05	7.6332e-05	0.000110762	0.000123	0.00013742	0.00016174	0.00018818	1.8001e-06	1.9642e-05	2.1978e-05	2.3974e-05	2.5416e-05
-0.13	7.6568e-05	8.164e-05	8.6022e-05	9.4352e-05	0.000105696	0.00013552	0.00016144	0.00018288	0.00021392	0.00025134	1.815e-06	2.6406e-05	2.9664e-05	3.2636e-05	3.4798e-05
-0.14	0.000105686	0.00011324	0.00011988	0.00013114	0.0001467	0.00016366	0.00021126	0.0002419	0.00028324	0.0003388	1.2598e-06	3.5222e-05	4.0068e-05	4.401e-05	4.7302e-05
-0.15	0.00014714	0.00015878	0.00016458	0.00017934	0.0002	0.00020218	0.00027794	0.00032014	0.0003744	0.00044066	1.3745e-06	4.7024e-05	5.3976e-05	5.9196e-05	6.4052e-05
-0.16	0.0001988	0.00021518	0.0002257	0.00024478	0.00027224	0.0002497	0.00036626	0.00042236	0.0004934	0.00057502	1.2465e-06	6.2678e-05	7.2396e-05	7.941e-05	8.6148e-05
-0.17	0.00026908	0.00029294	0.0003076	0.00033264	0.00037064	0.00031052	0.00048142	0.00055506	0.00064694	0.00074768	1.1392e-06	8.3264e-05	9.678e-05	0.000106072	0.000114558
-0.18	0.00036252	0.00039626	0.00041724	0.00044986	0.00050034	0.00038438	0.00062904	0.0007251	0.00084382	0.00096764	1.0547e-06	0.000110102	0.0001344	0.00014796	0.00015258
-0.19	0.00048486	0.00053294	0.00056202	0.00060392	0.0006698	0.0004622	0.0008173	0.00094196	0.00109	0.00126	1.4776e-06	0.00015282	0.00017442	0.00019048	0.00020052
-0.2	0.00064542	0.0007122	0.00075206	0.0008066	0.00089134	0.00054822	0.00105	0.00122	0.00145	0.0016	1.6786e-06	0.00019488	0.00022908	0.0002495	0.00026134
-0.21	0.0008538	0.00094642	0.001	0.00107	0.00118	0.0006334	0.00136	0.00155	0.00181	0.00202	2.0246e-06	0.0002526	0.00030028	0.00032574	0.0003398
-0.22	0.00112	0.00126	0.00133	0.00143	0.00154	0.00069208	0.00167	0.00194	0.00227	0.00252	5.7134e-06	0.00032624	0.00039258	0.00042432	0.00044068
-0.23	0.00149	0.00164	0.00173	0.00185	0.00201	0.00076734	0.00201	0.00239	0.00282	0.00312	6.474e-06	0.00041894	0.00050984	0.00055034	0.0005632
-0.24	0.00191	0.00212	0.00225	0.00239	0.00258	0.00082484	0.00233	0.00286	0.00344	0.00381	7.9558e-06	0.00053178	0.00065608	0.00070254	0.00071094
-0.25	0.00243	0.00273	0.00289	0.00307	0.00329	0.00086954	0.00259	0.0033	0.00416	0.00461	4.1589e-06	0.00065824	0.00083416	0.00088706	0.0008885
-0.26	0.00308	0.00348	0.00367	0.00389	0.00415	0.00089904	0.00279	0.00368	0.00493	0.00548	4.6807e-06	0.00081218	0.00105	0.00112	0.00109
-0.27	0.00386	0.00439	0.00462	0.00488	0.00519	0.00092294	0.00297	0.00397	0.00572	0.00645	9.9604e-06	0.0009568	0.00134	0.0014	0.00134
-0.28	0.00478	0.00547	0.00575	0.00606	0.00641	0.00094428	0.00307	0.00417	0.00635	0.00749	1.4166e-05	0.00113	0.00159	0.00168	0.00151
-0.29	0.00584	0.00673	0.00707	0.00742	0.00782	0.00096962	0.00315	0.00425	0.00689	0.0085	2.164e-05	0.00127	0.00191	0.002	0.00168
-0.3	0.00704	0.00818	0.00859	0.00899	0.00944	0.0009738	0.00321	0.00435	0.00732	0.00936	2.8198e-05	0.00139	0.00222	0.00224	0.00182
-0.31	0.00836	0.00982	0.01031	0.01075	0.01126	0.00098588	0.00326	0.00441	0.00735	0.01012	3.2232e-05	0.0015	0.00248	0.00252	0.00195
-0.32	0.00979	0.01167	0.01225	0.01275	0.01333	0.00102	0.00332	0.00443	0.00757	0.01062	3.5636e-05	0.00159	0.00276	0.00279	0.00209
-0.33	0.0113	0.01367	0.01435	0.01491	0.01551	0.00103	0.00333	0.00456	0.00772	0.01105	3.8766e-05	0.00168	0.00302	0.00304	0.00211
-0.34	0.01294	0.01584	0.01666	0.01727	0.01789	0.00104	0.00338	0.00459	0.00781	0.01163	4.3052e-05	0.0017	0.00319	0.00314	0.00226
-0.35	0.01445	0.01817	0.01914	0.01981	0.02047	0.00105	0.0034	0.0046	0.00785	0.01195	4.5162e-05	0.00171	0.00335	0.00326	0.0024
-0.36	0.016	0.02064	0.02179	0.02252	0.02322	0.00107	0.00342	0.00462	0.00798	0.01222	4.8654e-05	0.00178	0.00342	0.00334	0.00254
-0.37	0.0175	0.02321	0.02459	0.0254	0.02613	0.00107	0.00347	0.00463	0.00809	0.01262	4.475e-05	0.0018	0.00343	0.00339	0.00268
-0.38	0.01892	0.02587	0.02754	0.02843	0.0292	0.00108	0.00352	0.00467	0.00821	0.01283	5.955e-05	0.00178	0.00354	0.00339	0.00277
-0.39	0.02025	0.02857	0.03061	0.0316	0.0324	0.0011	0.00348	0.00468	0.00835	0.01296	6.333e-05	0.00182	0.0036	0.00352	0.00309
-0.4	0.02146	0.0313	0.03381	0.03489	0.03574	0.0011	0.00349	0.00476	0.0083	0.01324	6.73e-05	0.00177	0.00361	0.00357	0.00315
-0.41	0.02255	0.03398	0.03707	0.0383	0.03919	0.00111	0.00348	0.00469	0.00845	0.01346	6.7004e-05	0.00179	0.00359	0.00353	0.00328
-0.42	0.02353	0.03661	0.04044	0.04181	0.04276	0.00113	0.00352	0.00475	0.00843	0.01358	7.4524e-05	0.00178	0.00364	0.00346	0.00335
-0.43	0.02438	0.03913	0.04386	0.04543	0.04643	0.00112	0.00353	0.00476	0.00848	0.01369	9.1034e-05	0.00185	0.00364	0.00367	0.0035
-0.44	0.02513	0.0415	0.04732	0.04912	0.05019	0.00111	0.00356	0.00475	0.00859	0.0137	9.2484e-05	0.00181	0.00366	0.00361	0.00355
-0.45	0.02579	0.0437	0.05077	0.05289	0.05403	0.00111	0.00356	0.00471	0.00862	0.01388	9.4416e-05	0.00181	0.00361	0.00359	0.00367
-0.46	0.02635	0.04571	0.0542	0.05672	0.05796	0.00113	0.00357	0.00473	0.00867	0.01385	9.5462e-05	0.0018	0.00358	0.00359	0.00374
-0.47	0.02685	0.04752	0.05757	0.0606	0.06195	0.00114	0.00354	0.00485	0.00875	0.014	9.386e-05	0.00176	0.00359	0.00355	0.00373
-0.48	0.02727	0.04914	0.06084	0.06451	0.06601	0.00114	0.00354	0.00482	0.00883	0.01402	0.000102436	0.00173	0.00362	0.00359	0.00389
-0.49	0.02764	0.05057	0.06395	0.06846	0.07011	0.00115	0.00358	0.00489	0.00888	0.01416	0.00010285	0.00176	0.00363	0.00355	0.00403
-0.5	0.02795	0.05182	0.06689	0.07239	0.07428	0.00115	0.00359	0.00491	0.0089	0.01429	0.000101536	0.00173	0.00362	0.00354	0.00395
-0.5	0.02798	0.05194	0.06715	0.07264	0.07441	0.00115	0.00355	0.00492	0.0088	0.01434	0.000106552	0.00172	0.00361	0.00356	0.00412
-0.49	0.02767	0.05086	0.06457	0.06901	0.07044	0.00115	0.00363	0.00498	0.00879	0.01451	0.00010779	0.00171	0.00357	0.00357	0.00416
-0.48	0.0273	0.04951	0.06159	0.06518	0.06642	0.00114	0.00363	0.00497	0.0088	0.01461	0.00011714	0.00171	0.00352	0.00358	0.00429
-0.47	0.02688	0.04798	0.05842	0.06131	0.06241	0.00115	0.00361	0.00498	0.00882	0.01454	0.00011996	0.0017	0.00348	0.00359	0.00434
-0.46	0.02639	0.04626	0.05511	0.05744	0.05845	0.00115	0.00361	0.00499	0.00883	0.01458	0.00011756	0.00169	0.00343	0.00356	0.00439
-0.45	0.02583	0.04434	0.05172	0.05362	0.05456	0.00116	0.00362	0.00499	0.00886	0.01474	0.00012138	0.0017	0.0034	0.00348	0.00432
-0.44	0.0252	0.04225	0.04828	0.04986	0.05074	0.00116	0.0037	0.00501	0.00888	0.01479	0.00013044	0.00171	0.00343	0.00351	0.00444
-0.43	0.02449	0.03997	0.04485	0.04617	0.047	0.00116	0.00373	0.00504	0.00892	0.01487	0.0001249	0.00179	0.00338	0.00347	0.00444
-0.42	0.02368	0.03756	0.04142	0.04256	0.04336	0.00117	0.00364	0.00507	0.00889	0.01491	0.00012356	0.00178	0.00333	0.00341	0.00424
-0.41	0.02277	0.03502	0.03807	0.03906	0.03981	0.00116	0.00366	0.00509	0.00888	0.01491	0.00012594	0.00178	0.00326	0.00334	0.0042
-0.4	0.02176	0.03239	0.03477	0.03566	0.03638	0.00118	0.00363	0.00509	0.00888	0.01503	0.00014244	0.00178	0.00323	0.00331	0.00406
-0.39	0.02063	0.02972	0.03158	0.03238	0.03305	0.00118	0.00364	0.00508	0.00892	0.0151	0.00014026	0.00178	0.00313	0.00332	0.00398
-0.38	0.01939	0.02704	0.02849	0.02922	0.02985	0.00118	0.00364	0.00513	0.00895	0.0151	0.00012504	0.00179	0.00312	0.00332	0.00394
-0.37	0.01806	0.02439	0.02553	0.0262	0.0268	0.00119	0.00366	0.00508	0.00896	0.01514	0.00013266	0.00177	0.00307	0.00325	0.00396
-0.36	0.01664	0.02181	0.0227	0.02332	0.02388	0.00117	0.00364	0.00513	0.00898	0.01519	0.00013632	0.00182	0.00302	0.00321	0.00382
-0.35	0.01517	0.01933	0.02004	0.0206	0.02112	0.00119	0.00365	0.00514	0.00891	0.01519	0.00014022	0.00181	0.00293	0.00314	0.00384
-0.34	0.01365	0.01697	0.01754	0.01805	0.01853	0.00119	0.00369	0.00518	0.00885	0.01517	0.0001372	0.00179	0.0029	0.00315	0.00382
-0.33	0.01214	0.01474	0.01521	0.01568	0.01612	0.00119	0.00366	0.00523	0.00882	0.01501	0.00013882	0.00183	0.00283	0.00312	0.00377
-0.32	0.01065	0.01268	0.01307	0.01348	0.01389	0.00119	0.00368	0.00525	0.00883	0.01501	0.000135	0.00183	0.00276	0.00305	0.00366
-0.31	0.00918	0.0108	0.01113	0.01148	0.01185	0.00118	0.00373	0.00523	0.00881	0.01497	0.00014892	0.00181	0.00275	0.00294	0.00356
-0.3	0.00785	0.00905	0.00934	0.00965	0.01001	0.00117	0.00365	0.00523	0.00893	0.01502	0.00015654	0.00178	0.00266	0.00286	0.00344
-0.29	0.00661	0.00754	0.00779	0.00805	0.00833	0.00114	0.00364	0.00523	0.00898	0.015	0.00013178	0.00176	0.00253	0.00276	0.0033
-0.28	0.00549	0.00621	0.00641	0.00663	0.00689	0.00115	0.00361	0.00516	0.00891	0.01496	0.00013044	0.00174	0.00241	0.00262	0.0031
-0.27	0.0045	0.00504	0.00521	0.0054	0.00563	0.00114	0.00363	0.00519	0.00892	0.01491	0.00013984	0.00167	0.00228	0.00243	0.00275
-0.26	0.00364	0.00405	0.00418	0.00434	0.00454	0.00112	0.00363	0.00526	0.00887	0.01476	0.0001449	0.00156	0.00203	0.00218	0.00221
-0.25	0.0029	0.00321	0.00332	0.00345	0.00363	0.00113	0.00362	0.00527	0.00892	0.01461	0.00012592	0.00143	0.00181	0.00186	0.0016
-0.24	0.00229	0.00252	0.0026	0.00271	0.00286	0.00113	0.00361	0.00521	0.00887	0.01444	0.00012646	0.00128	0.00149	0.00142	0.00111
-0.23	0.00178	0.00195	0.00202	0.0021	0.00224	0.00111	0.00358	0.00525	0.00878	0.01419	0.00012326	0.00111	0.00111	0.00095648	0.00076944
-0.22	0.00137	0.0015	0.00155	0.00161	0.00173	0.00112	0.00356	0.00522	0.00871	0.01376	0.0001229	0.0008939	0.0007593	0.00065706	0.0005543
-0.21	0.00104	0.00114	0.00117	0.00122	0.00132	0.00107	0.00353	0.00523	0.00864	0.01321	0.0001121	0.0006659	0.0005095	0.00044942	0.00040268
-0.2	0.00078366	0.0008494	0.00087882	0.0009154	0.001	0.00105	0.00352	0.00519	0.00851	0.01232	0.00011552	0.00046542	0.00034466	0.00031118	0.00029136
-0.19	0.00058686	0.00063408	0.0006552	0.00068366	0.00075122	0.00105	0.0035	0.00516	0.00837	0.01093	0.00010144	0.0003094	0.00023566	0.00021872	0.00020836
-0.18	0.00043482	0.00046798	0.00048354	0.00050532	0.00056292	0.00104	0.00348	0.00518	0.00819	0.00898	8.8448e-05	0.00020406	0.00016306	0.000155	0.00014856
-0.17	0.00031912	0.00034266	0.00035376	0.0003708	0.0004165	0.00101	0.00346	0.00509	0.00792	0.00707	9.3076e-05	0.00013534	0.00011348	0.0001101	0.00010586
-0.16	0.00023266	0.00024904	0.00025706	0.00027032	0.00030542	0.00099558	0.00346	0.00507	0.00756	0.00534	8.6622e-05	8.9584e-05	7.8268e-05	7.7094e-05	7.4378e-05
-0.15	0.00016826	0.00017972	0.00018556	0.00019596	0.00022222	0.0009862	0.0034	0.00497	0.00706	0.00392	7.7334e-05	6.0996e-05	5.4986e-05	5.461e-05	5.3016e-05
-0.14	0.00012108	0.00012908	0.00013316	0.00014144	0.00016056	0.00097474	0.00339	0.00485	0.00629	0.00281	6.5964e-05	4.1742e-05	3.8558e-05	3.8402e-05	3.7562e-05
-0.13	8.6382e-05	9.1922e-05	9.4964e-05	0.0001016	0.00011536	0.00094614	0.00336	0.00471	0.00524	0.00196	5.49e-05	2.8688e-05	2.7008e-05	2.6896e-05	2.6536e-05
-0.12	6.1546e-05	6.5356e-05	6.7608e-05	7.2656e-05	8.2322e-05	0.00091842	0.00333	0.00444	0.00407	0.00133	4.5266e-05	1.9722e-05	1.8904e-05	1.8824e-05	1.872e-05
-0.11	4.369e-05	4.632e-05	4.795e-05	5.192e-05	5.871e-05	0.0009117	0.00327	0.00416	0.00296	0.0008606	3.1552e-05	1.3566e-05	1.322e-05	1.3176e-05	1.321e-05
-0.1	3.0854e-05	3.2644e-05	3.3918e-05	3.6938e-05	4.1714e-05	0.00088652	0.00323	0.00378	0.00203	0.00055288	2.1794e-05	9.2685e-06	9.1878e-06	9.1748e-06	9.2794e-06
-0.09	2.1704e-05	2.2986e-05	2.3908e-05	2.6242e-05	2.956e-05	0.0008574	0.00312	0.00328	0.00132	0.00034514	1.4092e-05	6.4567e-06	6.4923e-06	6.5147e-06	6.6268e-06
-0.08	1.5254e-05	1.6108e-05	1.6846e-05	1.863e-05	2.0908e-05	0.00083052	0.00305	0.00263	0.00079824	0.0002099	8.3799e-06	4.4931e-06	4.5758e-06	4.6428e-06	4.753e-06
-0.07	1.0658e-05	1.1254e-05	1.1812e-05	1.3162e-05	1.4744e-05	0.00080826	0.00295	0.00196	0.00046922	0.00012498	5.0513e-06	3.1374e-06	3.2318e-06	3.3332e-06	3.448e-06
-0.06	7.4222e-06	7.8359e-06	8.2799e-06	9.2599e-06	1.039e-05	0.00076654	0.00284	0.00135	0.00026176	7.1806e-05	3.0956e-06	2.2034e-06	2.2957e-06	2.4252e-06	2.5448e-06
-0.05	5.1511e-06	5.4375e-06	5.8056e-06	6.5225e-06	7.3207e-06	0.00073756	0.00269	0.0008357	0.00013894	4.2552e-05	1.9713e-06	1.559e-06	1.6475e-06	1.7984e-06	1.9155e-06
-0.04	3.5654e-06	3.7701e-06	4.0619e-06	4.5918e-06	5.1727e-06	0.00071256	0.00249	0.00049024	6.902e-05	2.5602e-05	1.2837e-06	1.1137e-06	1.2021e-06	1.3674e-06	1.4804e-06
-0.03	2.4606e-06	2.6065e-06	2.8534e-06	3.2372e-06	3.6703e-06	0.00068214	0.00228	0.0002657	3.5382e-05	1.5768e-05	8.6358e-07	8.0232e-07	8.897e-07	1.0701e-06	1.1795e-06
-0.02	1.6947e-06	1.8023e-06	2.0043e-06	2.2913e-06	2.6208e-06	0.00064972	0.00206	0.00013312	1.8612e-05	1.0004e-05	5.9314e-07	5.9282e-07	6.8532e-07	8.644e-07	9.7094e-07
-0.01	1.1647e-06	1.2467e-06	1.4203e-06	1.634e-06	1.8915e-06	0.00060984	0.0018	5.9404e-05	1.0296e-05	6.4466e-06	4.2826e-07	4.4758e-07	5.468e-07	7.0994e-07	8.1652e-07
0	8.0106e-07	8.6552e-07	1.0136e-06	1.1798e-06	1.3888e-06	0.00056976	0.00151	2.6454e-05	5.9342e-06	4.3983e-06	3.1334e-07	3.4732e-07	4.5476e-07	6.2336e-07	7.1674e-07
0.01	5.4766e-07	6.0414e-07	7.3446e-07	8.6566e-07	1.0427e-06	0.00053042	0.00121	1.1912e-05	3.7501e-06	3.1021e-06	2.3706e-07	2.7722e-07	3.9528e-07	5.6208e-07	6.4768e-07
0.02	3.762e-07	4.288e-07	5.4596e-07	6.4998e-07	8.059e-07	0.00049296	0.00091844	5.5569e-06	2.5114e-06	2.2728e-06	1.8752e-07	2.2876e-07	3.6026e-07	5.1898e-07	6.0422e-07
0.03	2.5922e-07	3.1092e-07	4.1766e-07	5.039e-07	6.4478e-07	0.00045566	0.00067288	2.9992e-06	1.7766e-06	1.7372e-06	1.4904e-07	1.96e-07	3.4186e-07	4.8826e-07	5.735e-07
0.04	1.8166e-07	2.334e-07	3.3094e-07	4.0616e-07	5.3778e-07	0.00042056	0.00046722	1.8073e-06	1.3269e-06	1.3928e-06	1.2518e-07	1.7494e-07	3.3216e-07	4.6828e-07	5.5092e-07
0.05	1.2734e-07	1.8318e-07	2.7312e-07	3.4092e-07	4.6808e-07	0.00038288	0.00030574	1.2106e-06	1.0493e-06	1.1735e-06	1.0896e-07	1.6276e-07	3.2976e-07	4.5434e-07	5.3558e-07
0.06	9.11796e-08	1.5316e-07	2.3556e-07	2.9806e-07	4.2406e-07	0.00034976	0.0001873	8.9844e-07	8.8782e-07	1.0458e-06	9.65452e-08	1.5574e-07	3.3092e-07	4.4558e-07	5.2524e-07
0.07	6.87922e-08	1.3394e-07	2.106e-07	2.7056e-07	3.965e-07	0.00031788	0.00010626	6.7128e-07	7.491e-07	8.6114e-07	8.92042e-08	1.5276e-07	3.3552e-07	4.3892e-07	5.1932e-07
0.08	5.4694e-08	1.2478e-07	1.966e-07	2.5428e-07	3.815e-07	0.00028474	5.2666e-05	5.6574e-07	6.6588e-07	8.273e-07	8.31696e-08	1.5554e-07	3.421e-07	4.3428e-07	5.148e-07
0.09	4.5006e-08	1.1972e-07	1.8664e-07	2.4446e-07	3.7512e-07	0.00025758	2.3738e-05	5.0794e-07	6.246e-07	7.9846e-07	8.06356e-08	1.6298e-07	3.4756e-07	4.328e-07	5.1248e-07
0.1	4.12554e-08	1.2102e-07	1.8158e-07	2.4062e-07	3.7446e-07	0.00023018	8.6281e-06	4.7648e-07	6.0098e-07	7.7586e-07	7.94718e-08	1.7282e-07	3.5296e-07	4.3296e-07	5.1302e-07
0.11	4.17768e-08	1.2068e-07	1.794e-07	2.3932e-07	3.775e-07	0.00020592	2.8227e-06	4.5532e-07	5.8288e-07	7.6512e-07	7.85674e-08	1.8594e-07	3.582e-07	4.351e-07	5.1542e-07
0.12	4.5155e-08	1.248e-07	1.7892e-07	2.4076e-07	3.8416e-07	0.0001832	9.4076e-07	4.4176e-07	5.8124e-07	7.5164e-07	8.0651e-08	2.005e-07	3.6362e-07	4.373e-07	5.1868e-07
0.13	4.82472e-08	1.2936e-07	1.808e-07	2.4424e-07	3.9194e-07	0.00016282	4.1932e-07	4.3922e-07	5.7396e-07	7.5238e-07	8.2852e-08	2.1742e-07	3.6944e-07	4.3886e-07	5.2122e-07
0.14	5.45018e-08	1.3418e-07	1.8282e-07	2.5002e-07	4.169e-07	0.0001444	3.418e-07	4.3778e-07	5.8024e-07	7.5514e-07	8.62192e-08	2.3618e-07	3.7384e-07	4.4274e-07	5.2408e-07
0.15	6.29546e-08	1.3904e-07	1.8576e-07	2.5596e-07	4.3044e-07	0.00012776	3.2522e-07	4.403e-07	5.9138e-07	7.6928e-07	9.23046e-08	2.5312e-07	3.7772e-07	4.4752e-07	5.2866e-07
0.16	6.97812e-08	1.444e-07	1.908e-07	2.6228e-07	4.4556e-07	0.00011296	3.2598e-07	4.4606e-07	6.0186e-07	7.9858e-07	9.81404e-08	2.6904e-07	3.8274e-07	4.5264e-07	5.338e-07
0.17	7.72646e-08	1.4868e-07	1.9498e-07	2.7062e-07	4.6368e-07	9.8936e-05	3.3118e-07	4.5124e-07	6.0552e-07	8.1062e-07	1.075e-07	2.8488e-07	3.8804e-07	4.5758e-07	5.389e-07
0.18	8.69744e-08	1.5426e-07	2.003e-07	2.8158e-07	4.8006e-07	8.7486e-05	3.474e-07	4.598e-07	6.2312e-07	8.051e-07	1.1882e-07	2.9892e-07	3.933e-07	4.6138e-07	5.448e-07
0.19	9.45278e-08	1.5816e-07	2.0624e-07	2.9068e-07	4.9888e-07	7.7376e-05	3.5068e-07	4.6792e-07	6.368e-07	8.6182e-07	1.3222e-07	3.1196e-07	3.9824e-07	4.6694e-07	5.4966e-07
0.2	1.01748e-07	1.6242e-07	2.113e-07	3.0194e-07	5.1924e-07
