# Supplementary material for: Vertical organic electrochemical transistors for complementary circuits
Source: Nature. 2023 Jan 18;613(7944):496–502. doi: 10.1038/s41586-022-05592-2 (PMC9849123; doi:10.1038/s41586-022-05592-2)
Supplement: Supplementary file 8 — Source Data Extended Data Fig. 3 [file 41586_2022_5592_MOESM8_ESM.xlsx]

## Sheet: Fig. 3d
Q vector (Å-1)	Intensity	Q vector (Å-1)	Intensity	Q vector (Å-1)	Intensity	Q vector (Å-1)	Intensity	Q vector (Å-1)	Intensity
	Cin-Cell		gDPP-g2T		gDPP-g2T:Cin-Cell		Homo-gDPP		Homo-gDPP:Cin-Cell
2.80909	0.05807	2.80911	65.87	2.80909	712.101	2.80909	0.8375	2.80909	9.09884
2.80066	0.05391	2.80068	65.8186	2.80066	721.644	2.80066	0.7895	2.80066	8.09482
2.79221	0.05935	2.79223	66.7433	2.79221	737.142	2.79221	0.80693	2.79221	9.36773
2.78514	0.05108	2.78516	65.7984	2.78514	765.048	2.78514	0.87457	2.78514	7.94449
2.77806	0.05571	2.77808	69.271	2.77806	734.654	2.77806	0.73933	2.77806	8.80704
2.76953	0.05688	2.76955	70.7799	2.76953	774.933	2.76953	0.77116	2.76953	8.80385
2.76241	0.05722	2.76243	71.1772	2.76241	739.71	2.76241	0.66873	2.76241	7.81655
2.75526	0.05366	2.75528	72.8126	2.75526	765.979	2.75526	0.8035	2.75526	8.77283
2.74667	0.05523	2.74669	72.0925	2.74667	768.24	2.74667	0.81411	2.74667	8.9431
2.73948	0.06105	2.7395	73.0407	2.73948	769.317	2.73948	0.75539	2.73948	9.05324
2.73228	0.05609	2.7323	73.6404	2.73228	775.072	2.73228	0.84812	2.73228	8.95121
2.72361	0.05626	2.72363	74.3591	2.72361	794.802	2.72361	0.77506	2.72361	8.87188
2.71637	0.06204	2.71639	74.0809	2.71637	768.792	2.71637	0.82663	2.71637	8.98335
2.70911	0.05899	2.70913	75.9915	2.70911	821.929	2.70911	0.86661	2.70911	9.20699
2.70037	0.05396	2.70039	75.3537	2.70037	787.891	2.70037	0.78818	2.70037	9.71838
2.69307	0.05725	2.69309	75.5877	2.69307	808.62	2.69307	0.90569	2.69307	8.51502
2.68575	0.05781	2.68577	76.5698	2.68575	795.765	2.68575	0.9538	2.68575	9.44664
2.67842	0.05219	2.67843	77.2838	2.67842	831.872	2.67842	0.91479	2.67842	9.62254
2.67106	0.06026	2.67107	76.2348	2.67106	822.081	2.67106	0.77668	2.67106	10.3893
2.66221	0.06117	2.66222	79.315	2.66221	861.614	2.66221	0.81473	2.66221	9.6186
2.65481	0.0617	2.65482	81.3751	2.65481	851.506	2.65481	0.855	2.65481	9.69066
2.64739	0.05792	2.64741	79.0329	2.64739	868.301	2.64739	0.96077	2.64739	10.2369
2.63996	0.06198	2.63997	79.1711	2.63996	855.531	2.63996	0.80858	2.63996	9.82907
2.6325	0.05653	2.63252	81.1896	2.6325	878.659	2.6325	0.87804	2.6325	9.98918
2.62353	0.05939	2.62355	87.6976	2.62353	885.574	2.62353	0.91215	2.62353	9.30856
2.61604	0.0618	2.61605	87.1906	2.61604	932.438	2.61604	1.02219	2.61604	9.60276
2.60853	0.06264	2.60854	86.8979	2.60853	893.978	2.60853	0.8425	2.60853	10.5836
2.60099	0.056	2.60101	87.5828	2.60099	891.612	2.60099	0.89902	2.60099	10.8888
2.59344	0.06327	2.59346	87.1886	2.59344	894.969	2.59344	0.92611	2.59344	10.858
2.58588	0.06518	2.58589	89.58	2.58588	917.619	2.58588	0.91554	2.58588	9.85292
2.57829	0.06036	2.5783	90.0411	2.57829	916.819	2.57829	0.97922	2.57829	10.3617
2.57068	0.06241	2.5707	89.9153	2.57068	925.139	2.57068	0.97133	2.57068	10.4722
2.56306	0.06031	2.56307	92.8967	2.56306	912.257	2.56306	0.89716	2.56306	10.5652
2.55541	0.06131	2.55543	93.3306	2.55541	919.558	2.55541	1.02901	2.55541	10.1453
2.54775	0.06125	2.54777	92.4788	2.54775	939.111	2.54775	0.85869	2.54775	11.1756
2.54007	0.06027	2.54009	90.9816	2.54007	976.329	2.54007	0.98011	2.54007	10.4301
2.53237	0.05986	2.53239	92.9481	2.53237	927.588	2.53237	0.95386	2.53237	10.735
2.52466	0.06592	2.52467	92.7755	2.52466	904.662	2.52466	0.9292	2.52466	10.6775
2.51692	0.0639	2.51693	91.8869	2.51692	911.72	2.51692	0.99688	2.51692	10.4859
2.50916	0.0643	2.50918	88.2603	2.50916	905.281	2.50916	1.06403	2.50916	10.5268
2.50139	0.05911	2.5014	85.0931	2.50139	860.037	2.50139	1.0423	2.50139	11.0172
2.4936	0.05796	2.49361	84.0437	2.4936	860.779	2.4936	0.97157	2.4936	9.4114
2.48735	0.06041	2.48736	82.9944	2.48735	836.752	2.48735	0.89555	2.48735	10.1247
2.47952	0.06036	2.47954	82.6726	2.47952	835.29	2.47952	1.02878	2.47952	9.04326
2.47168	0.06413	2.47169	78.3705	2.47168	834.823	2.47168	0.96995	2.47168	9.98557
2.46382	0.0623	2.46383	75.3812	2.46382	789.995	2.46382	0.91738	2.46382	9.78784
2.45593	0.07093	2.45595	73.638	2.45593	758.049	2.45593	0.8533	2.45593	9.76927
2.44803	0.06638	2.44805	71.0684	2.44803	742.706	2.44803	0.84112	2.44803	9.8734
2.44011	0.06059	2.44013	70.867	2.44011	734.561	2.44011	0.87056	2.44011	8.92837
2.43376	0.05798	2.43378	72.7387	2.43376	715.531	2.43376	0.84339	2.43376	9.40424
2.42581	0.06214	2.42583	70.115	2.42581	714.863	2.42581	0.85466	2.42581	9.5444
2.41784	0.06177	2.41786	68.6256	2.41784	708.702	2.41784	0.79435	2.41784	8.9732
2.40985	0.06083	2.40986	68.0478	2.40985	696.961	2.40985	0.86012	2.40985	9.03192
2.40184	0.06234	2.40186	65.7254	2.40184	697.157	2.40184	0.76964	2.40184	8.51846
2.39542	0.06535	2.39544	71.1211	2.39542	669.512	2.39542	0.8138	2.39542	9.79892
2.38738	0.06251	2.38739	67.0067	2.38738	686.487	2.38738	0.81016	2.38738	9.07317
2.37932	0.06386	2.37933	66.2598	2.37932	664.984	2.37932	0.83301	2.37932	9.14467
2.37124	0.06124	2.37125	67.0155	2.37124	678.731	2.37124	0.78592	2.37124	10.0785
2.36314	0.06069	2.36315	67.5033	2.36314	662.021	2.36314	0.91339	2.36314	8.51178
2.35665	0.05925	2.35666	66.5309	2.35665	653.185	2.35665	0.74228	2.35665	9.66355
2.34852	0.06321	2.34853	66.5926	2.34852	656.077	2.34852	0.75824	2.34852	9.25887
2.34037	0.0589	2.34038	66.7257	2.34037	650.741	2.34037	0.769	2.34037	9.49485
2.33383	0.06418	2.33385	66.7845	2.33383	618.093	2.33383	0.80948	2.33383	8.62244
2.32565	0.0633	2.32566	65.1684	2.32565	652.59	2.32565	0.85719	2.32565	10.2826
2.31745	0.06273	2.31746	65.7029	2.31745	659.757	2.31745	0.79594	2.31745	8.82084
2.31087	0.05711	2.31088	65.9461	2.31087	667.805	2.31087	0.80411	2.31087	7.85967
2.30263	0.0675	2.30265	68.1768	2.30263	668.862	2.30263	0.80425	2.30263	9.25362
2.29438	0.0617	2.29439	66.5568	2.29438	681.726	2.29438	0.76405	2.29438	8.14186
2.28776	0.06671	2.28778	69.0883	2.28776	681.763	2.28776	0.92841	2.28776	8.12728
2.27948	0.06856	2.27949	71.5361	2.27948	650.07	2.27948	0.86298	2.27948	8.87153
2.27117	0.06424	2.27118	72.5419	2.27117	682.578	2.27117	0.84203	2.27117	8.59604
2.26451	0.06018	2.26453	72.1342	2.26451	688.171	2.26451	0.91318	2.26451	8.12676
2.25784	0.05859	2.25786	72.8798	2.25784	677.912	2.25784	0.82152	2.25784	9.43034
2.24949	0.06288	2.2495	72.0665	2.24949	666.647	2.24949	0.82727	2.24949	9.07034
2.24111	0.05427	2.24113	75.2781	2.24111	667.177	2.24111	0.86083	2.24111	9.53719
2.2344	0.06442	2.23442	74.1131	2.2344	721.929	2.2344	0.78024	2.2344	8.51896
2.226	0.06259	2.22601	77.0002	2.226	711.425	2.226	0.86356	2.226	9.08675
2.21757	0.06541	2.21759	79.5765	2.21757	724.758	2.21757	0.92555	2.21757	8.87267
2.21082	0.06768	2.21083	79.3408	2.21082	683.56	2.21082	0.88502	2.21082	8.93762
2.20406	0.0646	2.20407	81.202	2.20406	705.661	2.20406	0.78887	2.20406	10.5758
2.19558	0.07314	2.1956	83.4025	2.19558	721.817	2.19558	0.7815	2.19558	10.1782
2.18709	0.06714	2.18711	84.4175	2.18709	694.528	2.18709	0.90822	2.18709	10.3057
2.18029	0.06855	2.1803	85.7208	2.18029	741.534	2.18029	1.02533	2.18029	9.81021
2.17347	0.06134	2.17348	87.6192	2.17347	748.633	2.17347	0.93205	2.17347	9.27072
2.16493	0.06906	2.16495	84.0528	2.16493	740.012	2.16493	0.91032	2.16493	10.8539
2.15638	0.06451	2.15639	89.0256	2.15638	731.606	2.15638	0.95478	2.15638	10.2222
2.14952	0.06302	2.14953	88.0353	2.14952	750.936	2.14952	1.04715	2.14952	10.3442
2.14265	0.07005	2.14266	87.5632	2.14265	719.918	2.14265	1.01756	2.14265	10.7267
2.13404	0.06699	2.13406	86.0778	2.13404	730.693	2.13404	0.95529	2.13404	11.4318
2.12542	0.06885	2.12543	89.1641	2.12542	711.474	2.12542	1.01604	2.12542	9.76868
2.11851	0.07065	2.11852	87.4865	2.11851	732.804	2.11851	0.96357	2.11851	10.9182
2.11159	0.06379	2.1116	85.1312	2.11159	727.227	2.11159	1.30151	2.11159	11.0603
2.10465	0.0723	2.10467	89.0503	2.10465	737.076	2.10465	1.01232	2.10465	11.4312
2.09597	0.06967	2.09598	89.3392	2.09597	737.438	2.09597	1.65642	2.09597	11.4776
2.08727	0.0723	2.08728	88.4441	2.08727	757.292	2.08727	1.5113	2.08727	12.0786
2.08029	0.0771	2.08031	87.9235	2.08029	742.73	2.08029	1.08037	2.08029	12.8812
2.07331	0.07125	2.07332	88.6505	2.07331	739.783	2.07331	1.07951	2.07331	11.9462
2.06631	0.07326	2.06632	89.8828	2.06631	757.581	2.06631	1.07246	2.06631	12.0095
2.05755	0.07064	2.05756	91.8182	2.05755	765.736	2.05755	1.22393	2.05755	12.7903
2.04876	0.07661	2.04878	92.0056	2.04876	778.85	2.04876	1.13543	2.04876	12.9033
2.04173	0.06805	2.04174	90.6791	2.04173	763.826	2.04173	1.1738	2.04173	12.5504
2.03468	0.07945	2.03469	94.7487	2.03468	825.154	2.03468	1.16535	2.03468	12.711
2.02762	0.07916	2.02763	96.9295	2.02762	805.541	2.02762	1.23618	2.02762	14.1647
2.02054	0.07192	2.02056	94.5834	2.02054	801.802	2.02054	1.23584	2.02054	12.582
2.01169	0.07725	2.0117	98.4347	2.01169	827.888	2.01169	1.31907	2.01169	13.5302
2.00281	0.07606	2.00283	99.677	2.00281	856.923	2.00281	1.3406	2.00281	12.9952
1.9957	0.07692	1.99571	101.001	1.9957	846.116	1.9957	1.34344	1.9957	12.9205
1.98858	0.07398	1.98859	103.761	1.98858	860.039	1.98858	1.32124	1.98858	12.78
1.98144	0.07567	1.98145	104.213	1.98144	873.376	1.98144	1.36493	1.98144	12.9258
1.97429	0.07585	1.97431	105.999	1.97429	886.293	1.97429	1.36706	1.97429	13.5354
1.96714	0.08008	1.96715	108.929	1.96714	939.825	1.96714	1.34498	1.96714	12.6421
1.95817	0.07798	1.95819	114.644	1.95817	941.095	1.95817	1.31184	1.95817	13.5659
1.94919	0.07837	1.9492	116.018	1.94919	931.598	1.94919	1.31208	1.94919	13.5113
1.94199	0.08449	1.94201	116.286	1.94199	999.502	1.94199	1.37255	1.94199	13.3082
1.93479	0.0873	1.9348	122.769	1.93479	1071	1.93479	1.33246	1.93479	13.9662
1.92757	0.08508	1.92758	126.619	1.92757	1040.23	1.92757	1.31671	1.92757	14.7094
1.92033	0.08702	1.92035	130.413	1.92033	1062.53	1.92033	1.27802	1.92033	15.4589
1.91309	0.08269	1.91311	133.421	1.91309	1103.25	1.91309	1.40994	1.91309	15.5397
1.90584	0.08533	1.90585	132.774	1.90584	1174.28	1.90584	1.51118	1.90584	15.7079
1.89857	0.08963	1.89859	137.894	1.89857	1147.14	1.89857	1.47776	1.89857	16.9186
1.88948	0.08968	1.88949	144.448	1.88948	1197.23	1.88948	1.62197	1.88948	17.3388
1.88036	0.09421	1.88038	148.68	1.88036	1241.94	1.88036	1.72062	1.88036	18.2787
1.87306	0.08685	1.87307	150.837	1.87306	1278.9	1.87306	1.79369	1.87306	18.4123
1.86575	0.09098	1.86576	155.437	1.86575	1260.34	1.86575	1.79465	1.86575	19.38
1.85842	0.09099	1.85843	155.107	1.85842	1286.72	1.85842	1.84174	1.85842	20.0316
1.85108	0.08057	1.8511	155.567	1.85108	1367.72	1.85108	1.91825	1.85108	22.9224
1.84374	0.09583	1.84375	154.712	1.84374	1353.6	1.84374	2.04475	1.84374	22.8351
1.83638	0.08459	1.83639	156.234	1.83638	1390.01	1.83638	2.2566	1.83638	24.9104
1.82901	0.09822	1.82902	158.304	1.82901	1361.05	1.82901	2.39833	1.82901	25.5744
1.82163	0.09477	1.82164	157.505	1.82163	1397.78	1.82163	2.60649	1.82163	26.1881
1.81423	0.0983	1.81425	173.278	1.81423	1539.14	1.81423	2.6903	1.81423	29.9882
1.80683	0.09528	1.80634	188.332	1.80683	1548.2	1.80683	2.95052	1.80683	31.9415
1.79756	0.09744	1.79731	175.391	1.79756	1600.31	1.79756	3.41991	1.79756	34.2196
1.78828	0.09656	1.78829	193.312	1.78828	1680.54	1.78828	3.74127	1.78828	38.8241
1.78084	0.09987	1.78085	198.65	1.78084	1785.4	1.78084	3.87704	1.78084	38.7247
1.77339	0.10647	1.7734	211.414	1.77339	1795.83	1.77339	4.36347	1.77339	40.8676
1.76592	0.10022	1.76594	213.136	1.76592	1833.21	1.76592	4.51199	1.76592	42.7544
1.75845	0.10948	1.75846	222.847	1.75845	1942.83	1.75845	4.58229	1.75845	42.1613
1.75097	0.09662	1.75098	228.243	1.75097	1965.47	1.75097	4.71327	1.75097	41.1327
1.74347	0.1094	1.74349	232.363	1.74347	2035.79	1.74347	4.64025	1.74347	43.0486
1.73597	0.10554	1.73598	236.121	1.73597	2055.58	1.73597	4.47805	1.73597	38.3196
1.72845	0.10937	1.72847	242.09	1.72845	2123.98	1.72845	4.38484	1.72845	37.692
1.72093	0.1104	1.72094	246.762	1.72093	2093.96	1.72093	4.20495	1.72093	35.513
1.71339	0.10746	1.7134	247.878	1.71339	2129.85	1.71339	3.80198	1.71339	33.0153
1.70584	0.10986	1.70586	249.477	1.70584	2079.84	1.70584	3.8084	1.70584	32.1343
1.69829	0.11665	1.6983	252.775	1.69829	2116.65	1.69829	3.389	1.69829	29.9199
1.69072	0.11292	1.69073	247.552	1.69072	2163.92	1.69072	3.26436	1.69072	29.4701
1.68314	0.11425	1.68315	249.023	1.68314	2161.81	1.68314	2.95182	1.68314	28.8163
1.67555	0.11932	1.67556	248.114	1.67555	2135.28	1.67555	2.84965	1.67555	28.4382
1.66795	0.11972	1.66796	249.798	1.66795	2127.68	1.66795	2.79972	1.66795	28.8567
1.66034	0.12005	1.66035	247.129	1.66034	2133.84	1.66034	2.81354	1.66034	29.3656
1.65272	0.1187	1.65273	245.312	1.65272	2156.15	1.65272	2.58766	1.65272	28.471
1.64509	0.1234	1.6451	249.405	1.64509	2156.57	1.64509	2.71537	1.64509	30.5669
1.63745	0.12332	1.63746	248.109	1.63745	2157.14	1.63745	2.42993	1.63745	31.3558
1.6298	0.1206	1.62981	245.029	1.6298	2136.91	1.6298	2.63963	1.6298	32.5442
1.62214	0.12278	1.62215	247.701	1.62214	2176.65	1.62214	2.6364	1.62214	30.5002
1.61446	0.132	1.61448	243.317	1.61446	2153.77	1.61446	2.52428	1.61446	30.92
1.60678	0.12723	1.60679	239.342	1.60678	2128.98	1.60678	2.50867	1.60678	31.053
1.59909	0.13114	1.5991	235.445	1.59909	2118.9	1.59909	2.51283	1.59909	28.3927
1.59139	0.13079	1.5914	225.69	1.59139	2084.06	1.59139	2.4418	1.59139	28.2141
1.58368	0.13824	1.58369	233.31	1.58368	2124.34	1.58368	2.54422	1.58368	27.9641
1.57595	0.13946	1.57596	228.502	1.57595	2115.01	1.57595	2.47443	1.57595	28.0436
1.56822	0.14067	1.56823	232.039	1.56822	2043.16	1.56822	2.60543	1.56822	28.3263
1.56048	0.13629	1.56049	225.023	1.56048	2040.78	1.56048	2.63844	1.56048	28.4533
1.55273	0.14686	1.55274	224.046	1.55273	2012.04	1.55273	2.41263	1.55273	25.6115
1.54496	0.14555	1.54498	226.725	1.54496	2097.34	1.54496	2.69036	1.54496	27.2984
1.53719	0.14423	1.5372	223.545	1.53719	2076.34	1.53719	2.56398	1.53719	25.6966
1.52941	0.14777	1.52942	225.682	1.52941	2067.57	1.52941	2.54583	1.52941	25.7573
1.52162	0.15249	1.52185	235.114	1.52162	2095.21	1.52162	2.71623	1.52162	26.8231
1.51382	0.15454	1.51383	242.318	1.51382	2127.51	1.51382	2.51935	1.51382	25.4126
1.50601	0.14634	1.50602	243.921	1.50601	2121.88	1.50601	2.57035	1.50601	25.973
1.49818	0.15161	1.4982	244.925	1.49818	2119.18	1.49818	2.4812	1.49818	25.3103
1.49035	0.15813	1.49037	245.28	1.49035	2110.4	1.49035	2.6041	1.49035	26.1184
1.48251	0.15564	1.48253	241.881	1.48251	2123.03	1.48251	2.47468	1.48251	26.185
1.47466	0.16031	1.47468	242.38	1.47466	2157.13	1.47466	2.38188	1.47466	25.9108
1.4668	0.15967	1.46682	247.117	1.4668	2123.67	1.4668	2.46745	1.4668	23.8135
1.45893	0.16453	1.45895	239.376	1.45893	2127.65	1.45893	2.43422	1.45893	24.8179
1.45303	0.16268	1.45304	243.1	1.45303	2121.8	1.45303	2.47217	1.45303	24.6323
1.44711	0.1651	1.44712	239.969	1.44711	2131.74	1.44711	2.28475	1.44711	24.1278
1.43922	0.16215	1.43923	234.111	1.43922	2140.42	1.43922	2.30051	1.43922	23.9062
1.43132	0.16907	1.43133	239.559	1.43132	2089.16	1.43132	2.35862	1.43132	25.2233
1.4234	0.16782	1.42342	239.711	1.4234	2143.08	1.4234	2.39978	1.4234	23.0802
1.41548	0.1727	1.4155	225.045	1.41548	2123.47	1.41548	2.39432	1.41548	22.415
1.40755	0.16985	1.40756	228.776	1.40755	2086.2	1.40755	2.35509	1.40755	23.2985
1.39961	0.1621	1.39962	230.235	1.39961	2102.28	1.39961	2.29216	1.39961	23.2081
1.39166	0.18467	1.39168	225.037	1.39166	2090.29	1.39166	2.28893	1.39166	22.8411
1.3837	0.17011	1.38372	215.342	1.3837	2063.26	1.3837	2.19231	1.3837	22.8116
1.37574	0.16981	1.37575	221.652	1.37574	2024.12	1.37574	2.27598	1.37574	22.7301
1.36776	0.17527	1.36777	216.541	1.36776	2000.51	1.36776	2.16465	1.36776	21.7606
1.35978	0.16712	1.35979	212.137	1.35978	1982.48	1.35978	2.05883	1.35978	21.546
1.35178	0.15895	1.35179	204.693	1.35178	1925.53	1.35178	2.01432	1.35178	19.8519
1.34578	0.17093	1.34579	210.34	1.34578	1959.98	1.34578	1.917	1.34578	21.7879
1.33977	0.17922	1.33978	209.16	1.33977	1949.62	1.33977	1.97485	1.33977	20.6312
1.33175	0.17508	1.33177	197.358	1.33175	1911.36	1.33175	1.99244	1.33175	20.2779
1.32373	0.16597	1.32374	202.531	1.32373	1924.21	1.32373	1.9974	1.32373	20.5832
1.31569	0.16735	1.3157	197.468	1.31569	1851.44	1.31569	1.99898	1.31569	19.8028
1.30765	0.17295	1.30766	196.759	1.30765	1844.9	1.30765	1.86313	1.30765	20.3135
1.2996	0.16612	1.29961	193.233	1.2996	1822.09	1.2996	1.86765	1.2996	18.9965
1.29154	0.17252	1.29155	188.533	1.29154	1789.18	1.29154	1.77856	1.29154	18.1437
1.28347	0.16303	1.28348	183.664	1.28347	1805.09	1.28347	1.72292	1.28347	19.4758
1.27539	0.1589	1.2754	180.654	1.27539	1771.15	1.27539	1.72202	1.27539	17.7361
1.26932	0.16526	1.26933	169.97	1.26932	1702.13	1.26932	1.77744	1.26932	19.3507
1.26325	0.16198	1.26326	170.765	1.26325	1671.47	1.26325	1.71597	1.26325	17.7828
1.25515	0.16351	1.25516	168.758	1.25515	1652.13	1.25515	1.67252	1.25515	18.3527
1.24704	0.15651	1.24705	162.731	1.24704	1674.05	1.24704	1.60403	1.24704	18.3396
1.23893	0.15478	1.23894	160.828	1.23893	1562.43	1.23893	1.53474	1.23893	18.0139
1.2308	0.14325	1.23081	152.566	1.2308	1536.38	1.2308	1.53484	1.2308	17.4982
1.22267	0.14314	1.22268	145.782	1.22267	1503.1	1.22267	1.62436	1.22267	17.779
1.21452	0.15287	1.21454	144.936	1.21452	1441.24	1.21452	1.46589	1.21452	17.1446
1.20637	0.14264	1.20638	142.277	1.20637	1409.71	1.20637	1.43783	1.20637	17.0762
1.20026	0.14737	1.20027	140.224	1.20026	1426.89	1.20026	1.47895	1.20026	18.2337
1.19413	0.15208	1.19414	137.877	1.19413	1409.81	1.19413	1.46545	1.19413	17.8636
1.18596	0.14408	1.18597	136.178	1.18596	1358.7	1.18596	1.50608	1.18596	16.718
1.17778	0.13954	1.17779	131.39	1.17778	1353.14	1.17778	1.39156	1.17778	16.8977
1.16959	0.13913	1.1696	124.302	1.16959	1323.02	1.16959	1.33905	1.16959	16.6523
1.1614	0.13853	1.16141	128.489	1.1614	1300.73	1.1614	1.30711	1.1614	16.1355
1.1532	0.13863	1.15321	122.986	1.1532	1259.26	1.1532	1.28303	1.1532	16.1487
1.14498	0.14369	1.14499	114.99	1.14498	1244.2	1.14498	1.38742	1.14498	16.0213
1.13882	0.12794	1.13883	116.668	1.13882	1245.93	1.13882	1.25894	1.13882	14.8145
1.13265	0.13915	1.13266	116.351	1.13265	1217.93	1.13265	1.34894	1.13265	15.3363
1.12442	0.13605	1.12443	111.971	1.12442	1211.11	1.12442	1.33933	1.12442	15.477
1.11618	0.12701	1.11619	109.262	1.11618	1168.15	1.11618	1.39199	1.11618	15.8037
1.11	0.13097	1.11001	112.297	1.11	1197.33	1.11	1.29837	1.11	15.4263
1.07694	0.12108	1.07695	93.3189	1.07694	1043.94	1.07694	1.13661	1.07694	14.5149
1.07073	0.11468	1.07074	92.6975	1.07073	1033.8	1.07073	1.29705	1.07073	15.036
1.06244	0.11655	1.06245	89.1373	1.06244	1000.78	1.06244	1.17959	1.06244	15.0644
1.05415	0.11124	1.05416	90.0537	1.05415	975.826	1.05415	1.04306	1.05415	14.7567
1.04584	0.1211	1.04585	85.2137	1.04584	969.812	1.04584	1.1146	1.04584	14.9363
1.03961	0.12075	1.03962	86.9361	1.03961	989.543	1.03961	1.01184	1.03961	12.8667
1.03338	0.11556	1.03339	83.7777	1.03338	944.164	1.03338	1.09099	1.03338	12.8448
1.02505	0.11417	1.02506	88.3877	1.02505	946.629	1.02505	1.07715	1.02505	12.987
1.01673	0.11142	1.01673	81.2292	1.01673	944.499	1.01673	1.01192	1.01673	12.555
1.00839	0.10821	1.0084	87.5314	1.00839	952.802	1.00839	1.06539	1.00839	12.5152
1.00005	0.11085	1.00006	84.5045	1.00005	959.108	1.00005	0.93527	1.00005	11.5275
0.99379	0.10888	0.99379	90.0978	0.99379	975.891	0.99379	0.85817	0.99379	11.9209
0.98752	0.10095	0.98753	90.3594	0.98752	951.357	0.98752	0.96338	0.98752	11.0467
0.97916	0.11133	0.97917	89.3694	0.97916	967.149	0.97916	0.88898	0.97916	10.6538
0.97079	0.10855	0.9708	93.5706	0.97079	1019.21	0.97079	0.96728	0.97079	10.4629
0.96242	0.0939	0.96243	102.486	0.96242	1051.67	0.96242	0.97213	0.96242	9.74564
0.95404	0.10047	0.95405	104.704	0.95404	1048.84	0.95404	0.85544	0.95404	9.69261
0.94775	0.10439	0.94776	105.634	0.94775	1063.48	0.94775	0.78071	0.94775	11.2221
0.94145	0.10109	0.94146	102.373	0.94145	1026.7	0.94145	0.87159	0.94145	10.066
0.93305	0.09824	0.93306	92.3599	0.93305	1019.71	0.93305	0.87258	0.93305	9.99316
0.92465	0.0925	0.92466	85.153	0.92465	936.349	0.92465	0.86183	0.92465	9.73611
0.91624	0.09728	0.91625	83.2301	0.91624	962.287	0.91624	0.85573	0.91624	9.21487
0.90782	0.09405	0.90783	81.8163	0.90782	911.928	0.90782	0.91333	0.90782	9.58051
0.9015	0.10506	0.90151	79.2099	0.9015	909.498	0.9015	0.86827	0.9015	10.7774
0.89518	0.0926	0.89519	82.2426	0.89518	900.469	0.89518	0.9056	0.89518	10.0886
0.88675	0.09337	0.88676	81.5333	0.88675	940.396	0.88675	0.86958	0.88675	8.98001
0.87831	0.09894	0.87832	83.546	0.87831	946.14	0.87831	0.85413	0.87831	9.04639
0.86986	0.08616	0.86987	84.0632	0.86986	962.544	0.86986	0.80145	0.86986	9.80891
0.86352	0.08796	0.86353	85.6687	0.86352	970.819	0.86352	0.75034	0.86352	8.75469
0.85718	0.09408	0.85719	81.2453	0.85718	935.651	0.85718	0.82512	0.85718	9.24702
0.84872	0.09191	0.84873	80.2506	0.84872	931.837	0.84872	0.80747	0.84872	8.25182
0.84025	0.09087	0.84026	78.2637	0.84025	900.806	0.84025	0.73025	0.84025	9.11846
0.83178	0.09033	0.83179	74.4939	0.83178	866.799	0.83178	0.69822	0.83178	8.64221
0.82542	0.08921	0.82543	73.3487	0.82542	856.146	0.82542	0.70743	0.82542	8.98453
0.81906	0.09183	0.81906	74.0823	0.81906	860.908	0.81906	0.7125	0.81906	9.34816
0.81057	0.09282	0.81057	70.3625	0.81057	839.76	0.81057	0.74096	0.81057	7.88308
0.80207	0.08218	0.80208	68.1146	0.80207	808.693	0.80207	0.82399	0.80207	8.59942
0.79357	0.09353	0.79358	68.6823	0.79357	812.365	0.79357	0.73943	0.79357	9.15967
0.78719	0.08674	0.7872	67.1874	0.78719	812.055	0.78719	0.65042	0.78719	9.19848
0.78081	0.08717	0.78082	66.0044	0.78081	791.607	0.78081	0.73425	0.78081	8.34147
0.7723	0.09066	0.7723	67.1206	0.7723	830.765	0.7723	0.71183	0.7723	8.20426
0.76377	0.08798	0.76378	63.4866	0.76377	804.532	0.76377	0.73867	0.76377	8.44294
0.75525	0.09018	0.75526	63.3364	0.75525	789.681	0.75525	0.68621	0.75525	7.56355
0.74885	0.08106	0.74886	67.7144	0.74885	804.141	0.74885	0.654	0.74885	8.41341
0.74245	0.08516	0.74246	64.8176	0.74245	773.558	0.74245	0.66829	0.74245	8.03704
0.73391	0.08524	0.73392	62.9783	0.73391	803.577	0.73391	0.65152	0.73391	7.05887
0.72537	0.08787	0.72537	62.8699	0.72537	796.217	0.72537	0.64002	0.72537	8.32814
0.71682	0.0845	0.71682	63.7339	0.71682	811.024	0.71682	0.69686	0.71682	7.88591
0.7104	0.08434	0.71041	63.7195	0.7104	779.785	0.7104	0.67671	0.7104	8.11671
0.70398	0.08333	0.70399	63.0168	0.70398	779.183	0.70398	0.73012	0.70398	8.36251
0.69542	0.08662	0.69542	64.344	0.69542	787.823	0.69542	0.67631	0.69542	7.83758
0.68685	0.08402	0.68686	66.1524	0.68685	813.875	0.68685	0.65188	0.68685	8.38028
0.67828	0.08118	0.67828	66.7943	0.67828	826.357	0.67828	0.71017	0.67828	8.23515
0.67184	0.08283	0.67185	69.8271	0.67184	809.878	0.67184	0.87728	0.67184	8.34096
0.66541	0.07849	0.66541	69.6541	0.66541	867.513	0.66541	0.68694	0.66541	8.36235
0.65682	0.08457	0.65683	70.52	0.65682	853.876	0.65682	0.68716	0.65682	7.52065
0.64823	0.08619	0.64824	73.3394	0.64823	889.68	0.64823	0.59695	0.64823	8.10556
0.64179	0.08161	0.64179	75.6843	0.64179	872.49	0.64179	0.7242	0.64179	7.90849
0.63534	0.08051	0.63534	78.2002	0.63534	918.086	0.63534	0.80445	0.63534	8.67897
0.62673	0.08883	0.62674	74.6147	0.62673	949.575	0.62673	0.74456	0.62673	8.41697
0.61813	0.08283	0.61813	77.5592	0.61813	946.97	0.61813	0.68119	0.61813	8.40635
0.60952	0.08281	0.60952	80.951	0.60952	1013.2	0.60952	0.7514	0.60952	9.17937
0.60306	0.08082	0.60306	83.239	0.60306	1021.83	0.60306	0.6255	0.60306	9.07609
0.59659	0.08383	0.5966	91.2287	0.59659	1063.01	0.59659	0.78811	0.59659	8.84632
0.58797	0.08492	0.58797	98.981	0.58797	1155.39	0.58797	0.71219	0.58797	8.78944
0.57934	0.09597	0.57935	98.7473	0.57934	1197.11	0.57934	0.78028	0.57934	9.2005
0.57287	0.08746	0.57288	102.166	0.57287	1233.13	0.57287	0.73323	0.57287	8.2047
0.56639	0.08699	0.5664	93.6408	0.56639	1122.74	0.56639	0.77853	0.56639	8.54022
0.55776	0.0895	0.55776	86.2511	0.55776	1094.13	0.55776	0.75846	0.55776	8.30434
0.54912	0.08702	0.54912	78.3131	0.54912	1046.17	0.54912	0.65004	0.54912	8.87666
0.54047	0.09091	0.54048	70.4281	0.54047	927.957	0.54047	0.69441	0.54047	8.73545
0.53398	0.09096	0.53399	67.2396	0.53398	909.631	0.53398	0.80647	0.53398	9.76184
0.5275	0.09308	0.5275	61.2171	0.5275	850.433	0.5275	0.77827	0.5275	8.7352
0.51884	0.09471	0.51885	55.1338	0.51884	830.082	0.51884	0.75017	0.51884	8.42345
0.51018	0.09885	0.51019	54.8057	0.51018	805.574	0.51018	0.70017	0.51018	8.88446
0.50368	0.10116	0.50369	55.2575	0.50368	833.931	0.50368	0.76635	0.50368	8.92215
0.49719	0.10101	0.49719	50.7735	0.49719	780.927	0.49719	0.68751	0.49719	8.73809
0.48852	0.10576	0.48852	52.4516	0.48852	800.321	0.48852	0.66204	0.48852	8.94805
0.47985	0.10542	0.47985	54.3003	0.47985	773.843	0.47985	0.63415	0.47985	7.92
0.47334	0.10659	0.47334	51.111	0.47334	782.479	0.47334	0.69679	0.47334	8.97213
0.46683	0.10571	0.46683	53.9792	0.46683	798.822	0.46683	0.62166	0.46683	8.73716
0.45815	0.11174	0.45815	54.3509	0.45815	812.839	0.45815	0.58915	0.45815	9.00812
0.44947	0.10771	0.44947	54.0818	0.44947	832.687	0.44947	0.61827	0.44947	8.87997
0.44078	0.1148	0.44078	55.4483	0.44078	841.038	0.44078	0.74215	0.44078	8.48191
0.43426	0.12818	0.43426	56.4558	0.43426	857.652	0.43426	0.597	0.43426	9.10325
0.42774	0.12185	0.42774	60.8429	0.42774	953.728	0.42774	0.63884	0.42774	8.79957
0.41904	0.12521	0.41905	61.6729	0.41904	962.056	0.41904	0.68697	0.41904	8.97869
0.41035	0.12606	0.41035	65.6661	0.41035	1027.52	0.41035	0.73428	0.41035	9.28298
0.40382	0.13706	0.40382	68.5039	0.40382	1044.51	0.40382	0.66827	0.40382	9.90492
0.39729	0.1303	0.3973	72.298	0.39729	1115.99	0.39729	0.69904	0.39729	9.50846
0.38859	0.13211	0.38859	82.1173	0.38859	1198.56	0.38859	0.69639	0.38859	9.81642
0.37988	0.13526	0.37988	85.4438	0.37988	1299.98	0.37988	0.66895	0.37988	9.79714
0.37334	0.14532	0.37335	97.4869	0.37334	1426.28	0.37334	0.7458	0.37334	10.1075
0.36681	0.13929	0.36681	108.708	0.36681	1556.46	0.36681	0.83503	0.36681	10.1943
0.35809	0.1438	0.35809	127.894	0.35809	1791.8	0.35809	0.74767	0.35809	10.7659
0.34937	0.14707	0.34938	151.289	0.34937	2124.31	0.34937	0.88069	0.34937	11.9811
0.34283	0.13636	0.34283	175.706	0.34283	2402.8	0.34283	0.92762	0.34283	11.6351
0.33629	0.14085	0.33629	227.737	0.33629	2948.18	0.33629	1.0038	0.33629	12.9667
0.32756	0.14408	0.32757	298.573	0.32756	3868.28	0.32756	1.09688	0.32756	15.2426
0.31884	0.13792	0.31884	424.228	0.31884	5208.67	0.31884	1.25436	0.31884	16.5855
0.31229	0.13496	0.31229	560.14	0.31229	6685.72	0.31229	1.34926	0.31229	20.15
0.30574	0.13321	0.30574	715.416	0.30574	8501.09	0.30574	1.67557	0.30574	22.3581
0.29701	0.12627	0.29701	889.601	0.29701	10428.7	0.29701	2.08046	0.29701	24.2218
0.28827	0.11931	0.28827	1022.65	0.28827	12153.5	0.28827	2.35088	0.28827	21.6508
0.28172	0.11886	0.28172	948.865	0.28172	11833.4	0.28172	2.0314	0.28172	18.2875
0.27516	0.11866	0.27517	801.616	0.27516	10311.9	0.27516	1.96279	0.27516	16.8219
0.26642	0.11912	0.26642	560.668	0.26642	7567.1	0.26642	1.58179	0.26642	14.494
0.25768	0.11293	0.25768	377.372	0.25768	5298.31	0.25768	1.3744	0.25768	14.1405
0.25112	0.11611	0.25112	284.769	0.25112	4013.76	0.25112	1.30613	0.25112	14.0566
0.24456	0.10616	0.24456	216.815	0.24456	3238.96	0.24456	1.17829	0.24456	12.775
0.23581	0.10362	0.23581	164.966	0.23581	2398.52	0.23581	1.18155	0.23581	11.8833
0.22706	0.10063	0.22706	129.786	0.22706	1953.4	0.22706	1.09647	0.22706	12.2757
0.2205	0.10425	0.2205	111.126	0.2205	1692.39	0.2205	1.1174	0.2205	11.4
0.21394	0.0975	0.21394	101.922	0.21394	1494.05	0.21394	1.12882	0.21394	11.72
0.20518	0.09836	0.20518	83.2591	0.20518	1302.93	0.20518	1.07335	0.20518	11.7767
0.19643	0.091	0.19643	74.1237	0.19643	1167.01	0.19643	1.01694	0.19643	11.1162
0.18986	0.09815	0.18986	70.6456	0.18986	1141.64	0.18986	1.03124	0.18986	11.0944
0.18329	0.08934	0.18329	64.9439	0.18329	1019	0.18329	1.10925	0.18329	11.9122
0.17453	0.08958	0.17453	62.4664	0.17453	976.574	0.17453	1.24461	0.17453	12.0396
0.16577	0.09164	0.16577	59.2957	0.16577	948.132	0.16577	1.1924	0.16577	12.1976
0.1592	0.09367	0.1592	57.7969	0.1592	903.27	0.1592	1.30691	0.1592	12.1497
0.15263	0.0886	0.15263	57.596	0.15263	925.045	0.15263	1.43723	0.15263	13.7688
0.14387	0.09867	0.14387	58.2033	0.14387	910.823	0.14387	1.68781	0.14387	13.8485
0.1351	0.10017	0.1351	59.7268	0.1351	924.211	0.1351	1.93762	0.1351	15.3934
0.12853	0.09887	0.12853	60.197	0.12853	967.939	0.12853	2.01075	0.12853	14.7736
0.12195	0.10037	0.12195	67.3954	0.12195	995.035	0.12195	1.91694	0.12195	15.5808
0.11319	0.11041	0.11319	70.8009	0.11319	1073.14	0.11319	1.93956	0.11319	18.5268
0.10442	0.11797	0.10442	80.6448	0.10442	1201.16	0.10442	2.02389	0.10442	19.4144
0.09784	0.12282	0.09784	87.5033	0.09784	1311.98	0.09784	2.24198	0.09784	23.1096
0.09127	0.11107	0.09127	81.8407	0.09127	1169.56	0.09127	2.08251	0.09127	19.6903
0.0825	0.01828	0.0825	12.1178	0.0825	141.603	0.0825	0.62278	0.0825	2.18348
0.07373	0.00424	0.07373	1.09949	0.07373	9.02528	0.07373	0.09051	0.07373	0.53104
0.06715	0.00353	0.06715	0.84853	0.06715	12.0417	0.06715	0.07034	0.06715	0.4978
0.06057	0.00426	0.06057	0.89166	0.06057	15.6693	0.06057	0.06854	0.06057	0.64762
0.0518	0.00373	0.0518	1.23921	0.0518	11.669	0.0518	0.06649	0.0518	0.53226
0.04303	0.00361	0.04303	0.84569	0.04303	12.6185	0.04303	0.06806	0.04303	0.47886
0.03645	0.00303	0.03645	1.06155	0.03645	11.2912	0.03645	0.06106	0.03645	0.54798
0.02987	0.00384	0.02987	1.14793	0.02987	13.4933	0.02987	0.05593	0.02987	0.67851
0.0211	0.00345	0.0211	0.97348	0.0211	10.8697	0.0211	0.07409	0.0211	0.31555
0.01233	0.00476	0.01233	1.21544	0.01233	9.58717	0.01233	0.0718	0.01233	0.56135
0.00575	0.004	0.00575	1.51867	0.00575	9.69657	0.00575	0.05597	0.00575	0.70631
-0.000833396	0.00289	-0.000833404	1.0485	-0.000833396	13.5773	-0.000833396	0.07908	-0.000833396	0.39665
-0.00961	0.00208	-0.00961	1.01945	-0.00961	14.8452	-0.00961	0.0591	-0.00961	0.49688
-0.01838	0.00312	-0.01838	1.10724	-0.01838	11.2475	-0.01838	0.06083	-0.01838	0.42978
-0.02496	0.00246	-0.02496	1.23281	-0.02496	10.3657	-0.02496	0.04026	-0.02496	0.58795
-0.03154	0.00332	-0.03154	1.07847	-0.03154	12.6577	-0.03154	0.07237	-0.03154	0.61564
-0.04031	0.0032	-0.04031	1.07306	-0.04031	11.9959	-0.04031	0.06271	-0.04031	0.61017
-0.04908	0.003	-0.04908	0.85075	-0.04908	10.6291	-0.04908	0.05533	-0.04908	0.43105
-0.05566	0.00309	-0.05566	1.34705	-0.05566	10.7594	-0.05566	0.05504	-0.05566	0.23103
-0.06224	0.00279	-0.06224	0.87068	-0.06224	11.1853	-0.06224	0.06809	-0.06224	0.5459
-0.07101	0.00374	-0.07101	1.17668	-0.07101	11.4888	-0.07101	0.07622	-0.07101	0.46519
-0.07978	0.00333	-0.07978	1.07451	-0.07978	12.469	-0.07978	0.05721	-0.07978	0.46506
-0.08636	0.00437	-0.08636	2.25535	-0.08636	25.2883	-0.08636	0.08878	-0.08636	0.53043
-0.09293	0.05164	-0.09293	31.2134	-0.09293	503.293	-0.09293	0.81563	-0.09293	14.9254
-0.1017	0.11499	-0.1017	60.5179	-0.1017	1185.94	-0.1017	1.86327	-0.1017	21.7232
-0.11047	0.1186	-0.11047	54.1487	-0.11047	1077.14	-0.11047	1.92194	-0.11047	19.3127
-0.11704	0.10095	-0.11705	50.5086	-0.11704	1038.91	-0.11704	1.78247	-0.11704	16.9097
-0.12362	0.0971	-0.12362	48.8176	-0.12362	987.247	-0.12362	2.02462	-0.12362	16.5201
-0.13238	0.0948	-0.13239	44.3938	-0.13238	938.264	-0.13238	2.041	-0.13238	16.4354
-0.14115	0.09902	-0.14115	42.2941	-0.14115	899.8	-0.14115	1.57106	-0.14115	14.2348
-0.14772	0.09057	-0.14772	39.2804	-0.14772	938.96	-0.14772	1.44167	-0.14772	13.7775
-0.15429	0.09065	-0.1543	40.776	-0.15429	908.919	-0.15429	1.35311	-0.15429	13.0854
-0.16306	0.09115	-0.16306	40.0598	-0.16306	931.809	-0.16306	1.23512	-0.16306	12.1114
-0.17182	0.08845	-0.17182	40.3883	-0.17182	983.524	-0.17182	1.13281	-0.17182	11.409
-0.17839	0.09961	-0.17839	42.5974	-0.17839	1045.36	-0.17839	1.25412	-0.17839	11.9503
-0.18495	0.09504	-0.18496	42.5184	-0.18495	1073.92	-0.18495	1.14206	-0.18495	12.0211
-0.19371	0.09119	-0.19371	44.8612	-0.19371	1148.22	-0.19371	1.0524	-0.19371	11.8365
-0.20247	0.09243	-0.20247	48.656	-0.20247	1337.24	-0.20247	1.17252	-0.20247	11.2028
-0.20903	0.09516	-0.20904	52.2842	-0.20903	1474.48	-0.20903	1.1417	-0.20903	11.1195
-0.2156	0.0948	-0.2156	59.1061	-0.2156	1595.09	-0.2156	1.03829	-0.2156	12.0574
-0.22435	0.10388	-0.22435	70.431	-0.22435	1906.17	-0.22435	1.07835	-0.22435	12.5491
-0.2331	0.11106	-0.2331	89.3812	-0.2331	2368.56	-0.2331	1.12277	-0.2331	11.8707
-0.23966	0.10991	-0.23966	98.4952	-0.23966	2774.72	-0.23966	1.19756	-0.23966	12.1717
-0.24622	0.10696	-0.24622	130.909	-0.24622	3594.71	-0.24622	1.32968	-0.24622	12.3602
-0.25497	0.10952	-0.25497	188.096	-0.25497	5060.16	-0.25497	1.42828	-0.25497	13.1714
-0.26371	0.11401	-0.26371	267.564	-0.26371	7250.44	-0.26371	1.48504	-0.26371	13.597
-0.27027	0.12567	-0.27027	330.023	-0.27027	9156.69	-0.27027	1.74794	-0.27027	14.1633
-0.27682	0.1168	-0.27683	414.845	-0.27682	11265.5	-0.27682	2.05445	-0.27682	17.147
-0.28556	0.1268	-0.28556	471.356	-0.28556	12477.6	-0.28556	2.21538	-0.28556	20.9539
-0.2943	0.13203	-0.2943	417.809	-0.2943	11451	-0.2943	2.08172	-0.2943	22.2986
-0.30085	0.12475	-0.30085	334.749	-0.30085	9682.89	-0.30085	1.80967	-0.30085	22.2237
-0.3074	0.13486	-0.3074	266.373	-0.3074	7966.4	-0.3074	1.50946	-0.3074	21.7131
-0.31613	0.13577	-0.31613	178.517	-0.31613	5700.62	-0.31613	1.22282	-0.31613	16.8372
-0.32486	0.1385	-0.32486	121.758	-0.32486	4071.5	-0.32486	1.07918	-0.32486	15.0637
-0.3314	0.13669	-0.33141	93.3659	-0.3314	3391.31	-0.3314	1.07793	-0.3314	13.4778
-0.33795	0.14162	-0.33795	76.0155	-0.33795	2740.58	-0.33795	0.87699	-0.33795	12.0162
-0.34667	0.14577	-0.34667	56.5784	-0.34667	2262.68	-0.34667	0.93885	-0.34667	10.4568
-0.35539	0.15119	-0.35539	41.7404	-0.35539	1889.3	-0.35539	0.81521	-0.35539	11.37
-0.36193	0.14459	-0.36193	33.1724	-0.36193	1670.18	-0.36193	0.74241	-0.36193	10.7386
-0.36846	0.14536	-0.36847	28.0204	-0.36846	1535.63	-0.36846	0.69571	-0.36846	10.3036
-0.37718	0.13657	-0.37718	22.7944	-0.37718	1378.01	-0.37718	0.84471	-0.37718	9.70273
-0.38589	0.13517	-0.38589	18.3716	-0.38589	1255.61	-0.38589	0.72418	-0.38589	9.33037
-0.39242	0.13478	-0.39242	16.2001	-0.39242	1135.58	-0.39242	0.68474	-0.39242	9.46401
-0.39895	0.1299	-0.39895	14.3274	-0.39895	1074.47	-0.39895	0.71743	-0.39895	8.6496
-0.40765	0.13399	-0.40765	14.3022	-0.40765	1012.98	-0.40765	0.71409	-0.40765	8.64162
-0.41635	0.12714	-0.41635	12.9999	-0.41635	999.659	-0.41635	0.68986	-0.41635	7.97041
-0.42287	0.1305	-0.42287	11.2714	-0.42287	962.979	-0.42287	0.67247	-0.42287	7.7748
-0.42939	0.11979	-0.4294	11.1573	-0.42939	916.509	-0.42939	0.69673	-0.42939	8.38851
-0.43808	0.12532	-0.43809	9.26842	-0.43808	902.902	-0.43808	0.65858	-0.43808	8.93751
-0.44677	0.11322	-0.44678	7.67247	-0.44677	861.109	-0.44677	0.65427	-0.44677	7.99076
-0.45329	0.11368	-0.45329	6.39997	-0.45329	820.875	-0.45329	0.67714	-0.45329	8.09054
-0.4598	0.11048	-0.4598	6.41021	-0.4598	846.006	-0.4598	0.68533	-0.4598	8.21521
-0.46848	0.11274	-0.46848	5.02438	-0.46848	797.632	-0.46848	0.6049	-0.46848	8.33656
-0.47716	0.10833	-0.47716	4.82413	-0.47716	802.387	-0.47716	0.62261	-0.47716	7.25967
-0.48366	0.10637	-0.48367	4.61659	-0.48366	829.908	-0.48366	0.60261	-0.48366	8.31386
-0.49016	0.10459	-0.49017	3.99484	-0.49016	811.347	-0.49016	0.67236	-0.49016	8.32545
-0.49883	0.10018	-0.49884	3.98907	-0.49883	804.681	-0.49883	0.73344	-0.49883	8.49851
-0.5075	0.10165	-0.5075	3.3645	-0.5075	814.274	-0.5075	0.75744	-0.5075	8.23598
-0.51616	0.09331	-0.51616	3.56268	-0.51616	852.573	-0.51616	0.7521	-0.51616	8.73887
-0.52265	0.09269	-0.52265	2.94453	-0.52265	860.736	-0.52265	0.59645	-0.52265	7.8184
-0.52914	0.09037	-0.52914	3.39053	-0.52914	895.655	-0.52914	0.67439	-0.52914	7.8367
-0.53779	0.09669	-0.5378	3.37348	-0.53779	969.623	-0.53779	0.68412	-0.53779	8.11954
-0.54644	0.09313	-0.54644	3.28091	-0.54644	1051.81	-0.54644	0.67767	-0.54644	8.49355
-0.55292	0.09625	-0.55292	3.11107	-0.55292	1084.55	-0.55292	0.70134	-0.55292	8.93132
-0.5594	0.09046	-0.5594	3.20995	-0.5594	1149.95	-0.5594	0.71916	-0.5594	8.73686
-0.56804	0.084	-0.56804	3.29616	-0.56804	1183.17	-0.56804	0.73665	-0.56804	8.01881
-0.57667	0.08268	-0.57667	3.46719	-0.57667	1245.09	-0.57667	0.74179	-0.57667	8.00315
-0.5853	0.09131	-0.5853	2.78008	-0.5853	1188.15	-0.5853	0.79001	-0.5853	6.98255
-0.59176	0.08638	-0.59177	3.16557	-0.59176	1140.92	-0.59176	0.61808	-0.59176	4.29388
-0.59823	0.08161	-0.59824	3.3818	-0.59823	1092.21	-0.59823	0.73494	-0.59823	2.69051
-0.60685	0.0845	-0.60685	2.53562	-0.60685	1052.01	-0.60685	0.73433	-0.60685	0.98886
-0.61546	0.08683	-0.61546	2.77245	-0.61546	1015.19	-0.61546	0.61557	-0.61546	0.37722
-0.62192	0.07993	-0.62192	2.1356	-0.62192	979.663	-0.62192	0.64823	-0.62192	0.37512
-0.62837	0.07908	-0.62838	2.27335	-0.62837	955.968	-0.62837	0.79246	-0.62837	0.51147
-0.63697	0.08668	-0.63698	2.52555	-0.63697	937.478	-0.63697	0.6612	-0.63697	0.3775
-0.64557	0.0808	-0.64557	2.2004	-0.64557	910.445	-0.64557	0.63128	-0.64557	0.6171
-0.65416	0.08047	-0.65416	2.28236	-0.65416	916.373	-0.65416	0.67254	-0.65416	0.515
-0.6606	0.07805	-0.66061	1.79519	-0.6606	900.252	-0.6606	0.70526	-0.6606	0.51415
-0.66704	0.04549	-0.66704	1.80523	-0.66704	869.374	-0.66704	0.94395	-0.66704	0.39674
-0.67562	0.01999	-0.67562	2.09625	-0.67562	742.844	-0.67562	0.40266	-0.67562	0.3626
-0.68419	0.00493	-0.6842	2.21843	-0.68419	354.742	-0.68419	0.2061	-0.68419	0.4109
-0.69062	0.00257	-0.69063	1.2852	-0.69062	167.768	-0.69062	0.13348	-0.69062	0.37651
-0.69704	0.0028	-0.69705	0.9067	-0.69704	47.9601	-0.69704	0.04994	-0.69704	0.36039
-0.70561	0.00311	-0.70561	0.59657	-0.70561	10.1928	-0.70561	0.0497	-0.70561	0.49738
-0.71416	0.00257	-0.71417	0.67985	-0.71416	8.31121	-0.71416	0.04018	-0.71416	0.39546
-0.72272	0.00301	-0.72272	0.44207	-0.72272	8.31272	-0.72272	0.03651	-0.72272	0.36238
-0.72913	0.0024	-0.72913	0.88839	-0.72913	8.41399	-0.72913	0.02702	-0.72913	0.55813
-0.73553	0.00281	-0.73554	0.65364	-0.73553	6.89102	-0.73553	0.03252	-0.73553	0.53324
-0.74407	0.00261	-0.74408	0.80293	-0.74407	8.40086	-0.74407	0.02324	-0.74407	0.43395
-0.7526	0.00218	-0.75261	0.81369	-0.7526	6.34171	-0.7526	0.04675	-0.7526	0.35011
-0.76113	0.00242	-0.76114	0.83805	-0.76113	7.14849	-0.76113	0.04502	-0.76113	0.30368
-0.76752	0.00255	-0.76753	0.66214	-0.76752	6.98103	-0.76752	0.03006	-0.76752	0.2719
-0.77391	0.00295	-0.77392	0.6345	-0.77391	3.81372	-0.77391	0.04691	-0.77391	0.38569
-0.78243	0.00239	-0.78243	0.33804	-0.78243	7.13326	-0.78243	0.04058	-0.78243	0.3815
-0.79094	0.00247	-0.79094	0.70583	-0.79094	6.68662	-0.79094	0.04615	-0.79094	0.39572
-0.79944	0.00219	-0.79944	0.60503	-0.79944	6.98917	-0.79944	0.03707	-0.79944	0.40411
-0.80581	0.00109	-0.80582	0.78551	-0.80581	6.32136	-0.80581	0.04268	-0.80581	0.55777
-0.81218	0.00284	-0.81219	0.52614	-0.81218	5.68525	-0.81218	0.03885	-0.81218	0.38318
-0.82067	0.00164	-0.82068	0.42147	-0.82067	6.54678	-0.82067	0.04303	-0.82067	0.28016
-0.82915	0.00219	-0.82916	0.52293	-0.82915	7.39684	-0.82915	0.03696	-0.82915	0.2086
-0.83763	0.00273	-0.83763	0.78857	-0.83763	6.16179	-0.83763	0.03717	-0.83763	0.33306
-0.84398	0.00265	-0.84399	0.37144	-0.84398	10.7949	-0.84398	0.04371	-0.84398	0.28211
-0.85033	0.0021	-0.85034	0.58346	-0.85033	6.20267	-0.85033	0.04143	-0.85033	0.37239
-0.85879	0.00175	-0.8588	0.60561	-0.85879	5.29058	-0.85879	0.03307	-0.85879	0.26249
-0.86724	0.00188	-0.86725	0.66522	-0.86724	5.3119	-0.86724	0.03932	-0.86724	0.29908
-0.87569	0.00256	-0.8757	0.82346	-0.87569	6.00938	-0.87569	0.04143	-0.87569	0.35407
-0.88202	0.00243	-0.88203	0.47312	-0.88202	5.98512	-0.88202	0.03158	-0.88202	0.21145
-0.88835	0.00288	-0.88836	0.61189	-0.88835	6.84707	-0.88835	0.0374	-0.88835	0.31912
-0.89678	0.00178	-0.89679	0.66985	-0.89678	7.75803	-0.89678	0.04954	-0.89678	0.23171
-0.90521	0.00132	-0.90522	0.3446	-0.90521	5.1119	-0.90521	0.03541	-0.90521	0.42271
-0.91363	0.00242	-0.91364	0.50363	-0.91363	6.56519	-0.91363	0.03546	-0.91363	0.4061
-0.92204	0.00279	-0.92205	0.79988	-0.92204	5.37525	-0.92204	0.05557	-0.92204	0.26737
-0.92835	0.00223	-0.92836	0.64193	-0.92835	4.76052	-0.92835	0.07569	-0.92835	0.24977
-0.93465	0.00177	-0.93466	0.53266	-0.93465	5.36763	-0.93465	0.04154	-0.93465	0.28497
-0.94305	0.00166	-0.94306	0.37437	-0.94305	8.37487	-0.94305	0.02964	-0.94305	0.31824
-0.95144	0.0018	-0.95145	0.70073	-0.95144	6.09645	-0.95144	0.03826	-0.95144	0.23365
-0.95982	0.00179	-0.95983	0.72874	-0.95982	4.10793	-0.95982	0.03975	-0.95982	0.28614
-0.96796	0.00249	-0.96791	0.49234	-0.96796	7.45334	-0.96796	0.03112	-0.96796	0.13925
-0.97378	0.00336	-0.97365	0.43054	-0.97378	6.12872	-0.97378	0.04007	-0.97378	0.23884
-0.98075	0.00246	-0.98076	0.42868	-0.98075	6.05347	-0.98075	0.03584	-0.98075	0.23286
-0.98911	0.00259	-0.98912	0.56543	-0.98911	3.48579	-0.98911	0.03006	-0.98911	0.28735
-0.99746	0.00181	-0.99747	0.75905	-0.99746	6.75652	-0.99746	0.03825	-0.99746	0.28948
-1.0058	0.00202	-1.00581	0.54373	-1.0058	7.40759	-1.0058	0.04821	-1.0058	0.41358
-1.01391	0.00259	-1.01385	0.60968	-1.01391	7.17662	-1.01391	0.03918	-1.01391	0.24216
--	--	--	--	--	--	--	--
--	--	--	--	--	--	--	--
--	--	--	--	--	--	--	--
--	--	--	--	--	--	--	--
--	--	--	--	--	--	--	--
--	--	--	--	--	--	--	--
--	--	--	--	--	--	--	--
--	--	--	--	--	--	--	--
--	--	--	--	--	--	--	--
--	--	--	--	--	--	--	--
--	--	--	--	--	--	--	--
--	--	--	--	--	--	--	--
--	--	--	--	--	--	--	--
--	--	--	--	--	--	--	--
--	--	--	--	--	--	--	--
--	--	--	--	--	--	--	--
--	--	--	--	--	--	--	--
--	--	--	--	--	--	--	--
--	--	--	--	--	--	--	--
--	--	--	--	--	--	--	--
--	--	--	--	--	--	--	--
--	--	--	--	--	--	--	--
--	--	--	--	--	--	--	--
--	--	--	--	--	--	--	--
--	--	--	--	--	--	--	--
--	--	--	--	--	--	--	--
--	--	--	--	--	--	--	--
--	--	--	--	--	--	--	--
--	--	--	--	--	--	--	--
--	--	--	--	--	--	--	--
--	--	--	--	--	--	--	--
--	--	--	--	--	--	--	--
--	--	--	--	--	--	--	--
--	--	--	--	--	--	--	--
--	--	--	--	--	--	--	--
--	--	--	--	--	--	--	--
--	--	--	--	--	--	--	--
--	--	--	--	--	--	--	--
--	--	--	--	--	--	--	--
--	--	--	--	--	--	--	--
--	--	--	--	--	--	--	--
--	--	--	--	--	--	--	--
--	--	--	--	--	--	--	--
--	--	--	--	--	--	--	--
--	--	--	--	--	--	--	--
--	--	--	--	--	--	--	--
--	--	--	--	--	--	--	--
--	--	--	--	--	--	--	--
--	--	--	--	--	--	--	--
--	--	--	--	--	--	--	--
--	--	--	--	--	--	--	--
--	--	--	--	--	--	--	--
--	--	--	--	--	--	--	--
--	--	--	--	--	--	--	--
--	--	--	--	--	--	--	--
--	--	--	--	--	--	--	--
--	--	--	--	--	--	--	--
--	--	--	--	--	--	--	--
--	--	--	--	--	--	--	--
--	--	--	--	--	--	--	--
--	--	--	--	--	--	--	--
--	--	--	--	--	--	--	--
--	--	--	--	--	--	--	--
--	--	--	--	--	--	--	--
--	--	--	--	--	--	--	--
--	--	--	--	--	--	--	--
--	--	--	--	--	--	--	--
--	--	--	--	--	--	--	--
--	--	--	--	--	--	--	--
--	--	--	--	--	--	--	--
--	--	--	--	--	--	--	--
--	--	--	--	--	--	--	--
--	--	--	--	--	--	--	--
--	--	--	--	--	--	--	--
--	--	--	--	--	--	--	--
--	--	--	--	--	--	--	--
--	--	--	--	--	--	--	--
--	--	--	--	--	--	--	--
--	--	--	--	--	--	--	--
--	--	--	--	--	--	--	--
--	--	--	--	--	--	--	--
--	--	--	--	--	--	--	--
--	--	--	--	--	--	--	--
--	--	--	--	--	--	--	--
--	--	--	--	--	--	--	--
--	--	--	--	--	--	--	--
--	--	--	--	--	--	--	--
--	--	--	--	--	--	--	--
--	--	--	--	--	--	--	--
--	--	--	--	--	--	--	--
--	--	--	--	--	--	--	--
--	--	--	--	--	--	--	--
--	--	--	--	--	--	--	--
--	--	--	--	--	--	--	--
--	--	--	--	--	--	--	--
--	--	--	--	--	--	--	--
--	--	--	--	--	--	--	--
--	--	--	--	--	--	--	--
--	--	--	--	--	--	--	--
--	--	--	--	--	--	--	--
--	--	--	--	--	--	--	--
--	--	--	--	--	--	--	--
--	--	--	--	--	--	--	--
--	--	--	--	--	--	--	--
--	--	--	--	--	--	--	--
--	--	--	--	--	--	--	--
--	--	--	--	--	--	--	--
--	--	--	--	--	--	--	--
--	--	--	--	--	--	--	--
--	--	--	--	--	--	--	--
--	--	--	--	--	--	--	--
--	--	--	--	--	--	--	--
--	--	--	--	--	--	--	--
--	--	--	--	--	--	--	--
--	--	--	--	--	--	--	--
--	--	--	--	--	--	--	--
--	--	--	--	--	--	--	--
--	--	--	--	--	--	--	--
--	--	--	--	--	--	--	--
--	--	--	--	--	--	--	--
--	--	--	--	--	--	--	--
--	--	--	--	--	--	--	--
--	--	--	--	--	--	--	--
--	--	--	--	--	--	--	--
--	--	--	--	--	--	--	--
--	--	--	--	--	--	--	--
--	--	--	--	--	--	--	--
--	--	--	--	--	--	--	--
--	--	--	--	--	--	--	--
--	--	--	--	--	--	--	--
--	--	--	--	--	--	--	--
--	--	--	--	--	--	--	--
--	--	--	--	--	--	--	--
--	--	--	--	--	--	--	--
--	--	--	--	--	--	--	--
--	--	--	--	--	--	--	--
--	--	--	--	--	--	--	--
--	--	--	--	--	--	--	--
--	--	--	--	--	--	--	--
--	--	--	--	--	--	--	--
--	--	--	--	--	--	--	--
--	--	--	--	--	--	--	--
--	--	--	--	--	--	--	--
--	--	--	--	--	--	--	--
--	--	--	--	--	--	--	--
--	--	--	--	--	--	--	--
--	--	--	--	--	--	--	--
--	--	--	--	--	--	--	--
--	--	--	--	--	--	--	--
--	--	--	--	--	--	--	--
--	--	--	--	--	--	--	--
--	--	--	--	--	--	--	--
--	--	--	--	--	--	--	--
--	--	--	--	--	--	--	--
--	--	--	--	--	--	--	--
--	--	--	--	--	--	--	--
--	--	--	--	--	--	--	--
--	--	--	--	--	--	--	--
--	--	--	--	--	--	--	--
--	--	--	--	--	--	--	--
--	--	--	--	--	--	--	--
--	--	--	--	--	--	--	--
--	--	--	--	--	--	--	--
--	--	--	--	--	--	--	--
--	--	--	--	--	--	--	--
--	--	--	--	--	--	--	--
--	--	--	--	--	--	--	--
--	--	--	--	--	--	--	--
--	--	--	--	--	--	--	--
--	--	--	--	--	--	--	--
--	--	--	--	--	--	--	--
--	--	--	--	--	--	--	--
--	--	--	--	--	--	--	--
--	--	--	--	--	--	--	--
--	--	--	--	--	--	--	--
--	--	--	--	--	--	--	--
--	--	--	--	--	--	--	--
--	--	--	--	--	--	--	--
--	--	--	--	--	--	--	--
--	--	--	--	--	--	--	--
--	--	--	--	--	--	--	--
--	--	--	--	--	--	--	--
--	--	--	--	--	--	--	--
--	--	--	--	--	--	--	--
--	--	--	--	--	--	--	--
--	--	--	--	--	--	--	--
--	--	--	--	--	--	--	--
--	--	--	--	--	--	--	--
--	--	--	--	--	--	--	--
--	--	--	--	--	--	--	--
--	--	--	--	--	--	--	--
--	--	--	--	--	--	--	--
--	--	--	--	--	--	--	--
--	--	--	--	--	--	--	--
--	--	--	--	--	--	--	--
--	--	--	--	--	--	--	--
--	--	--	--	--	--	--	--
--	--	--	--	--	--	--	--
--	--	--	--	--	--	--	--
--	--	--	--	--	--	--	--
--	--	--	--	--	--	--	--
--	--	--	--	--	--	--	--
--	--	--	--	--	--	--	--
--	--	--	--	--	--	--	--
--	--	--	--	--	--	--	--
--	--	--	--	--	--	--	--
--	--	--	--	--	--	--	--
--	--	--	--	--	--	--	--
--	--	--	--	--	--	--	--
--	--	--	--	--	--	--	--
--	--	--	--	--	--	--	--
--	--	--	--	--	--	--	--
--	--	--	--	--	--	--	--
--	--	--	--	--	--	--	--
--	--	--	--	--	--	--	--
--	--	--	--	--	--	--	--
--	--	--	--	--	--	--	--
--	--	--	--	--	--	--	--
--	--	--	--	--	--	--	--
--	--	--	--	--	--	--	--
--	--	--	--	--	--	--	--
--	--	--	--	--	--	--	--
--	--	--	--	--	--	--	--
--	--	--	--	--	--	--	--
--	--	--	--	--	--	--	--
--	--	--	--	--	--	--	--
--	--	--	--	--	--	--	--
--	--	--	--	--	--	--	--
--	--	--	--	--	--	--	--
--	--	--	--	--	--	--	--
--	--	--	--	--	--	--	--
--	--	--	--	--	--	--	--
--	--	--	--	--	--	--	--
--	--	--	--	--	--	--	--
--	--	--	--	--	--	--	--
--	--	--	--	--	--	--	--
--	--	--	--	--	--	--	--
--	--	--	--	--	--	--	--
--	--	--	--	--	--	--	--
--	--	--	--	--	--	--	--
--	--	--	--	--	--	--	--
--	--	--	--	--	--	--	--
--	--	--	--	--	--	--	--
--	--	--	--	--	--	--	--
--	--	--	--	--	--	--	--
--	--	--	--	--	--	--	--
--	--	--	--	--	--	--	--
--	--	--	--	--	--	--	--
--	--	--	--	--	--	--	--
--	--	--	--	--	--	--	--
--	--	--	--	--	--	--	--
--	--	--	--	--	--	--	--
--	--	--	--	--	--	--	--
--	--	--	--	--	--	--	--
--	--	--	--	--	--	--	--
--	--	--	--	--	--	--	--
--	--	--	--	--	--	--	--
--	--	--	--	--	--	--	--
--	--	--	--	--	--	--	--
--	--	--	--	--	--	--	--
--	--	--	--	--	--	--	--
--	--	--	--	--	--	--	--
--	--	--	--	--	--	--	--
--	--	--	--	--	--	--	--
--	--	--	--	--	--	--	--
--	--	--	--	--	--	--	--
--	--	--	--	--	--	--	--
--	--	--	--	--	--	--	--
--	--	--	--	--	--	--	--
--	--	--	--	--	--	--	--
--	--	--	--	--	--	--	--
--	--	--	--	--	--	--	--
--	--	--	--	--	--	--	--
--	--	--	--	--	--	--	--
--	--	--	--	--	--	--	--
--	--	--	--	--	--	--	--
--	--	--	--	--	--	--	--
--	--	--	--	--	--	--	--
--	--	--	--	--	--	--	--
--	--	--	--	--	--	--	--
--	--	--	--	--	--	--	--
--	--	--	--	--	--	--	--
--	--	--	--	--	--	--	--
--	--	--	--	--	--	--	--
--	--	--	--	--	--	--	--
--	--	--	--	--	--	--	--
--	--	--	--	--	--	--	--
--	--	--	--			--	--
--	--	--	--			--	--
--	--	--	--			--	--
--	--	--	--			--	--
--	--	--	--			--	--
--	--	--	--			--	--
--	--	--	--			--	--
--	--	--	--			--	--
--	--	--	--			--	--
--	--	--	--			--	--
--	--	--	--
--	--	--	--
--	--	--	--
--	--	--	--
--	--	--	--
--	--	--	--
--	--	--	--
--	--	--	--
--	--	--	--
--	--	--	--
--	--	--	--
--	--	--	--
--	--	--	--
--	--	--	--
--	--	--	--
--	--	--	--
--	--	--	--
--	--	--	--
--	--	--	--
--	--	--	--
		--	--
		--	--
		--	--
		--	--
		--	--
		--	--
		--	--
		--	--
		--	--
		--	--
		--	--
		--	--
		--	--
		--	--
		--	--
		--	--
		--	--
		--	--
		--	--
		--	--
		--	--
		--	--
		--	--
		--	--
		--	--
		--	--
		--	--
		--	--
		--	--
		--	--
		--	--
		--	--
		--	--
		--	--
		--	--
		--	--
		--	--
		--	--
		--	--
		--	--
		--	--
		--	--
		--	--
		--	--
		--	--
		--	--
		--	--
		--	--
		--	--
		--	--
		--	--
		--	--
		--	--
		--	--
		--	--
		--	--
		--	--
		--	--
		--	--
		--	--
		--	--
		--	--
		--	--
		--	--
		--	--
		--	--
		--	--
		--	--
		--	--
		--	--
		--	--
		--	--
		--	--
		--	--
		--	--
		--	--
		--	--
		--	--
		--	--
		--	--
		--	--
		--	--
		--	--
		--	--
		--	--
		--	--
		--	--
		--	--
		--	--
		--	--
		--	--
		--	--
		--	--
		--	--
		--	--
		--	--
		--	--
		--	--
		--	--
		--	--
		--	--
		--	--
		--	--
		--	--
		--	--
		--	--
		--	--
		--	--
		--	--
		--	--
		--	--
		--	--
		--	--
		--	--
		--	--
		--	--
		--	--
		--	--
		--	--
		--	--
		--	--
		--	--

## Sheet: Fig. 3e
Q vector (Å-1)	Intensity	Q vector (Å-1)	Intensity	Q vector (Å-1)	Intensity	Q vector (Å-1)	Intensity	Q vector (Å-1)	Intensity
	Cin-Cell		gDPP-g2T		gDPP-g2T:Cin-Cell		Homo-gDPP		Homo-gDPP:Cin-Cell
-0.09872	0.34884	-0.09872	77.1386	-0.09872	932.422	-0.09872	4.40002	-0.09872	30.2184
-0.08995	0.30094	-0.08995	69.5479	-0.08995	980.738	-0.08995	4.41109	-0.08995	23.4061
-0.08337	0.44807	-0.08337	97.3052	-0.08337	1109.35	-0.08337	4.73611	-0.08337	34.7348
-0.0768	0.42727	-0.0768	92.742	-0.0768	959.397	-0.0768	3.51812	-0.0768	36.9385
-0.06803	0.29975	-0.06803	63.6356	-0.06803	1218.59	-0.06803	4.10634	-0.06803	23.3524
-0.06145	0.31652	-0.06145	57.7468	-0.06145	1054.69	-0.06145	4.39958	-0.06145	19.6318
-0.05487	0.30357	-0.05487	57.9836	-0.05487	1104.34	-0.05487	2.49933	-0.05487	24.6386
-0.0461	0.54025	-0.0461	91.069	-0.0461	965.177	-0.0461	4.00734	-0.0461	28.5441
-0.03952	0.18835	-0.03952	61.3318	-0.03952	1005.3	-0.03952	2.94352	-0.03952	26.9478
-0.03294	0.315	-0.03294	71.1894	-0.03294	902.249	-0.03294	2.19683	-0.03294	30.6857
-0.02636	0.3158	-0.02636	77.2656	-0.02636	813.246	-0.02636	5.58422	-0.02636	31.9654
-0.01978	0.23936	-0.01978	93.1619	-0.01978	1273.85	-0.01978	3.25761	-0.01978	32.2355
-0.01101	0.35128	-0.01101	79.6371	-0.01101	1226.09	-0.01101	2.95504	-0.01101	28.3783
-0.00443	0.25212	-0.00443	88.509	-0.00443	1193.84	-0.00443	2.357	-0.00443	17.2555
0.00215	0.39608	0.00215	84.6872	0.00215	1025.78	0.00215	2.91714	0.00215	26.8897
0.01092	0.36706	0.01092	77.5599	0.01092	1109.55	0.01092	5.01439	0.01092	32.2946
0.0175	0.28467	0.0175	107.742	0.0175	573.927	0.0175	4.99033	0.0175	31.8408
0.02408	0.40052	0.02408	95.6194	0.02408	1036.21	0.02408	5.02852	0.02408	28.7156
0.03285	0.25377	0.03285	71.1615	0.03285	1482.89	0.03285	3.80103	0.03285	28.3102
0.03943	0.47775	0.03943	58.4492	0.03943	1351.12	0.03943	3.25409	0.03943	27.4686
0.04601	0.37787	0.04601	75.6918	0.04601	1104.19	0.04601	3.52325	0.04601	27.0059
0.05259	0.35101	0.05259	97.2591	0.05259	1204.11	0.05259	5.91833	0.05259	32.2539
0.05917	0.39626	0.05917	91.0872	0.05917	1080.86	0.05917	4.41862	0.05917	27.2239
0.06794	0.55083	0.06794	94.3491	0.06794	1096.34	0.06794	5.12224	0.06794	23.2518
0.07452	0.53632	0.07452	81.162	0.07452	909.661	0.07452	6.73762	0.07452	32.0455
0.0811	0.39682	0.0811	125.936	0.0811	1201.06	0.0811	5.15135	0.0811	34.7263
0.08987	0.39266	0.08987	253.854	0.08987	1856.61	0.08987	4.81175	0.08987	30.7004
0.09644	0.82319	0.09644	243.947	0.09644	3311.5	0.09644	14.9973	0.09644	44.3534
0.10302	1.08895	0.10302	161.901	0.10302	2265.74	0.10302	12.2712	0.10302	31.9069
0.1096	0.98482	0.1096	201.333	0.1096	2114.29	0.1096	7.64762	0.1096	27.1785
0.11617	0.87459	0.11617	140.917	0.11617	1560.77	0.11617	7.65872	0.11617	30.8146
0.12494	0.78973	0.12494	108.162	0.12494	1436.94	0.12494	4.99119	0.12494	39.529
0.13151	0.4158	0.13151	124.666	0.13151	1740.61	0.13151	7.11777	0.13151	59.6819
0.13809	0.6999	0.13809	120.329	0.13809	1518.23	0.13809	5.77409	0.13809	38.4683
0.14685	0.63524	0.14685	180.327	0.14685	1490.99	0.14685	6.48484	0.14685	38.3254
0.15342	0.22247	0.15342	2201.37	0.15342	1684.53	0.15342	5.90172	0.15342	44.5288
0.16	0.50813	0.16	50076.1	0.16	1993.62	0.16	4.71483	0.16	43.1855
0.16876	0.60226	0.16876	169784	0.16876	127205	0.16876	227.013	0.16876	41.9888
0.17533	0.95642	0.17533	164196	0.17533	872157	0.17533	2960.66	0.17533	51.6642
0.1819	24.8874	0.1819	130583	0.1819	1759810	0.1819	15914.7	0.1819	39.6163
0.18847	156.222	0.18847	103830	0.18847	1724430	0.18847	26175.6	0.18847	37.5847
0.19504	311.473	0.19504	83914.9	0.19504	1443800	0.19504	23338.7	0.19504	33.7253
0.20379	296.648	0.20379	62361.9	0.20379	1129100	0.20379	17689.8	0.20379	38.2641
0.21036	249.863	0.21036	52798.1	0.21036	962465	0.21036	14380.1	0.21036	49.8523
0.21692	214.367	0.21692	45044.2	0.21692	830858	0.21692	11643.5	0.21692	31.0796
0.22568	170.963	0.22568	41582.1	0.22568	703684	0.22568	8669.85	0.22568	48.5177
0.23224	146.75	0.23224	41581.7	0.23224	641894	0.23224	6891.57	0.23224	39.6577
0.2388	126.851	0.2388	46849.4	0.2388	610896	0.2388	5600.71	0.2388	192.138
0.24755	105.527	0.24755	59156.8	0.24755	624046	0.24755	4229.18	0.24755	2584.23
0.25411	89.1905	0.25411	72434.1	0.25411	650008	0.25411	3541.82	0.25411	6638.32
0.26067	79.3143	0.26067	89232.2	0.26067	720719	0.26067	3304.14	0.26067	8833.08
0.26723	69.4305	0.26723	112855	0.26723	812275	0.26723	3393.99	0.26723	9392.19
0.27378	67.4296	0.27378	141920	0.27378	974647	0.27378	4135.8	0.27378	11187.8
0.28252	59.4853	0.28252	183955	0.28252	1218710	0.28252	6089.58	0.28252	14755.2
0.28908	54.3762	0.28908	216553	0.28908	1448760	0.28908	8432.21	0.28908	20033.6
0.29563	51.5515	0.29563	246487	0.29563	1647560	0.29563	11096.6	0.29563	27617.8
0.30437	51.6613	0.30437	266788	0.30437	1828960	0.30437	14560.6	0.30437	40903
0.31092	51.4813	0.31092	269133	0.31092	1945640	0.31092	15974.6	0.31092	50819.8
0.31747	48.1166	0.31747	248140	0.31747	1860680	0.31747	14860.5	0.31747	55919.6
0.32619	46.7161	0.32619	214727	0.32619	1735150	0.32619	12580.9	0.32619	55673.6
0.33274	48.0845	0.33274	186308	0.33274	1599090	0.33274	10632.7	0.33274	51512.6
0.33928	47.9784	0.33928	157970	0.33928	1424590	0.33928	8710.05	0.33928	44969.4
0.34801	46.5378	0.34801	118322	0.34801	1160210	0.34801	6483.74	0.34801	34111
0.35455	46.9446	0.35455	97050.3	0.35455	994325	0.35455	5246.38	0.35455	27750.8
0.36109	47.2855	0.36109	79691.8	0.36109	855619	0.36109	4390.4	0.36109	23090.5
0.36763	46.2131	0.36763	66121.4	0.36763	736419	0.36763	3615.96	0.36763	19113.5
0.37416	47.0164	0.37416	55420.4	0.37416	647875	0.37416	3002.2	0.37416	15716.2
0.38287	46.006	0.38287	45096.6	0.38287	533664	0.38287	2421.91	0.38287	12449.5
0.38941	45.0902	0.38941	39231.6	0.38941	473566	0.38941	2039.51	0.38941	10599.3
0.39594	44.3225	0.39594	34072.1	0.39594	415643	0.39594	1781.37	0.39594	9066.31
0.40464	42.5191	0.40464	28656.4	0.40464	352330	0.40464	1462.69	0.40464	7340.26
0.41117	42.7208	0.41117	25736.5	0.41117	316343	0.41117	1284.02	0.41117	6210.81
0.4177	42.7508	0.4177	23842.1	0.4177	285215	0.4177	1149.82	0.4177	5441.23
0.42639	38.9764	0.42639	21270	0.42639	255780	0.42639	962.26	0.42639	4793.71
0.43292	36.5956	0.43292	19862	0.43292	232128	0.43292	852.97	0.43292	4243.24
0.43944	38.4093	0.43944	18464	0.43944	214759	0.43944	783.842	0.43944	3778.88
0.44813	34.8344	0.44813	16634.7	0.44813	194866	0.44813	707.756	0.44813	3380.56
0.45464	33.6867	0.45464	15972	0.45464	189538	0.45464	639.318	0.45464	3006.46
0.46115	32.5256	0.46115	15068.8	0.46115	179807	0.46115	564.09	0.46115	2838.69
0.46984	30.3631	0.46984	14246.3	0.46984	162607	0.46984	505.555	0.46984	2499.57
0.47634	28.252	0.47634	14069.2	0.47634	155496	0.47634	515.275	0.47634	2351.6
0.48285	28.178	0.48285	13244	0.48285	147252	0.48285	456.457	0.48285	2177.33
0.48936	27.3743	0.48936	13044.9	0.48936	142201	0.48936	464.52	0.48936	2085.54
0.49586	26.1988	0.49586	12563.7	0.49586	140567	0.49586	403.496	0.49586	1889.81
0.50453	24.2808	0.50453	12224.3	0.50453	134778	0.50453	379.64	0.50453	1853.97
0.51103	23.8374	0.51103	12530	0.51103	131027	0.51103	376.389	0.51103	1790.12
0.51752	22.3597	0.51752	12159.1	0.51752	129323	0.51752	358.71	0.51752	1708.2
0.52618	21.7704	0.52618	12296	0.52618	130234	0.52618	366.38	0.52618	1645.76
0.53267	19.2424	0.53267	12570	0.53267	129314	0.53267	369.47	0.53267	1532.89
0.53916	20.1261	0.53916	12659.5	0.53916	129328	0.53916	389.969	0.53916	1678.03
0.54781	18.4057	0.54781	13285.5	0.54781	131711	0.54781	428.256	0.54781	1814.59
0.55429	16.6697	0.55429	14001.4	0.55429	137807	0.55429	454.209	0.55429	1853.12
0.56077	17.6777	0.56077	14316	0.56077	137041	0.56077	484.252	0.56077	1814.19
0.56941	15.8391	0.56941	15406.8	0.56941	145436	0.56941	566.623	0.56941	2002.37
0.57589	14.7404	0.57589	16422.4	0.57589	148610	0.57589	655.91	0.57589	2147.27
0.58236	15.1942	0.58236	16249.5	0.58236	151872	0.58236	693.994	0.58236	2386.23
0.59099	14.7868	0.59099	16978.7	0.59099	158427	0.59099	761.394	0.59099	2800.26
0.59745	13.9352	0.59745	17411.1	0.59745	157623	0.59745	801.778	0.59745	3028.02
0.60392	13.3171	0.60392	16436.4	0.60392	162891	0.60392	811.543	0.60392	3207.39
0.61254	12.6257	0.61254	15553.3	0.61254	153182	0.61254	767.41	0.61254	3775.41
0.619	12.2452	0.619	14717.2	0.619	143295	0.619	688.191	0.619	3872.52
0.62545	12.3404	0.62545	13834.3	0.62545	141430	0.62545	639.75	0.62545	3858.47
0.63406	11.5001	0.63406	12467.9	0.63406	127463	0.63406	548.551	0.63406	3517.67
0.64051	11.2838	0.64051	11564.8	0.64051	125410	0.64051	490.637	0.64051	3343.55
0.64696	11.6606	0.64696	10889.4	0.64696	115510	0.64696	419.212	0.64696	3081.46
0.65555	11.5221	0.65555	10100.8	0.65555	112301	0.65555	380.118	0.65555	2679.27
0.66199	10.2542	0.66199	9156.36	0.66199	106822	0.66199	313.276	0.66199	2341.25
0.66843	11.4691	0.66843	8737.82	0.66843	98745.7	0.66843	314.137	0.66843	2281.62
0.67701	10.3164	0.67701	8116.83	0.67701	93541.5	0.67701	264.328	0.67701	1948.28
0.68345	10.743	0.68345	7830.79	0.68345	91039.2	0.68345	250.597	0.68345	1800.11
0.68988	10.4597	0.68988	7353.42	0.68988	88036	0.68988	227.88	0.68988	1680.25
0.69845	10.3119	0.69845	7181.66	0.69845	84961.2	0.69845	218.496	0.69845	1520.49
0.70487	11.1055	0.70487	6709.05	0.70487	85701	0.70487	195.589	0.70487	1351.7
0.71129	9.96208	0.71129	6783.31	0.71129	81987.4	0.71129	181.804	0.71129	1373.93
0.71985	9.05042	0.71985	6648.93	0.71985	78944	0.71985	179.117	0.71985	1209.87
0.72626	9.6084	0.72626	6517.53	0.72626	78414.7	0.72626	164.13	0.72626	1271.34
0.73267	9.58795	0.73267	6620.22	0.73267	76110.1	0.73267	162.93	0.73267	1151.61
0.74121	9.24548	0.74121	6179.66	0.74121	77337.2	0.74121	160.026	0.74121	1093.26
0.74762	9.51151	0.74762	6222.35	0.74762	76102.2	0.74762	147.659	0.74762	1134.14
0.75402	9.2838	0.75402	6412.23	0.75402	74588.4	0.75402	157.568	0.75402	1046.48
0.76255	8.99935	0.76255	6012.67	0.76255	74877.9	0.76255	149.793	0.76255	1029.1
0.76894	9.46346	0.76894	5954.05	0.76894	73010.6	0.76894	146.817	0.76894	965.022
0.77533	9.48062	0.77533	6235.51	0.77533	73424.8	0.77533	154.871	0.77533	969.569
0.78385	8.82405	0.78385	6241.14	0.78385	75362.6	0.78385	150.858	0.78385	970.957
0.79023	9.92227	0.79023	6556.57	0.79023	77774.5	0.79023	154.575	0.79023	904.537
0.79661	9.35626	0.79661	6237.64	0.79661	74369.5	0.79661	152.871	0.79661	961.221
0.80511	8.148	0.80511	6462.14	0.80511	77055.7	0.80511	158.012	0.80511	963.452
0.81361	9.80509	0.81361	6650.83	0.81361	78702.4	0.81361	172.341	0.81361	916.535
0.81998	9.1409	0.81998	7053.64	0.81998	79359.7	0.81998	173.428	0.81998	1043.17
0.82634	9.66286	0.82634	6860.1	0.82634	79879.6	0.82634	183.822	0.82634	978.642
0.83482	10.5492	0.83482	7306.01	0.83482	82095.9	0.83482	200.702	0.83482	1090.78
0.84118	9.95347	0.84118	7465.81	0.84118	83556.8	0.84118	212.283	0.84118	1045.92
0.84754	10.4399	0.84754	7596.24	0.84754	85679.5	0.84754	222.735	0.84754	1046.66
0.856	10.1781	0.856	7618.77	0.856	87865.1	0.856	219.641	0.856	1071.12
0.86235	9.87132	0.86235	8142.21	0.86235	90380.4	0.86235	242.808	0.86235	1093.12
0.86869	10.0429	0.86869	8130.19	0.86869	91803.1	0.86869	243.479	0.86869	1138.6
0.87714	11.04	0.87714	8361.37	0.87714	96625.3	0.87714	257.672	0.87714	1251.6
0.88347	8.89404	0.88347	8401.67	0.88347	97294	0.88347	275.108	0.88347	1235.29
0.8898	10.6056	0.8898	8609.13	0.8898	95624.6	0.8898	255.323	0.8898	1334.79
0.89824	10.8026	0.89824	8292.02	0.89824	94608.5	0.89824	237.549	0.89824	1461.77
0.90667	11.3095	0.90667	8166.22	0.90667	96794.7	0.90667	225.793	0.90667	1448
0.91298	10.9479	0.91298	8009.57	0.91298	95921.3	0.91298	204.296	0.91298	1412.77
0.9193	11.202	0.9193	7941.21	0.9193	93535.1	0.9193	195.205	0.9193	1361.23
0.92771	10.8222	0.92771	7636.1	0.92771	91451.6	0.92771	189.589	0.92771	1387.47
0.93402	12.403	0.93402	7791.81	0.93402	93705.1	0.93402	173.238	0.93402	1410.57
0.94032	10.799	0.94032	7301.89	0.94032	87239.8	0.94032	156.892	0.94032	1330.2
0.94871	11.0936	0.94871	7132.2	0.94871	87929.6	0.94871	152.513	0.94871	1273.19
0.95501	11.3388	0.95501	6903.94	0.95501	89571.2	0.95501	147.014	0.95501	1144.26
0.96129	11.9628	0.96129	7005.84	0.96129	86650.1	0.96129	130.381	0.96129	1186.4
0.96967	11.4083	0.96967	6955.89	0.96967	83504.1	0.96967	125.917	0.96967	1130.47
0.97805	12.6598	0.97805	6696.33	0.97805	83704.5	0.97805	119.948	0.97805	1019.02
0.98432	12.989	0.98432	6714.29	0.98432	81897.4	0.98432	124.701	0.98432	972.022
0.99059	11.6171	0.99059	6493.55	0.99059	83377.5	0.99059	114.432	0.99059	925.998
0.99895	11.7564	0.99895	6351.18	0.99895	82747.6	0.99895	111.031	0.99895	922.758
1.00521	11.4182	1.00521	6242.83	1.00521	81208.1	1.00521	106.841	1.00521	989.732
1.01146	12.262	1.01146	6617.14	1.01146	81969.9	1.01146	109.476	1.01146	922.676
1.0198	12.8033	1.0198	6660.64	1.0198	82794.7	1.0198	97.2685	1.0198	872.297
1.02813	11.8753	1.02813	6620.98	1.02813	81180.1	1.02813	109.365	1.02813	877.331
1.03437	13.3248	1.03437	6436.48	1.03437	85778.8	1.03437	101.156	1.03437	963.278
1.04061	12.7918	1.04061	6781.82	1.04061	83907.4	1.04061	103.177	1.04061	936.457
1.04893	13.3292	1.04893	6626.19	1.04893	84275.3	1.04893	105.761	1.04893	997.542
1.05723	13.0768	1.05723	6466.69	1.05723	86304.8	1.05723	104.622	1.05723	906.511
1.06345	13.8832	1.06345	6669.85	1.06345	86291.6	1.06345	97.465	1.06345	972.221
1.06967	13.0436	1.06967	6868.58	1.06967	87336.5	1.06967	93.5299	1.06967	935.425
1.07796	13.5422	1.07796	6949.88	1.07796	87246.3	1.07796	107.281	1.07796	948.681
1.08417	13.9856	1.08417	7139.13	1.08417	86791	1.08417	109.207	1.08417	960.445
1.09037	13.8564	1.09037	6919.38	1.09037	89207.7	1.09037	105.829	1.09037	889.833
1.09864	14.239	1.09864	7084.33	1.09864	93530.4	1.09864	100.511	1.09864	951.631
1.1069	14.7005	1.1069	7095.47	1.1069	91951.3	1.1069	117.836	1.1069	909.172
1.11309	13.8765	1.11309	7075.58	1.11309	90699.9	1.11309	117.246	1.11309	867.993
1.11928	13.6903	1.11928	7461.52	1.11928	94350.6	1.11928	114.928	1.11928	927.485
1.12752	14.4621	1.12752	7526.07	1.12752	93879.1	1.12752	109.928	1.12752	870.834
1.13575	14.2342	1.13575	7376.16	1.13575	98370.1	1.13575	124.361	1.13575	912.34
1.14192	14.2424	1.14192	7500.2	1.14192	97707.4	1.14192	108.352	1.14192	828.554
1.14808	15.0601	1.14808	7864.68	1.14808	98821.2	1.14808	122.771	1.14808	914.497
1.1563	15.1179	1.1563	7882.27	1.1563	100261	1.1563	111.986	1.1563	991.332
1.1645	15.2484	1.1645	8071.14	1.1645	103668	1.1645	117.213	1.1645	922.786
1.17065	15.2685	1.17065	8160.65	1.17065	100504	1.17065	118.216	1.17065	885.673
1.1768	14.5894	1.1768	8323.91	1.1768	107479	1.1768	113.97	1.1768	936.886
1.18498	16.4854	1.18498	8401.19	1.18498	108031	1.18498	119.83	1.18498	1002.35
1.19316	15.9547	1.19316	8319.82	1.19316	107626	1.19316	109.541	1.19316	927.471
1.19928	16.1208	1.19928	8538.81	1.19928	107316	1.19928	116.148	1.19928	1018.52
1.20541	16.4046	1.20541	8535.14	1.20541	107089	1.20541	101.394	1.20541	981.393
1.21356	16.7795	1.21356	8583.42	1.21356	113070	1.21356	107.508	1.21356	963.119
1.22171	15.5408	1.22171	8718.23	1.22171	107914	1.22171	96.5818	1.22171	954.011
1.22782	14.9708	1.22782	8685.79	1.22782	107434	1.22782	91.4629	1.22782	943.321
1.23392	16.8913	1.23392	9074.55	1.23392	116106	1.23392	101.079	1.23392	917.623
1.24205	17.0366	1.24205	9307.97	1.24205	119733	1.24205	94.5669	1.24205	923.86
1.25017	16.7974	1.25017	9328.13	1.25017	119269	1.25017	90.9036	1.25017	877.154
1.25625	17.6375	1.25625	9524.12	1.25625	121840	1.25625	106.02	1.25625	855.407
1.26233	16.6648	1.26233	9347.73	1.26233	123576	1.26233	101.883	1.26233	933.339
1.27043	17.3951	1.27043	9663.79	1.27043	125909	1.27043	94.5933	1.27043	853.586
1.27851	16.4805	1.27851	9679.96	1.27851	123665	1.27851	89.6967	1.27851	912.359
1.28458	18.5792	1.28458	10042.6	1.28458	124527	1.28458	100.533	1.28458	845.183
1.29063	17.3353	1.29063	10305.4	1.29063	130193	1.29063	100.851	1.29063	892.923
1.2987	17.4329	1.2987	10431.2	1.2987	128157	1.2987	85.6107	1.2987	830.195
1.30676	17.5665	1.30676	10621.9	1.30676	133392	1.30676	96.8374	1.30676	813.409
1.31481	18.7959	1.31481	10639	1.31481	136672	1.31481	91.2531	1.31481	873.518
1.32084	18.7349	1.32084	10552.4	1.32084	137538	1.32084	90.5599	1.32084	833.386
1.32687	18.1553	1.32687	11169.7	1.32687	141628	1.32687	92.9463	1.32687	832.062
1.3349	18.7168	1.3349	11138	1.3349	145565	1.3349	93.9117	1.3349	873.303
1.34291	18.5709	1.34291	11785.3	1.34291	146164	1.34291	95.0239	1.34291	884.66
1.35092	18.2988	1.35092	12030.3	1.35092	143599	1.35092	86.4948	1.35092	879.829
1.35693	18.9055	1.35693	11960.8	1.35693	149052	1.35693	75.0644	1.35693	923.864
1.36292	18.4621	1.36292	11952.8	1.36292	153684	1.36292	84.3078	1.36292	885.627
1.37091	18.2851	1.37091	12500.8	1.37091	155286	1.37091	87.1841	1.37091	865.663
1.37889	19.2143	1.37889	12750.7	1.37889	158392	1.37889	88.0463	1.37889	879.833
1.38487	18.0346	1.38487	12694.1	1.38487	162262	1.38487	84.9995	1.38487	921.32
1.39084	19.1426	1.39084	13324.3	1.39084	162432	1.39084	84.5822	1.39084	885.835
1.3988	18.054	1.3988	13158.7	1.3988	165097	1.3988	83.849	1.3988	858.519
1.40674	17.8159	1.40674	13562.8	1.40674	167884	1.40674	87.7122	1.40674	876.505
1.41468	17.2881	1.41468	13852.7	1.41468	170496	1.41468	90.5025	1.41468	923.68
1.42261	19.0883	1.42261	14097.5	1.42261	172237	1.42261	83.9618	1.42261	865.479
1.42855	18.6181	1.42855	14333.5	1.42855	180132	1.42855	93.1645	1.42855	916.278
1.43448	18.2424	1.43448	14700.8	1.43448	180301	1.43448	84.038	1.43448	910.308
1.44239	18.1035	1.44239	15029.8	1.44239	179563	1.44239	93.9361	1.44239	850.284
1.45028	18.155	1.45028	15211.7	1.45028	184016	1.45028	86.0256	1.45028	894.674
1.45817	18.0597	1.45817	15497.1	1.45817	187363	1.45817	92.6813	1.45817	914.392
1.46408	16.8985	1.46408	15837.7	1.46408	186346	1.46408	93.5947	1.46408	844.475
1.46998	17.1186	1.46998	15902.6	1.46998	192299	1.46998	93.106	1.46998	885.202
1.47784	17.5244	1.47784	16312.2	1.47784	196439	1.47784	85.2299	1.47784	940.067
1.48569	17.2813	1.48569	16596.2	1.48569	195787	1.48569	92.3829	1.48569	935.215
1.49353	16.401	1.49353	17107.7	1.49353	198616	1.49353	87.8198	1.49353	852.66
1.50137	17.6069	1.50137	17060.7	1.50137	200600	1.50137	86.0104	1.50137	872.175
1.50724	17.1063	1.50724	17366.4	1.50724	206081	1.50724	84.2283	1.50724	836.171
1.5131	17.2408	1.5131	17871.4	1.5131	203532	1.5131	87.0609	1.5131	866.993
1.52091	15.5008	1.52091	18716.2	1.52091	211164	1.52091	86.9205	1.52091	876.636
1.52871	15.4055	1.52871	18672	1.52871	216058	1.52871	82.3661	1.52871	1007.59
1.5365	16.443	1.5365	19134.8	1.5365	221456	1.5365	86.8478	1.5365	919.399
1.54428	13.9905	1.54428	19566.3	1.54428	223882	1.54428	80.8679	1.54428	936.557
1.5501	15.3727	1.5501	19905.2	1.5501	224488	1.5501	86.2754	1.5501	910.035
1.55593	15.1701	1.55593	20299.1	1.55593	229973	1.55593	84.7975	1.55593	948.855
1.56368	15.5622	1.56368	20970.2	1.56368	230676	1.56368	85.0257	1.56368	935.068
1.57143	14.9206	1.57143	21083	1.57143	237930	1.57143	83.5058	1.57143	943.504
1.57916	14.1172	1.57916	22168.6	1.57916	246665	1.57916	91.8556	1.57916	1084.96
1.58688	14.6861	1.58688	22224.1	1.58688	255056	1.58688	82.4826	1.58688	1043.7
1.59267	13.4552	1.59267	23446.4	1.59267	249466	1.59267	89.4151	1.59267	1009.61
1.59845	12.8377	1.59845	24657.1	1.59845	265352	1.59845	86.9162	1.59845	1144.14
1.60615	12.391	1.60615	25124.9	1.60615	270356	1.60615	90.0055	1.60615	1176.13
1.61384	12.6498	1.61384	26903.2	1.61384	280483	1.61384	82.5823	1.61384	1154.3
1.62152	12.8269	1.62152	28103.8	1.62152	295881	1.62152	84.148	1.62152	1242.86
1.62919	12.0002	1.62919	29265.2	1.62919	311466	1.62919	91.0021	1.62919	1192.62
1.63685	11.2095	1.63685	31422.1	1.63685	327045	1.63685	90.432	1.63685	1151.04
1.6445	11.2977	1.6445	33108.6	1.6445	351235	1.6445	93.0939	1.6445	1152.96
1.65023	11.3647	1.65023	34430.1	1.65023	359370	1.65023	92.1294	1.65023	1058
1.65595	11.0654	1.65595	36550	1.65595	381275	1.65595	89.4288	1.65595	1006.19
1.66357	11.654	1.66357	39190.1	1.66357	403823	1.66357	93.8869	1.66357	926.407
1.67119	10.7508	1.67119	42353.8	1.67119	436689	1.67119	96.8508	1.67119	945.007
1.67879	10.8479	1.67879	47380.7	1.67879	484323	1.67879	96.1903	1.67879	894.031
1.68638	10.4876	1.68638	51128.4	1.68638	526140	1.68638	99.0991	1.68638	950.951
1.69396	10.7026	1.69396	54967	1.69396	563175	1.69396	108.36	1.69396	893.436
1.70153	10.6023	1.70153	58738.5	1.70153	598387	1.70153	100.208	1.70153	868.582
1.70909	11.2819	1.70909	65592.3	1.70909	654812	1.70909	105.969	1.70909	845.362
1.71475	10.4094	1.71475	68794.6	1.71475	681042	1.71475	110.507	1.71475	875.378
1.72041	11.0255	1.72041	73732.7	1.72041	728050	1.72041	113.385	1.72041	892.278
1.72794	9.90174	1.72794	79726.1	1.72794	780288	1.72794	112.723	1.72794	941.183
1.73547	10.6364	1.73547	85118.8	1.73547	810089	1.73547	113.776	1.73547	983.771
1.74298	9.79084	1.74298	87550.7	1.74298	821545	1.74298	121.224	1.74298	934.421
1.75048	9.71366	1.75048	89273.7	1.75048	828156	1.75048	119.554	1.75048	961.663
1.75797	9.59517	1.75797	89583.9	1.75797	819291	1.75797	114.261	1.75797	1042.62
1.76545	10.0215	1.76545	88748.7	1.76545	807119	1.76545	123.422	1.76545	1021.55
1.77292	9.81982	1.77292	85409.9	1.77292	767187	1.77292	116.192	1.77292	1003.85
1.78038	10.0706	1.78038	81855.6	1.78038	723886	1.78038	114.233	1.78038	1015.89
1.78783	9.2243	1.78783	76010.4	1.78783	676110	1.78783	106.591	1.78783	985.692
1.79341	8.86622	1.79341	73394.3	1.79341	633472	1.79341	110.827	1.79341	1113.2
1.79898	9.24748	1.79898	67871.9	1.79898	604919	1.79898	116.328	1.79898	1023.06
1.80641	8.40976	1.80641	62794.6	1.80641	563926	1.80641	112.135	1.80641	954.877
1.81382	8.76321	1.81382	56573.1	1.81382	503966	1.81382	101.896	1.81382	945.347
1.82122	8.69045	1.82122	52595.8	1.82122	475657	1.82122	95.4172	1.82122	931.264
1.82861	8.77575	1.82861	47562.7	1.82861	437587	1.82861	89.6338	1.82861	851.854
1.83598	8.60784	1.83598	44127.3	1.83598	406600	1.83598	86.941	1.83598	895.372
1.84335	8.08308	1.84335	40683.8	1.84335	369566	1.84335	82.4038	1.84335	731.489
1.85071	9.00345	1.85071	37185.9	1.85071	348436	1.85071	78.9601	1.85071	802.792
1.85805	8.15744	1.85805	34333.2	1.85805	319531	1.85805	76.4685	1.85805	740.514
1.86538	7.79783	1.86538	31286.8	1.86538	296241	1.86538	72.0093	1.86538	670.302
1.87271	8.11979	1.87271	29651	1.87271	279634	1.87271	73.1659	1.87271	687.169
1.88002	8.31306	1.88002	27849.1	1.88002	259246	1.88002	68.9172	1.88002	673.001
1.88732	8.0824	1.88732	25837.3	1.88732	248665	1.88732	73.9662	1.88732	658.208
1.89461	7.80337	1.89461	24129.9	1.89461	225581	1.89461	71.6766	1.89461	620.232
1.90189	7.51701	1.90189	22711.5	1.90189	220139	1.90189	71.4664	1.90189	581.201
1.90916	7.65298	1.90916	21840.7	1.90916	205454	1.90916	60.3969	1.90916	585.424
1.91641	7.59706	1.91641	20174.4	1.91641	197241	1.91641	67.3862	1.91641	575.819
1.92366	7.74166	1.92366	18856.9	1.92366	180551	1.92366	54.9896	1.92366	556.107
1.93089	7.91105	1.93089	17791	1.93089	176537	1.93089	57.8054	1.93089	546.252
1.93811	7.00884	1.93811	17048.5	1.93811	168874	1.93811	55.1412	1.93811	524.964
1.94533	7.56181	1.94533	16482.1	1.94533	160973	1.94533	59.0588	1.94533	526.228
1.95253	7.00969	1.95253	15603.7	1.95253	152374	1.95253	53.34	1.95253	517.16
1.95971	7.42592	1.95971	14721.9	1.95971	148816	1.95971	51.682	1.95971	484.68
1.96689	6.41438	1.96689	14054.3	1.96689	143387	1.96689	60.3614	1.96689	526.936
1.97406	6.72967	1.97406	13549.9	1.97406	135357	1.97406	52.8893	1.97406	481.524
1.98121	7.21085	1.98121	12661.6	1.98121	128659	1.98121	52.2186	1.98121	493.241
1.98836	7.22541	1.98836	12293.8	1.98836	123628	1.98836	58.7498	1.98836	490.711
1.99549	6.916	1.99549	11569	1.99549	119011	1.99549	50.0445	1.99549	489.814
2.00261	6.94071	2.00261	11071.1	2.00261	116166	2.00261	49.1921	2.00261	480.275
2.00972	6.62336	2.00972	10619.8	2.00972	111539	2.00972	47.5662	2.00972	430.358
2.01682	6.67676	2.01682	10561.4	2.01682	111492	2.01682	48.2291	2.01682	468.279
2.02391	5.93991	2.02391	10152.7	2.02391	105086	2.02391	50.1382	2.02391	471.642
2.03098	6.98669	2.03098	9320.51	2.03098	97560.3	2.03098	46.5219	2.03098	495.513
2.03805	6.12399	2.03805	9216.35	2.03805	97704.4	2.03805	44.2749	2.03805	455.339
2.0451	6.44491	2.0451	9168.81	2.0451	95418.4	2.0451	43.6619	2.0451	372.403
2.05214	6.87392	2.05214	8538.59	2.05214	93985.3	2.05214	48.6655	2.05214	436.628
2.05917	6.49448	2.05917	8200.63	2.05917	91974.9	2.05917	46.4828	2.05917	475.981
2.06619	6.02727	2.06619	8267.25	2.06619	89978	2.06619	44.808	2.06619	426.51
2.07319	6.15323	2.07319	7736.2	2.07319	85336.8	2.07319	44.6647	2.07319	405.868
2.08019	6.60442	2.08019	7589.59	2.08019	80027.3	2.08019	44.0554	2.08019	427.52
2.08717	5.94493	2.08717	7279.56	2.08717	82534.6	2.08717	47.5676	2.08717	422.013
2.09414	6.43123	2.09414	7204.55	2.09414	78886	2.09414	45.3569	2.09414	405.934
2.1011	5.62236	2.1011	7056.98	2.1011	76629	2.1011	44.6036	2.1011	425.373
2.10805	6.51005	2.10805	6533.26	2.10805	76407	2.10805	45.9299	2.10805	434.836
2.11499	6.09819	2.11499	6569.66	2.11499	72743.4	2.11499	43.0091	2.11499	397.391
2.12192	6.05848	2.12192	6650.11	2.12192	72907.7	2.12192	42.4661	2.12192	426.985
2.12883	6.44635	2.12883	6158.85	2.12883	67831.5	2.12883	42.4548	2.12883	427.288
2.13573	5.81196	2.13573	6174.88	2.13573	70162.7	2.13573	39.876	2.13573	394.999
2.14434	6.3741	2.14434	5856.08	2.14434	67592.4	2.14434	38.8851	2.14434	402.325
2.15294	6.18022	2.15294	5681.13	2.15294	63412	2.15294	42.9981	2.15294	423.034
2.1598	5.54917	2.1598	5830.87	2.1598	65460.6	2.1598	38.0791	2.1598	407.913
2.16665	5.70086	2.16665	5503.53	2.16665	64400.6	2.16665	44.181	2.16665	405.111
2.17349	6.05324	2.17349	5608.59	2.17349	64331.8	2.17349	39.7555	2.17349	376.16
2.18031	6.22554	2.18031	5502.99	2.18031	63372.7	2.18031	36.1292	2.18031	395.084
2.18713	5.89143	2.18713	5433.4	2.18713	61240.7	2.18713	37.5724	2.18713	395.724
2.19393	5.92777	2.19393	5382.5	2.19393	60396.8	2.19393	36.1236	2.19393	407.445
2.20072	5.61067	2.20072	4943.11	2.20072	61425.7	2.20072	39.6238	2.20072	352.616
2.2075	5.54625	2.2075	5122.25	2.2075	58834.2	2.2075	39.2317	2.2075	412.78
2.21596	5.99623	2.21596	5010.17	2.21596	56838.5	2.21596	38.2191	2.21596	416.434
2.2244	5.34496	2.2244	4836.93	2.2244	58204.8	2.2244	44.0072	2.2244	395.461
2.23114	5.90841	2.23114	4757.14	2.23114	56505.5	2.23114	34.7031	2.23114	336.352
2.23786	5.1908	2.23786	4591.97	2.23786	56282.5	2.23786	38.3037	2.23786	378.826
2.24458	5.67144	2.24458	4699.63	2.24458	53825.2	2.24458	39.254	2.24458	335.632
2.25128	5.73572	2.25128	4561.31	2.25128	53545.7	2.25128	40.805	2.25128	362.759
2.25797	5.91759	2.25797	4726.41	2.25797	54327.9	2.25797	40.8728	2.25797	333.837
2.26632	5.06145	2.26632	4562.44	2.26632	53407.8	2.26632	38.5045	2.26632	333.194
2.27465	6.7743	2.27465	4358.02	2.27465	52860.7	2.27465	42.37	2.27465	342.662
2.2813	5.86983	2.2813	4360.79	2.2813	51635.1	2.2813	42.1486	2.2813	338.276
2.28793	5.66132	2.28793	4272	2.28793	50430.9	2.28793	36.9906	2.28793	344.168
2.29456	5.4048	2.29456	4253.94	2.29456	51906.1	2.29456	41.7467	2.29456	375.57
2.30117	5.1839	2.30117	4278.94	2.30117	51990.6	2.30117	38.5733	2.30117	358.729
2.30943	5.67044	2.30943	4355.57	2.30943	51246.5	2.30943	39.0889	2.30943	335.535
2.31766	5.12783	2.31766	4127.03	2.31766	50905.4	2.31766	35.2624	2.31766	340.23
2.32423	5.56476	2.32423	4095.26	2.32423	50342.3	2.32423	34.3922	2.32423	320.847
2.33079	5.07102	2.33079	3977.79	2.33079	48638.9	2.33079	39.3739	2.33079	394.364
2.33734	5.27715	2.33734	4048.95	2.33734	48154.3	2.33734	40.4088	2.33734	373.809
2.34388	5.6507	2.34388	3874.57	2.34388	50452.1	2.34388	38.9341	2.34388	335.719
2.35203	5.00529	2.35203	3945.99	2.35203	48272.7	2.35203	38.6153	2.35203	389.264
2.36017	4.88815	2.36017	4194.24	2.36017	50387.1	2.36017	35.4723	2.36017	335.051
2.36666	5.21387	2.36666	3965.99	2.36666	46791.7	2.36666	30.0075	2.36666	334.424
2.37315	5.14861	2.37315	3952.29	2.37315	48590.9	2.37315	42.3388	2.37315	371.952
2.37962	4.6014	2.37962	3998.85	2.37962	47981.1	2.37962	38.822	2.37962	355.185
2.38769	4.73325	2.38769	4053.78	2.38769	46639.8	2.38769	38.1453	2.38769	385.368
2.39575	5.08842	2.39575	3941.57	2.39575	48416.6	2.39575	42.3797	2.39575	358.205
2.40218	4.74626	2.40218	3996	2.40218	45526.2	2.40218	39.5073	2.40218	357.65
2.40859	4.92268	2.40859	3689.39	2.40859	46098.6	2.40859	37.4391	2.40859	376.464
2.4166	5.0301	2.4166	3987.64	2.4166	46886.7	2.4166	38.8652	2.4166	361.578
2.42459	4.98029	2.42459	3958.43	2.42459	45693.9	2.42459	37.7016	2.42459	340.368
2.43096	5.56489	2.43096	4002.37	2.43096	46116.3	2.43096	42.4981	2.43096	364.587
2.43733	6.02762	2.43733	3689.64	2.43733	44680.4	2.43733	36.5562	2.43733	371.184
2.44527	4.96253	2.44527	3787.39	2.44527	46084.5	2.44527	34.3951	2.44527	377.908
2.45319	5.37227	2.45319	3585.97	2.45319	47091.1	2.45319	35.7516	2.45319	345.324
2.45951	5.26085	2.45951	3664.69	2.45951	46338	2.45951	35.1226	2.45951	335.369
2.46582	5.50076	2.46582	3597.87	2.46582	45474.7	2.46582	39.6622	2.46582	348.695
2.47369	5.49226	2.47369	3665.79	2.47369	46470.5	2.47369	41.1176	2.47369	343.971
2.48154	4.76346	2.48154	3650.26	2.48154	45982.9	2.48154	36.921	2.48154	382.565
2.48781	6.03925	2.48781	3864.14	2.48781	45265.1	2.48781	34.5761	2.48781	369.982
2.49563	5.22606	2.49563	3703.07	2.49563	46577	2.49563	36.3712	2.49563	355.808
2.50343	4.76245	2.50343	3630.95	2.50343	46815.6	2.50343	34.7246	2.50343	343.862
2.50966	4.90856	2.50966	3669.79	2.50966	46933.1	2.50966	37.5624	2.50966	345.76
2.51588	5.20123	2.51588	3522.72	2.51588	46805	2.51588	39.0709	2.51588	340.285
2.52363	5.33545	2.52363	3598.36	2.52363	45454.2	2.52363	36.0496	2.52363	355.415
2.53136	5.37472	2.53136	3724.26	2.53136	46173.3	2.53136	35.5671	2.53136	345.406
2.53754	5.39872	2.53754	3616.44	2.53754	44555.7	2.53754	36.6159	2.53754	309.958
2.54524	5.05578	2.54524	3681.6	2.54524	46377.9	2.54524	36.0567	2.54524	360.749
2.55292	5.83898	2.55292	3595.5	2.55292	43607.5	2.55292	40.7346	2.55292	314.661
2.55905	4.89269	2.55905	3690.64	2.55905	45148.2	2.55905	37.4048	2.55905	304.481
2.5667	5.3686	2.5667	3669.74	2.5667	44876.5	2.5667	36.525	2.5667	346.964
2.57433	5.63007	2.57433	3714.13	2.57433	46773.1	2.57433	34.8359	2.57433	335.807
2.58042	5.10281	2.58042	3594.47	2.58042	44329	2.58042	33.9783	2.58042	400.53
2.58801	5.54822	2.58801	3603.17	2.58801	45289.7	2.58801	37.3628	2.58801	373.056
2.59559	5.47928	2.59559	3638.01	2.59559	45311.6	2.59559	36.595	2.59559	360.515
2.60315	5.36493	2.60315	3681.92	2.60315	45386.1	2.60315	35.9729	2.60315	349.634
2.61069	5.46558	2.61069	3659.83	2.61069	44705.5	2.61069	35.5392	2.61069	338.173
2.61671	5.21914	2.61671	3629.13	2.61671	46425.8	2.61671	40.6195	2.61671	332.609
2.62421	5.34039	2.62421	3624.9	2.62421	46656.8	2.62421	34.2675	2.62421	321.729
2.6317	5.57866	2.6317	3582.74	2.6317	44950.4	2.6317	38.6602	2.6317	343.795
2.63917	5.16184	2.63917	3652.47	2.63917	46188.3	2.63917	34.6103	2.63917	346.77
2.64662	5.44168	2.64662	3543.12	2.64662	44066.4	2.64662	40.8195	2.64662	331.455
2.65257	5.69188	2.65257	3621.07	2.65257	44920.9	2.65257	34.4456	2.65257	316.911
2.65999	5.35406	2.65999	3565.83	2.65999	45803.2	2.65999	35.4806	2.65999	357.316
2.66739	5.72886	2.66739	3491.27	2.66739	45068.4	2.66739	36.0373	2.66739	357.999
2.67477	5.0925	2.67477	3714.34	2.67477	46655.7	2.67477	40.9655	2.67477	372.009
2.68213	5.33383	2.68213	3601.24	2.68213	46107.8	2.68213	35.5783	2.68213	342.086
2.68801	5.26574	2.68801	3515.52	2.68801	45121.5	2.68801	37.5752	2.68801	340.35
2.69533	5.28298	2.69533	3615.08	2.69533	46001.2	2.69533	37.3481	2.69533	356.104
2.70265	4.63841	2.70265	3602.46	2.70265	46586.5	2.70265	40.238	2.70265	431.956
2.70994	5.12289	2.70994	3570.34	2.70994	45369.7	2.70994	33.6883	2.70994	383.219
2.71721	5.58928	2.71721	3412.62	2.71721	45038.2	2.71721	35.9182	2.71721	366.86
2.72446	5.75922	2.72446	3619.85	2.72446	45476.3	2.72446	36.2291	2.72446	331.424
2.7317	5.24194	2.7317	3606.97	2.7317	45178.9	2.7317	38.5686	2.7317	325.028
2.73892	5.26969	2.73892	3672.17	2.73892	45392.3	2.73892	37.9172	2.73892	325.718
2.74612	4.75768	2.74612	3806.26	2.74612	44100.2	2.74612	37.4845	2.74612	369.124
2.7533	5.4371	2.7533	3593.61	2.7533	45338.1	2.7533	35.3332	2.7533	342.268
2.76046	4.7601	2.76046	3586.59	2.76046	43986.2	2.76046	36.2233	2.76046	325.486
2.76761	5.14273	2.76761	3650.28	2.76761	45750.8	2.76761	37.5125	2.76761	328.109
2.77474	4.86057	2.77474	3529.98	2.77474	45143.2	2.77474	35.7756	2.77474	380.928
2.78184	5.02067	2.78184	3538.41	2.78184	47382.9	2.78184	35.4996	2.78184	366.402
2.78893	4.83478	2.78893	3583.2	2.78893	44881	2.78893	34.4406	2.78893	323.609
2.79601	5.53749	2.79601	3698.37	2.79601	46002.5	2.79601	32.3202	2.79601	359.676
2.80306	5.30856	2.80306	3800.77	2.80306	44512	2.80306	39.285	2.80306	318.276
2.81009	5.66121	2.81009	3580.22	2.81009	46063.4	2.81009	34.931	2.81009	337.977
2.81711	5.51032	2.81711	3693.07	2.81711	43556.1	2.81711	36.0589	2.81711	328.88
2.82411	5.50952	2.82411	3682.7	2.82411	46903.7	2.82411	37.6446	2.82411	340.368
2.83248	5.19864	2.83248	3510.65	2.83248	45391.7	2.83248	35.7173	2.83248	362.841
2.83944	5.63233	2.83944	3641.04	2.83944	45388.6	2.83944	37.6079	2.83944	318.161
2.84638	5.47847	2.84638	3640.78	2.84638	46142.3	2.84638	35.7743	2.84638	391.396
2.85331	5.42886	2.85331	3565.46	2.85331	47772.2	2.85331	33.6751	2.85331	386.729
2.86021	5.25362	2.86021	3684.01	2.86021	45900.2	2.86021	35.3188	2.86021	326.302
2.86847	5.38873	2.86847	3515.09	2.86847	46449.1	2.86847	34.7072	2.86847	360.17
2.87533	4.74778	2.87533	3729.77	2.87533	45107	2.87533	36.1362	2.87533	357.054
2.88218	5.07699	2.88218	3595.64	2.88218	44854.7	2.88218	35.6585	2.88218	380.178
2.88901	4.89613	2.88901	3572.37	2.88901	47358.2	2.88901	36.416	2.88901	374.782
2.89582	4.974	2.89582	3544.27	2.89582	46884	2.89582	34.8493	2.89582	371.922
2.90397	5.05244	2.90397	3623.59	2.90397	46308.4	2.90397	35.0468	2.90397	398.197
2.91074	5.74646	2.91074	3468.93	2.91074	46612.3	2.91074	37.389	2.91074	436.496
2.91749	5.42119	2.91749	3527.85	2.91749	44801	2.91749	37.6746	2.91749	436.668
2.92557	5.24483	2.92557	3667	2.92557	45459.3	2.92557	37.453	2.92557	383.76
2.93229	5.17819	2.93229	3505.45	2.93229	46785.8	2.93229	37.8063	2.93229	372.519
2.93915	5.07012	2.93915	3627.08	2.93915	46475.7	2.93915	39.3421	2.93915	389.877
2.94699	5.61072	2.94699	3635.85	2.94699	44445.3	2.94699	40.9056	2.94699	408.292
2.95365	4.90955	2.95365	3639.63	2.95365	45681.5	2.95365	40.9219	2.95365	352.258
2.96029	5.1799	2.96029	3612.73	2.96029	45017.7	2.96029	40.8452	2.96029	384.669
2.96823	4.95999	2.96823	3736.35	2.96823	45762.4	2.96823	42.0578	2.96823	360.61
2.97615	5.37958	2.97615	3783.65	2.97615	45425.6	2.97615	37.1898	2.97615	392.067
2.98272	4.9557	2.98272	3646.86	2.98272	43723.5	2.98272	36.1626	2.98272	349.255
2.98928	5.14335	2.98928	3650.98	2.98928	46236.2	2.98928	32.0916	2.98928	352.866
2.99713	5.03882	2.99713	3679.18	2.99713	45969	2.99713	37.2508	2.99713	357.981
3.00366	5.04487	3.00366	3935.45	3.00366	45945.3	3.00366	32.6699	3.00366	354.446
3.01016	4.97783	3.01016	3739.64	3.01016	45937.6	3.01016	36.5601	3.01016	348.179
3.01794	4.57943	3.01794	3886.62	3.01794	45177.8	3.01794	34.3718	3.01794	374.089
3.0257	5.36213	3.0257	3856.67	3.0257	47056.3	3.0257	33.3761	3.0257	346.501
3.03343	4.92762	3.03343	3831.92	3.03343	45981.7	3.03343	32.9887	3.03343	367.048
3.03985	4.84781	3.03985	3602.29	3.03985	48637.1	3.03985	36.1181	3.03985	330.158
3.04626	4.96571	3.04626	3695.17	3.04626	45732.6	3.04626	32.1486	3.04626	367.145
3.05392	5.24696	3.05392	3622.31	3.05392	46590.5	3.05392	37.9187	3.05392	347.75
3.06156	5.02202	3.06156	3656.13	3.06156	46925.6	3.06156	41.4339	3.06156	335.158
3.06918	4.65258	3.06918	3773.45	3.06918	47078.3	3.06918	38.9027	3.06918	343.553
3.0755	5.02874	3.0755	3798.48	3.0755	45593.6	3.0755	36.4479	3.0755	346.364
3.08181	4.73257	3.08181	3642.29	3.08181	46588.1	3.08181	39.4516	3.08181	353.725
3.08936	4.73946	3.08936	3660.44	3.08936	46414.2	3.08936	39.5968	3.08936	354.85
3.09688	5.08343	3.09688	3784.3	3.09688	46503.3	3.09688	35.6538	3.09688	368.712
3.10438	4.91385	3.10438	3875.9	3.10438	45707.6	3.10438	34.7381	3.10438	335.745
3.11185	5.23899	3.11185	3700.83	3.11185	46541.6	3.11185	34.248	3.11185	371.715
3.1193	5.02067	3.1193	3791.14	3.1193	46317.9	3.1193	35.4464	3.1193	365.528
3.12672	5.00135	3.12672	3831.03	3.12672	46847.6	3.12672	35.773	3.12672	384.36
3.13289	4.50616	3.13289	3861.79	3.13289	48064.6	3.13289	35.3237	3.13289	336.742
3.13904	4.54843	3.13904	3807.68	3.13904	48120.9	3.13904	33.2391	3.13904	315.097
3.1464	4.87891	3.1464	3802.88	3.1464	45709.5	3.1464	35.811	3.1464	345.08
3.15373	4.93878	3.15373	3836.11	3.15373	47429.1	3.15373	30.8336	3.15373	349.341
3.16104	5.01118	3.16104	3847.48	3.16104	47353.9	3.16104	34.5222	3.16104	340.107
3.16833	5.38576	3.16833	3932.64	3.16833	47242.3	3.16833	35.1861	3.16833	364.036
3.17559	4.37848	3.17559	3985.72	3.17559	47139.9	3.17559	33.4708	3.17559	339.717
3.18283	4.68856	3.18283	3901.86	3.18283	47631.2	3.18283	29.737	3.18283	301.435
3.19004	4.9403	3.19004	3908.91	3.19004	49265.9	3.19004	36.288	3.19004	372.116
3.19723	4.7472	3.19723	3912.5	3.19723	47809.5	3.19723	34.1835	3.19723	327.983
3.20439	4.79629	3.20439	3960.26	3.20439	48523	3.20439	37.8211	3.20439	332.949
3.21153	4.85701	3.21153	4202.19	3.21153	47862.8	3.21153	32.4776	3.21153	297.88
3.21865	4.6596	3.21865	4127.67	3.21865	48355.6	3.21865	34.8531	3.21865	368.553
3.22574	4.16575	3.22574	4092.01	3.22574	49918.8	3.22574	38.7969	3.22574	316.093
3.23281	4.65978	3.23281	4222.31	3.23281	51516.1	3.23281	36.6426	3.23281	325.561
3.23985	4.00923	3.23985	4186.11	3.23985	50860.1	3.23985	34.3985	3.23985	339.709
3.24687	4.73252	3.24687	4179.79	3.24687	51355.6	3.24687	33.839	3.24687	331.242
3.25387	4.50013	3.25387	4416.97	3.25387	48976.7	3.25387	32.6605	3.25387	333.621
3.26084	4.61474	3.26084	4480.73	3.26084	50131.9	3.26084	36.6009	3.26084	342.335
3.26895	4.39162	3.26895	4372.97	3.26895	52614.6	3.26895	33.7738	3.26895	314.747
3.27702	4.93248	3.27702	4569.01	3.27702	56562.5	3.27702	30.4079	3.27702	316.81
3.28392	4.39411	3.28392	4730.63	3.28392	55284	3.28392	34.4892	3.28392	318.997
3.29079	4.60967	3.29079	4730.72	3.29079	55706.3	3.29079	32.1103	3.29079	326.084
3.29764	4.2191	3.29764	4690.77	3.29764	56776.8	3.29764	34.3094	3.29764	308.749
3.30446	4.42654	3.30446	4815.36	3.30446	57270.5	3.30446	34.1648	3.30446	297.204
3.31127	4.40329	3.31127	4979.9	3.31127	56931.6	3.31127	32.474	3.31127	343.594
3.31917	4.27666	3.31917	5174.4	3.31917	58934.2	3.31917	32.4978	3.31917	337.659
3.32705	4.42749	3.32705	5111.37	3.32705	58672	3.32705	36.1299	3.32705	327.379
3.33377	4.42384	3.33377	5175.4	3.33377	58298.4	3.33377	36.5529	3.33377	356.335
3.34047	4.11806	3.34047	5178.6	3.34047	59169	3.34047	34.7538	3.34047	307.703
3.34715	4.36151	3.34715	5308.49	3.34715	61032.8	3.34715	34.1701	3.34715	338.357
3.35491	4.19893	3.35491	5317.79	3.35491	58374.5	3.35491	33.4056	3.35491	297.034
3.36265	4.48266	3.36265	5434.45	3.36265	58047.8	3.36265	33.0112	3.36265	349.81
3.36925	4.02065	3.36925	5218.75	3.36925	56475	3.36925	34.6959	3.36925	322.193
3.37583	4.38344	3.37583	5204.98	3.37583	59061	3.37583	34.8872	3.37583	316.98
3.38348	4.27414	3.38348	5160.39	3.38348	56027.5	3.38348	31.0903	3.38348	334.728
3.39109	3.94437	3.39109	5113	3.39109	56974.5	3.39109	34.0926	3.39109	314.047
3.3976	3.9266	3.3976	5011.87	3.3976	54297.3	3.3976	32.4141	3.3976	311.564
3.40516	4.3191	3.40516	5060.64	3.40516	54756.2	3.40516	34.0018	3.40516	367.387
3.41269	3.93954	3.41269	4852.92	3.41269	53355.6	3.41269	38.1257	3.41269	327.569
3.41912	4.00239	3.41912	4723.74	3.41912	55099.8	3.41912	32.8057	3.41912	304.999
3.4266	3.78479	3.4266	4648.48	3.4266	52144	3.4266	31.6717	3.4266	317.316
3.43404	4.02009	3.43404	4514.39	3.43404	52642.5	3.43404	31.6915	3.43404	284.196
3.4404	3.79676	3.4404	4454.95	3.4404	51438.3	3.4404	33.8013	3.4404	338.345
3.44779	4.0672	3.44779	4378.63	3.44779	50224.6	3.44779	35.8164	3.44779	317.963
3.45514	4.07739	3.45514	4291.33	3.45514	50065.7	3.45514	34.5183	3.45514	307.54
3.46247	4.00409	3.46247	4327.74	3.46247	48655.8	3.46247	32.1979	3.46247	279.935
3.46977	4.00661	3.46977	4174.83	3.46977	48814.9	3.46977	28.6917	3.46977	303.218
3.47691	4.16049	3.47691	4288.18	3.47691	47129.9	3.47691	33.4232	3.47691	330.173
--	--	--	--	--	--	--	--	--	--
--	--	--	--	--	--	--	--	--	--
--	--	--	--	--	--	--	--	--	--
--	--	--	--	--	--	--	--	--	--
--	--	--	--	--	--	--	--	--	--
--	--	--	--	--	--	--	--	--	--
--	--	--	--	--	--	--	--	--	--
--	--	--	--	--	--	--	--	--	--
--	--	--	--	--	--	--	--	--	--
--	--	--	--	--	--	--	--	--	--
--	--	--	--	--	--	--	--	--	--
--	--	--	--	--	--	--	--	--	--
--	--	--	--	--	--	--	--	--	--
--	--	--	--	--	--	--	--	--	--
--	--	--	--	--	--	--	--	--	--
--	--	--	--	--	--	--	--	--	--
--	--	--	--	--	--	--	--	--	--
--	--	--	--	--	--	--	--	--	--
--	--	--	--	--	--	--	--	--	--
--	--	--	--	--	--	--	--	--	--
--	--	--	--	--	--	--	--	--	--
--	--	--	--	--	--	--	--	--	--
--	--	--	--	--	--	--	--	--	--
--	--	--	--	--	--	--	--	--	--
--	--	--	--	--	--	--	--	--	--
--	--	--	--	--	--	--	--	--	--
--	--	--	--	--	--	--	--	--	--
--	--	--	--	--	--	--	--	--	--
--	--	--	--	--	--	--	--	--	--
--	--	--	--	--	--	--	--	--	--
--	--	--	--	--	--	--	--	--	--
--	--	--	--	--	--	--	--	--	--
--	--	--	--	--	--	--	--	--	--
--	--	--	--	--	--	--	--	--	--
--	--	--	--	--	--	--	--	--	--
--	--	--	--	--	--	--	--	--	--
--	--	--	--	--	--	--	--	--	--
--	--	--	--	--	--	--	--	--	--
--	--	--	--	--	--	--	--	--	--
--	--	--	--	--	--	--	--	--	--
--	--	--	--	--	--	--	--	--	--
--	--	--	--	--	--	--	--	--	--
--	--	--	--	--	--	--	--	--	--
--	--	--	--	--	--	--	--	--	--
--	--	--	--	--	--	--	--	--	--
--	--	--	--	--	--	--	--	--	--
--	--	--	--	--	--	--	--	--	--
--	--	--	--	--	--	--	--	--	--
--	--	--	--	--	--	--	--	--	--
--	--	--	--	--	--	--	--	--	--
--	--	--	--	--	--	--	--	--	--
--	--	--	--	--	--	--	--	--	--
--	--	--	--	--	--	--	--	--	--
--	--	--	--	--	--	--	--	--	--
--	--	--	--	--	--	--	--	--	--
--	--	--	--	--	--	--	--	--	--
--	--	--	--	--	--	--	--	--	--
--	--	--	--	--	--	--	--	--	--
--	--	--	--	--	--	--	--	--	--
--	--	--	--	--	--	--	--	--	--
--	--	--	--	--	--	--	--	--	--
--	--	--	--	--	--	--	--	--	--
--	--	--	--	--	--	--	--	--	--
--	--	--	--	--	--	--	--	--	--
--	--	--	--	--	--	--	--	--	--
--	--	--	--	--	--	--	--	--	--
--	--	--	--	--	--	--	--	--	--
--	--	--	--	--	--	--	--	--	--
--	--	--	--	--	--	--	--	--	--
--	--	--	--	--	--	--	--	--	--
--	--	--	--	--	--	--	--	--	--
--	--	--	--	--	--	--	--	--	--
--	--	--	--	--	--	--	--	--	--
--	--	--	--	--	--	--	--	--	--
--	--	--	--	--	--	--	--	--	--
--	--	--	--	--	--	--	--	--	--
--	--	--	--	--	--	--	--	--	--
--	--	--	--	--	--	--	--	--	--
--	--	--	--	--	--	--	--	--	--
--	--	--	--	--	--	--	--	--	--
--	--	--	--	--	--	--	--	--	--
--	--	--	--	--	--	--	--	--	--
--	--	--	--	--	--	--	--	--	--
--	--	--	--	--	--	--	--	--	--
--	--	--	--	--	--	--	--	--	--
--	--	--	--	--	--	--	--	--	--
--	--	--	--	--	--	--	--	--	--
--	--	--	--	--	--	--	--	--	--
--	--	--	--	--	--	--	--	--	--
--	--	--	--	--	--	--	--	--	--
--	--	--	--	--	--	--	--	--	--
--	--	--	--	--	--	--	--	--	--
--	--	--	--	--	--	--	--	--	--
--	--	--	--	--	--	--	--	--	--
--	--	--	--	--	--	--	--	--	--
--	--	--	--	--	--	--	--	--	--
--	--	--	--	--	--	--	--	--	--
--	--	--	--	--	--	--	--	--	--
--	--	--	--	--	--	--	--	--	--
--	--	--	--	--	--	--	--	--	--
--	--	--	--	--	--	--	--	--	--
--	--	--	--	--	--	--	--	--	--
--	--	--	--	--	--	--	--	--	--
--	--	--	--	--	--	--	--	--	--
--	--	--	--	--	--	--	--	--	--
--	--	--	--	--	--	--	--	--	--
--	--	--	--	--	--	--	--	--	--
--	--	--	--	--	--	--	--	--	--
--	--	--	--	--	--	--	--	--	--
--	--	--	--	--	--	--	--	--	--
--	--	--	--	--	--	--	--	--	--
--	--	--	--	--	--	--	--	--	--
--	--	--	--	--	--	--	--	--	--
--	--	--	--	--	--	--	--	--	--
--	--	--	--	--	--	--	--	--	--
--	--	--	--	--	--	--	--	--	--
--	--	--	--	--	--	--	--	--	--
--	--	--	--	--	--	--	--	--	--
--	--	--	--	--	--	--	--	--	--
--	--	--	--	--	--	--	--	--	--
--	--	--	--	--	--	--	--	--	--
--	--	--	--	--	--	--	--	--	--
--	--	--	--	--	--	--	--	--	--
--	--	--	--	--	--	--	--	--	--
--	--	--	--	--	--	--	--	--	--
--	--	--	--	--	--	--	--	--	--
--	--	--	--	--	--	--	--	--	--
--	--	--	--	--	--	--	--	--	--
--	--	--	--	--	--	--	--	--	--
--	--	--	--	--	--	--	--	--	--
--	--	--	--	--	--	--	--	--	--
--	--	--	--	--	--	--	--	--	--
--	--	--	--	--	--	--	--	--	--
--	--	--	--	--	--	--	--	--	--
--	--	--	--	--	--	--	--	--	--
--	--	--	--	--	--	--	--	--	--
--	--	--	--	--	--	--	--	--	--
--	--	--	--	--	--	--	--	--	--
--	--	--	--	--	--	--	--	--	--
--	--	--	--	--	--	--	--	--	--
--	--	--	--	--	--	--	--	--	--
--	--	--	--	--	--	--	--	--	--
--	--	--	--	--	--	--	--	--	--
--	--	--	--	--	--	--	--	--	--
--	--	--	--	--	--	--	--	--	--
--	--	--	--	--	--	--	--	--	--
--	--	--	--	--	--	--	--	--	--
--	--	--	--	--	--	--	--	--	--
--	--	--	--	--	--	--	--	--	--
--	--	--	--	--	--	--	--	--	--
--	--	--	--	--	--	--	--	--	--
--	--	--	--	--	--	--	--	--	--
--	--	--	--	--	--	--	--	--	--
--	--	--	--	--	--	--	--	--	--
--	--	--	--	--	--	--	--	--	--
--	--	--	--	--	--	--	--	--	--
--	--	--	--	--	--	--	--	--	--
--	--	--	--	--	--	--	--	--	--
--	--	--	--	--	--	--	--	--	--
--	--	--	--	--	--	--	--	--	--
--	--	--	--	--	--	--	--	--	--
--	--	--	--	--	--	--	--	--	--
--	--	--	--	--	--	--	--	--	--
--	--	--	--	--	--	--	--	--	--
--	--	--	--	--	--	--	--	--	--
--	--	--	--	--	--	--	--	--	--
--	--	--	--	--	--	--	--	--	--
--	--	--	--	--	--	--	--	--	--
--	--	--	--	--	--	--	--	--	--
--	--	--	--	--	--	--	--	--	--
--	--	--	--	--	--	--	--	--	--
--	--	--	--	--	--	--	--	--	--
--	--	--	--	--	--	--	--	--	--
--	--	--	--	--	--	--	--	--	--
--	--	--	--	--	--	--	--	--	--
--	--	--	--	--	--	--	--	--	--
--	--	--	--	--	--	--	--	--	--
--	--	--	--	--	--	--	--	--	--
--	--	--	--	--	--	--	--	--	--
--	--	--	--	--	--	--	--	--	--
--	--	--	--	--	--	--	--	--	--
--	--	--	--	--	--	--	--	--	--
--	--	--	--	--	--	--	--	--	--
--	--	--	--	--	--	--	--	--	--
--	--	--	--	--	--	--	--	--	--
--	--	--	--	--	--	--	--	--	--
--	--	--	--	--	--	--	--	--	--
--	--	--	--	--	--	--	--	--	--
--	--	--	--	--	--	--	--	--	--
--	--	--	--	--	--	--	--	--	--
--	--	--	--	--	--	--	--	--	--
--	--	--	--	--	--	--	--	--	--
--	--	--	--	--	--	--	--	--	--
--	--	--	--	--	--	--	--	--	--
--	--	--	--	--	--	--	--	--	--
--	--	--	--	--	--	--	--	--	--
--	--	--	--	--	--	--	--	--	--
--	--	--	--	--	--	--	--	--	--
--	--	--	--	--	--	--	--	--	--
--	--	--	--	--	--	--	--	--	--
--	--	--	--	--	--	--	--	--	--
--	--	--	--	--	--	--	--	--	--
--	--	--	--	--	--	--	--	--	--
--	--	--	--	--	--	--	--	--	--
--	--	--	--	--	--	--	--	--	--
--	--	--	--	--	--	--	--	--	--
--	--	--	--	--	--	--	--	--	--
--	--	--	--	--	--	--	--	--	--
--	--	--	--	--	--	--	--	--	--
--	--	--	--	--	--	--	--	--	--
--	--	--	--	--	--	--	--	--	--
--	--	--	--	--	--	--	--	--	--
--	--	--	--	--	--	--	--	--	--
--	--	--	--	--	--	--	--	--	--
--	--	--	--	--	--	--	--	--	--
--	--	--	--	--	--	--	--	--	--
--	--	--	--	--	--	--	--	--	--
--	--	--	--	--	--	--	--	--	--
--	--	--	--	--	--	--	--	--	--
--	--	--	--	--	--	--	--	--	--
--	--	--	--	--	--	--	--	--	--
--	--	--	--	--	--	--	--	--	--
--	--	--	--	--	--	--	--	--	--
--	--	--	--	--	--	--	--	--	--
--	--	--	--	--	--	--	--	--	--
--	--	--	--	--	--	--	--	--	--
--	--	--	--	--	--	--	--	--	--
--	--	--	--	--	--	--	--	--	--
--	--	--	--	--	--	--	--	--	--
--	--	--	--	--	--	--	--	--	--
--	--	--	--	--	--	--	--	--	--
--	--	--	--	--	--	--	--	--	--
--	--	--	--	--	--	--	--	--	--
--	--	--	--	--	--	--	--	--	--
--	--	--	--	--	--	--	--	--	--
--	--	--	--	--	--	--	--	--	--
--	--	--	--	--	--	--	--	--	--
--	--	--	--	--	--	--	--	--	--
--	--	--	--	--	--	--	--	--	--
--	--	--	--	--	--	--	--	--	--
--	--	--	--	--	--	--	--	--	--
--	--	--	--	--	--	--	--	--	--
--	--	--	--	--	--	--	--	--	--
--	--	--	--	--	--	--	--	--	--
--	--	--	--	--	--	--	--	--	--
--	--	--	--	--	--	--	--	--	--
--	--	--	--	--	--	--	--	--	--
--	--	--	--	--	--	--	--	--	--
--	--	--	--	--	--	--	--	--	--
--	--	--	--	--	--	--	--	--	--
--	--	--	--	--	--	--	--	--	--
--	--	--	--	--	--	--	--	--	--
--	--	--	--	--	--	--	--	--	--
--	--	--	--	--	--	--	--	--	--
--	--	--	--	--	--	--	--	--	--
--	--	--	--	--	--	--	--	--	--
--	--	--	--	--	--	--	--	--	--
--	--	--	--	--	--	--	--	--	--
--	--	--	--	--	--	--	--	--	--
--	--	--	--	--	--	--	--	--	--
--	--	--	--	--	--	--	--	--	--
--	--	--	--	--	--	--	--	--	--
--	--	--	--	--	--	--	--	--	--
--	--	--	--	--	--	--	--	--	--
--	--	--	--	--	--	--	--	--	--
--	--	--	--	--	--	--	--	--	--
--	--	--	--	--	--	--	--	--	--
--	--	--	--	--	--	--	--	--	--
--	--	--	--	--	--	--	--	--	--
--	--	--	--	--	--	--	--	--	--
--	--	--	--	--	--	--	--	--	--
--	--	--	--	--	--	--	--	--	--
--	--	--	--	--	--	--	--	--	--
--	--	--	--	--	--	--	--	--	--
--	--	--	--	--	--	--	--	--	--
--	--	--	--	--	--	--	--	--	--
--	--	--	--	--	--	--	--	--	--
--	--	--	--	--	--	--	--	--	--
--	--	--	--	--	--	--	--	--	--
--	--	--	--	--	--	--	--	--	--
--	--	--	--	--	--	--	--	--	--
--	--	--	--	--	--	--	--	--	--
--	--	--	--	--	--	--	--	--	--
--	--	--	--	--	--	--	--	--	--
--	--	--	--	--	--	--	--	--	--
--	--	--	--	--	--	--	--	--	--
--	--	--	--	--	--	--	--	--	--
--	--	--	--	--	--	--	--	--	--
--	--	--	--	--	--	--	--	--	--
--	--	--	--	--	--	--	--	--	--
--	--	--	--	--	--	--	--	--	--
--	--	--	--	--	--	--	--	--	--
--	--	--	--	--	--	--	--	--	--
--	--	--	--	--	--	--	--	--	--
--	--	--	--	--	--	--	--	--	--
--	--	--	--	--	--	--	--	--	--
--	--	--	--	--	--	--	--	--	--
--	--	--	--	--	--	--	--	--	--
--	--	--	--	--	--	--	--	--	--
--	--	--	--	--	--	--	--	--	--
--	--	--	--	--	--	--	--	--	--
--	--	--	--	--	--	--	--	--	--
--	--	--	--	--	--	--	--	--	--
--	--	--	--	--	--	--	--	--	--
--	--	--	--	--	--	--	--	--	--
--	--	--	--	--	--	--	--	--	--
--	--	--	--	--	--	--	--	--	--
--	--	--	--	--	--	--	--	--	--
--	--	--	--	--	--	--	--	--	--
--	--	--	--	--	--	--	--	--	--
--	--	--	--	--	--	--	--	--	--
--	--	--	--	--	--	--	--	--	--
--	--	--	--	--	--	--	--	--	--
--	--	--	--	--	--	--	--	--	--
--	--	--	--	--	--	--	--	--	--
--	--	--	--	--	--	--	--	--	--
--	--	--	--	--	--	--	--	--	--
--	--	--	--	--	--	--	--	--	--
--	--	--	--	--	--	--	--	--	--
--	--	--	--	--	--	--	--	--	--
--	--	--	--	--	--	--	--	--	--
--	--	--	--	--	--	--	--	--	--
--	--	--	--	--	--	--	--	--	--
--	--	--	--	--	--	--	--	--	--
--	--	--	--	--	--	--	--	--	--
--	--	--	--	--	--	--	--	--	--
--	--	--	--	--	--	--	--	--	--
--	--	--	--	--	--	--	--	--	--
--	--	--	--	--	--	--	--	--	--
--	--	--	--	--	--	--	--	--	--
--	--	--	--	--	--	--	--	--	--
--	--	--	--	--	--	--	--	--	--
--	--	--	--	--	--	--	--	--	--
--	--	--	--	--	--	--	--	--	--
--	--	--	--	--	--	--	--	--	--
--	--	--	--	--	--	--	--	--	--
--	--	--	--	--	--	--	--	--	--
--	--	--	--	--	--	--	--	--	--
--	--	--	--	--	--	--	--	--	--
--	--	--	--	--	--	--	--	--	--
--	--	--	--	--	--	--	--	--	--
--	--	--	--	--	--	--	--	--	--
--	--	--	--	--	--	--	--	--	--
--	--	--	--	--	--	--	--	--	--
--	--	--	--	--	--	--	--	--	--
--	--	--	--	--	--	--	--	--	--
--	--	--	--	--	--	--	--	--	--
--	--	--	--	--	--	--	--	--	--
--	--	--	--	--	--	--	--	--	--
--	--	--	--	--	--	--	--	--	--
--	--	--	--	--	--	--	--	--	--
--	--	--	--	--	--	--	--	--	--
--	--	--	--	--	--	--	--	--	--
--	--	--	--	--	--	--	--	--	--
--	--	--	--	--	--	--	--	--	--
--	--	--	--	--	--	--	--	--	--
--	--	--	--	--	--	--	--	--	--
--	--	--	--	--	--	--	--	--	--
--	--	--	--	--	--	--	--	--	--
--	--	--	--	--	--	--	--	--	--
--	--	--	--	--	--	--	--	--	--
--	--	--	--	--	--	--	--	--	--
--	--	--	--	--	--	--	--	--	--
--	--	--	--	--	--	--	--	--	--
--	--	--	--	--	--	--	--	--	--
--	--	--	--	--	--	--	--	--	--
--	--	--	--	--	--	--	--	--	--
--	--	--	--	--	--	--	--	--	--
--	--	--	--	--	--	--	--	--	--
--	--	--	--	--	--	--	--	--	--
--	--	--	--	--	--	--	--	--	--
--	--	--	--	--	--	--	--	--	--
--	--	--	--	--	--	--	--	--	--
--	--	--	--	--	--	--	--	--	--
--	--	--	--	--	--	--	--	--	--
--	--	--	--	--	--	--	--	--	--
--	--	--	--	--	--	--	--	--	--
--	--	--	--	--	--	--	--	--	--
--	--	--	--	--	--	--	--	--	--
--	--	--	--	--	--	--	--	--	--
--	--	--	--	--	--	--	--	--	--
--	--	--	--	--	--	--	--	--	--
--	--	--	--	--	--	--	--	--	--
--	--	--	--	--	--	--	--	--	--
--	--	--	--	--	--	--	--	--	--
--	--	--	--	--	--	--	--	--	--
--	--	--	--	--	--	--	--	--	--
--	--	--	--	--	--	--	--	--	--
--	--	--	--	--	--	--	--	--	--
--	--	--	--	--	--	--	--	--	--
--	--	--	--	--	--	--	--	--	--
--	--	--	--	--	--	--	--	--	--
--	--	--	--	--	--	--	--	--	--
--	--	--	--	--	--	--	--	--	--
--	--	--	--	--	--	--	--	--	--
--	--	--	--	--	--	--	--	--	--
--	--	--	--	--	--	--	--	--	--
--	--	--	--	--	--	--	--	--	--
--	--	--	--	--	--	--	--	--	--
--	--	--	--	--	--	--	--	--	--
--	--	--	--	--	--	--	--	--	--
--	--	--	--	--	--	--	--	--	--
--	--	--	--	--	--	--	--	--	--
--	--	--	--	--	--	--	--	--	--
--	--	--	--	--	--	--	--	--	--
--	--	--	--	--	--	--	--	--	--
--	--	--	--	--	--	--	--	--	--
--	--	--	--	--	--	--	--	--	--
--	--	--	--	--	--	--	--	--	--
--	--	--	--	--	--	--	--	--	--
--	--	--	--	--	--	--	--	--	--
--	--	--	--	--	--	--	--	--	--
--	--	--	--	--	--	--	--	--	--
--	--	--	--	--	--	--	--	--	--
--	--	--	--	--	--	--	--	--	--
--	--	--	--	--	--	--	--	--	--
--	--	--	--	--	--	--	--	--	--
--	--	--	--	--	--	--	--	--	--
--	--	--	--	--	--	--	--	--	--
--	--	--	--	--	--	--	--	--	--
--	--	--	--	--	--	--	--	--	--
--	--	--	--	--	--	--	--	--	--
--	--	--	--	--	--	--	--	--	--
--	--	--	--	--	--	--	--	--	--
--	--	--	--	--	--	--	--	--	--
--	--	--	--	--	--	--	--	--	--
--	--	--	--	--	--	--	--	--	--
--	--	--	--	--	--	--	--	--	--
--	--	--	--	--	--	--	--	--	--
--	--	--	--	--	--	--	--	--	--
--	--	--	--	--	--	--	--	--	--
--	--	--	--	--	--	--	--	--	--
--	--	--	--	--	--	--	--	--	--
