# Supplementary material for: Vertical organic electrochemical transistors for complementary circuits
Source: Nature. 2023 Jan 18;613(7944):496–502. doi: 10.1038/s41586-022-05592-2 (PMC9849123; doi:10.1038/s41586-022-05592-2)
Supplement: Supplementary file 9 — Source Data Extended Data Fig. 4 [file 41586_2022_5592_MOESM9_ESM.xlsx]

## Sheet: Fig. 4a
W&d = 30 µm											W&d = 50 µm											W&d = 70 µm
Vg (V)	Drain current (A)					Gate current (A)					Vg (V)	Drain current (A)					Gate current (A)					Vg (V)	Drain current (A)					Gate current (A)
	Vd = -0.1 V	Vd = -0.2 V	Vd = -0.3 V	Vd = -0.4 V	Vd = -0.5 V	Vd = -0.1 V	Vd = -0.2 V	Vd = -0.3 V	Vd = -0.4 V	Vd = -0.5 V		Vd = -0.1 V	Vd = -0.2 V	Vd = -0.3 V	Vd = -0.4 V	Vd = -0.5 V	Vd = -0.1 V	Vd = -0.2 V	Vd = -0.3 V	Vd = -0.4 V	Vd = -0.5 V		Vd = -0.1 V	Vd = -0.2 V	Vd = -0.3 V	Vd = -0.4 V	Vd = -0.5 V	Vd = -0.1 V	Vd = -0.2 V	Vd = -0.3 V	Vd = -0.4 V	Vd = -0.5 V
0.2	3.3548e-08	9.58714e-08	1.7834e-07	3.2896e-07	6.4398e-07	3.0405e-08	3.0405e-08	1.8186e-07	3.3644e-07	6.556e-07	0.2	9.07154e-08	1.5804e-07	2.0754e-07	2.7474e-07	3.9972e-07	8.44194e-08	1.3612e-07	1.8188e-07	2.4232e-07	3.4696e-07	0.2	1.4554e-07	1.8628e-07	2.2862e-07	2.944e-07	4.7726e-07	1.3454e-07	1.8544e-07	2.2196e-07	2.888e-07	4.5104e-07
0.19	2.404e-08	8.33872e-08	1.653e-07	3.1556e-07	6.23e-07	2.78066e-08	2.78066e-08	1.701e-07	3.235e-07	6.336e-07	0.19	6.8384e-08	1.4254e-07	1.971e-07	2.6522e-07	3.8834e-07	6.07276e-08	1.2308e-07	1.731e-07	2.3316e-07	3.3678e-07	0.19	1.0764e-07	1.6416e-07	2.1392e-07	2.7656e-07	4.4932e-07	1.046e-07	1.6782e-07	2.0894e-07	2.7212e-07	4.283e-07
0.18	1.77452e-08	7.10476e-08	1.5532e-07	3.0354e-07	6.0088e-07	1.68632e-08	1.68632e-08	1.5966e-07	3.1068e-07	6.1134e-07	0.18	5.95052e-08	1.3264e-07	1.9098e-07	2.6032e-07	3.7764e-07	5.43008e-08	1.13e-07	1.6576e-07	2.2762e-07	3.2758e-07	0.18	8.75032e-08	1.5222e-07	2.045e-07	2.6686e-07	4.2896e-07	9.06214e-08	1.5512e-07	1.9872e-07	2.6098e-07	4.1116e-07
0.17	1.50548e-08	6.48704e-08	1.4574e-07	2.9214e-07	5.9842e-07	1.86574e-08	1.86574e-08	1.4942e-07	2.9878e-07	6.0788e-07	0.17	4.86304e-08	1.24e-07	1.8508e-07	2.5488e-07	3.6654e-07	4.06282e-08	1.0376e-07	1.5916e-07	2.2116e-07	3.171e-07	0.17	7.35644e-08	1.4214e-07	1.9626e-07	2.597e-07	4.1236e-07	6.96896e-08	1.4334e-07	1.8986e-07	2.5274e-07	3.9706e-07
0.16	1.18764e-08	5.42498e-08	1.3654e-07	2.8512e-07	5.8168e-07	9.6272e-09	9.6272e-09	1.3954e-07	2.9102e-07	5.9006e-07	0.16	4.33838e-08	1.155e-07	1.7996e-07	2.4918e-07	3.5818e-07	3.13734e-08	1.0053e-07	1.528e-07	2.1478e-07	3.0936e-07	0.16	6.3237e-08	1.3284e-07	1.8842e-07	2.5418e-07	3.9866e-07	6.04278e-08	1.3308e-07	1.816e-07	2.4558e-07	3.8458e-07
0.15	9.8074e-09	4.96202e-08	1.2758e-07	2.7306e-07	5.6394e-07	1.30014e-08	1.30014e-08	1.2956e-07	2.7782e-07	5.7074e-07	0.15	3.57654e-08	1.0626e-07	1.7408e-07	2.4614e-07	3.513e-07	2.99774e-08	8.93508e-08	1.4624e-07	2.1028e-07	3.0178e-07	0.15	5.27998e-08	1.2474e-07	1.8174e-07	2.491e-07	3.8568e-07	5.40306e-08	1.2364e-07	1.7418e-07	2.3848e-07	3.7178e-07
0.14	9.0838e-09	4.07022e-08	1.1852e-07	2.61e-07	5.429e-07	1.10804e-08	1.10804e-08	1.195e-07	2.6452e-07	5.4814e-07	0.14	3.05576e-08	1.0072e-07	1.6884e-07	2.4118e-07	3.4378e-07	2.16954e-08	7.8027e-08	1.3974e-07	2.0384e-07	2.9312e-07	0.14	4.48378e-08	1.1708e-07	1.7586e-07	2.4358e-07	3.7436e-07	3.90028e-08	1.1426e-07	1.6714e-07	2.3104e-07	3.595e-07
0.13	1.01275e-08	3.73548e-08	1.0986e-07	2.489e-07	5.2786e-07	9.3498e-09	9.3498e-09	1.0926e-07	2.507e-07	5.3146e-07	0.13	2.96324e-08	9.30252e-08	1.6374e-07	2.372e-07	3.3784e-07	1.41994e-08	7.02148e-08	1.3332e-07	1.9782e-07	2.8574e-07	0.13	4.03016e-08	1.1008e-07	1.7114e-07	2.3934e-07	3.6444e-07	3.1625e-08	1.05e-07	1.6008e-07	2.2408e-07	3.4774e-07
0.12	7.7951e-09	3.05276e-08	1.0158e-07	2.3738e-07	5.0758e-07	5.8175e-09	5.8175e-09	9.91866e-08	2.3786e-07	5.087e-07	0.12	2.66828e-08	8.92864e-08	1.5992e-07	2.3354e-07	3.321e-07	1.54264e-08	6.8128e-08	1.2658e-07	1.9188e-07	2.7812e-07	0.12	3.54478e-08	1.0394e-07	1.6672e-07	2.3558e-07	3.579e-07	3.0796e-08	9.06402e-08	1.5318e-07	2.1682e-07	3.3754e-07
0.11	1.05805e-08	2.82752e-08	9.17732e-08	2.2588e-07	4.8964e-07	2.8384e-09	2.8384e-09	9.0474e-08	2.24e-07	4.8678e-07	0.11	2.44826e-08	8.2347e-08	1.5648e-07	2.3072e-07	3.2786e-07	1.29908e-08	5.45826e-08	1.1962e-07	1.8522e-07	2.7014e-07	0.11	3.26124e-08	1.0066e-07	1.6402e-07	2.3382e-07	3.535e-07	2.02964e-08	8.90734e-08	1.466e-07	2.0938e-07	3.2864e-07
0.1	8.2233e-09	2.4506e-08	8.7429e-08	2.1516e-07	4.7278e-07	2.3756e-09	2.3756e-09	8.33088e-08	2.1046e-07	4.664e-07	0.1	2.72116e-08	8.02626e-08	1.5452e-07	2.2966e-07	3.256e-07	1.1006e-08	5.2708e-08	1.1312e-07	1.7914e-07	2.6238e-07	0.1	3.4461e-08	9.83238e-08	1.637e-07	2.3334e-07	3.5494e-07	1.32128e-08	7.84142e-08	1.401e-07	2.0164e-07	3.2176e-07
0.09	8.4567e-09	2.3612e-08	7.9183e-08	2.0534e-07	4.5702e-07	3.0082e-09	3.0082e-09	7.22816e-08	1.9652e-07	4.4364e-07	0.09	2.91138e-08	7.68774e-08	1.5398e-07	2.3052e-07	3.7952e-07	8.0058e-09	4.39716e-08	1.0596e-07	1.7262e-07	2.8902e-07	0.09	3.795e-08	9.69242e-08	1.656e-07	2.3658e-07	3.5758e-07	1.58434e-08	7.17378e-08	1.3318e-07	1.9436e-07	3.1328e-07
0.08	1.28684e-08	2.36436e-08	7.77164e-08	1.9766e-07	4.4402e-07	1.3091e-09	1.3091e-09	6.83442e-08	1.8372e-07	4.2258e-07	0.08	3.46946e-08	8.08902e-08	1.563e-07	2.3684e-07	3.6272e-07	8.2243e-09	3.40966e-08	9.76764e-08	1.6798e-07	2.7906e-07	0.08	4.48064e-08	1.0108e-07	1.7182e-07	2.454e-07	3.6692e-07	1.28596e-08	6.275e-08	1.2636e-07	1.8802e-07	3.0602e-07
0.07	1.52522e-08	2.52294e-08	7.31866e-08	1.9238e-07	4.3454e-07	3.9225e-09	3.9225e-09	5.6356e-08	1.7136e-07	4.0198e-07	0.07	4.6597e-08	8.58698e-08	1.6114e-07	2.4564e-07	3.7064e-07	2.9276e-09	3.24518e-08	8.91202e-08	1.6134e-07	2.6998e-07	0.07	5.87938e-08	1.1056e-07	1.84e-07	2.6118e-07	3.8578e-07	1.00868e-08	4.87614e-08	1.1986e-07	1.8102e-07	2.9972e-07
0.06	2.20766e-08	3.06442e-08	7.52842e-08	1.9012e-07	4.298e-07	3.8583e-09	3.8583e-09	5.36132e-08	1.5916e-07	3.818e-07	0.06	6.0976e-08	9.54924e-08	1.742e-07	2.6158e-07	3.886e-07	7.7878e-09	2.76216e-08	8.63042e-08	1.5516e-07	2.629e-07	0.06	8.05234e-08	1.2896e-07	2.0536e-07	2.8678e-07	4.1358e-07	6.5244e-09	4.71914e-08	1.1246e-07	1.7428e-07	2.909e-07
0.05	3.28728e-08	3.78356e-08	7.76944e-08	1.9174e-07	4.3078e-07	1.942e-09	1.942e-09	4.13454e-08	1.4684e-07	3.6138e-07	0.05	8.14196e-08	1.1578e-07	1.9214e-07	2.8664e-07	4.1532e-07	7.7036e-09	2.24024e-08	7.89054e-08	1.4778e-07	2.5392e-07	0.05	1.142e-07	1.5854e-07	2.3986e-07	3.278e-07	4.585e-07	7.2428e-09	3.30958e-08	1.0506e-07	1.68e-07	2.8234e-07
0.04	4.62674e-08	5.1861e-08	8.75832e-08	1.9906e-07	4.4066e-07	2.6277e-09	2.6277e-09	4.01672e-08	1.3484e-07	3.4166e-07	0.04	1.1662e-07	1.4986e-07	2.2476e-07	3.2596e-07	4.5808e-07	2.198e-10	1.4547e-08	6.69478e-08	1.4074e-07	2.4488e-07	0.04	1.6456e-07	2.0794e-07	2.9298e-07	3.8984e-07	5.2688e-07	2.8526e-09	3.36604e-08	9.54222e-08	1.6136e-07	2.7366e-07
0.03	6.60494e-08	7.1766e-08	1.03519e-07	2.148e-07	4.565e-07	2.6572e-09	2.6572e-09	2.82752e-08	1.2334e-07	3.1802e-07	0.03	1.6458e-07	1.9672e-07	2.7834e-07	3.859e-07	5.2418e-07	5.903e-10	1.54624e-08	6.04336e-08	1.341e-07	2.3592e-07	0.03	2.3888e-07	2.8122e-07	3.762e-07	4.8258e-07	6.3108e-07	3.6277e-09	2.04428e-08	8.77552e-08	1.5428e-07	2.6464e-07
0.02	9.79242e-08	1.0028e-07	1.3092e-07	2.4276e-07	4.9388e-07	2.7416e-09	2.7416e-09	2.64744e-08	1.1236e-07	2.9928e-07	0.02	2.3568e-07	2.7162e-07	3.534e-07	4.757e-07	6.2432e-07	5.899e-10	1.31212e-08	5.37542e-08	1.2674e-07	2.267e-07	0.02	3.4842e-07	3.9352e-07	4.9706e-07	6.2004e-07	7.8722e-07	3.6726e-09	2.2379e-08	8.14252e-08	1.4684e-07	2.5692e-07
0.01	1.4258e-07	1.4436e-07	1.7158e-07	2.8674e-07	5.5374e-07	2.6468e-09	2.6468e-09	2.37662e-08	1.012e-07	2.8088e-07	0.01	3.3888e-07	3.7916e-07	4.7288e-07	6.0788e-07	7.7244e-07	3.658e-10	1.07046e-08	4.79624e-08	1.1938e-07	2.1786e-07	0.01	5.0722e-07	5.5822e-07	6.7688e-07	8.235e-07	1.0159e-06	3.7297e-09	1.10356e-08	7.0727e-08	1.3996e-07	2.4806e-07
0	2.0978e-07	2.0914e-07	2.3582e-07	3.536e-07	6.448e-07	2.3183e-09	2.3183e-09	1.57118e-08	9.34668e-08	2.6298e-07	0	4.8896e-07	5.3754e-07	6.4134e-07	8.0156e-07	9.898e-07	1.496e-10	3.8942e-09	4.11032e-08	1.1148e-07	2.0908e-07	0	7.4e-07	8.037e-07	9.4036e-07	1.12078e-06	1.3532e-06	6.83e-11	1.37386e-08	6.6349e-08	1.3266e-07	2.3522e-07
-0.01	3.0542e-07	3.032e-07	3.2972e-07	4.551e-07	7.78e-07	1.7836e-09	1.7836e-09	1.20508e-08	8.00844e-08	2.4656e-07	-0.01	7.0606e-07	7.7088e-07	8.9312e-07	1.08336e-06	1.306e-06	4.091e-10	3.764e-09	3.339e-08	1.0528e-07	2.053e-07	-0.01	1.07798e-06	1.1628e-06	1.3308e-06	1.5633e-06	1.8368e-06	5.533e-10	1.17898e-08	5.50228e-08	1.2778e-07	2.2928e-07
-0.02	4.446e-07	4.3972e-07	4.629e-07	6.003e-07	9.7056e-07	1.3123e-09	1.3123e-09	1.28248e-08	7.46316e-08	2.3054e-07	-0.02	1.02008e-06	1.10484e-06	1.2585e-06	1.4952e-06	1.7603e-06	1.0301e-09	2.3787e-09	3.22446e-08	1.036e-07	1.958e-07	-0.02	1.5782e-06	1.6791e-06	1.8842e-06	2.1857e-06	2.5629e-06	2.6792e-09	3.2864e-09	5.19298e-08	1.1786e-07	2.3164e-07
-0.03	6.4494e-07	6.3708e-07	6.632e-07	8.149e-07	1.2466e-06	3.6784e-09	3.6784e-09	9.4486e-09	6.53016e-08	2.1502e-07	-0.03	1.4789e-06	1.5972e-06	1.7751e-06	2.0751e-06	2.4132e-06	1.1069e-09	5.429e-09	2.06926e-08	8.9229e-08	1.858e-07	-0.03	2.2835e-06	2.4283e-06	2.6842e-06	3.0839e-06	3.5763e-06	2.4254e-09	2.6868e-09	4.00902e-08	1.0956e-07	2.237e-07
-0.04	9.2726e-07	9.2148e-07	9.4698e-07	1.12278e-06	1.6335e-06	2.7373e-09	2.7373e-09	8.0246e-09	5.28514e-08	1.9724e-07	-0.04	2.1229e-06	2.2854e-06	2.5191e-06	2.9075e-06	3.3436e-06	1.5025e-09	3.8952e-09	2.02736e-08	8.21548e-08	1.7536e-07	-0.04	3.3065e-06	3.5038e-06	3.8283e-06	4.3682e-06	5.0254e-06	3.8263e-09	1.1678e-09	3.4511e-08	1.013e-07	2.1486e-07
-0.05	1.3401e-06	1.3318e-06	1.3584e-06	1.5534e-06	2.1723e-06	4.9448e-09	4.9448e-09	8.9226e-09	4.89616e-08	1.7968e-07	-0.05	3.0453e-06	3.2701e-06	3.5752e-06	4.0898e-06	4.6624e-06	1.7157e-09	1.6397e-09	1.30422e-08	7.407e-08	1.6526e-07	-0.05	4.7719e-06	5.0469e-06	5.4742e-06	6.1979e-06	7.0915e-06	3.1592e-09	1.15e-11	2.86238e-08	1.00269e-07	2.0532e-07
-0.06	1.922e-06	1.9138e-06	1.9375e-06	2.1762e-06	2.9216e-06	5.4523e-09	5.4523e-09	6.4761e-09	3.76386e-08	1.6256e-07	-0.06	4.3548e-06	4.6685e-06	5.0725e-06	5.7595e-06	6.524e-06	1.8401e-09	2.4182e-09	1.02724e-08	6.72478e-08	1.5552e-07	-0.06	6.8571e-06	7.2465e-06	7.7943e-06	8.8051e-06	1.0016e-05	2.757e-09	8.893e-10	1.9547e-08	8.74246e-08	1.9486e-07
-0.07	2.7526e-06	2.7444e-06	2.7643e-06	3.0296e-06	3.9575e-06	5.7018e-09	5.7018e-09	4.5776e-09	3.3693e-08	1.4644e-07	-0.07	6.2056e-06	6.6456e-06	7.1887e-06	8.1001e-06	9.1357e-06	1.8433e-09	1.9839e-09	9.3588e-09	5.55888e-08	1.4516e-07	-0.07	9.8136e-06	1.03715e-05	1.11097e-05	1.2532e-05	1.4206e-05	2.383e-09	2.1941e-09	1.93906e-08	8.25506e-08	1.8142e-07
-0.08	3.9324e-06	3.9281e-06	3.9391e-06	4.2662e-06	5.3923e-06	5.7466e-09	5.7466e-09	2.8608e-09	2.88932e-08	1.3054e-07	-0.08	8.812e-06	9.4342e-06	1.01644e-05	1.13963e-05	1.2818e-05	1.8343e-09	1.576e-09	8.3533e-09	5.2295e-08	1.4064e-07	-0.08	1.408e-05	1.4908e-05	1.5878e-05	1.7656e-05	1.9976e-05	2.0806e-09	3.9779e-09	1.2169e-08	7.27326e-08	1.7054e-07
-0.09	5.5957e-06	5.597e-06	5.5906e-06	6.003e-06	7.3677e-06	4.5356e-09	4.5356e-09	1.5766e-09	1.92202e-08	1.1638e-07	-0.09	1.2496e-05	1.3374e-05	1.4378e-05	1.6066e-05	1.7886e-05	3.0107e-09	1.0331e-09	3.8018e-09	4.39606e-08	1.3164e-07	-0.09	1.9872e-05	2.1072e-05	2.2352e-05	2.4878e-05	2.8046e-05	4.4588e-09	2.4726e-09	1.16462e-08	6.49106e-08	1.606e-07
-0.1	7.9432e-06	7.9553e-06	7.9209e-06	8.3773e-06	1.00867e-05	2.5037e-09	2.5037e-09	3.86e-10	1.48298e-08	1.0278e-07	-0.1	1.7514e-05	1.8774e-05	2.0132e-05	2.2372e-05	2.494e-05	3.2771e-09	1.2564e-09	7.634e-10	3.70312e-08	1.2232e-07	-0.1	2.8052e-05	2.9746e-05	3.1492e-05	3.4876e-05	3.9306e-05	2.3322e-09	2.1301e-09	5.109e-09	5.42302e-08	1.5062e-07
-0.11	1.12707e-05	1.12547e-05	1.11883e-05	1.1798e-05	1.3926e-05	3.1935e-09	3.1935e-09	2.2192e-09	1.2651e-08	9.37748e-08	-0.11	2.45e-05	2.6308e-05	2.8158e-05	3.1132e-05	3.4668e-05	3.3251e-09	1.0654e-09	4.511e-10	2.8642e-08	1.1332e-07	-0.11	3.9362e-05	4.1846e-05	4.4202e-05	4.8834e-05	5.4892e-05	8.2344e-09	2.8119e-09	4.1535e-09	4.91152e-08	1.4058e-07
-0.12	1.594e-05	1.602e-05	1.5818e-05	1.642e-05	1.9042e-05	2.0292e-09	2.0292e-09	3.1189e-09	9.805e-09	8.07264e-08	-0.12	3.4086e-05	3.669e-05	3.9232e-05	4.3166e-05	4.8016e-05	1.9273e-09	8.108e-10	8.377e-10	2.2347e-08	1.043e-07	-0.12	5.51e-05	5.8554e-05	6.178e-05	6.796e-05	7.6332e-05	2.1072e-09	1.7785e-09	2.5871e-09	3.68616e-08	1.3052e-07
-0.13	2.2324e-05	2.2392e-05	2.212e-05	2.306e-05	2.6186e-05	7.4692e-09	7.4692e-09	4.91e-09	6.1661e-09	6.61968e-08	-0.13	4.7178e-05	5.0922e-05	5.4438e-05	5.9688e-05	6.6232e-05	1.0735e-09	3.4285e-09	3.0948e-09	1.77088e-08	9.00632e-08	-0.13	7.6568e-05	8.164e-05	8.6022e-05	9.4352e-05	0.000105696	8.9716e-09	7.3058e-09	1.4567e-09	3.40268e-08	1.2086e-07
-0.14	3.1124e-05	3.1304e-05	3.0948e-05	3.2148e-05	3.5814e-05	7.1064e-09	7.1064e-09	1.7541e-09	3.4735e-09	5.60262e-08	-0.14	6.4912e-05	7.0314e-05	7.5154e-05	8.2124e-05	9.1238e-05	4.4766e-09	2.4967e-09	2.0008e-09	1.10512e-08	8.57072e-08	-0.14	0.000105686	0.00011324	0.00011988	0.00013114	0.0001467	9.3816e-09	4.7842e-09	2.0965e-09	2.31304e-08	1.1518e-07
-0.15	4.3462e-05	4.3732e-05	4.3302e-05	4.471e-05	4.9026e-05	8.5898e-09	8.5898e-09	2.8656e-09	1.5574e-09	4.8866e-08	-0.15	8.902e-05	9.6578e-05	0.000103182	0.000112592	0.0001253	2.2464e-09	1.9766e-09	1.2416e-09	1.05106e-08	7.26946e-08	-0.15	0.00014714	0.00015878	0.00016458	0.00017934	0.0002	8.5442e-09	2.8322e-09	2.8871e-09	2.1769e-08	1.0256e-07
-0.16	5.9924e-05	6.0588e-05	6.0192e-05	6.1992e-05	6.7274e-05	1.12232e-08	1.12232e-08	3.7361e-09	2.0517e-09	3.87838e-08	-0.16	0.0001219	0.00013314	0.00014212	0.00015524	0.00017004	1.7464e-09	9.394e-10	2.0943e-09	9.8236e-09	6.74044e-08	-0.16	0.0001988	0.00021518	0.0002257	0.00024478	0.00027224	1.13358e-08	7.7678e-09	2.34e-09	1.36304e-08	9.35244e-08
-0.17	8.2762e-05	8.3544e-05	8.305e-05	8.532e-05	9.1854e-05	8.8958e-09	8.8958e-09	4.6667e-09	2.7661e-09	2.89508e-08	-0.17	0.00016358	0.00017946	0.00019178	0.00020898	0.00022978	8.977e-09	4.331e-10	7.093e-10	5.2157e-09	5.31408e-08	-0.17	0.00026908	0.00029294	0.0003076	0.00033264	0.00037064	1.2233e-08	1.00302e-08	9.2662e-09	1.10948e-08	8.05684e-08
-0.18	0.000112974	0.000114768	0.000114014	0.00011774	0.0001254	1.26676e-08	1.26676e-08	9.1492e-09	3.3421e-09	2.41476e-08	-0.18	0.00022024	0.00024214	0.00025878	0.00028138	0.00030898	9.7394e-09	2.6213e-09	5.114e-10	3.8363e-09	4.86034e-08	-0.18	0.00036252	0.00039626	0.00041724	0.00044986	0.00050034	7.2904e-09	1.14284e-08	9.8836e-09	4.9824e-09	7.38434e-08
-0.19	0.00015586	0.0001568	0.00015752	0.0001602	0.0001691	4.8233e-09	4.8233e-09	4.2529e-09	2.9034e-09	1.94918e-08	-0.19	0.00029394	0.00032504	0.00034748	0.0003773	0.00041282	1.04042e-08	2.5329e-09	2.4595e-09	2.131e-09	3.60382e-08	-0.19	0.00048486	0.00053294	0.00056202	0.00060392	0.0006698	1.48254e-08	1.18868e-08	1.134e-08	1.3531e-09	5.9496e-08
-0.2	0.00020744	0.00021172	0.0002121	0.00021726	0.00022876	1.22322e-08	1.22322e-08	4.362e-09	3.1508e-09	1.35036e-08	-0.2	0.00039024	0.00043402	0.00046394	0.0005031	0.0005483	1.17486e-08	8.6632e-09	2.5056e-09	9.112e-10	3.1378e-08	-0.2	0.00064542	0.0007122	0.00075206	0.0008066	0.00089134	9.3706e-09	1.21358e-08	1.17752e-08	1.9918e-09	5.46322e-08
-0.21	0.00027832	0.00028508	0.00028534	0.00029278	0.0003076	1.12762e-08	1.12762e-08	9.0222e-09	3.1972e-09	1.23192e-08	-0.21	0.0005155	0.00057826	0.00061628	0.00066726	0.00072392	1.25368e-08	4.5424e-09	8.5708e-09	9.092e-10	2.1305e-08	-0.21	0.0008538	0.00094642	0.001	0.00107	0.00118	1.61282e-08	7.858e-09	1.21728e-08	1.3349e-09	4.65386e-08
-0.22	0.0003684	0.00037996	0.00038194	0.00039124	0.00040874	1.31926e-08	1.31926e-08	4.213e-09	3.1653e-09	7.294e-09	-0.22	0.00067672	0.0007628	0.0008153	0.00087912	0.00094884	9.175e-09	9.3452e-09	4.8974e-09	2.9029e-09	1.67866e-08	-0.22	0.00112	0.00126	0.00133	0.00143	0.00154	1.1969e-08	1.2288e-08	1.17818e-08	1.5437e-09	3.16644e-08
-0.23	0.00048468	0.00050208	0.00050442	0.00051804	0.00053994	1.21678e-08	1.21678e-08	9.8778e-09	3.2675e-09	5.4901e-09	-0.23	0.0008816	0.00099718	0.00107	0.00115	0.00124	1.54104e-08	1.07614e-08	9.641e-09	1.5094e-09	1.10494e-08	-0.23	0.00149	0.00164	0.00173	0.00185	0.00201	1.32542e-08	8.4004e-09	1.27316e-08	6.373e-09	2.87674e-08
-0.24	0.0006296	0.0006573	0.0006633	0.00067958	0.0007063	1.46032e-08	1.46032e-08	6.6792e-09	3.3814e-09	3.0991e-09	-0.24	0.00114	0.00131	0.00141	0.00149	0.0016	1.19928e-08	1.072e-08	7.54e-09	9.191e-09	4.9085e-09	-0.24	0.00191	0.00212	0.00225	0.00239	0.00258	1.28358e-08	1.45004e-08	1.27166e-08	9.7314e-09	1.61836e-08
-0.25	0.0008114	0.000852	0.00086206	0.0008825	0.00091518	1.32548e-08	1.32548e-08	9.4254e-09	3.6627e-09	1.0997e-09	-0.25	0.00148	0.00168	0.00179	0.00192	0.00204	1.29976e-08	1.2358e-08	1.15228e-08	3.5748e-09	3.8063e-09	-0.25	0.00243	0.00273	0.00289	0.00307	0.00329	1.92158e-08	9.5136e-09	8.6536e-09	1.12418e-08	1.4502e-08
-0.26	0.00103	0.00109	0.00111	0.00113	0.00118	1.59002e-08	1.59002e-08	9.7618e-09	3.0319e-09	2.2577e-09	-0.26	0.00188	0.00214	0.00229	0.00245	0.00259	1.94264e-08	9.1122e-09	1.2283e-08	1.00048e-08	1.2211e-09	-0.26	0.00308	0.00348	0.00367	0.00389	0.00415	1.55682e-08	1.48618e-08	1.41796e-08	1.18624e-08	5.7434e-09
-0.27	0.00131	0.0014	0.00142	0.00145	0.00149	1.49466e-08	1.49466e-08	2.5591e-09	4.0885e-09	4.6107e-09	-0.27	0.00237	0.00271	0.0029	0.00309	0.00326	1.7566e-08	1.48954e-08	8.9798e-09	1.28588e-08	1.9955e-09	-0.27	0.00386	0.00439	0.00462	0.00488	0.00519	2.23806e-08	1.119e-08	9.265e-09	1.26646e-08	2.9173e-09
-0.28	0.00162	0.00174	0.00177	0.00181	0.00187	1.51936e-08	1.51936e-08	8.8856e-09	2.6749e-09	4.4459e-09	-0.28	0.00296	0.00341	0.00362	0.00385	0.00405	2.2545e-08	1.1377e-08	1.45948e-08	1.00718e-08	1.00482e-08	-0.28	0.00478	0.00547	0.00575	0.00606	0.00641	1.8555e-08	1.5617e-08	1.4755e-08	8.286e-09	1.7577e-09
-0.29	0.00199	0.00216	0.0022	0.00226	0.00232	1.73732e-08	1.73732e-08	1.08136e-08	8.6368e-09	5.4651e-09	-0.29	0.00365	0.00422	0.00449	0.00476	0.00498	2.22638e-08	1.71068e-08	1.10386e-08	1.52522e-08	1.2365e-08	-0.29	0.00584	0.00673	0.00707	0.00742	0.00782	2.56504e-08	1.3193e-08	1.03606e-08	1.4521e-08	1.6864e-09
-0.3	0.00242	0.00265	0.00271	0.00277	0.00285	1.69002e-08	1.69002e-08	9.0414e-09	4.1355e-09	8.6752e-09	-0.3	0.00444	0.00518	0.0055	0.00581	0.00606	2.59634e-08	1.42358e-08	1.64424e-08	1.19674e-08	1.06438e-08	-0.3	0.00704	0.00818	0.00859	0.00899	0.00944	2.212e-08	1.63752e-08	1.54034e-08	1.01176e-08	4.5326e-09
-0.31	0.0029	0.00322	0.00329	0.00337	0.00347	1.91086e-08	1.91086e-08	1.17684e-08	1.01316e-08	8.8854e-09	-0.31	0.00535	0.00629	0.00666	0.00701	0.00729	2.71706e-08	1.92856e-08	1.33298e-08	1.72286e-08	1.60384e-08	-0.31	0.00836	0.00982	0.01031	0.01075	0.01126	2.8881e-08	1.58318e-08	1.20228e-08	1.55938e-08	1.19578e-08
-0.32	0.00343	0.00386	0.00396	0.00406	0.00416	1.93832e-08	1.93832e-08	1.0225e-08	1.05528e-08	1.13946e-08	-0.32	0.00635	0.00754	0.00797	0.00837	0.00868	2.96986e-08	1.7425e-08	1.78444e-08	1.39328e-08	1.33084e-08	-0.32	0.00979	0.01167	0.01225	0.01275	0.01333	2.58848e-08	1.67704e-08	1.55062e-08	1.177e-08	1.21448e-08
-0.33	0.00401	0.00459	0.00471	0.00483	0.00495	2.13348e-08	2.13348e-08	1.25208e-08	1.09432e-08	1.09178e-08	-0.33	0.00743	0.00894	0.00944	0.00989	0.01023	3.23536e-08	2.15838e-08	1.59576e-08	1.86656e-08	1.86442e-08	-0.33	0.0113	0.01367	0.01435	0.01491	0.01551	3.17872e-08	1.96252e-08	1.39232e-08	1.6114e-08	9.6162e-09
-0.34	0.00463	0.00539	0.00555	0.00569	0.00582	2.21626e-08	2.21626e-08	1.1108e-08	9.733e-09	1.37222e-08	-0.34	0.00859	0.01047	0.01107	0.01159	0.01195	3.3105e-08	2.1577e-08	1.89858e-08	1.55688e-08	1.57082e-08	-0.34	0.01294	0.01584	0.01666	0.01727	0.01789	2.57336e-08	1.99754e-08	1.6597e-08	1.38044e-08	1.60582e-08
-0.35	0.00529	0.00628	0.00648	0.00663	0.00679	2.3575e-08	2.3575e-08	1.31498e-08	1.22076e-08	1.2961e-08	-0.35	0.00979	0.01217	0.0129	0.0134	0.0138	3.78342e-08	2.37658e-08	1.63172e-08	2.00872e-08	2.05004e-08	-0.35	0.01445	0.01817	0.01914	0.01981	0.02047	3.44988e-08	2.35914e-08	1.59184e-08	1.66912e-08	1.27548e-08
-0.36	0.00596	0.00724	0.00749	0.00767	0.00783	2.50888e-08	2.50888e-08	1.23358e-08	1.08768e-08	1.60172e-08	-0.36	0.01102	0.01395	0.01478	0.01537	0.01581	3.73316e-08	2.59152e-08	2.13252e-08	1.83984e-08	1.85962e-08	-0.36	0.016	0.02064	0.02179	0.02252	0.02322	3.1656e-08	2.2677e-08	1.69608e-08	1.54038e-08	1.79454e-08
-0.37	0.00665	0.00827	0.00859	0.00879	0.00897	2.6198e-08	2.6198e-08	1.39152e-08	1.32498e-08	1.51706e-08	-0.37	0.01226	0.01586	0.01683	0.01749	0.01795	4.27752e-08	2.7783e-08	1.9604e-08	2.11912e-08	2.22088e-08	-0.37	0.0175	0.02321	0.02459	0.0254	0.02613	3.73948e-08	2.70812e-08	1.81164e-08	1.69278e-08	1.48056e-08
-0.38	0.00733	0.00934	0.00976	0.00999	0.01018	2.8425e-08	2.8425e-08	1.37122e-08	1.22564e-08	1.82292e-08	-0.38	0.01345	0.01785	0.01901	0.01973	0.02022	4.21638e-08	3.10954e-08	2.34626e-08	2.07526e-08	2.06994e-08	-0.38	0.01892	0.02587	0.02754	0.02843	0.0292	3.47096e-08	2.53608e-08	1.78662e-08	1.68468e-08	1.89136e-08
-0.39	0.008	0.01049	0.01101	0.01127	0.01148	2.92746e-08	2.92746e-08	1.48228e-08	1.41108e-08	1.7669e-08	-0.39	0.0146	0.01993	0.0213	0.02209	0.02261	4.88528e-08	3.16476e-08	2.29084e-08	2.2441e-08	2.3743e-08	-0.39	0.02025	0.02857	0.03061	0.0316	0.0324	3.93662e-08	3.03124e-08	2.07272e-08	1.67322e-08	1.65652e-08
-0.4	0.00865	0.01168	0.01235	0.01266	0.01288	3.19182e-08	3.19182e-08	1.41498e-08	1.21634e-08	1.94448e-08	-0.4	0.01569	0.02205	0.0237	0.02456	0.02511	4.80938e-08	3.60298e-08	2.62052e-08	2.45458e-08	2.34342e-08	-0.4	0.02146	0.0313	0.03381	0.03489	0.03574	3.78984e-08	2.76574e-08	1.97186e-08	1.82348e-08	1.94774e-08
-0.41	0.00926	0.01288	0.01372	0.01406	0.0143	3.2505e-08	3.2505e-08	1.65028e-08	1.50602e-08	1.93434e-08	-0.41	0.01669	0.02419	0.0262	0.02714	0.02772	5.58746e-08	3.59122e-08	2.73276e-08	2.39508e-08	2.51136e-08	-0.41	0.02255	0.03398	0.03707	0.0383	0.03919	4.17908e-08	3.30516e-08	2.36792e-08	1.68112e-08	1.80924e-08
-0.42	0.00984	0.01411	0.01515	0.01555	0.0158	3.55576e-08	3.55576e-08	1.66522e-08	1.40422e-08	2.26282e-08	-0.42	0.0176	0.02632	0.02878	0.02982	0.03044	5.58594e-08	4.10288e-08	2.89292e-08	2.60942e-08	2.553e-08	-0.42	0.02353	0.03661	0.04044	0.04181	0.04276	4.17324e-08	2.98244e-08	2.20754e-08	1.95816e-08	1.99674e-08
-0.43	0.01038	0.01533	0.01664	0.0171	0.01738	3.61608e-08	3.61608e-08	1.79904e-08	1.62096e-08	2.1911e-08	-0.43	0.01843	0.02843	0.03142	0.0326	0.03325	6.47982e-08	4.0566e-08	3.19012e-08	2.48408e-08	2.63792e-08	-0.43	0.02438	0.03913	0.04386	0.04543	0.04643	4.4843e-08	3.56316e-08	2.72888e-08	1.73946e-08	2.00402e-08
-0.44	0.01087	0.01654	0.01817	0.01872	0.019	4.00064e-08	4.00064e-08	1.87928e-08	1.52838e-08	2.47856e-08	-0.44	0.01917	0.03046	0.03413	0.03544	0.03614	6.544e-08	4.68582e-08	3.26992e-08	2.86462e-08	2.80786e-08	-0.44	0.02513	0.0415	0.04732	0.04912	0.05019	4.59592e-08	3.25518e-08	2.49594e-08	2.15818e-08	2.04322e-08
-0.45	0.01132	0.01772	0.01974	0.02037	0.02069	4.11122e-08	4.11122e-08	1.95792e-08	1.7141e-08	2.42814e-08	-0.45	0.01982	0.03239	0.03686	0.03837	0.03911	7.4518e-08	4.60376e-08	3.67842e-08	2.71804e-08	2.7915e-08	-0.45	0.02579	0.0437	0.05077	0.05289	0.05403	4.81834e-08	3.83824e-08	3.05366e-08	1.89736e-08	2.18674e-08
-0.46	0.01173	0.01885	0.02133	0.02208	0.02242	4.51376e-08	4.51376e-08	2.09632e-08	1.67512e-08	2.65292e-08	-0.46	0.0204	0.0342	0.03961	0.04135	0.04214	7.66964e-08	5.3472e-08	3.66426e-08	3.15178e-08	3.07004e-08	-0.46	0.02635	0.04571	0.0542	0.05672	0.05796	5.0765e-08	3.5841e-08	2.76494e-08	2.44218e-08	2.09762e-08
-0.47	0.01209	0.01993	0.02294	0.02383	0.0242	4.6848e-08	4.6848e-08	2.14628e-08	1.82362e-08	2.63624e-08	-0.47	0.02091	0.03587	0.04236	0.0444	0.04525	8.64626e-08	5.37314e-08	4.16642e-08	3.03312e-08	3.01126e-08	-0.47	0.02685	0.04752	0.05757	0.0606	0.06195	5.18158e-08	4.15716e-08	3.34192e-08	2.1564e-08	2.3744e-08
-0.48	0.01241	0.02094	0.02454	0.02561	0.02604	5.06894e-08	5.06894e-08	2.33494e-08	1.84144e-08	2.81136e-08	-0.48	0.02135	0.0374	0.04507	0.04747	0.04834	8.93216e-08	6.1955e-08	4.11816e-08	3.5514e-08	4.2995e-08	-0.48	0.02727	0.04914	0.06084	0.06451	0.06601	5.57316e-08	3.95782e-08	3.03916e-08	2.76632e-08	2.18802e-08
-0.49	0.0127	0.02189	0.02614	0.02743	0.02789	5.24604e-08	5.24604e-08	2.3638e-08	1.93964e-08	2.85908e-08	-0.49	0.02173	0.03878	0.04771	0.05056	0.05163	9.88534e-08	6.26184e-08	4.7118e-08	3.3649e-08	3.11082e-08	-0.49	0.02764	0.05057	0.06395	0.06846	0.07011	5.54494e-08	4.46984e-08	3.61068e-08	2.49354e-08	2.59084e-08
-0.5	0.01296	0.02276	0.0277	0.02927	0.02981	5.58646e-08	5.58646e-08	2.61242e-08	2.04918e-08	2.96234e-08	-0.5	0.02207	0.04002	0.05025	0.05372	0.05491	1.0926e-07	7.1445e-08	4.6424e-08	3.98036e-08	3.54214e-08	-0.5	0.02795	0.05182	0.06689	0.07239	0.07428	6.10928e-08	4.38908e-08	3.31318e-08	3.10118e-08	2.35712e-08
-0.5	0.01298	0.02283	0.02781	0.02935	0.02985	4.42414e-08	4.42414e-08	2.13162e-08	1.82e-08	2.6926e-08	-0.5	0.0221	0.04017	0.05053	0.05394	0.05503	8.59034e-08	5.82756e-08	3.62882e-08	3.27614e-08	3.19966e-08	-0.5	0.02798	0.05194	0.06715	0.07264	0.07441	4.70654e-08	3.15744e-08	2.21904e-08	2.26378e-08	1.90644e-08
-0.49	0.01274	0.02207	0.02639	0.0276	0.02801	2.54864e-08	2.54864e-08	1.16684e-08	1.21374e-08	2.2933e-08	-0.49	0.02181	0.03915	0.04836	0.05108	0.05191	5.59658e-08	3.12802e-08	2.23466e-08	1.78616e-08	2.1302e-08	-0.49	0.02767	0.05086	0.06457	0.06901	0.07044	1.88282e-08	1.14802e-08	1.01596e-08	1.04158e-08	1.63038e-08
-0.48	0.01245	0.02117	0.02484	0.02581	0.02619	1.5566e-08	1.5566e-08	1.0604e-08	1.0814e-08	1.82746e-08	-0.48	0.02144	0.03789	0.04587	0.04805	0.04876	3.18032e-08	2.04312e-08	1.12372e-08	1.59984e-08	2.09556e-08	-0.48	0.0273	0.04951	0.06159	0.06518	0.06642	1.2532e-08	1.9478e-09	1.8786e-09	3.2635e-09	1.24464e-08
-0.47	0.01213	0.0202	0.02326	0.02404	0.02437	1.03324e-08	1.03324e-08	4.4014e-09	3.8348e-09	1.68432e-08	-0.47	0.02101	0.03646	0.04324	0.04501	0.04564	2.2346e-08	1.28484e-08	1.15566e-08	1.24696e-08	1.38622e-08	-0.47	0.02688	0.04798	0.05842	0.06131	0.06241	1.9079e-09	1.4587e-09	5.17e-10	4.638e-10	9.9098e-09
-0.46	0.01177	0.01915	0.02167	0.0223	0.0226	3.9986e-09	3.9986e-09	5.5412e-09	3.7622e-09	1.2727e-08	-0.46	0.02053	0.03487	0.04055	0.04199	0.04256	1.2656e-08	1.9397e-09	2.3187e-09	8.317e-09	1.43384e-08	-0.46	0.02639	0.04626	0.05511	0.05744	0.05845	1.2476e-09	1.1104e-09	1.8906e-09	1.1155e-09	4.8729e-09
-0.45	0.01137	0.01805	0.02008	0.02059	0.02086	2.4488e-09	2.4488e-09	4.0801e-09	4.9291e-09	1.24476e-08	-0.45	0.01998	0.03315	0.03783	0.03901	0.03955	1.8414e-09	1.2252e-09	2.06e-09	9.6454e-09	1.20166e-08	-0.45	0.02583	0.04434	0.05172	0.05362	0.05456	2.1363e-09	8.674e-09	2.0061e-09	1.6221e-09	1.9121e-09
-0.44	0.01094	0.01689	0.01852	0.01893	0.01919	3.002e-10	3.002e-10	2.7397e-09	4.7505e-09	1.05688e-08	-0.44	0.01936	0.0313	0.03511	0.03609	0.03661	1.6958e-09	1.8807e-09	8.218e-10	2.2202e-09	9.7164e-09	-0.44	0.0252	0.04225	0.04828	0.04986	0.05074	9.7392e-09	1.17606e-08	2.597e-09	1.9937e-09	1.74e-09
-0.43	0.01045	0.01569	0.01698	0.01732	0.01755	2.3552e-09	2.3552e-09	1.7224e-09	3.326e-09	4.2861e-09	-0.43	0.01867	0.02936	0.03241	0.03325	0.03373	1.04932e-08	3.0961e-09	5.013e-10	2.3e-09	2.2997e-09	-0.43	0.02449	0.03997	0.04485	0.04617	0.047	1.20512e-08	9.6448e-09	3.856e-09	2.331e-09	1.1534e-09
-0.42	0.00991	0.01448	0.01548	0.01577	0.01596	2.493e-09	2.493e-09	1.5919e-09	2.1619e-09	4.5115e-09	-0.42	0.0179	0.02732	0.02976	0.03048	0.03093	1.08756e-08	1.15088e-08	1.6263e-09	2.1322e-09	1.979e-09	-0.42	0.02368	0.03756	0.04142	0.04256	0.04336	1.12792e-08	1.55338e-08	8.6942e-09	2.6024e-09	2.2375e-09
-0.41	0.00936	0.01326	0.01402	0.01428	0.01445	4.0461e-09	4.0461e-09	4.618e-10	1.4749e-09	5.194e-09	-0.41	0.01706	0.02523	0.02716	0.0278	0.02824	1.81654e-08	1.0143e-08	2.0432e-09	1.3585e-09	2.76e-11	-0.41	0.02277	0.03502	0.03807	0.03906	0.03981	1.75398e-08	1.1964e-08	5.6938e-09	2.9178e-09	2.6356e-09
-0.4	0.00876	0.01205	0.01264	0.01285	0.013	5.092e-09	5.092e-09	2.839e-10	1.54e-10	3.719e-09	-0.4	0.01613	0.02313	0.02465	0.02523	0.02567	1.7738e-08	1.58194e-08	2.4259e-09	1.2264e-09	3.7614e-09	-0.4	0.02176	0.03239	0.03477	0.03566	0.03638	1.46636e-08	1.6992e-08	7.6738e-09	3.0166e-09	3.0045e-09
-0.39	0.00813	0.01086	0.01131	0.01149	0.01162	6.6812e-09	6.6812e-09	8.921e-10	5.648e-10	2.4459e-09	-0.39	0.01513	0.02103	0.02223	0.02275	0.02314	2.29582e-08	1.2931e-08	2.6876e-09	1.9516e-09	1.6207e-09	-0.39	0.02063	0.02972	0.03158	0.03238	0.03305	2.08254e-08	1.33158e-08	9.2168e-09	3.0843e-09	3.2385e-09
-0.38	0.00748	0.00969	0.01004	0.01021	0.01032	5.3331e-09	5.3331e-09	1.6245e-09	1.111e-09	1.0536e-09	-0.38	0.01406	0.01896	0.01991	0.0204	0.02076	2.21848e-08	1.80398e-08	3.1246e-09	2.3331e-09	2.1733e-09	-0.38	0.01939	0.02704	0.02849	0.02922	0.02985	1.70878e-08	1.73748e-08	6.7315e-09	3.1534e-09	3.3368e-09
-0.37	0.00681	0.0086	0.00885	0.00899	0.00909	6.8686e-09	6.8686e-09	2.9972e-09	2.7208e-09	7.61e-10	-0.37	0.01294	0.01695	0.01771	0.01816	0.01849	2.53492e-08	1.48292e-08	3.5899e-09	2.7133e-09	3.6238e-09	-0.37	0.01806	0.02439	0.02553	0.0262	0.0268	2.29642e-08	1.4201e-08	3.5796e-09	3.1037e-09	3.5185e-09
-0.36	0.00613	0.00756	0.00775	0.00787	0.00794	9.7294e-09	9.7294e-09	3.772e-09	3.4698e-09	1.8215e-09	-0.36	0.01177	0.01501	0.01563	0.01604	0.01634	2.50808e-08	1.86746e-08	3.2332e-09	3.6365e-09	3.7444e-09	-0.36	0.01664	0.02181	0.0227	0.02332	0.02388	1.84688e-08	1.66812e-08	3.8007e-09	5.4467e-09	6.1016e-09
-0.35	0.00546	0.00658	0.00672	0.00683	0.00688	9.8424e-09	9.8424e-09	4.2126e-09	4.1154e-09	2.9208e-09	-0.35	0.01059	0.01317	0.01368	0.01405	0.01434	2.64444e-08	1.6013e-08	9.5638e-09	4.2158e-09	4.2844e-09	-0.35	0.01517	0.01933	0.02004	0.0206	0.02112	2.37918e-08	1.45566e-08	3.3351e-09	3.6842e-09	3.9371e-09
-0.34	0.00481	0.00568	0.00578	0.00587	0.00591	1.03258e-08	1.03258e-08	4.0172e-09	4.6267e-09	3.8905e-09	-0.34	0.00938	0.01146	0.01187	0.01221	0.01247	2.60052e-08	1.85588e-08	1.11136e-08	8.7546e-09	8.7058e-09	-0.34	0.01365	0.01697	0.01754	0.01805	0.01853	1.97458e-08	1.53444e-08	8.7506e-09	3.8709e-09	4.2901e-09
-0.33	0.00419	0.00485	0.00493	0.005	0.00502	9.7348e-09	9.7348e-09	5.2587e-09	5.1333e-09	4.9784e-09	-0.33	0.00825	0.00983	0.01022	0.01051	0.01074	2.7396e-08	1.78076e-08	1.17082e-08	1.0181e-08	1.03046e-08	-0.33	0.01214	0.01474	0.01521	0.01568	0.01612	2.38986e-08	1.41528e-08	4.3172e-09	8.1806e-09	9.9012e-09
-0.32	0.0036	0.0041	0.00416	0.00421	0.00423	1.17206e-08	1.17206e-08	4.7671e-09	4.6467e-09	4.6634e-09	-0.32	0.00715	0.00839	0.00868	0.00894	0.00916	2.59658e-08	1.69174e-08	1.28628e-08	1.19668e-08	1.14948e-08	-0.32	0.01065	0.01268	0.01307	0.01348	0.01389	2.05686e-08	1.33352e-08	9.384e-09	4.5468e-09	1.1994e-08
-0.31	0.00306	0.00343	0.00347	0.00352	0.00352	1.05104e-08	1.05104e-08	5.3e-09	5.1824e-09	5.4548e-09	-0.31	0.00611	0.00707	0.00733	0.00756	0.00775	2.8379e-08	1.71498e-08	9.393e-09	1.26258e-08	1.25512e-08	-0.31	0.00918	0.0108	0.01113	0.01148	0.01185	2.02826e-08	1.38654e-08	9.823e-09	9.7352e-09	9.152e-09
-0.3	0.00257	0.00284	0.00287	0.0029	0.0029	1.20584e-08	1.20584e-08	5.7974e-09	5.7008e-09	6.3526e-09	-0.3	0.00516	0.0059	0.00612	0.00631	0.00648	2.53538e-08	1.82124e-08	1.4819e-08	1.1999e-08	1.14422e-08	-0.3	0.00785	0.00905	0.00934	0.00965	0.01001	2.2175e-08	1.38686e-08	1.0279e-08	1.02076e-08	1.60532e-08
-0.29	0.00213	0.00232	0.00234	0.00237	0.00237	1.10218e-08	1.10218e-08	6.2626e-09	6.1729e-09	5.1399e-09	-0.29	0.0043	0.00487	0.00505	0.00522	0.00537	2.88412e-08	1.61862e-08	1.12142e-08	1.712e-08	1.62792e-08	-0.29	0.00661	0.00754	0.00779	0.00805	0.00833	2.11524e-08	1.09298e-08	1.15958e-08	1.1773e-08	1.8673e-08
-0.28	0.00174	0.00188	0.00189	0.00191	0.00191	1.21442e-08	1.21442e-08	4.7406e-09	6.5924e-09	1.03324e-08	-0.28	0.00354	0.00397	0.00413	0.00427	0.00439	2.42804e-08	1.91978e-08	1.5743e-08	1.50878e-08	1.46412e-08	-0.28	0.00549	0.00621	0.00641	0.00663	0.00689	2.07166e-08	1.44758e-08	1.17964e-08	1.20658e-08	1.73248e-08
-0.27	0.0014	0.0015	0.00151	0.00153	0.00152	1.15734e-08	1.15734e-08	4.5404e-09	5.2589e-09	1.12278e-08	-0.27	0.00288	0.0032	0.00333	0.00345	0.00356	2.85606e-08	1.57734e-08	1.3059e-08	1.87808e-08	2.07246e-08	-0.27	0.0045	0.00504	0.00521	0.0054	0.00563	2.15356e-08	1.03612e-08	1.2063e-08	8.7634e-09	2.63982e-08
-0.26	0.00112	0.00119	0.00119	0.0012	0.00119	1.2052e-08	1.2052e-08	7.515e-09	8.8146e-09	1.1133e-08	-0.26	0.00231	0.00256	0.00266	0.00275	0.00285	2.30332e-08	2.01642e-08	1.64098e-08	1.24516e-08	1.93136e-08	-0.26	0.00364	0.00405	0.00418	0.00434	0.00454	1.84974e-08	1.52602e-08	8.1958e-09	1.46586e-08	2.7867e-08
-0.25	0.00087932	0.00092624	0.00092984	0.00093566	0.00092816	1.2135e-08	1.2135e-08	7.9122e-09	5.3097e-09	1.31256e-08	-0.25	0.00183	0.00202	0.0021	0.00217	0.00226	2.76984e-08	1.58958e-08	1.48918e-08	1.7547e-08	2.6661e-08	-0.25	0.0029	0.00321	0.00332	0.00345	0.00363	2.15278e-08	1.06222e-08	1.40322e-08	1.06116e-08	3.81926e-08
-0.24	0.00068592	0.00071808	0.00071962	0.0007232	0.00071614	1.15796e-08	1.15796e-08	9.854e-09	1.05516e-08	1.64248e-08	-0.24	0.00144	0.00158	0.00164	0.0017	0.00177	2.1899e-08	2.07592e-08	1.6377e-08	1.37616e-08	2.65944e-08	-0.24	0.00229	0.00252	0.0026	0.00271	0.00286	1.67804e-08	1.61942e-08	9.1634e-09	1.71798e-08	4.33932e-08
-0.23	0.0005278	0.0005505	0.00055004	0.00055094	0.00054476	1.26168e-08	1.26168e-08	1.02796e-08	1.07664e-08	1.70492e-08	-0.23	0.00111	0.00122	0.00127	0.00131	0.00138	2.60564e-08	1.59446e-08	1.66596e-08	1.87838e-08	3.49312e-08	-0.23	0.00178	0.00195	0.00202	0.0021	0.00224	2.1199e-08	1.07886e-08	1.53986e-08	1.3515e-08	5.46654e-08
-0.22	0.00040216	0.00041706	0.00041622	0.00041566	0.00041144	1.24096e-08	1.24096e-08	1.0957e-08	1.13802e-08	2.15086e-08	-0.22	0.00085086	0.00092908	0.00096914	0.00101	0.00106	2.52016e-08	1.58966e-08	1.52528e-08	1.56834e-08	3.72084e-08	-0.22	0.00137	0.0015	0.00155	0.00161	0.00173	1.53082e-08	1.67026e-08	1.03742e-08	1.99164e-08	6.35074e-08
-0.21	0.00030278	0.00031368	0.0003116	0.0003106	0.0003068	1.25472e-08	1.25472e-08	9.2382e-09	9.812e-09	2.20808e-08	-0.21	0.00064926	0.0007063	0.00073648	0.00076044	0.00080528	1.97362e-08	2.08356e-08	1.7691e-08	1.56394e-08	4.25318e-08	-0.21	0.00104	0.00114	0.00117	0.00122	0.00132	2.06414e-08	1.1704e-08	1.58456e-08	1.81642e-08	7.47314e-08
-0.2	0.00022608	0.00023292	0.00023168	0.00023036	0.0002275	1.32788e-08	1.32788e-08	1.26448e-08	1.36038e-08	2.78818e-08	-0.2	0.00048952	0.00053044	0.00055324	0.0005723	0.00061022	2.469e-08	1.56118e-08	1.6695e-08	2.15724e-08	5.40854e-08	-0.2	0.00078366	0.0008494	0.00087882	0.0009154	0.001	1.90924e-08	1.07826e-08	1.63732e-08	1.93608e-08	8.63102e-08
-0.19	0.00016688	0.00017196	0.00017028	0.00016898	0.00016698	1.24842e-08	1.24842e-08	1.0115e-08	1.14788e-08	2.8762e-08	-0.19	0.00036582	0.00039544	0.000412	0.00042634	0.000458	1.88478e-08	2.07386e-08	1.70954e-08	1.82424e-08	5.79644e-08	-0.19	0.00058686	0.00063408	0.0006552	0.00068366	0.00075122	1.40524e-08	1.70792e-08	1.12608e-08	2.81656e-08	9.972e-08
-0.18	0.0001226	0.00012572	0.00012448	0.0001232	0.00012224	1.40508e-08	1.40508e-08	1.3643e-08	1.52444e-08	3.63932e-08	-0.18	0.00027128	0.00029228	0.00030446	0.00031526	0.00034126	2.32376e-08	1.51798e-08	1.7627e-08	2.38214e-08	6.95014e-08	-0.18	0.00043482	0.00046798	0.00048354	0.00050532	0.00056292	1.93448e-08	1.11532e-08	1.73808e-08	2.70498e-08	1.1146e-07
-0.17	8.8832e-05	9.0986e-05	9.0036e-05	8.9006e-05	8.8672e-05	1.30238e-08	1.30238e-08	1.36922e-08	1.60792e-08	4.1077e-08	-0.17	0.00019956	0.00021458	0.0002232	0.00023144	0.00025236	1.84654e-08	1.99308e-08	1.58262e-08	2.25494e-08	7.52788e-08	-0.17	0.00031912	0.00034266	0.00035376	0.0003708	0.0004165	1.2818e-08	1.64768e-08	1.2242e-08	3.59722e-08	1.2062e-07
-0.16	6.4176e-05	6.581e-05	6.4724e-05	6.393e-05	6.412e-05	1.29324e-08	1.29324e-08	1.0766e-08	1.39212e-08	4.42454e-08	-0.16	0.00014588	0.00015644	0.00016264	0.00016888	0.00018532	2.15024e-08	1.52076e-08	1.86584e-08	2.7369e-08	8.55028e-08	-0.16	0.00023266	0.00024904	0.00025706	0.00027032	0.00030542	1.87738e-08	1.26282e-08	1.7366e-08	3.80634e-08	1.2942e-07
-0.15	4.6226e-05	4.7118e-05	4.6412e-05	4.5808e-05	4.6464e-05	1.3745e-08	1.3745e-08	1.45968e-08	1.86504e-08	5.45504e-08	-0.15	0.00010592	0.00011334	0.0001176	0.00012258	0.00013524	1.83552e-08	1.85696e-08	1.48274e-08	2.85418e-08	9.26962e-08	-0.15	0.00016826	0.00017972	0.00018556	0.00019596	0.00022222	1.1558e-08	1.38702e-08	1.39074e-08	4.70686e-08	1.3766e-07
-0.14	3.2898e-05	3.3574e-05	3.2994e-05	3.2616e-05	3.3432e-05	1.22168e-08	1.22168e-08	1.08884e-08	1.65194e-08	5.81578e-08	-0.14	7.6162e-05	8.1414e-05	8.4392e-05	8.8294e-05	9.7774e-05	1.62618e-08	1.90996e-08	1.60884e-08	3.05488e-08	1.0474e-07	-0.14	0.00012108	0.00012908	0.00013316	0.00014144	0.00016056	1.76022e-08	1.46914e-08	1.76862e-08	5.29198e-08	1.4556e-07
-0.13	2.3482e-05	2.3848e-05	2.3406e-05	2.316e-05	2.412e-05	1.4199e-08	1.4199e-08	1.46564e-08	2.1332e-08	7.01562e-08	-0.13	5.4818e-05	5.8442e-05	6.0526e-05	6.3594e-05	7.0876e-05	2.06334e-08	1.3551e-08	1.81522e-08	3.88348e-08	1.1234e-07	-0.13	8.6382e-05	9.1922e-05	9.4964e-05	0.0001016	0.00011536	1.70234e-08	1.38208e-08	2.0168e-08	6.15084e-08	1.5346e-07
-0.12	1.6546e-05	1.6826e-05	1.6548e-05	1.6454e-05	1.742e-05	1.12494e-08	1.12494e-08	1.13008e-08	2.0663e-08	7.66024e-08	-0.12	3.9192e-05	4.1708e-05	4.3136e-05	4.562e-05	5.0984e-05	1.58692e-08	1.81048e-08	1.54488e-08	4.10436e-08	1.1878e-07	-0.12	6.1546e-05	6.5356e-05	6.7608e-05	7.2656e-05	8.2322e-05	9.8388e-09	1.05356e-08	1.64694e-08	7.16366e-08	1.6778e-07
-0.11	1.1734e-05	1.1902e-05	1.1624e-05	1.1612e-05	1.261e-05	1.45128e-08	1.45128e-08	1.4324e-08	2.52554e-08	9.04296e-08	-0.11	2.7908e-05	2.9638e-05	3.067e-05	3.2626e-05	3.6524e-05	1.8904e-08	1.36834e-08	1.99428e-08	4.8785e-08	1.2416e-07	-0.11	4.369e-05	4.632e-05	4.795e-05	5.192e-05	5.871e-05	1.6504e-08	1.46458e-08	2.30622e-08	7.76504e-08	1.7388e-07
-0.1	8.2512e-06	8.3524e-06	8.1673e-06	8.2224e-06	9.1599e-06	1.34474e-08	1.34474e-08	1.5014e-08	2.89138e-08	1.02749e-07	-0.1	1.9796e-05	2.0988e-05	2.1704e-05	2.3294e-05	2.6068e-05	1.6076e-08	1.66544e-08	1.60188e-08	5.43602e-08	1.3012e-07	-0.1	3.0854e-05	3.2644e-05	3.3918e-05	3.6938e-05	4.1714e-05	1.55028e-08	9.2422e-09	2.22536e-08	8.88148e-08	1.8004e-07
-0.09	5.7558e-06	5.8199e-06	5.7332e-06	5.8388e-06	6.6728e-06	1.0278e-08	1.0278e-08	1.14116e-08	2.98304e-08	1.1624e-07	-0.09	1.3984e-05	1.481e-05	1.5332e-05	1.6582e-05	1.855e-05	1.6994e-08	1.43106e-08	2.24296e-08	6.14402e-08	1.3558e-07	-0.09	2.1704e-05	2.2986e-05	2.3908e-05	2.6242e-05	2.956e-05	8.5608e-09	1.54244e-08	2.86028e-08	9.974e-08	1.8516e-07
-0.08	4.0502e-06	4.0895e-06	3.997e-06	4.1186e-06	4.8983e-06	1.4321e-08	1.4321e-08	1.4712e-08	3.55874e-08	1.2996e-07	-0.08	9.8492e-06	1.0416e-05	1.0794e-05	1.1804e-05	1.3176e-05	1.80056e-08	1.50316e-08	1.84512e-08	6.9784e-08	1.4082e-07	-0.08	1.5254e-05	1.6108e-05	1.6846e-05	1.863e-05	2.0908e-05	1.55562e-08	9.0298e-09	3.1668e-08	1.0796e-07	1.899e-07
-0.07	2.8157e-06	2.841e-06	2.806e-06	2.9386e-06	3.6078e-06	9.3504e-09	9.3504e-09	1.39318e-08	4.11506e-08	1.4372e-07	-0.07	6.9115e-06	7.2943e-06	7.5771e-06	8.3631e-06	9.3271e-06	1.48536e-08	1.61738e-08	2.07836e-08	7.53742e-08	1.526e-07	-0.07	1.0658e-05	1.1254e-05	1.1812e-05	1.3162e-05	1.4744e-05	1.46946e-08	1.6143e-08	3.7428e-08	1.1454e-07	1.9592e-07
-0.06	1.9611e-06	1.9764e-06	1.942e-06	2.0766e-06	2.6796e-06	1.38422e-08	1.38422e-08	1.41392e-08	4.45826e-08	1.5866e-07	-0.06	4.8349e-06	5.1012e-06	5.3267e-06	5.9285e-06	6.6171e-06	1.53594e-08	1.37726e-08	2.90066e-08	8.28224e-08	1.5788e-07	-0.06	7.4222e-06	7.8359e-06	8.2799e-06	9.2599e-06	1.039e-05	1.4232e-08	1.60626e-08	4.54558e-08	1.2404e-07	2.009e-07
-0.05	1.3636e-06	1.3733e-06	1.3625e-06	1.492e-06	2.0115e-06	1.32454e-08	1.32454e-08	1.77852e-08	5.51168e-08	1.7498e-07	-0.05	3.3727e-06	3.5577e-06	3.7341e-06	4.2036e-06	4.6982e-06	1.64098e-08	1.45012e-08	2.70282e-08	9.17926e-08	1.6276e-07	-0.05	5.1511e-06	5.4375e-06	5.8056e-06	6.5225e-06	7.3207e-06	1.44024e-08	1.04448e-08	5.06956e-08	1.3316e-07	2.144e-07
-0.04	9.4736e-07	9.5264e-07	9.4964e-07	1.0701e-06	1.5334e-06	1.35476e-08	1.35476e-08	1.9743e-08	5.79138e-08	1.942e-07	-0.04	2.3438e-06	2.4753e-06	2.6238e-06	2.982e-06	3.3449e-06	1.252e-08	1.63744e-08	3.66656e-08	9.4751e-08	1.6616e-07	-0.04	3.5654e-06	3.7701e-06	4.0619e-06	4.5918e-06	5.1727e-06	1.37944e-08	1.8612e-08	5.86544e-08	1.4156e-07	2.2232e-07
-0.03	6.5262e-07	6.5356e-07	6.579e-07	7.797e-07	1.1915e-06	1.18526e-08	1.18526e-08	1.65708e-08	6.6286e-08	2.1494e-07	-0.03	1.6268e-06	1.7194e-06	1.8441e-06	2.1248e-06	2.3955e-06	1.74328e-08	1.29574e-08	3.77618e-08	1.0236e-07	1.7018e-07	-0.03	2.4606e-06	2.6065e-06	2.8534e-06	3.2372e-06	3.6703e-06	1.39576e-08	1.37158e-08	7.01534e-08	1.4692e-07	2.2928e-07
-0.02	4.5144e-07	4.5318e-07	4.6312e-07	5.7716e-07	9.5194e-07	8.8624e-09	8.8624e-09	2.4032e-08	7.9496e-08	2.3642e-07	-0.02	1.1256e-06	1.195e-06	1.3063e-06	1.5263e-06	1.7318e-06	1.1206e-08	1.86716e-08	4.5815e-08	1.0796e-07	1.7422e-07	-0.02	1.6947e-06	1.8023e-06	2.0043e-06	2.2913e-06	2.6208e-06	1.41216e-08	2.08304e-08	7.39734e-08	1.5112e-07	2.3464e-07
-0.01	3.0998e-07	3.1374e-07	3.2622e-07	4.363e-07	7.7972e-07	1.3492e-08	1.3492e-08	2.14538e-08	8.58702e-08	2.571e-07	-0.01	7.794e-07	8.3236e-07	9.3276e-07	1.1087e-06	1.2714e-06	1.0999e-08	1.96366e-08	5.0706e-08	1.153e-07	1.8088e-07	-0.01	1.1647e-06	1.2467e-06	1.4203e-06	1.634e-06	1.8915e-06	1.3716e-08	2.11846e-08	8.91206e-08	1.5378e-07	2.397e-07
0	2.1412e-07	2.1808e-07	2.3582e-07	3.4286e-07	6.6098e-07	1.2607e-08	1.2607e-08	2.94746e-08	9.88762e-08	2.7828e-07	0	5.4006e-07	5.7958e-07	6.7158e-07	8.1636e-07	9.4972e-07	1.64558e-08	1.52786e-08	5.9756e-08	1.2518e-07	1.9036e-07	0	8.0106e-07	8.6552e-07	1.0136e-06	1.1798e-06	1.3888e-06	1.43462e-08	2.63538e-08	9.10192e-08	1.5808e-07	2.4686e-07
0.01	1.4964e-07	1.5042e-07	1.7106e-07	2.7912e-07	5.8144e-07	8.9474e-09	8.9474e-09	2.8818e-08	1.1126e-07	3.011e-07	0.01	3.7244e-07	4.1062e-07	4.9706e-07	6.1504e-07	7.2868e-07	1.30368e-08	2.23294e-08	6.32946e-08	1.301e-07	1.9564e-07	0.01	5.4766e-07	6.0414e-07	7.3446e-07	8.6566e-07	1.0427e-06	1.40898e-08	2.82976e-08	1.0694e-07	1.695e-07	2.5336e-07
0.02	1.0362e-07	1.0672e-07	1.3288e-07	2.392e-07	5.3154e-07	1.32544e-08	1.32544e-08	3.67612e-08	1.221e-07	3.2586e-07	0.02	2.6274e-07	2.9172e-07	3.7568e-07	4.7878e-07	5.7888e-07	1.40924e-08	2.00122e-08	7.47198e-08	1.3478e-07	1.9998e-07	0.02	3.762e-07	4.288e-07	5.4596e-07	6.4998e-07	8.059e-07	1.44854e-08	3.78158e-08	1.1494e-07	1.7396e-07	2.6968e-07
0.03	7.32448e-08	7.58368e-08	1.044e-07	2.1548e-07	5.051e-07	1.3435e-08	1.3435e-08	3.9058e-08	1.3336e-07	3.5292e-07	0.03	1.8286e-07	2.1682e-07	2.9652e-07	3.8652e-07	4.7772e-07	1.4277e-08	2.65322e-08	7.6622e-08	1.3994e-07	2.0536e-07	0.03	2.5922e-07	3.1092e-07	4.1766e-07	5.039e-07	6.4478e-07	8.1676e-09	3.9355e-08	1.2174e-07	1.7924e-07	2.775e-07
0.04	5.20178e-08	5.44826e-08	8.87594e-08	2.0358e-07	4.8908e-07	1.3378e-08	1.3378e-08	4.76784e-08	1.457e-07	3.7804e-07	0.04	1.3282e-07	1.6154e-07	2.4216e-07	3.2526e-07	4.1058e-07	1.2843e-08	2.75678e-08	8.85942e-08	1.4524e-07	2.1134e-07	0.04	1.8166e-07	2.334e-07	3.3094e-07	4.0616e-07	5.3778e-07	1.65248e-08	5.2471e-08	1.2678e-07	1.8416e-07	2.8546e-07
0.05	3.6605e-08	4.227e-08	8.15662e-08	1.9912e-07	4.877e-07	1.32254e-08	1.32254e-08	5.10056e-08	1.5792e-07	4.0634e-07	0.05	9.59576e-08	1.3128e-07	2.069e-07	2.8518e-07	3.6674e-07	1.09652e-08	3.34384e-08	8.94518e-08	1.5048e-07	2.1732e-07	0.05	1.2734e-07	1.8318e-07	2.7312e-07	3.4092e-07	4.6808e-07	1.00386e-08	5.43522e-08	1.3124e-07	1.8912e-07	2.9406e-07
0.06	2.67922e-08	3.49256e-08	7.74704e-08	2.0076e-07	4.951e-07	1.32872e-08	1.32872e-08	5.56846e-08	1.7204e-07	4.3578e-07	0.06	7.01202e-08	1.0736e-07	1.85e-07	2.5922e-07	3.3876e-07	1.29318e-08	3.8252e-08	1.01271e-07	1.5496e-07	2.2284e-07	0.06	9.11796e-08	1.5316e-07	2.3556e-07	2.9806e-07	4.2406e-07	1.5266e-08	6.9776e-08	1.3658e-07	1.9382e-07	3.0292e-07
0.07	2.01866e-08	3.00998e-08	7.74224e-08	2.0634e-07	5.0894e-07	8.4674e-09	8.4674e-09	6.71564e-08	1.8702e-07	4.6664e-07	0.07	5.47202e-08	9.58872e-08	1.7044e-07	2.4348e-07	3.2198e-07	1.78958e-08	4.64774e-08	1.0854e-07	1.6124e-07	2.2974e-07	0.07	6.87922e-08	1.3394e-07	2.106e-07	2.7056e-07	3.965e-07	1.36072e-08	7.19816e-08	1.402e-07	1.9804e-07	3.1152e-07
0.08	1.62368e-08	2.6127e-08	7.83054e-08	2.1496e-07	5.2754e-07	1.41624e-08	1.41624e-08	7.3628e-08	2.033e-07	4.9818e-07	0.08	4.38066e-08	9.00094e-08	1.6242e-07	2.3474e-07	3.1296e-07	1.50768e-08	4.87288e-08	1.1424e-07	1.6744e-07	2.3718e-07	0.08	5.4694e-08	1.2478e-07	1.966e-07	2.5428e-07	3.815e-07	2.2313e-08	8.79224e-08	1.459e-07	2.0272e-07	3.2146e-07
0.09	1.41972e-08	2.70748e-08	8.46972e-08	2.2512e-07	5.4998e-07	1.36674e-08	1.36674e-08	7.85972e-08	2.1966e-07	5.304e-07	0.09	3.97154e-08	9.03722e-08	1.5852e-07	2.3058e-07	3.0978e-07	1.40468e-08	5.69192e-08	1.1946e-07	1.7354e-07	2.4474e-07	0.09	4.5006e-08	1.1972e-07	1.8664e-07	2.4446e-07	3.7512e-07	2.4886e-08	8.96528e-08	1.5178e-07	2.0772e-07	3.3144e-07
0.1	1.18796e-08	2.96342e-08	9.20782e-08	2.3696e-07	5.771e-07	1.3889e-08	1.3889e-08	9.07986e-08	2.366e-07	5.6516e-07	0.1	3.44588e-08	9.1341e-08	1.5732e-07	2.295e-07	3.0948e-07	2.06374e-08	6.32e-08	1.235e-07	1.7978e-07	2.5246e-07	0.1	4.12554e-08	1.2102e-07	1.8158e-07	2.4062e-07	3.7446e-07	2.92164e-08	1.04696e-07	1.581e-07	2.134e-07	3.4212e-07
0.11	1.1526e-08	3.13478e-08	9.984e-08	2.497e-07	6.042e-07	1.32036e-08	1.32036e-08	1.00166e-07	2.5366e-07	5.9822e-07	0.11	3.18818e-08	9.4302e-08	1.5838e-07	2.3038e-07	3.1178e-07	2.07898e-08	6.97256e-08	1.2702e-07	1.8656e-07	2.6064e-07	0.11	4.17768e-08	1.2068e-07	1.794e-07	2.3932e-07	3.775e-07	2.86636e-08	1.1382e-07	1.6512e-07	2.1914e-07	3.521e-07
0.12	1.17498e-08	3.313e-08	1.0546e-07	2.6432e-07	6.3354e-07	1.2573e-08	1.2573e-08	1.1094e-07	2.7136e-07	6.3212e-07	0.12	3.4638e-08	9.84068e-08	1.6098e-07	2.3334e-07	3.1618e-07	1.99554e-08	7.61928e-08	1.3092e-07	1.936e-07	2.6938e-07	0.12	4.5155e-08	1.248e-07	1.7892e-07	2.4076e-07	3.8416e-07	3.92704e-08	1.2148e-07	1.7142e-07	2.2372e-07	3.6418e-07
0.13	1.14666e-08	3.71632e-08	1.1472e-07	2.7902e-07	6.6724e-07	1.19626e-08	1.19626e-08	1.1986e-07	2.8776e-07	6.6872e-07	0.13	3.61376e-08	1.0172e-07	1.652e-07	2.3722e-07	3.2166e-07	2.78898e-08	8.00688e-08	1.3532e-07	2.0112e-07	2.7884e-07	0.13	4.82472e-08	1.2936e-07	1.808e-07	2.4424e-07	3.9194e-07	4.86452e-08	1.2742e-07	1.7758e-07	2.3012e-07	3.7526e-07
0.14	1.00736e-08	4.36636e-08	1.2502e-07	2.9582e-07	6.9926e-07	1.5245e-08	1.5245e-08	1.2844e-07	3.0494e-07	7.0408e-07	0.14	3.72042e-08	1.0848e-07	1.6934e-07	2.421e-07	3.2892e-07	3.27946e-08	9.24692e-08	1.391e-07	2.0884e-07	2.8904e-07	0.14	5.45018e-08	1.3418e-07	1.8282e-07	2.5002e-07	4.169e-07	5.01732e-08	1.3222e-07	1.8352e-07	2.3848e-07	4.0224e-07
0.15	1.36138e-08	5.0214e-08	1.3608e-07	3.1326e-07	7.3716e-07	1.68016e-08	1.68016e-08	1.382e-07	3.217e-07	7.4306e-07	0.15	4.32024e-08	1.12e-07	1.7448e-07	2.4684e-07	3.368e-07	3.24878e-08	9.962e-08	1.4456e-07	2.1574e-07	2.9844e-07	0.15	6.29546e-08	1.3904e-07	1.8576e-07	2.5596e-07	4.3044e-07	6.06762e-08	1.362e-07	1.8782e-07	2.4626e-07	4.1836e-07
0.16	1.2567e-08	5.52902e-08	1.4706e-07	3.3174e-07	7.7166e-07	1.57066e-08	1.57066e-08	1.4774e-07	3.3854e-07	7.7846e-07	0.16	4.89876e-08	1.172e-07	1.7874e-07	2.523e-07	3.4638e-07	4.1041e-08	1.058e-07	1.5046e-07	2.231e-07	3.0946e-07	0.16	6.97812e-08	1.444e-07	1.908e-07	2.6228e-07	4.4556e-07	7.38964e-08	1.4124e-07	1.921e-07	2.5416e-07	4.345e-07
0.17	1.64548e-08	6.04162e-08	1.584e-07	3.5174e-07	8.082e-07	2.23266e-08	2.23266e-08	1.5886e-07	3.5694e-07	8.1574e-07	0.17	5.23472e-08	1.224e-07	1.832e-07	2.5842e-07	3.5618e-07	4.99834e-08	1.107e-07	1.5654e-07	2.3064e-07	3.1974e-07	0.17	7.72646e-08	1.4868e-07	1.9498e-07	2.7062e-07	4.6368e-07	7.71952e-08	1.442e-07	1.9554e-07	2.6408e-07	4.523e-07
0.18	1.79108e-08	6.8393e-08	1.6974e-07	3.7112e-07	8.4618e-07	1.92644e-08	1.92644e-08	1.7048e-07	3.7506e-07	8.5344e-07	0.18	5.95316e-08	1.2808e-07	1.8742e-07	2.6562e-07	3.7928e-07	5.15274e-08	1.147e-07	1.6396e-07	2.3938e-07	3.4306e-07	0.18	8.69744e-08	1.5426e-07	2.003e-07	2.8158e-07	4.8006e-07	8.47534e-08	1.4956e-07	1.9848e-07	2.7682e-07	4.6818e-07
0.19	2.05342e-08	7.70484e-08	1.8082e-07	3.9142e-07	8.8594e-07	2.73632e-08	2.73632e-08	1.8314e-07	3.9454e-07	8.9322e-07	0.19	6.80444e-08	1.3338e-07	1.9148e-07	2.733e-07	3.9032e-07	5.90656e-08	1.184e-07	1.7002e-07	2.4718e-07	3.5214e-07	0.19	9.45278e-08	1.5816e-07	2.0624e-07	2.9068e-07	4.9888e-07	9.25972e-08	1.5508e-07	2.0282e-07	2.881e-07	4.854e-07
0.2	2.53686e-08	8.25342e-08	1.9234e-07	4.1204e-07	9.2572e-07	2.72822e-08	2.72822e-08	1.9668e-07	4.1518e-07	9.3318e-07	0.2	7.25764e-08	1.393e-07	1.9556e-07	2.8052e-07	4.0324e-07	7.04658e-08	1.2284e-07	1.7658e-07	2.5524e-07	3.6296e-07	0.2	1.01748e-07	1.6242e-07	2.113e-07	3.0194e-07	5.1924e-07	1.0502e-07	1.6108e-07	2.0692e-07	3.0082e-07	5.0128e-07

## Sheet: Fig. 4b
W&d = 30 µm											W&d = 50 µm											W&d = 70 µm
Vg (V)	Transconductance (S)					Subthreshold swing (V/decade)					Vg (V)	Transconductance (S)					Subthreshold swing (V/decade)					Vg (V)	Transconductance (S)					Subthreshold swing (V/decade)
	Vd = -0.1 V	Vd = -0.2 V	Vd = -0.3 V	Vd = -0.4 V	Vd = -0.5 V	Vd = -0.1 V	Vd = -0.2 V	Vd = -0.3 V	Vd = -0.4 V	Vd = -0.5 V		Vd = -0.1 V	Vd = -0.2 V	Vd = -0.3 V	Vd = -0.4 V	Vd = -0.5 V	Vd = -0.1 V	Vd = -0.2 V	Vd = -0.3 V	Vd = -0.4 V	Vd = -0.5 V		Vd = -0.1 V	Vd = -0.2 V	Vd = -0.3 V	Vd = -0.4 V	Vd = -0.5 V	Vd = -0.1 V	Vd = -0.2 V	Vd = -0.3 V	Vd = -0.4 V	Vd = -0.5 V
0.2	0	Inf	Inf	Inf	Inf	0	0	0	0	0	0.2	0	Inf	Inf	Inf	Inf	0	0	0	0	0	0.2	0	Inf	Inf	Inf	Inf	0	0	0	0	0
0.19	9.508e-07	1.24842e-06	1.304e-06	1.34e-06	2.098e-06	0.06909	0.16504	0.30325	0.55367	0.6952	0.19	2.23314e-06	1.55e-06	1.044e-06	9.52e-07	1.138e-06	0.08148	0.22306	0.44613	0.65293	0.79721	0.19	3.79e-06	2.212e-06	1.47e-06	1.784e-06	2.794e-06	0.07633	0.18215	0.34647	0.36835	0.38169
0.18	6.2948e-07	1.23396e-06	9.98e-07	1.202e-06	2.212e-06	0.07584	0.14378	0.36975	0.59291	0.63693	0.18	8.8788e-07	9.9e-07	6.12e-07	4.9e-07	1.07e-06	0.16556	0.31987	0.72999	1.23476	0.82412	0.18	2.01368e-06	1.194e-06	9.42e-07	9.7e-07	2.036e-06	0.11117	0.30492	0.5113	0.64492	0.49655
0.17	2.6904e-07	6.1772e-07	9.58e-07	1.14e-06	2.46e-07	0.14004	0.25315	0.36168	0.60151	5.61278	0.17	1.08748e-06	8.64e-07	5.9e-07	5.44e-07	1.11e-06	0.11409	0.34185	0.73376	1.0903	0.77181	0.17	1.39388e-06	1.008e-06	8.24e-07	7.16e-07	1.66e-06	0.1327	0.33607	0.55986	0.84663	0.58342
0.16	3.1784e-07	1.06206e-06	9.2e-07	7.02e-07	1.674e-06	0.0971	0.12879	0.35312	0.94667	0.81156	0.16	5.2466e-07	8.5e-07	5.12e-07	5.7e-07	8.36e-07	0.20169	0.32426	0.82078	1.01806	0.998	0.16	1.03274e-06	9.3e-07	7.84e-07	5.52e-07	1.37e-06	0.15222	0.34028	0.56482	1.07175	0.68148
0.15	2.069e-07	4.6296e-07	8.96e-07	1.206e-06	1.774e-06	0.12029	0.25813	0.33924	0.53278	0.74343	0.15	7.6184e-07	9.24e-07	5.88e-07	3.04e-07	6.88e-07	0.11924	0.27615	0.69314	1.87583	1.1872	0.15	1.04372e-06	8.1e-07	6.68e-07	5.08e-07	1.298e-06	0.12765	0.36599	0.6379	1.14056	0.69563
0.14	7.236e-08	8.918e-07	9.06e-07	1.206e-06	2.104e-06	0.30042	0.11622	0.31259	0.50975	0.60558	0.14	5.2078e-07	5.54e-07	5.24e-07	4.96e-07	7.52e-07	0.14632	0.43003	0.75338	1.13111	1.06411	0.14	7.962e-07	7.66e-07	5.88e-07	5.52e-07	1.132e-06	0.14087	0.36333	0.70011	1.02753	0.77294
0.13	1.0437e-07	3.3474e-07	8.66e-07	1.21e-06	1.504e-06	0.21171	0.2683	0.30347	0.48507	0.8196	0.13	9.252e-08	7.6948e-07	5.1e-07	3.98e-07	5.94e-07	0.74893	0.28973	0.75072	1.38378	1.32108	0.13	4.5362e-07	7e-07	4.72e-07	4.24e-07	9.92e-07	0.21588	0.37349	0.84634	1.31125	0.85738
0.12	2.3324e-07	6.8272e-07	8.28e-07	1.152e-06	2.028e-06	0.08797	0.11409	0.29385	0.48589	0.58774	0.12	2.9496e-07	3.7388e-07	3.82e-07	3.66e-07	5.74e-07	0.21961	0.56132	0.97542	1.48073	1.34369	0.12	4.8538e-07	6.14e-07	4.42e-07	3.76e-07	6.54e-07	0.17943	0.40119	0.87999	1.45415	1.27156
0.11	2.7854e-07	2.2524e-07	9.8068e-07	1.15e-06	1.794e-06	0.07537	0.30042	0.2268	0.46369	0.63989	0.11	2.2002e-07	6.9394e-07	3.44e-07	2.82e-07	4.24e-07	0.26757	0.2846	1.05888	1.89536	1.79197	0.11	2.8354e-07	3.28e-07	2.7e-07	1.76e-07	4.4e-07	0.27619	0.71809	1.41026	3.07054	1.86141
0.1	2.3572e-07	3.7692e-07	4.3442e-07	1.072e-06	1.686e-06	0.09136	0.16094	0.47483	0.47357	0.65713	0.1	2.729e-07	2.0844e-07	1.96e-07	1.06e-07	2.26e-07	0.21788	0.8981	1.82677	5.00029	3.32885	0.1	1.8486e-07	2.3362e-07	3.2e-08	4.8e-08	1.44e-07	0.41762	0.98056	11.7907	11.205	5.66403
0.09	2.334e-08	8.94e-08	8.246e-07	9.82e-07	1.576e-06	0.82272	0.61959	0.23243	0.4929	0.67917	0.09	1.9022e-07	3.3852e-07	5.4e-08	8.6e-08	5.392e-06	0.34078	0.53434	6.57728	6.16048	0.15026	0.09	3.489e-07	1.3996e-07	1.9e-07	3.24e-07	2.64e-07	0.23876	1.60606	1.99535	1.66977	3.10725
0.08	4.4117e-07	3.16e-09	1.4666e-07	7.68e-07	1.3e-06	0.05485	17.2168	1.23164	0.60406	0.79791	0.08	5.5808e-07	4.0128e-07	2.32e-07	6.32e-07	1.68e-06	0.1313	0.45255	1.53973	0.85132	0.50857	0.08	6.8564e-07	4.1558e-07	6.22e-07	8.82e-07	9.34e-07	0.13864	0.54846	0.62448	0.62907	0.893
0.07	2.3838e-07	1.5858e-07	4.5298e-07	5.28e-07	9.48e-07	0.13549	0.35469	0.38342	0.85042	1.06692	0.07	1.19024e-06	4.9796e-07	4.84e-07	8.8e-07	7.92e-07	0.07807	0.38544	0.75504	0.63115	1.06601	0.07	1.39874e-06	9.48e-07	1.218e-06	1.578e-06	1.886e-06	0.08475	0.25685	0.3362	0.36948	0.45938
0.06	6.8244e-07	5.4148e-07	2.0976e-07	2.26e-07	4.74e-07	0.06227	0.11843	0.81485	1.94851	2.09936	0.06	1.4379e-06	9.6226e-07	1.306e-06	1.594e-06	1.796e-06	0.08562	0.21679	0.29547	0.36623	0.48661	0.06	2.17296e-06	1.84e-06	2.136e-06	2.56e-06	2.78e-06	0.07321	0.14957	0.20965	0.24625	0.33091
0.05	1.07962e-06	7.1914e-07	2.4102e-07	1.62e-07	9.8e-08	0.05784	0.10923	0.73068	2.71377	10.11	0.05	2.04436e-06	2.02876e-06	1.794e-06	2.506e-06	2.672e-06	0.07964	0.11952	0.23491	0.25168	0.34626	0.05	3.36766e-06	2.958e-06	3.45e-06	4.102e-06	4.492e-06	0.0659	0.1115	0.14828	0.17224	0.22331
0.04	1.33946e-06	1.40254e-06	9.8888e-07	7.32e-07	9.88e-07	0.06737	0.07302	0.19219	0.61458	1.01542	0.04	3.52004e-06	3.408e-06	3.262e-06	3.932e-06	4.276e-06	0.06408	0.08924	0.14684	0.17912	0.23497	0.04	5.036e-06	4.94e-06	5.312e-06	6.204e-06	6.838e-06	0.06303	0.08489	0.1151	0.13284	0.16564
0.03	1.9782e-06	1.9905e-06	1.59362e-06	1.574e-06	1.584e-06	0.06469	0.07088	0.13774	0.30257	0.65201	0.03	4.796e-06	4.686e-06	5.358e-06	5.994e-06	6.61e-06	0.06684	0.08463	0.10769	0.13641	0.17083	0.03	7.432e-06	7.328e-06	8.322e-06	9.274e-06	1.042e-05	0.06178	0.07627	0.0921	0.10789	0.1276
0.02	3.18748e-06	2.8514e-06	2.74006e-06	2.796e-06	3.738e-06	0.05847	0.06883	0.09805	0.18817	0.29256	0.02	7.11e-06	7.49e-06	7.506e-06	8.98e-06	1.0014e-05	0.06412	0.07137	0.09644	0.11006	0.13171	0.02	1.0954e-05	1.123e-05	1.2086e-05	1.3746e-05	1.5614e-05	0.061	0.06853	0.08265	0.09187	0.10415
0.01	4.46558e-06	4.408e-06	4.066e-06	4.398e-06	5.986e-06	0.06129	0.0632	0.08513	0.13829	0.20127	0.01	1.032e-05	1.0754e-05	1.1948e-05	1.3218e-05	1.4812e-05	0.0634	0.06903	0.07906	0.09391	0.10816	0.01	1.588e-05	1.647e-05	1.7982e-05	2.0346e-05	2.2868e-05	0.06131	0.06586	0.07457	0.08114	0.09029
0	6.72e-06	6.478e-06	6.424e-06	6.686e-06	9.106e-06	0.05963	0.06212	0.0724	0.10986	0.15124	0	1.5008e-05	1.5838e-05	1.6846e-05	1.9368e-05	2.1736e-05	0.0628	0.06597	0.07556	0.08325	0.09287	0	2.3278e-05	2.4548e-05	2.6348e-05	2.9728e-05	3.373e-05	0.06096	0.06318	0.07004	0.07471	0.08031
-0.01	9.564e-06	9.406e-06	9.39e-06	1.015e-05	1.332e-05	0.0613	0.062	0.0687	0.09125	0.12262	-0.01	2.171e-05	2.3334e-05	2.5178e-05	2.818e-05	3.162e-05	0.06267	0.06387	0.06953	0.07643	0.08306	-0.01	3.3798e-05	3.591e-05	3.9044e-05	4.4252e-05	4.836e-05	0.06121	0.06234	0.0663	0.06919	0.07536
-0.02	1.3918e-05	1.3652e-05	1.3318e-05	1.452e-05	1.9256e-05	0.06132	0.06194	0.06787	0.08315	0.10412	-0.02	3.1402e-05	3.3396e-05	3.6538e-05	4.1184e-05	4.543e-05	0.06258	0.06397	0.06714	0.07147	0.07713	-0.02	5.0022e-05	5.163e-05	5.534e-05	6.224e-05	7.261e-05	0.0604	0.06267	0.06622	0.06871	0.06912
-0.03	2.0034e-05	1.9736e-05	2.003e-05	2.146e-05	2.7604e-05	0.0619	0.0621	0.06404	0.07534	0.09199	-0.03	4.5882e-05	4.9236e-05	5.166e-05	5.799e-05	6.529e-05	0.06199	0.06248	0.06695	0.07025	0.07299	-0.03	7.053e-05	7.492e-05	8e-05	8.982e-05	0.00010134	0.06233	0.06241	0.06507	0.06689	0.06911
-0.04	2.8232e-05	2.844e-05	2.8378e-05	3.0788e-05	3.869e-05	0.06342	0.06239	0.06464	0.07184	0.08518	-0.04	6.44e-05	6.882e-05	7.44e-05	8.324e-05	9.304e-05	0.0637	0.06427	0.06578	0.06827	0.07061	-0.04	0.0001023	0.00010755	0.00011441	0.00012843	0.00014491	0.0622	0.0628	0.06485	0.06614	0.06769
-0.05	4.1284e-05	4.1032e-05	4.1142e-05	4.3062e-05	5.388e-05	0.06253	0.06252	0.06382	0.07093	0.08078	-0.05	9.224e-05	9.847e-05	0.00010561	0.00011823	0.00013188	0.06382	0.06427	0.06577	0.06748	0.06925	-0.05	0.00014654	0.00015431	0.00016459	0.00018297	0.00020661	0.06277	0.0631	0.06439	0.06581	0.06686
-0.06	5.819e-05	5.82e-05	5.791e-05	6.228e-05	7.493e-05	0.06385	0.06351	0.06484	0.0683	0.0777	-0.06	0.00013095	0.00013984	0.00014973	0.00016697	0.00018616	0.06438	0.06468	0.06582	0.06726	0.06854	-0.06	0.00020852	0.00021996	0.00023201	0.00026072	0.00029245	0.06351	0.06365	0.06517	0.06558	0.06669
-0.07	8.306e-05	8.306e-05	8.268e-05	8.534e-05	0.00010359	0.06411	0.06388	0.06479	0.0696	0.07587	-0.07	0.00018508	0.00019771	0.00021162	0.00023406	0.00026117	0.06501	0.06521	0.06604	0.06752	0.06839	-0.07	0.00029565	0.0003125	0.00033154	0.00037269	0.000419	0.06423	0.06422	0.06497	0.06524	0.06589
-0.08	0.00011798	0.00011837	0.00011748	0.00012366	0.00014348	0.06455	0.06421	0.06501	0.06727	0.07443	-0.08	0.00026064	0.00027886	0.00029757	0.00032962	0.00036823	0.06566	0.06572	0.06648	0.06744	0.06799	-0.08	0.00042664	0.00045365	0.00047683	0.0005124	0.000577	0.06379	0.06346	0.06448	0.06717	0.06755
-0.09	0.00016633	0.00016689	0.00016515	0.00017368	0.00019754	0.06528	0.06503	0.06576	0.06742	0.07377	-0.09	0.0003684	0.00039398	0.00042136	0.00046697	0.0005068	0.06592	0.06598	0.06639	0.06705	0.06911	-0.09	0.0005792	0.0006164	0.0006474	0.0007222	0.000807	0.06683	0.06654	0.06733	0.06715	0.06786
-0.1	0.00023475	0.00023583	0.00023303	0.00023743	0.0002719	0.06573	0.06549	0.06609	0.06909	0.0733	-0.1	0.0005018	0.00054	0.0005754	0.0006306	0.0007054	0.06821	0.06789	0.0684	0.06954	0.06926	-0.1	0.000818	0.0008674	0.000914	0.0009998	0.00113	0.06679	0.06679	0.06717	0.06816	0.06822
-0.11	0.00033275	0.00032994	0.00032674	0.00034207	0.00038393	0.06581	0.06637	0.06667	0.06725	0.07139	-0.11	0.0006986	0.0007534	0.0008026	0.000876	0.0009728	0.0686	0.06824	0.06863	0.06969	0.06991	-0.11	0.00113	0.00121	0.00127	0.0014	0.00156	0.06797	0.06746	0.06792	0.0684	0.06894
-0.12	0.00046693	0.00047653	0.00046297	0.0004622	0.0005116	0.06643	0.06522	0.06649	0.06965	0.07359	-0.12	0.0009586	0.00104	0.00111	0.0012	0.00133	0.06973	0.06922	0.06943	0.07045	0.07069	-0.12	0.00157	0.00167	0.00176	0.00191	0.00214	0.06846	0.06854	0.06877	0.06967	0.06983
-0.13	0.0006384	0.0006372	0.0006302	0.000664	0.0007144	0.06836	0.06876	0.06867	0.0678	0.07228	-0.13	0.00131	0.00142	0.00152	0.00165	0.00182	0.07084	0.07025	0.07029	0.07105	0.07159	-0.13	0.00215	0.00231	0.00242	0.00264	0.00294	0.06998	0.06928	0.06956	0.07018	0.07075
-0.14	0.00088	0.0008912	0.0008828	0.0009088	0.0009628	0.06929	0.06873	0.06856	0.0693	0.07354	-0.14	0.00177	0.00194	0.00207	0.00224	0.0025	0.07216	0.07136	0.0714	0.07216	0.07189	-0.14	0.00291	0.00316	0.00339	0.00368	0.0041	0.07144	0.07037	0.06938	0.06994	0.07024
-0.15	0.00123	0.00124	0.00124	0.00126	0.00132	0.06896	0.06887	0.06855	0.06981	0.07333	-0.15	0.00241	0.00263	0.0028	0.00305	0.00341	0.07291	0.07255	0.07265	0.07297	0.07258	-0.15	0.00415	0.00455	0.00447	0.00482	0.00533	0.06958	0.06812	0.07266	0.07356	0.07429
-0.16	0.00165	0.00169	0.00169	0.00173	0.00182	0.07169	0.07063	0.06992	0.07046	0.07277	-0.16	0.00329	0.00366	0.00389	0.00426	0.00447	0.07325	0.07172	0.07192	0.07169	0.07541	-0.16	0.00517	0.00564	0.00611	0.00654	0.00722	0.07652	0.07575	0.07291	0.07402	0.07467
-0.17	0.00228	0.0023	0.00229	0.00233	0.00246	0.07131	0.07167	0.07153	0.07209	0.07394	-0.17	0.00417	0.00463	0.00497	0.00537	0.00597	0.07829	0.07713	0.07684	0.07746	0.07648	-0.17	0.00703	0.00778	0.00819	0.00879	0.00984	0.07607	0.07464	0.07437	0.07508	0.07463
-0.18	0.00302	0.00312	0.0031	0.00324	0.00335	0.07399	0.07251	0.07266	0.07149	0.07396	-0.18	0.00567	0.00627	0.0067	0.00724	0.00792	0.07742	0.07686	0.07685	0.07741	0.07775	-0.18	0.00934	0.01033	0.01096	0.01172	0.01297	0.07725	0.07622	0.07553	0.07628	0.07674
-0.19	0.00429	0.0042	0.00435	0.00425	0.00437	0.07155	0.07379	0.07124	0.07477	0.07701	-0.19	0.00737	0.00829	0.00887	0.00959	0.01038	0.07977	0.0782	0.07813	0.0785	0.07947	-0.19	0.01223	0.01367	0.01448	0.01541	0.01695	0.07919	0.0777	0.0773	0.07818	0.07894
-0.2	0.00516	0.00549	0.00546	0.00571	0.00597	0.08054	0.07668	0.0774	0.07558	0.0762	-0.2	0.00963	0.0109	0.01165	0.01258	0.01355	0.08125	0.07963	0.07966	0.08002	0.08113	-0.2	0.01606	0.01793	0.019	0.02027	0.02215	0.0805	0.07941	0.07905	0.07957	0.08058
-0.21	0.00709	0.00734	0.00732	0.00755	0.00788	0.07834	0.0774	0.07763	0.07718	0.07776	-0.21	0.01253	0.01442	0.01523	0.01642	0.01756	0.08272	0.08025	0.08109	0.08154	0.08287	-0.21	0.02084	0.02342	0.02482	0.02648	0.02909	0.0823	0.08098	0.08074	0.0811	0.08153
-0.22	0.00901	0.00949	0.00966	0.00985	0.01011	0.08212	0.08015	0.07897	0.07943	0.081	-0.22	0.01612	0.01845	0.0199	0.02119	0.02249	0.08462	0.08313	0.08228	0.08351	0.0851	-0.22	0.02681	0.0309	0.03281	0.036	0.03614	0.08431	0.0815	0.08116	0.07949	0.08632
-0.23	0.01163	0.01221	0.01225	0.01268	0.01312	0.08394	0.08262	0.08278	0.08202	0.08271	-0.23	0.02049	0.02344	0.0253	0.02706	0.02908	0.08706	0.08594	0.0852	0.0858	0.08614	-0.23	0.03713	0.03818	0.04018	0.0419	0.04618	0.08055	0.08672	0.08713	0.08968	0.08798
-0.24	0.01449	0.01552	0.01589	0.01615	0.01664	0.08802	0.08548	0.08409	0.08483	0.08573	-0.24	0.02605	0.03102	0.03377	0.03449	0.03562	0.08893	0.08501	0.08383	0.08777	0.09116	-0.24	0.04124	0.04854	0.0516	0.05406	0.05756	0.09442	0.08868	0.08822	0.08984	0.09125
-0.25	0.01818	0.01947	0.01988	0.02029	0.02089	0.09077	0.08875	0.08785	0.08813	0.08888	-0.25	0.03345	0.03686	0.03874	0.04258	0.04478	0.08965	0.09271	0.09461	0.09186	0.09309	-0.25	0.0528	0.06088	0.06426	0.06746	0.0711	0.09415	0.09131	0.09152	0.09265	0.09463
-0.26	0.02208	0.02396	0.02442	0.02517	0.02614	0.09566	0.09291	0.09231	0.09175	0.09164	-0.26	0.04006	0.0468	0.04952	0.05308	0.05496	0.09593	0.0935	0.09444	0.09435	0.09667	-0.26	0.06502	0.07482	0.07842	0.08248	0.08622	0.09724	0.09511	0.09587	0.09664	0.09898
-0.27	0.02744	0.03058	0.03127	0.03174	0.03126	0.09768	0.09324	0.0925	0.09333	0.09773	-0.27	0.04904	0.05708	0.06068	0.06358	0.06646	0.09921	0.09755	0.09791	0.09984	0.10092	-0.27	0.07806	0.09072	0.09514	0.0993	0.10402	0.10205	0.09939	0.09997	0.10129	0.10304
-0.28	0.03128	0.0345	0.03522	0.03624	0.03802	0.10728	0.10435	0.10386	0.10332	0.10127	-0.28	0.05876	0.06904	0.07272	0.0766	0.07932	0.10387	0.10162	0.10276	0.10388	0.10567	-0.28	0.09202	0.10782	0.11282	0.1175	0.1215	0.1078	0.10478	0.10548	0.1068	0.10955
-0.29	0.037	0.0419	0.04284	0.04416	0.04512	0.1119	0.10685	0.1063	0.10568	0.1065	-0.29	0.06918	0.08194	0.08648	0.09022	0.09336	0.10947	0.10679	0.10756	0.10945	0.11103	-0.29	0.10594	0.12622	0.13208	0.13618	0.14136	0.11512	0.11081	0.1114	0.11356	0.11553
-0.3	0.0426	0.049	0.05078	0.05182	0.053	0.11867	0.11269	0.11085	0.11134	0.11194	-0.3	0.07976	0.09596	0.1008	0.10512	0.10792	0.11642	0.11249	0.11363	0.11529	0.11749	-0.3	0.1198	0.14508	0.15162	0.15668	0.16186	0.12348	0.11791	0.11856	0.12019	0.12244
-0.31	0.04796	0.05688	0.05816	0.0595	0.06192	0.12713	0.11847	0.11833	0.11848	0.11714	-0.31	0.0903	0.1103	0.1161	0.12034	0.123	0.12449	0.11937	0.12013	0.12225	0.12467	-0.31	0.13196	0.16412	0.17202	0.17676	0.1818	0.13406	0.1259	0.12614	0.12824	0.13076
-0.32	0.0533	0.06444	0.06692	0.06876	0.06934	0.13625	0.12623	0.12433	0.12397	0.12639	-0.32	0.10006	0.12516	0.13158	0.13628	0.13908	0.13424	0.12683	0.12765	0.12961	0.13193	-0.32	0.1428	0.18508	0.19402	0.19934	0.20684	0.14604	0.13334	0.13354	0.13541	0.13653
-0.33	0.05812	0.07276	0.07514	0.07716	0.07884	0.14702	0.13348	0.13247	0.13223	0.13277	-0.33	0.10862	0.13966	0.14708	0.15176	0.15472	0.14578	0.13548	0.136	0.13823	0.14045	-0.33	0.15056	0.1998	0.2104	0.2158	0.2178	0.16096	0.1457	0.14527	0.14723	0.15213
-0.34	0.06202	0.08028	0.08424	0.08602	0.08694	0.16008	0.14292	0.13993	0.14043	0.14234	-0.34	0.11566	0.15378	0.16258	0.16958	0.17202	0.15924	0.145	0.14495	0.1455	0.14817	-0.34	0.16408	0.2174	0.2302	0.2362	0.2388	0.16976	0.15599	0.1548	0.15654	0.16075
-0.35	0.0656	0.0886	0.09256	0.09416	0.09672	0.17375	0.15143	0.14933	0.15032	0.1498	-0.35	0.12028	0.16928	0.18352	0.1816	0.1852	0.17572	0.15368	0.1501	0.15814	0.15984	-0.35	0.1516	0.2328	0.248	0.254	0.2576	0.20778	0.16794	0.16589	0.16779	0.1712
-0.36	0.0673	0.09542	0.10118	0.10388	0.1044	0.19212	0.16281	0.15865	0.15819	0.16096	-0.36	0.1227	0.1784	0.188	0.197	0.2002	0.19508	0.16828	0.1693	0.1679	0.17002	-0.36	0.1548	0.2466	0.265	0.2714	0.2746	0.22629	0.18093	0.17754	0.17932	0.18292
-0.37	0.06886	0.103	0.10968	0.11168	0.11408	0.21054	0.173	0.16848	0.16936	0.16934	-0.37	0.12372	0.1908	0.205	0.2114	0.214	0.21642	0.17962	0.17732	0.1787	0.18134	-0.37	0.15	0.2572	0.2806	0.288	0.2916	0.25695	0.19603	0.19005	0.19135	0.19461
-0.38	0.0682	0.10788	0.11712	0.12046	0.1211	0.23574	0.18769	0.18007	0.1792	0.18188	-0.38	0.1196	0.1994	0.2176	0.2242	0.227	0.24733	0.19441	0.18941	0.19087	0.19332	-0.38	0.1424	0.266	0.2948	0.3026	0.3066	0.29434	0.2122	0.20338	0.20459	0.20755
-0.39	0.0672	0.11412	0.125	0.1278	0.12972	0.26247	0.19982	0.19102	0.19127	0.19205	-0.39	0.115	0.2078	0.2292	0.2364	0.2392	0.28074	0.20912	0.20227	0.20345	0.2059	-0.39	0.1324	0.2702	0.3068	0.3168	0.3206	0.34049	0.23176	0.218	0.21793	0.22102
-0.4	0.0646	0.11908	0.13446	0.1392	0.13948	0.29655	0.21405	0.19979	0.19768	0.20083	-0.4	0.1082	0.2116	0.2402	0.2468	0.2506	0.32216	0.22819	0.21551	0.21742	0.21904	-0.4	0.1216	0.2728	0.3198	0.329	0.3338	0.39481	0.25248	0.2317	0.23246	0.23485
-0.41	0.06174	0.1208	0.1364	0.1402	0.1426	0.33387	0.23388	0.21983	0.21923	0.21922	-0.41	0.1002	0.2144	0.2492	0.258	0.261	0.37186	0.2481	0.23034	0.23051	0.23288	-0.41	0.1084	0.2684	0.3268	0.3414	0.3448	0.46735	0.27986	0.24953	0.24662	0.25002
-0.42	0.05766	0.1222	0.1434	0.1492	0.15	0.38136	0.25411	0.23156	0.22834	0.23087	-0.42	0.0916	0.2134	0.258	0.268	0.2712	0.4309	0.27236	0.24513	0.24451	0.24672	-0.42	0.0978	0.263	0.3368	0.351	0.3572	0.5423	0.30888	0.26481	0.2626	0.26397
-0.43	0.05388	0.1228	0.1494	0.155	0.1574	0.43197	0.27585	0.24483	0.24239	0.2425	-0.43	0.0824	0.2104	0.2644	0.2776	0.2812	0.50335	0.29945	0.26195	0.25869	0.26057	-0.43	0.0856	0.2514	0.3414	0.3622	0.3664	0.64428	0.34672	0.28412	0.27715	0.28009
-0.44	0.04882	0.1202	0.1528	0.1612	0.1624	0.50099	0.30511	0.26216	0.25565	0.25771	-0.44	0.0742	0.2028	0.2706	0.2846	0.289	0.5833	0.33415	0.27871	0.27507	0.27625	-0.44	0.0752	0.2378	0.346	0.3688	0.3766	0.75802	0.39025	0.30322	0.29502	0.29522
-0.45	0.04482	0.1182	0.1572	0.1658	0.169	0.56977	0.33351	0.27753	0.27127	0.27022	-0.45	0.0652	0.1932	0.273	0.2926	0.297	0.68845	0.37437	0.2992	0.29027	0.29153	-0.45	0.0656	0.2192	0.3452	0.377	0.3834	0.89368	0.44739	0.32699	0.31138	0.31281
-0.46	0.04138	0.1134	0.1588	0.1706	0.1728	0.64113	0.37116	0.29765	0.28635	0.28706	-0.46	0.058	0.1808	0.2758	0.2986	0.3034	0.79839	0.42389	0.31908	0.30724	0.30817	-0.46	0.0562	0.2018	0.3436	0.3826	0.393	1.06812	0.51001	0.3516	0.32968	0.32792
-0.47	0.0362	0.108	0.1612	0.1752	0.1786	0.75757	0.41334	0.31608	0.30156	0.30039	-0.47	0.0504	0.1678	0.2742	0.3042	0.311	0.94356	0.48067	0.34404	0.3244	0.32339	-0.47	0.0494	0.1808	0.337	0.3888	0.399	1.23977	0.59363	0.38175	0.34727	0.34584
-0.48	0.0318	0.1012	0.16	0.178	0.1832	0.88702	0.46493	0.34157	0.31966	0.31559	-0.48	0.0444	0.1524	0.2712	0.3078	0.3086	1.09566	0.55345	0.37101	0.3435	0.34903	-0.48	0.0424	0.1618	0.3266	0.391	0.4064	1.46939	0.68774	0.41731	0.36829	0.36237
-0.49	0.0292	0.0944	0.1598	0.182	0.1858	0.99007	0.52229	0.36505	0.33541	0.33404	-0.49	0.038	0.1382	0.2638	0.309	0.3296	1.30517	0.63454	0.40478	0.36516	0.34908	-0.49	0.037	0.1426	0.3112	0.3942	0.41	1.70855	0.80493	0.46158	0.38824	0.38211
-0.5	0.0254	0.0868	0.1556	0.1836	0.1912	1.16295	0.59207	0.39825	0.35542	0.34731	-0.5	0.0342	0.1236	0.2542	0.3154	0.3272	1.4745	0.7339	0.44354	0.38054	0.37476	-0.5	0.0314	0.1258	0.2942	0.3938	0.4172	2.03835	0.937	0.51195	0.41167	0.39835
-0.5	Inf	Inf	Inf	Inf	Inf	0	0	0	0	0	-0.5	Inf	Inf	Inf	Inf	Inf	0	0	0	0	0	-0.5	Inf	Inf	Inf	Inf	Inf	0	0	0	0	0
-0.49	0.0238	0.0764	0.1424	0.175	0.1834	1.24384	0.67655	0.43813	0.37452	0.36308	-0.49	0.0292	0.1014	0.217	0.2864	0.3118	1.73133	0.90053	0.52453	0.42206	0.39476	-0.49	0.0302	0.1084	0.258	0.363	0.397	2.12148	1.09173	0.58769	0.44916	0.41998
-0.48	0.0288	0.0894	0.155	0.1792	0.1824	1.00686	0.55679	0.3804	0.34297	0.34198	-0.48	0.037	0.1264	0.249	0.3024	0.3154	1.34573	0.70164	0.43555	0.3773	0.36735	-0.48	0.037	0.1342	0.2974	0.3832	0.4026	1.71067	0.86102	0.48831	0.40305	0.39126
-0.47	0.0322	0.097	0.1584	0.177	0.1822	0.87872	0.49103	0.34945	0.32406	0.3193	-0.47	0.0426	0.143	0.2622	0.3044	0.3114	1.14731	0.59849	0.39116	0.35186	0.34889	-0.47	0.0424	0.1532	0.3172	0.3872	0.4004	1.47124	0.73262	0.4355	0.37597	0.37032
-0.46	0.036	0.105	0.1582	0.1734	0.1762	0.76414	0.43145	0.32684	0.30752	0.30676	-0.46	0.0482	0.1584	0.2696	0.3022	0.308	0.99231	0.51837	0.3577	0.3313	0.32958	-0.46	0.049	0.1724	0.3308	0.3866	0.3962	1.25158	0.62927	0.39503	0.3535	0.35109
-0.45	0.0394	0.1108	0.159	0.171	0.1748	0.67616	0.38642	0.30222	0.28864	0.28609	-0.45	0.055	0.1722	0.272	0.2978	0.3016	0.84801	0.45471	0.33161	0.313	0.3133	-0.45	0.0558	0.1916	0.3398	0.3822	0.3894	1.07743	0.54432	0.36183	0.33441	0.33399
-0.44	0.0436	0.116	0.1568	0.1664	0.167	0.58909	0.34657	0.28326	0.27327	0.27589	-0.44	0.062	0.1848	0.2718	0.2918	0.294	0.73053	0.40145	0.30881	0.29616	0.29808	-0.44	0.0628	0.2094	0.3432	0.3758	0.3818	0.93558	0.47598	0.33533	0.31687	0.31738
-0.43	0.0486	0.1194	0.154	0.1606	0.164	0.50662	0.31399	0.26517	0.2597	0.25769	-0.43	0.069	0.1948	0.2698	0.2842	0.288	0.63454	0.35838	0.28798	0.28075	0.28101	-0.43	0.0716	0.2274	0.3438	0.3694	0.374	0.79897	0.41617	0.31173	0.29913	0.30073
-0.42	0.05392	0.121	0.1496	0.1552	0.1582	0.43472	0.28695	0.2496	0.2453	0.24369	-0.42	0.0768	0.2034	0.2656	0.2768	0.2794	0.54822	0.32067	0.26931	0.26491	0.26628	-0.42	0.0808	0.2412	0.3428	0.3606	0.3642	0.68627	0.36997	0.28956	0.28312	0.28548
-0.41	0.0555	0.1222	0.1456	0.1492	0.1518	0.39964	0.2612	0.23311	0.23167	0.23045	-0.41	0.0844	0.209	0.2596	0.2678	0.269	0.47685	0.28935	0.25224	0.2504	0.2531	-0.41	0.091	0.2546	0.3352	0.3504	0.3548	0.58759	0.32806	0.27284	0.268	0.26971
-0.4	0.05956	0.121	0.1388	0.1426	0.145	0.35013	0.24064	0.22093	0.21883	0.21769	-0.4	0.093	0.21	0.2508	0.2576	0.2574	0.41077	0.26498	0.23766	0.23683	0.24096	-0.4	0.1012	0.2624	0.33	0.3394	0.3432	0.50648	0.29561	0.25392	0.25328	0.25541
-0.39	0.0628	0.1188	0.133	0.136	0.1374	0.30961	0.22184	0.20704	0.20587	0.20606	-0.39	0.1	0.2104	0.2424	0.2474	0.2528	0.35977	0.24146	0.22246	0.22309	0.2221	-0.39	0.113	0.2674	0.3186	0.3282	0.3326	0.43174	0.26725	0.23956	0.2385	0.24015
-0.38	0.06528	0.11688	0.1262	0.128	0.1306	0.27524	0.20225	0.19454	0.19499	0.19316	-0.38	0.107	0.2068	0.232	0.2358	0.2386	0.31394	0.22242	0.20889	0.21047	0.21161	-0.38	0.1236	0.2678	0.3088	0.316	0.3198	0.37265	0.24383	0.22377	0.22423	0.22627
-0.37	0.06678	0.10908	0.1195	0.12174	0.1231	0.24627	0.19287	0.18178	0.18139	0.1812	-0.37	0.1124	0.2014	0.2198	0.224	0.2268	0.27636	0.20504	0.19682	0.19792	0.19899	-0.37	0.1328	0.2646	0.2958	0.3022	0.3058	0.32458	0.2236	0.21007	0.21092	0.21307
-0.36	0.06836	0.1044	0.11028	0.11262	0.11456	0.21779	0.17797	0.17299	0.17213	0.17083	-0.36	0.1162	0.1938	0.2084	0.212	0.2148	0.24464	0.18959	0.18392	0.18545	0.18644	-0.36	0.142	0.2584	0.283	0.2882	0.292	0.28124	0.20565	0.19602	0.19757	0.19957
-0.35	0.06664	0.09766	0.1023	0.10432	0.10588	0.20007	0.16643	0.16257	0.16189	0.16087	-0.35	0.1184	0.1834	0.1944	0.1986	0.2002	0.21726	0.17666	0.17332	0.17416	0.17617	-0.35	0.1474	0.2484	0.2666	0.2718	0.2752	0.24831	0.19043	0.18434	0.18577	0.18802
-0.34	0.06516	0.09036	0.09406	0.09576	0.09718	0.18131	0.15592	0.15278	0.15231	0.15122	-0.34	0.12138	0.1718	0.181	0.1844	0.1868	0.18915	0.16479	0.16227	0.16366	0.16496	-0.34	0.1516	0.236	0.2498	0.2548	0.2592	0.2187	0.1768	0.17294	0.17437	0.17589
-0.33	0.06244	0.08294	0.08548	0.08708	0.08852	0.16567	0.14582	0.14395	0.14333	0.14188	-0.33	0.11294	0.16294	0.1656	0.17	0.1726	0.1794	0.15008	0.15327	0.15353	0.15456	-0.33	0.1512	0.2222	0.233	0.2372	0.2412	0.1962	0.16403	0.16155	0.16343	0.16513
-0.32	0.05832	0.07496	0.07704	0.07842	0.0795	0.15353	0.13711	0.13544	0.13488	0.13366	-0.32	0.11	0.14356	0.15352	0.15652	0.15878	0.16084	0.14579	0.1414	0.14273	0.14399	-0.32	0.1492	0.2062	0.2138	0.2202	0.2232	0.17562	0.15284	0.15201	0.15214	0.1545
-0.31	0.0545	0.06706	0.06852	0.06972	0.07056	0.14046	0.1289	0.12785	0.12727	0.12613	-0.31	0.1032	0.13162	0.13482	0.1384	0.14078	0.14765	0.13495	0.13642	0.13691	0.13792	-0.31	0.14716	0.1886	0.1942	0.1998	0.2038	0.15484	0.14301	0.14317	0.14348	0.14509
-0.3	0.0493	0.05914	0.06034	0.06134	0.06192	0.13104	0.12161	0.12062	0.12008	0.11912	-0.3	0.09532	0.11742	0.12102	0.12426	0.12652	0.13587	0.12687	0.12765	0.12817	0.12916	-0.3	0.13254	0.17458	0.17916	0.18266	0.1842	0.14764	0.13054	0.13119	0.13284	0.13629
-0.29	0.04414	0.05158	0.05246	0.0533	0.05364	0.122	0.11476	0.11402	0.11347	0.11275	-0.29	0.08592	0.10346	0.1068	0.10916	0.11152	0.12646	0.11944	0.12012	0.12131	0.12199	-0.29	0.12388	0.15062	0.15522	0.15986	0.16738	0.13412	0.12649	0.12667	0.12716	0.12581
-0.28	0.03876	0.0443	0.04498	0.04566	0.04608	0.11434	0.10874	0.10808	0.10754	0.10637	-0.28	0.07636	0.08954	0.09264	0.09528	0.09734	0.11785	0.11323	0.11373	0.11431	0.11508	-0.28	0.1121	0.13378	0.13812	0.14216	0.1444	0.12399	0.11796	0.11792	0.11855	0.12102
-0.27	0.03346	0.03762	0.03814	0.03864	0.03896	0.10764	0.10303	0.10242	0.10202	0.10073	-0.27	0.06634	0.07674	0.07942	0.0818	0.08348	0.11092	0.10721	0.10776	0.10827	0.1093	-0.27	0.09916	0.11634	0.11996	0.12358	0.1262	0.11566	0.11092	0.11103	0.11165	0.11381
-0.26	0.02842	0.0315	0.03188	0.03224	0.03234	0.10171	0.09784	0.09731	0.09702	0.09604	-0.26	0.05682	0.06464	0.06714	0.06988	0.07092	0.10459	0.10216	0.10239	0.10179	0.10364	-0.26	0.08636	0.09932	0.10246	0.10546	0.10852	0.1081	0.10498	0.10505	0.10587	0.1075
-0.25	0.02393	0.0261	0.02644	0.02679	0.02654	0.09567	0.09276	0.09202	0.09144	0.09154	-0.25	0.04774	0.05388	0.05598	0.0578	0.05914	0.09932	0.0973	0.09755	0.09771	0.09903	-0.25	0.0734	0.08378	0.08602	0.08938	0.09162	0.10218	0.09934	0.09996	0.09987	0.10223
-0.24	0.01934	0.02082	0.02102	0.02125	0.0212	0.0927	0.09046	0.08984	0.0894	0.08879	-0.24	0.03948	0.04418	0.046	0.04756	0.04878	0.09474	0.09319	0.09326	0.09332	0.09466	-0.24	0.0616	0.06926	0.07166	0.07412	0.0764	0.09658	0.0948	0.09472	0.09511	0.09734
-0.23	0.01581	0.01676	0.01696	0.01723	0.01714	0.08787	0.08664	0.08568	0.08464	0.08418	-0.23	0.03216	0.0358	0.03726	0.03852	0.03956	0.09074	0.08937	0.0895	0.08958	0.09111	-0.23	0.0506	0.05672	0.05844	0.06076	0.06266	0.09212	0.09027	0.0906	0.09054	0.09321
-0.22	0.01256	0.01334	0.01338	0.01353	0.01333	0.0847	0.08295	0.0826	0.08172	0.08204	-0.22	0.02625	0.02891	0.03009	0.03082	0.03172	0.08562	0.08499	0.08517	0.08616	0.08786	-0.22	0.04106	0.04552	0.04716	0.04884	0.0507	0.08792	0.08672	0.08658	0.0869	0.08955
-0.21	0.00994	0.01034	0.01046	0.01051	0.01046	0.08112	0.08083	0.07954	0.07903	0.07846	-0.21	0.02016	0.02228	0.02327	0.02456	0.02533	0.08515	0.08399	0.08387	0.08228	0.08419	-0.21	0.03268	0.03612	0.03734	0.03878	0.0406	0.08459	0.08338	0.08342	0.08354	0.08604
-0.2	0.00767	0.00808	0.00799	0.00802	0.00793	0.07882	0.07735	0.07769	0.07704	0.077	-0.2	0.01597	0.01759	0.01832	0.01881	0.01951	0.08153	0.08042	0.08048	0.08101	0.08301	-0.2	0.02609	0.02862	0.02958	0.03066	0.03202	0.08011	0.07929	0.07937	0.07971	0.08311
-0.19	0.00592	0.0061	0.00614	0.00614	0.00605	0.07584	0.07588	0.07478	0.07431	0.07445	-0.19	0.01237	0.0135	0.01412	0.0146	0.01522	0.07905	0.0784	0.07812	0.07821	0.08024	-0.19	0.01968	0.02153	0.02236	0.02317	0.02518	0.07962	0.07876	0.07842	0.07888	0.07966
-0.18	0.00443	0.00462	0.00458	0.00458	0.00447	0.07467	0.07352	0.07349	0.07287	0.07383	-0.18	0.00945	0.01032	0.01075	0.01111	0.01167	0.07701	0.07617	0.07612	0.07629	0.07826	-0.18	0.0152	0.01661	0.01717	0.01783	0.01883	0.07679	0.07581	0.07579	0.07618	0.0798
-0.17	0.00338	0.00347	0.00344	0.00342	0.00336	0.07147	0.07121	0.07108	0.07083	0.07172	-0.17	0.00717	0.00777	0.00813	0.00838	0.00889	0.07499	0.07451	0.07416	0.0745	0.0763	-0.17	0.01157	0.01253	0.01298	0.01345	0.01464	0.07443	0.07387	0.07368	0.07439	0.07643
-0.16	0.00247	0.00252	0.00253	0.00251	0.00246	0.07082	0.07108	0.06976	0.06958	0.07103	-0.16	0.00537	0.00581	0.00606	0.00626	0.0067	0.07349	0.07286	0.07274	0.07307	0.07457	-0.16	0.00865	0.00936	0.00967	0.01005	0.01111	0.07287	0.07215	0.07211	0.07285	0.07423
-0.15	0.00179	0.00187	0.00183	0.00181	0.00177	0.07018	0.06892	0.06924	0.06908	0.07149	-0.15	0.004	0.00431	0.0045	0.00463	0.00501	0.07193	0.07145	0.07101	0.07186	0.07309	-0.15	0.00644	0.00693	0.00715	0.00744	0.00832	0.07105	0.07059	0.07065	0.07158	0.0724
-0.14	0.00133	0.00135	0.00134	0.00132	0.0013	0.0677	0.06794	0.06748	0.06779	0.06995	-0.14	0.00298	0.00319	0.00332	0.00343	0.00375	0.06981	0.0696	0.06939	0.07018	0.07098	-0.14	0.00472	0.00506	0.00524	0.00545	0.00617	0.06997	0.06957	0.06939	0.07062	0.07085
-0.13	0.0009416	0.0009726	0.0009588	0.0009456	0.0009312	0.06829	0.06732	0.06707	0.06725	0.07053	-0.13	0.00213	0.0023	0.00239	0.00247	0.00269	0.07002	0.06946	0.06927	0.07017	0.07157	-0.13	0.00347	0.00372	0.00382	0.00398	0.00452	0.06819	0.06782	0.06811	0.0696	0.06965
-0.12	0.0006936	0.0007022	0.0006858	0.0006706	0.00067	0.06577	0.06602	0.06641	0.06736	0.07076	-0.12	0.00156	0.00167	0.00174	0.0018	0.00199	0.06862	0.06826	0.06798	0.06932	0.0699	-0.12	0.00248	0.00266	0.00274	0.00289	0.0033	0.06792	0.06751	0.06777	0.06867	0.06824
-0.11	0.0004812	0.0004924	0.0004924	0.0004842	0.000481	0.067	0.06651	0.06519	0.06607	0.07126	-0.11	0.00113	0.00121	0.00125	0.0013	0.00145	0.06781	0.0674	0.06751	0.06869	0.06903	-0.11	0.00179	0.0019	0.00197	0.00207	0.00236	0.0672	0.06688	0.06702	0.06852	0.06812
-0.1	0.00034828	0.00035496	0.00034567	0.00033896	0.00034501	0.06539	0.06502	0.06524	0.06671	0.07203	-0.1	0.0008112	0.000865	0.0008966	0.0009332	0.00105	0.06705	0.06672	0.06659	0.06834	0.06827	-0.1	0.00128	0.00137	0.0014	0.0015	0.0017	0.06619	0.0658	0.06651	0.06763	0.06737
-0.09	0.00024954	0.00025325	0.00024341	0.00023836	0.00024871	0.06393	0.06374	0.06507	0.06726	0.07268	-0.09	0.0005812	0.0006178	0.0006372	0.0006712	0.0007518	0.06625	0.06604	0.06625	0.06775	0.06768	-0.09	0.000915	0.0009658	0.001	0.00107	0.00122	0.06546	0.06564	0.06584	0.06735	0.06686
-0.08	0.00017056	0.00017304	0.00017362	0.00017202	0.00017745	0.06552	0.06525	0.06383	0.06597	0.07448	-0.08	0.00041348	0.0004394	0.0004538	0.0004778	0.0005374	0.06569	0.06542	0.06561	0.06775	0.06731	-0.08	0.000645	0.0006878	0.0007062	0.0007612	0.0008652	0.06529	0.06476	0.06577	0.06721	0.06649
-0.07	0.00012345	0.00012485	0.0001191	0.000118	0.00012905	0.06334	0.06321	0.06508	0.06821	0.0753	-0.07	0.00029377	0.00031217	0.00032169	0.00034409	0.00038489	0.06501	0.06463	0.06507	0.06682	0.06665	-0.07	0.0004596	0.0004854	0.0005034	0.0005468	0.0006164	0.06422	0.06421	0.06486	0.06627	0.06592
-0.06	8.546e-05	8.646e-05	8.64e-05	8.62e-05	9.282e-05	0.06366	0.06345	0.06256	0.06632	0.07742	-0.06	0.00020766	0.00021931	0.00022504	0.00024346	0.000271	0.06444	0.06439	0.06534	0.06692	0.06708	-0.06	0.00032358	0.00034181	0.00035321	0.00039021	0.0004354	0.06364	0.06361	0.06481	0.06548	0.06579
-0.05	5.975e-05	6.031e-05	5.795e-05	5.846e-05	6.681e-05	0.06337	0.06325	0.06497	0.06965	0.08029	-0.05	0.00014622	0.00015435	0.00015926	0.00017249	0.00019189	0.06393	0.0639	0.06482	0.06697	0.06723	-0.05	0.00022711	0.00023984	0.00024743	0.00027374	0.00030693	0.06304	0.06302	0.06486	0.06571	0.06576
-0.04	4.1624e-05	4.2066e-05	4.1286e-05	4.219e-05	4.781e-05	0.06322	0.06296	0.06378	0.06928	0.08484	-0.04	0.00010289	0.00010824	0.00011103	0.00012216	0.00013533	0.06327	0.06348	0.06525	0.06706	0.06777	-0.04	0.00015857	0.00016674	0.00017437	0.00019307	0.0002148	0.06258	0.06287	0.06447	0.0656	0.0663
-0.03	2.9474e-05	2.9908e-05	2.9174e-05	2.904e-05	3.419e-05	0.06178	0.06111	0.06274	0.07273	0.09127	-0.03	7.17e-05	7.559e-05	7.797e-05	8.572e-05	9.494e-05	0.06306	0.06319	0.0653	0.06794	0.06897	-0.03	0.00011048	0.00011636	0.00012085	0.00013546	0.00015024	0.06209	0.06238	0.0652	0.06587	0.06711
-0.02	2.0118e-05	2.0038e-05	1.9478e-05	2.0254e-05	2.3956e-05	0.06248	0.06289	0.06559	0.07655	0.10258	-0.02	5.012e-05	5.244e-05	5.378e-05	5.985e-05	6.637e-05	0.06252	0.06329	0.06678	0.0696	0.07097	-0.02	7.659e-05	8.042e-05	8.491e-05	9.459e-05	0.00010495	0.06175	0.06241	0.06519	0.06663	0.06837
-0.01	1.4146e-05	1.3944e-05	1.369e-05	1.4086e-05	1.7222e-05	0.06125	0.06262	0.06571	0.0823	0.11538	-0.01	3.462e-05	3.6264e-05	3.7354e-05	4.176e-05	4.604e-05	0.06265	0.06367	0.06837	0.07203	0.07451	-0.01	5.3e-05	5.556e-05	5.84e-05	6.573e-05	7.293e-05	0.0614	0.06247	0.06685	0.06811	0.07061
0	9.586e-06	9.566e-06	9.04e-06	9.344e-06	1.1874e-05	0.06224	0.06331	0.07096	0.09554	0.13937	0	2.3934e-05	2.5278e-05	2.6118e-05	2.9234e-05	3.2168e-05	0.06277	0.06361	0.07009	0.07523	0.07893	0	3.6364e-05	3.8118e-05	4.067e-05	4.542e-05	5.027e-05	0.06152	0.0631	0.06825	0.0707	0.07453
0.01	6.448e-06	6.766e-06	6.476e-06	6.374e-06	7.954e-06	0.06426	0.06199	0.07172	0.11195	0.17959	0.01	1.6762e-05	1.6896e-05	1.7452e-05	2.0132e-05	2.2104e-05	0.06196	0.06681	0.07652	0.08132	0.08691	0.01	2.534e-05	2.6138e-05	2.7914e-05	3.1414e-05	3.461e-05	0.06055	0.06405	0.07148	0.07437	0.08033
0.02	4.602e-06	4.37e-06	3.818e-06	3.992e-06	4.99e-06	0.06266	0.06709	0.09117	0.14919	0.25661	0.02	1.097e-05	1.189e-05	1.2138e-05	1.3626e-05	1.498e-05	0.06599	0.06735	0.08224	0.09194	0.10005	0.02	1.7146e-05	1.7534e-05	1.885e-05	2.1568e-05	2.368e-05	0.06131	0.06717	0.07764	0.08036	0.08938
0.03	3.03752e-06	3.08832e-06	2.848e-06	2.372e-06	2.644e-06	0.06637	0.0674	0.09546	0.22049	0.45129	0.03	7.988e-06	7.49e-06	7.916e-06	9.226e-06	1.0116e-05	0.06353	0.0776	0.09731	0.10757	0.11988	0.03	1.1698e-05	1.1788e-05	1.283e-05	1.4608e-05	1.6112e-05	0.06182	0.07163	0.08596	0.09045	0.10323
0.04	2.1227e-06	2.13542e-06	1.56406e-06	1.19e-06	1.602e-06	0.06728	0.06963	0.14187	0.40532	0.71442	0.04	5.004e-06	5.528e-06	5.436e-06	6.126e-06	6.714e-06	0.07202	0.07824	0.1137	0.13344	0.15203	0.04	7.756e-06	7.752e-06	8.672e-06	9.774e-06	1.07e-05	0.06476	0.08029	0.09894	0.10678	0.12689
0.05	1.54128e-06	1.22126e-06	7.1932e-07	4.46e-07	1.38e-07	0.06553	0.09072	0.27245	1.03948	8.14898	0.05	3.68624e-06	3.026e-06	3.526e-06	4.008e-06	4.384e-06	0.07083	0.11101	0.14632	0.1751	0.20392	0.05	5.432e-06	5.022e-06	5.782e-06	6.524e-06	6.97e-06	0.06481	0.09504	0.11991	0.1315	0.16588
0.06	9.8128e-07	7.3444e-07	4.0958e-07	1.64e-07	7.4e-07	0.07378	0.12064	0.44694	2.80717	1.52901	0.06	2.58374e-06	2.392e-06	2.19e-06	2.596e-06	2.798e-06	0.0734	0.11447	0.20581	0.24125	0.29014	0.06	3.61604e-06	3.002e-06	3.756e-06	4.286e-06	4.402e-06	0.06893	0.12865	0.15564	0.17138	0.23314
0.07	6.6056e-07	4.8258e-07	4.8e-09	5.58e-07	1.384e-06	0.08134	0.15485	37.1514	0.8399	0.83517	0.07	1.54e-06	1.14728e-06	1.456e-06	1.574e-06	1.678e-06	0.09285	0.20374	0.2809	0.36758	0.45324	0.07	2.23874e-06	1.922e-06	2.496e-06	2.75e-06	2.756e-06	0.08173	0.17172	0.20558	0.23787	0.34265
0.08	3.9498e-07	3.9728e-07	8.83e-08	8.62e-07	1.86e-06	0.10575	0.16267	2.03042	0.56261	0.64149	0.08	1.09136e-06	5.8778e-07	8.02e-07	8.74e-07	9.02e-07	0.10351	0.364	0.47774	0.62987	0.81037	0.08	1.40982e-06	9.16e-07	1.4e-06	1.628e-06	1.5e-06	0.1004	0.32504	0.33473	0.37104	0.59706
0.09	2.0396e-07	9.478e-08	6.3918e-07	1.016e-06	2.244e-06	0.17153	0.64617	0.29345	0.49859	0.55275	0.09	4.0912e-07	3.628e-08	3.9e-07	4.16e-07	3.18e-07	0.23485	5.72414	0.94738	1.28775	2.25456	0.09	9.688e-07	5.06e-07	9.96e-07	9.82e-07	6.38e-07	0.11811	0.55623	0.44289	0.58465	1.36531
0.1	2.3176e-07	2.5594e-07	7.381e-07	1.184e-06	2.712e-06	0.1292	0.25492	0.27557	0.44922	0.47837	0.1	5.2566e-07	9.688e-08	1.2e-07	1.08e-07	3e-08	0.16218	2.1594	3.03019	4.9045	23.765	0.1	3.7506e-07	1.3e-07	5.06e-07	3.84e-07	6.6e-08	0.26462	2.132	0.83775	1.45432	13.0755
0.11	3.536e-08	1.7136e-07	7.7618e-07	1.274e-06	2.71e-06	0.76201	0.4096	0.28451	0.43969	0.50177	0.11	2.577e-07	2.961e-07	1.06e-07	8.8e-08	2.3e-07	0.29623	0.72175	3.42888	6.01654	3.10978	0.11	5.214e-08	3.4e-08	2.18e-07	1.3e-07	3.04e-07	1.83339	8.18433	1.90637	4.25038	2.84777
0.12	2.238e-08	1.7822e-07	5.62e-07	1.462e-06	2.934e-06	1.19734	0.41642	0.42046	0.40467	0.48559	0.12	2.7562e-07	4.1048e-07	2.6e-07	2.96e-07	4.4e-07	0.2777	0.54042	1.41411	1.80362	1.64308	0.12	3.3782e-07	4.12e-07	4.8e-08	1.44e-07	6.66e-07	0.29611	0.6859	8.59439	3.83827	1.31662
0.13	2.832e-08	4.0332e-07	9.26e-07	1.47e-06	3.37e-06	0.94377	0.20043	0.27359	0.42544	0.44429	0.13	1.4996e-07	3.3132e-07	4.22e-07	3.88e-07	5.48e-07	0.54329	0.69535	0.88983	1.39624	1.34	0.13	3.0922e-07	4.56e-07	1.88e-07	3.48e-07	7.78e-07	0.34763	0.64163	2.20287	1.6045	1.14844
0.14	1.393e-07	6.5004e-07	1.03e-06	1.68e-06	3.202e-06	0.17778	0.14284	0.26781	0.39382	0.49124	0.14	1.0666e-07	6.76e-07	4.14e-07	4.88e-07	7.26e-07	0.7916	0.35787	0.93027	1.13078	1.03165	0.14	6.2546e-07	4.82e-07	2.02e-07	5.78e-07	2.496e-06	0.1889	0.62941	2.07242	0.98445	0.37296
0.15	3.5402e-07	6.5504e-07	1.106e-06	1.744e-06	3.79e-06	0.07646	0.16473	0.27163	0.40197	0.43624	0.15	5.9982e-07	3.52e-07	5.14e-07	4.74e-07	7.88e-07	0.15405	0.72107	0.77005	1.18754	0.97259	0.15	8.4528e-07	4.86e-07	2.94e-07	5.94e-07	1.354e-06	0.1597	0.64717	1.44331	0.98065	0.72042
0.16	1.0468e-07	5.0762e-07	1.098e-06	1.848e-06	3.45e-06	0.28779	0.2391	0.29673	0.40172	0.50342	0.16	5.7852e-07	5.2e-07	4.26e-07	5.46e-07	9.58e-07	0.18322	0.50737	0.95455	1.05244	0.82097	0.16	6.8266e-07	5.36e-07	5.04e-07	6.32e-07	1.512e-06	0.22366	0.60874	0.86013	0.94401	0.66695
0.17	3.8878e-07	5.126e-07	1.134e-06	2e-06	3.654e-06	0.08543	0.2597	0.30998	0.39333	0.49769	0.17	3.3596e-07	5.2e-07	4.46e-07	6.12e-07	9.8e-07	0.34713	0.5304	0.93426	0.96072	0.82531	0.17	7.4834e-07	4.28e-07	4.18e-07	8.34e-07	1.812e-06	0.22603	0.78831	1.06251	0.73558	0.57763
0.18	1.456e-07	7.9768e-07	1.134e-06	1.938e-06	3.798e-06	0.27157	0.18567	0.33301	0.42932	0.50141	0.18	7.1844e-07	5.68e-07	4.22e-07	7.2e-07	2.31e-06	0.17904	0.50762	1.01107	0.8379	0.36643	0.18	9.7098e-07	5.58e-07	5.32e-07	1.096e-06	1.638e-06	0.19451	0.62497	0.85537	0.57998	0.66326
0.19	2.6234e-07	8.6554e-07	1.108e-06	2.03e-06	3.976e-06	0.16846	0.19323	0.36414	0.43236	0.50147	0.19	8.5128e-07	5.3e-07	4.06e-07	7.68e-07	1.104e-06	0.17228	0.56788	1.0744	0.80783	0.80251	0.19	7.5534e-07	3.9e-07	5.94e-07	9.1e-07	1.882e-06	0.27649	0.92223	0.7879	0.72394	0.59878
0.2	4.8344e-07	5.4858e-07	1.152e-06	2.062e-06	3.978e-06	0.10891	0.33478	0.37281	0.4485	0.52424	0.2	4.532e-07	5.92e-07	4.08e-07	7.22e-07	1.292e-06	0.3571	0.53021	1.09211	0.88306	0.70707	0.2	7.22e-07	4.26e-07	5.06e-07	1.126e-06	2.036e-06	0.31284	0.86634	0.94997	0.60586	0.57564

## Sheet: Fig. 4c
W&d = 30 µm											W&d = 50 µm											W&d = 70 µm
Vg (V)	Drain current (A)					Gate current (A)					Vg (V)	Drain current (A)					Gate current (A)					Vg (V)	Drain current (A)					Gate current (A)
	Vd = 0.1 V	Vd = 0.2 V	Vd = 0.3 V	Vd = 0.4 V	Vd = 0.5 V	Vd = 0.1 V	Vd = 0.2 V	Vd = 0.3 V	Vd = 0.4 V	Vd = 0.5 V		Vd = 0.1 V	Vd = 0.2 V	Vd = 0.3 V	Vd = 0.4 V	Vd = 0.5 V	Vd = 0.1 V	Vd = 0.2 V	Vd = 0.3 V	Vd = 0.4 V	Vd = 0.5 V		Vd = 0.1 V	Vd = 0.2 V	Vd = 0.3 V	Vd = 0.4 V	Vd = 0.5 V	Vd = 0.1 V	Vd = 0.2 V	Vd = 0.3 V	Vd = 0.4 V	Vd = 0.5 V
0	2.9731e-09	8.7648e-09	2.19882e-08	5.50916e-08	1.0655e-06	9.834e-10	-6.1232e-09	-1.5064e-08	-2.64172e-08	-4.47182e-08	0	9.9484e-09	2.01946e-08	4.77344e-08	1.3258e-07	2.4325e-06	-1.6396e-09	-1.86986e-08	-3.62514e-08	-5.68892e-08	-8.30192e-08	0	8.6566e-09	2.10564e-08	5.39482e-08	2.0898e-07	5.597e-06	-6.6286e-09	-1.36844e-08	-4.00488e-08	-5.60362e-08	-8.486e-08
0.01	2.48e-11	2.5205e-09	9.9604e-09	3.12522e-08	7.3358e-07	1.0368e-09	-2.6489e-09	-9.2668e-09	-1.12386e-08	-2.87604e-08	0.01	2.1606e-09	9.2124e-09	2.22774e-08	7.59448e-08	1.7267e-06	1.4753e-09	-1.2877e-08	-1.88362e-08	-3.62298e-08	-5.25158e-08	0.01	1.8815e-09	5.9456e-09	2.4363e-08	1.2848e-07	3.9241e-06	1.4972e-09	-7.3148e-09	-2.72658e-08	-3.19632e-08	-5.37424e-08
0.02	1.1722e-09	1.2367e-09	5.5494e-09	2.01146e-08	5.0628e-07	-7.878e-10	-1.3904e-09	-7.33e-09	-1.22564e-08	-1.94598e-08	0.02	3.805e-10	9.4719e-09	1.36908e-08	4.9873e-08	1.2008e-06	-1.7416e-09	-8.8392e-09	-1.35286e-08	-2.13174e-08	-3.68844e-08	0.02	8.041e-10	5.7694e-09	1.54854e-08	8.73378e-08	2.7143e-06	-3.1565e-09	-3.467e-10	-1.2962e-08	-2.55004e-08	-3.7872e-08
0.03	2.021e-09	1.012e-09	2.4927e-09	1.4218e-08	3.499e-07	-2.082e-09	-1.1997e-09	-1.2913e-09	-6.0142e-09	-1.3627e-08	0.03	1.289e-10	5.3407e-09	9.861e-09	3.39198e-08	8.3496e-07	2.0568e-09	-5.5769e-09	-7.0304e-09	-1.77394e-08	-2.87064e-08	0.03	1.943e-10	3.1669e-09	1.03128e-08	5.95498e-08	1.8722e-06	3.4407e-09	-4.4399e-09	-1.42152e-08	-1.50888e-08	-2.76614e-08
0.04	2.782e-10	5.615e-10	1.7957e-09	9.747e-09	2.4158e-07	-1.9089e-09	1.1097e-09	-4.4996e-09	-5.7282e-09	-9.6482e-09	0.04	1.6074e-09	3.6961e-09	9.059e-09	2.38022e-08	5.7738e-07	-1.771e-09	1.2252e-09	-8.0606e-09	-1.47904e-08	-2.0803e-08	0.04	1.1407e-09	3.3982e-09	1.12407e-08	4.18234e-08	1.2893e-06	-4.28e-10	2.2276e-09	-8.3586e-09	-1.4969e-08	-2.0055e-08
0.05	2.688e-10	2.2382e-09	6.721e-10	7.5024e-09	1.6746e-07	-1.4956e-09	-1.3503e-09	1.4946e-09	-4.2227e-09	-6.633e-09	0.05	1.1295e-09	4e-13	5.8862e-09	1.69594e-08	3.9954e-07	3.576e-09	-2.5274e-09	-7.9208e-09	-9.7508e-09	-1.54638e-08	0.05	1.006e-09	2.1933e-09	8.1464e-09	2.86794e-08	8.8928e-07	2.3347e-09	-1.3002e-09	-9.6088e-09	-1.29454e-08	-2.0428e-08
0.06	1.24e-10	1.2289e-09	3.277e-10	5.4459e-09	1.1546e-07	-8.743e-10	2.6513e-09	-2.5837e-09	5.665e-10	-4.0106e-09	0.06	2.4765e-09	1.3039e-09	4.5617e-09	1.18524e-08	2.7544e-07	-1.9021e-09	1.6703e-09	-4.7629e-09	-8.2262e-09	-1.13248e-08	0.06	2.1462e-09	1.606e-09	5.6447e-09	2.01428e-08	6.1424e-07	-1.0815e-09	-2.1848e-09	-6.1292e-09	-1.09756e-08	-1.6101e-08
0.07	6.6e-11	2.7914e-09	4.964e-10	2.3285e-09	7.93194e-08	-5.96e-11	-1.6253e-09	2.5825e-09	-3.9937e-09	1.0693e-09	0.07	1.9638e-09	4.803e-10	2.3938e-09	1.1043e-08	1.8932e-07	4.461e-09	-1.891e-09	1.0969e-09	-7.2214e-09	-8.0292e-09	0.07	1.6323e-09	5.373e-10	4.0841e-09	1.39818e-08	4.2218e-07	3.202e-09	3.552e-09	1.0099e-09	-2.5976e-09	-1.3158e-08
0.08	2.823e-10	1.7052e-09	1.9451e-09	2.0019e-09	5.4251e-08	2.6819e-09	3.5691e-09	-2.5604e-09	2.0476e-09	-5.5129e-09	0.08	2.9392e-09	1.522e-10	1.6222e-09	8.1e-09	1.3038e-07	-1.6708e-09	3.4456e-09	-3.7386e-09	-4.9528e-09	-8.1698e-09	0.08	2.5997e-09	3.066e-10	2.8787e-09	9.9232e-09	2.9018e-07	3.5647e-09	-1.3592e-09	-2.9828e-09	2.905e-10	-1.10766e-08
0.09	2.196e-10	2.9687e-09	1.4002e-09	1.06e-11	3.74946e-08	4.3007e-09	-1.6083e-09	3.2913e-09	-3.1819e-09	1.9486e-09	0.09	2.7568e-09	1.4581e-09	6.938e-10	6.1527e-09	8.87486e-08	3.0186e-09	-2.0004e-09	3.3491e-09	-2.925e-09	-2.282e-09	0.09	2.0501e-09	6.06e-11	2.0567e-09	9.4794e-09	1.9948e-07	-1.8467e-09	4.1625e-09	-2.5438e-09	-5.4835e-09	-8.9402e-09
0.1	3.56e-10	2.0929e-09	2.2639e-09	8.67e-11	2.585e-08	-1.179e-09	3.8912e-09	-1.8603e-09	2.8513e-09	4.2282e-09	0.1	3.5673e-09	1.1604e-09	5.086e-10	3.138e-09	6.07664e-08	3.1268e-09	4.4043e-09	-2.3334e-09	1.715e-10	-2.2315e-09	0.1	2.2255e-09	6.323e-10	8.211e-10	7.331e-09	1.3768e-07	8.813e-10	2.945e-09	2.2389e-09	-3.2565e-09	1.8913e-09
0.11	5.05e-10	2.86e-09	1.8597e-09	1.0861e-09	1.72426e-08	-8.578e-10	-1.0553e-09	3.7055e-09	-2.0805e-09	-2.4341e-09	0.11	2.7582e-09	1.9829e-09	1.7405e-09	2.4236e-09	4.2411e-08	1.4985e-09	-1.6949e-09	3.3556e-09	-3.8104e-09	2.9434e-09	0.11	3.0967e-09	3.871e-10	7.729e-10	5.0373e-09	9.37752e-08	4.1801e-09	-1.5761e-09	-2.2886e-09	1.2895e-09	-3.997e-09
0.12	2.898e-10	1.995e-09	2.4819e-09	1.2168e-09	1.1386e-08	2.5035e-09	4.106e-09	-1.204e-09	2.944e-09	1.7961e-09	0.12	3.7516e-09	2.0429e-09	9.902e-10	9.25e-10	2.82626e-08	4.994e-09	2.9118e-09	-2.1447e-09	3.3157e-09	-1.4517e-09	0.12	2.4518e-09	2.2661e-09	1.795e-10	3.4376e-09	6.41584e-08	-6.86e-10	4.1198e-09	3.8858e-09	-3.1825e-09	-3.0518e-09
0.13	6.63e-11	3.181e-09	1.9507e-09	1.6125e-09	1.12942e-08	5.0273e-09	-8.587e-10	4.2912e-09	-7.192e-10	1.4521e-09	0.13	3.4669e-09	2.7128e-09	1.4017e-09	4.06e-11	1.83508e-08	-4.85e-11	-5.723e-10	4.8847e-09	-1.8564e-09	7.134e-10	0.13	2.9903e-09	1.2575e-09	2.587e-10	2.4056e-09	4.36264e-08	4.2692e-09	3.7415e-09	8.51e-11	2.9702e-09	2.8018e-09
0.14	1.84e-11	1.9363e-09	2.8694e-09	2.0598e-09	5.2746e-09	5.0179e-09	1.2689e-09	-9.577e-10	2.6751e-09	-5.732e-10	0.14	4.479e-09	1.9443e-09	1.934e-09	1.6101e-09	1.26496e-08	2.1164e-09	5.0159e-09	-2.566e-10	3.599e-09	5.5603e-09	0.14	2.9722e-09	7.439e-10	7.37e-11	1.5027e-09	2.99662e-08	-1.3943e-09	5.0908e-09	-8.697e-10	-8.852e-10	2.5547e-09
0.15	6.402e-10	1.2983e-09	2.1148e-09	1.7937e-09	3.961e-09	2.2831e-09	-3.237e-10	4.6448e-09	8.695e-10	3.2901e-09	0.15	1.06909e-08	2.8333e-09	1.5652e-09	8.077e-10	9.0489e-09	1.18328e-08	-8.619e-10	4.761e-09	-1.529e-09	-2.1651e-09	0.15	2.4632e-09	7.333e-10	3.851e-10	1.336e-09	1.94564e-08	2.6388e-09	3.9814e-09	4.8504e-09	-1.3083e-09	8.191e-10
0.16	2.991e-10	1.7462e-09	2.8775e-09	2.5767e-09	1.0664e-09	5.5803e-09	4.5404e-09	2.0296e-09	2.7962e-09	-9.154e-10	0.16	4.5879e-08	2.3124e-09	2.5126e-09	1.0626e-09	7.7637e-09	4.80886e-08	3.0542e-09	3.2169e-09	5.3599e-09	3.9241e-09	0.16	2.9242e-09	6.821e-10	2.5632e-09	8.773e-10	1.348e-08	4.4868e-09	3.4471e-09	-8.453e-10	4.3764e-09	5.113e-09
0.17	9.955e-10	3.0597e-09	2.1494e-09	1.9023e-09	1.1072e-09	5.4959e-09	2.8803e-09	1.9299e-09	1.2663e-09	4.531e-09	0.17	4.23458e-08	3.0045e-09	1.5652e-09	1.5328e-09	4.8099e-09	4.73418e-08	4.306e-09	3.4632e-09	4.3329e-09	-7.63e-10	0.17	1.81e-09	1.313e-10	6.45e-11	8.976e-10	9.7008e-09	1.0073e-09	-9.82e-10	1.9289e-09	3.4576e-09	5.1605e-09
0.18	8.127e-10	2.2144e-09	2.9622e-09	2.5376e-09	6.605e-10	5.0341e-09	-3.635e-10	2.6138e-09	4.7718e-09	2.2614e-09	0.18	2.28302e-08	1.9109e-09	1.265e-09	7.91e-10	3.6159e-09	2.649e-08	3.4868e-09	3.6823e-09	3.3284e-09	3.4574e-09	0.18	2.0023e-09	1.281e-10	5.68e-11	1.6147e-09	1.0366e-08	-2.316e-10	5.9062e-09	4.9557e-09	5.3258e-09	-9.932e-10
0.19	5.951e-10	1.1977e-09	1.753e-09	2.2841e-09	2.234e-10	2.3773e-09	2.0339e-09	2.9292e-09	2.8457e-09	-1.038e-09	0.19	4.2261e-09	1.4134e-09	8.484e-10	3.46e-10	1.9389e-09	1.031e-09	3.6642e-09	3.904e-09	4.289e-10	4.9706e-09	0.19	1.2426e-09	1.0524e-09	7.854e-10	2.341e-09	8.4852e-09	1.912e-10	3.754e-09	2.8621e-09	6.7666e-09	9.021e-10
0.2	8.876e-10	2.2949e-09	1.3173e-09	1.4226e-09	3.44e-10	5.7044e-09	2.5796e-09	2.1582e-09	3.1343e-09	3.502e-09	0.2	3.4369e-09	7.914e-10	1.79e-10	3.35e-10	2.7515e-09	1.7156e-09	2.567e-09	1.83e-10	6.1707e-09	7.7394e-09	0.2	5.529e-10	2.8142e-09	2.9807e-09	3.379e-09	7.4197e-09	3.5278e-09	6.9634e-09	7.184e-09	6.5286e-09	4.9327e-09
0.21	1.5899e-09	8.788e-10	9.784e-10	1.0088e-09	7.267e-10	6.577e-09	2.4491e-09	2.3203e-09	2.2092e-09	2.5906e-09	0.21	2.5412e-09	1.925e-10	2.48e-10	5.133e-10	3.4087e-09	6.6578e-09	1.3684e-09	5.9871e-09	2.235e-09	8.4808e-09	0.21	2.2724e-09	4.8571e-09	5.0487e-09	3.3402e-09	4.4428e-09	8.1584e-09	6.45e-09	6.8032e-09	7.2152e-09	3.7527e-09
0.22	1.726e-09	1.768e-10	3.661e-10	1.515e-10	5.85e-10	6.5255e-09	2.5861e-09	3.8003e-09	2.2568e-09	2.8692e-09	0.22	1.0718e-09	7.167e-10	1.546e-09	2.1295e-09	4.9151e-09	7.3168e-09	6.7439e-09	1.9812e-09	2.2612e-09	9.2522e-09	0.22	4.2116e-09	7.8396e-09	7.816e-09	7.9086e-09	9.1978e-09	7.8894e-09	6.343e-09	7.0428e-09	7.6144e-09	9.1186e-09
0.23	2.0527e-09	6.298e-10	6.597e-10	8.062e-10	1.5033e-09	6.1509e-09	2.7767e-09	4.8854e-09	2.4347e-09	1.9257e-09	0.23	7.751e-10	2.8085e-09	3.8434e-09	4.6323e-09	7.4338e-09	7.4426e-09	7.3022e-09	2.1594e-09	7.8946e-09	1.01206e-08	0.23	1.08213e-08	6.7348e-09	1.07151e-08	1.00978e-08	9.718e-09	9.8082e-09	7.1705e-09	4.1898e-09	7.4264e-09	8.637e-09
0.24	1.2617e-09	1.8026e-09	1.3917e-09	2.1694e-09	2.9629e-09	2.5207e-09	4.0877e-09	2.4301e-09	1.7517e-09	1.2312e-09	0.24	3.0539e-09	8.3052e-09	8.3242e-09	9.089e-09	1.03739e-08	8.2062e-09	9.957e-09	7.4348e-09	1.13882e-08	1.19136e-08	0.24	9.3076e-09	1.16804e-08	1.1032e-08	1.1331e-08	1.36518e-08	1.20542e-08	8.9315e-09	8.3774e-09	7.1536e-09	7.7742e-09
0.25	2.6739e-09	3.0354e-09	2.767e-09	4.2166e-09	4.0078e-09	7.953e-09	2.1796e-09	5.8893e-09	2.0272e-09	6.2788e-09	0.25	6.5019e-09	9.8145e-09	1.02376e-08	9.3308e-09	1.13978e-08	9.2716e-09	1.36472e-08	7.7698e-09	1.13314e-08	1.23438e-08	0.25	1.42234e-08	1.68258e-08	1.67778e-08	1.74826e-08	2.00902e-08	1.2581e-08	8.4412e-09	8.3462e-09	8.4828e-09	9.1832e-09
0.26	5.2977e-09	1.00763e-08	5.277e-09	5.9641e-09	7.0205e-09	7.5634e-09	7.2243e-09	1.9492e-09	6.4148e-09	4.0418e-09	0.26	8.1408e-09	8.0945e-09	1.32288e-08	1.35916e-08	1.57634e-08	1.24476e-08	2.00376e-08	1.05106e-08	1.0842e-08	1.21594e-08	0.26	2.1762e-08	2.56244e-08	2.54182e-08	2.61044e-08	2.88806e-08	1.20136e-08	7.973e-09	8.3636e-09	9.8474e-09	1.15684e-08
0.27	8.3792e-09	9.7316e-09	9.6328e-09	9.23e-09	9.2834e-09	8.734e-09	3.7436e-09	6.2426e-09	4.1232e-09	4.5176e-09	0.27	1.28416e-08	2.63544e-08	1.90264e-08	2.197e-08	2.36854e-08	1.0977e-08	4.44564e-08	1.2134e-08	1.33786e-08	1.3738e-08	0.27	3.31878e-08	3.81188e-08	3.75336e-08	3.83808e-08	4.15604e-08	1.5718e-08	9.4456e-09	9.7664e-09	1.17426e-08	1.25474e-08
0.28	1.26242e-08	1.4823e-08	1.4312e-08	1.38026e-08	1.4147e-08	1.06362e-08	7.6857e-09	1.01849e-08	7.0008e-09	8.5006e-09	0.28	2.01706e-08	2.25598e-08	2.87004e-08	3.1867e-08	3.65466e-08	1.06924e-08	1.7946e-08	1.35662e-08	9.7886e-09	1.37784e-08	0.28	5.09584e-08	5.54318e-08	5.45224e-08	5.59486e-08	6.0099e-08	2.42598e-08	1.1809e-08	1.19912e-08	1.27956e-08	1.3687e-08
0.29	1.89894e-08	2.16618e-08	2.05764e-08	2.04256e-08	1.97204e-08	7.6598e-09	6.3008e-09	3.8536e-09	7.2604e-09	8.2302e-09	0.29	3.06584e-08	3.70914e-08	4.13442e-08	4.7717e-08	5.24592e-08	1.425e-08	1.4446e-08	9.8396e-09	1.66032e-08	1.62878e-08	0.29	7.58182e-08	7.98386e-08	7.84404e-08	8.11942e-08	8.68762e-08	2.49776e-08	1.29094e-08	1.31918e-08	1.41048e-08	8.6494e-09
0.3	2.90776e-08	3.12674e-08	3.00326e-08	2.89814e-08	2.91504e-08	1.50872e-08	9.5972e-09	8.8134e-09	8.8156e-09	9.5012e-09	0.3	4.47506e-08	5.47322e-08	6.04534e-08	6.86134e-08	7.77574e-08	2.22458e-08	1.17434e-08	1.73386e-08	1.39542e-08	1.77264e-08	0.3	1.1302e-07	1.149e-07	1.1324e-07	1.172e-07	1.2482e-07	3.52454e-08	1.42146e-08	1.37218e-08	1.4077e-08	1.36872e-08
0.31	4.24988e-08	4.42468e-08	4.24924e-08	4.16632e-08	4.2273e-08	1.832e-08	7.8652e-09	1.1218e-08	1.13876e-08	7.3236e-09	0.31	6.58884e-08	7.9518e-08	8.60092e-08	9.96218e-08	1.1174e-07	2.15426e-08	1.80806e-08	1.42952e-08	2.12206e-08	1.82056e-08	0.31	1.6778e-07	1.6408e-07	1.6132e-07	1.6756e-07	1.7858e-07	4.21994e-08	1.71722e-08	1.62694e-08	1.6663e-08	1.59486e-08
0.32	6.1948e-08	6.3954e-08	6.16946e-08	6.0312e-08	6.1919e-08	1.8904e-08	1.27368e-08	1.28138e-08	1.25842e-08	1.32832e-08	0.32	9.54256e-08	1.145e-07	1.236e-07	1.4318e-07	1.601e-07	3.14392e-08	1.69122e-08	2.12242e-08	2.0477e-08	2.20422e-08	0.32	2.504e-07	2.36e-07	2.3114e-07	2.4034e-07	2.5666e-07	4.98518e-08	2.04922e-08	1.88582e-08	1.9422e-08	1.83358e-08
0.33	9.13422e-08	9.14976e-08	8.80556e-08	8.62146e-08	8.77782e-08	2.23752e-08	8.9884e-09	1.41634e-08	1.40946e-08	1.41408e-08	0.33	1.3896e-07	1.6418e-07	1.769e-07	2.0466e-07	2.3002e-07	3.77342e-08	2.0905e-08	2.49602e-08	2.47602e-08	2.61376e-08	0.33	3.6946e-07	3.369e-07	3.3014e-07	3.4406e-07	3.6702e-07	5.80666e-08	2.44634e-08	2.19322e-08	2.26932e-08	2.10348e-08
0.34	1.3268e-07	1.3084e-07	1.2642e-07	1.2394e-07	1.2602e-07	2.41162e-08	1.50458e-08	1.39542e-08	1.3681e-08	1.3449e-08	0.34	2.0128e-07	2.3486e-07	2.535e-07	2.9204e-07	3.287e-07	4.55486e-08	2.50462e-08	2.8939e-08	2.93474e-08	3.08574e-08	0.34	5.439e-07	4.8104e-07	4.7028e-07	4.9042e-07	5.2448e-07	6.68304e-08	2.90618e-08	2.52766e-08	2.60586e-08	2.4146e-08
0.35	1.923e-07	1.8658e-07	1.7948e-07	1.7606e-07	1.7928e-07	2.99548e-08	1.79224e-08	1.69518e-08	1.66884e-08	1.62808e-08	0.35	2.9222e-07	3.3644e-07	3.6088e-07	4.1612e-07	4.6764e-07	5.43616e-08	2.99038e-08	3.49284e-08	3.4512e-08	3.61864e-08	0.35	7.9788e-07	6.859e-07	6.6934e-07	6.9866e-07	7.4626e-07	7.58396e-08	3.44014e-08	2.93048e-08	2.99974e-08	2.76082e-08
0.36	2.781e-07	2.6592e-07	2.555e-07	2.5104e-07	2.5476e-07	3.64062e-08	2.12164e-08	2.0212e-08	1.99602e-08	1.95486e-08	0.36	4.2364e-07	4.819e-07	5.1148e-07	5.929e-07	6.6508e-07	6.42932e-08	3.5535e-08	4.54856e-08	4.02472e-08	4.20674e-08	0.36	1.1635e-06	9.7748e-07	9.4698e-07	9.632e-07	1.0486e-06	7.9205e-08	3.74342e-08	3.1171e-08	2.69778e-08	2.89594e-08
0.37	4.017e-07	3.7916e-07	3.6398e-07	3.5728e-07	3.6248e-07	4.35426e-08	2.49852e-08	2.39952e-08	2.36536e-08	2.30244e-08	0.37	6.1356e-07	6.9116e-07	7.3266e-07	8.4442e-07	9.447e-07	7.52594e-08	4.19076e-08	5.2598e-08	4.66282e-08	4.8581e-08	0.37	1.6959e-06	1.3702e-06	1.3314e-06	1.3811e-06	1.4929e-06	8.91948e-08	4.45584e-08	3.54514e-08	3.07444e-08	3.44918e-08
0.38	5.7956e-07	5.4096e-07	5.1896e-07	5.0944e-07	5.153e-07	5.13664e-08	2.9316e-08	2.80958e-08	2.7728e-08	2.70538e-08	0.38	8.897e-07	1.00066e-06	1.0406e-06	1.192e-06	1.3194e-06	8.7356e-08	5.04374e-08	5.3243e-08	5.46288e-08	5.24562e-08	0.38	2.4718e-06	1.9583e-06	1.9007e-06	1.967e-06	2.124e-06	1.0562e-07	5.38466e-08	4.17484e-08	3.6426e-08	4.02024e-08
0.39	8.3564e-07	7.7206e-07	7.4024e-07	7.2696e-07	7.3282e-07	5.98136e-08	3.42186e-08	3.27278e-08	3.23312e-08	3.15892e-08	0.39	1.2891e-06	1.4152e-06	1.5163e-06	1.6995e-06	1.8673e-06	9.63464e-08	5.5828e-08	5.39882e-08	6.29652e-08	6.05622e-08	0.39	3.6014e-06	2.8149e-06	2.726e-06	2.8171e-06	3.0225e-06	1.1022e-07	6.31256e-08	5.08822e-08	4.21398e-08	4.66574e-08
0.4	1.2009e-06	1.0956e-06	1.0508e-06	1.0315e-06	1.0351e-06	6.9374e-08	3.58608e-08	3.77986e-08	3.72984e-08	3.76632e-08	0.4	1.8712e-06	2.0379e-06	2.1806e-06	2.4274e-06	2.6598e-06	1.0596e-07	6.55856e-08	6.1687e-08	7.10956e-08	6.87972e-08	0.4	5.2428e-06	4.0546e-06	3.9167e-06	4.0395e-06	4.3037e-06	1.2758e-07	7.28406e-08	5.83066e-08	4.78748e-08	5.35188e-08
0.41	1.7349e-06	1.5725e-06	1.5081e-06	1.4781e-06	1.4783e-06	8.00296e-08	4.2411e-08	4.33046e-08	4.26298e-08	4.3373e-08	0.41	2.7188e-06	2.9431e-06	3.1384e-06	3.4711e-06	3.7887e-06	1.2666e-07	7.53694e-08	6.99194e-08	7.95522e-08	7.74372e-08	0.41	7.6235e-06	5.8537e-06	5.6319e-06	5.8e-06	6.1329e-06	1.3284e-07	8.33328e-08	7.5978e-08	5.40528e-08	6.03256e-08
0.42	2.5089e-06	2.2621e-06	2.168e-06	2.1235e-06	2.1145e-06	9.06942e-08	4.99e-08	4.8905e-08	4.80486e-08	4.94494e-08	0.42	3.9531e-06	4.2544e-06	4.525e-06	4.971e-06	5.4029e-06	1.4214e-07	8.56808e-08	7.8875e-08	8.8154e-08	8.66936e-08	0.42	1.1091e-05	8.4661e-06	8.1025e-06	8.3385e-06	8.7529e-06	1.414e-07	9.4729e-08	1.01347e-07	6.05302e-08	6.76838e-08
0.43	3.6197e-06	3.247e-06	3.1142e-06	3.0466e-06	3.02e-06	1.01362e-07	5.816e-08	5.49652e-08	5.37684e-08	5.56372e-08	0.43	5.7276e-06	6.139e-06	6.5097e-06	7.1082e-06	7.6903e-06	1.5506e-07	9.66574e-08	8.86048e-08	9.6925e-08	1.0352e-07	0.43	1.6092e-05	1.2242e-05	1.1708e-05	1.1918e-05	1.2358e-05	1.4388e-07	1.0386e-07	7.62446e-08	6.7001e-08	7.30668e-08
0.44	5.2398e-06	4.6909e-06	4.4926e-06	4.3879e-06	4.3337e-06	1.0826e-07	6.79328e-08	6.16918e-08	6.01972e-08	6.2409e-08	0.44	8.33e-06	8.8967e-06	9.4079e-06	1.02132e-05	1.10182e-05	1.7818e-07	1.0368e-07	1.0464e-07	1.0166e-07	1.0898e-07	0.44	2.3314e-05	1.7784e-05	1.703e-05	1.717e-05	1.7682e-05	1.501e-07	1.1586e-07	7.65784e-08	7.55122e-08	8.12242e-08
0.45	7.5803e-06	6.7817e-06	6.4944e-06	6.332e-06	6.23e-06	1.311e-07	7.9202e-08	6.93296e-08	6.76352e-08	7.00784e-08	0.45	1.2152e-05	1.294e-05	1.366e-05	1.4662e-05	1.573e-05	1.8612e-07	1.1506e-07	1.0962e-07	1.1112e-07	1.1674e-07	0.45	3.3784e-05	2.5838e-05	2.47e-05	2.4808e-05	2.5412e-05	1.6806e-07	1.3568e-07	8.52964e-08	8.43984e-08	8.93586e-08
0.46	1.09701e-05	9.8173e-06	9.3982e-06	9.1494e-06	8.9633e-06	1.3718e-07	9.21186e-08	7.8071e-08	7.61002e-08	7.89548e-08	0.46	1.7656e-05	1.8742e-05	1.9782e-05	2.1164e-05	2.2578e-05	2.0208e-07	1.3368e-07	1.1816e-07	1.2634e-07	1.3286e-07	0.46	4.8886e-05	3.7582e-05	3.5836e-05	3.5868e-05	3.655e-05	1.7144e-07	1.4832e-07	9.4573e-08	9.5449e-08	9.7691e-08
0.47	1.5908e-05	1.4384e-05	1.3736e-05	1.3324e-05	1.2972e-05	1.4596e-07	1.0038e-07	7.96576e-08	7.91254e-08	8.18164e-08	0.47	2.5684e-05	2.7202e-05	2.8676e-05	3.0566e-05	3.2484e-05	2.259e-07	1.56e-07	1.3752e-07	1.3814e-07	1.4566e-07	0.47	7.0594e-05	5.466e-05	5.2046e-05	5.1878e-05	5.2622e-05	1.916e-07	1.6738e-07	1.0468e-07	1.0848e-07	1.0198e-07
0.48	2.2956e-05	2.0858e-05	1.9918e-05	1.932e-05	1.8764e-05	1.6894e-07	1.2232e-07	9.40392e-08	9.31674e-08	9.59706e-08	0.48	3.7374e-05	3.9466e-05	4.157e-05	4.4176e-05	4.6764e-05	2.3768e-07	1.7126e-07	1.5044e-07	1.5546e-07	1.665e-07	0.48	0.000101686	7.9496e-05	7.556e-05	7.5148e-05	7.5874e-05	1.9706e-07	1.8418e-07	1.1898e-07	1.2246e-07	1.2036e-07
0.49	3.308e-05	3.0184e-05	2.8864e-05	2.7986e-05	2.713e-05	1.9094e-07	1.4236e-07	1.1714e-07	1.1646e-07	1.1784e-07	0.49	5.4332e-05	5.7308e-05	6.0296e-05	6.3794e-05	6.7266e-05	2.6694e-07	2.0154e-07	1.7158e-07	1.7506e-07	1.8366e-07	0.49	0.0001458	0.00011568	0.000109688	0.000108546	0.00010945	2.212e-07	1.9772e-07	1.293e-07	1.4486e-07	1.2562e-07
0.5	4.7554e-05	4.3642e-05	4.1756e-05	4.0488e-05	3.9196e-05	2.1168e-07	1.6494e-07	1.3154e-07	1.2954e-07	1.3456e-07	0.5	7.891e-05	8.3166e-05	8.7326e-05	9.2136e-05	9.6802e-05	2.8418e-07	2.2e-07	1.9342e-07	1.9488e-07	2.0728e-07	0.5	0.00020854	0.00016788	0.0001605	0.00015824	0.000158	2.3362e-07	2.2442e-07	1.328e-07	1.2274e-07	1.3362e-07
0.51	6.8092e-05	6.3016e-05	6.0314e-05	5.8478e-05	5.656e-05	2.4642e-07	1.9706e-07	1.6464e-07	1.6172e-07	1.6614e-07	0.51	0.00011546	0.00012078	0.00012676	0.0001333	0.00014016	2.8532e-07	2.5316e-07	2.1124e-07	2.2068e-07	2.106e-07	0.51	0.00029688	0.0002431	0.00023266	0.00022926	0.0002285	2.6164e-07	2.4e-07	1.636e-07	1.5126e-07	1.5322e-07
0.52	9.7206e-05	9.0766e-05	8.6954e-05	8.4354e-05	8.1556e-05	2.7322e-07	2.2788e-07	1.8936e-07	1.8792e-07	1.8964e-07	0.52	0.0001681	0.00017542	0.00018364	0.00019238	0.00020222	3.092e-07	2.6116e-07	2.2946e-07	2.2876e-07	2.3396e-07	0.52	0.0004203	0.00035074	0.00033566	0.00033076	0.00032916	2.774e-07	2.7364e-07	1.8524e-07	1.6746e-07	1.8148e-07
0.53	0.0001385	0.00013086	0.0001257	0.00012162	0.00011752	3.0844e-07	2.6856e-07	2.202e-07	2.2602e-07	2.3248e-07	0.53	0.00024368	0.0002551	0.00026656	0.00027842	0.00029164	3.3566e-07	2.9046e-07	2.6028e-07	2.5448e-07	2.6276e-07	0.53	0.00059198	0.0005056	0.0004821	0.00047506	0.00047226	2.855e-07	2.7584e-07	2.2272e-07	2e-07	2.0566e-07
0.54	0.00019608	0.00018686	0.00017972	0.00017416	0.00016856	3.3186e-07	3.1186e-07	2.7576e-07	2.6854e-07	2.733e-07	0.54	0.00035118	0.00036878	0.00038466	0.00040102	0.0004186	3.7632e-07	3.3236e-07	2.959e-07	2.9548e-07	3.0406e-07	0.54	0.00082664	0.0007254	0.00069146	0.000681	0.00067628	3.1636e-07	2.9772e-07	2.3594e-07	2.0958e-07	2.198e-07
0.55	0.0002763	0.00026652	0.00025672	0.00024948	0.00024176	3.8294e-07	3.4558e-07	3.1062e-07	3.0688e-07	3.1258e-07	0.55	0.00050186	0.0005292	0.00055078	0.00057324	0.00059598	4.2822e-07	3.8566e-07	3.3956e-07	3.4528e-07	3.5316e-07	0.55	0.00114	0.00103	0.00098536	0.0009703	0.0009643	3.4582e-07	3.3398e-07	2.715e-07	2.4186e-07	2.5952e-07
0.56	0.00038494	0.00037698	0.000364	0.0003546	0.0003445	4.5126e-07	4.0794e-07	3.6498e-07	3.6494e-07	3.7514e-07	0.56	0.00070754	0.00074926	0.0007784	0.00080862	0.00083738	4.8968e-07	4.4262e-07	3.9726e-07	3.9986e-07	4.069e-07	0.56	0.00156	0.00145	0.0014	0.00138	0.00137	3.95e-07	3.639e-07	3.0222e-07	2.6952e-07	2.8258e-07
0.57	0.00053184	0.00052798	0.00051154	0.0004995	0.0004865	5.2732e-07	4.7932e-07	4.3834e-07	4.3658e-07	4.4678e-07	0.57	0.00098662	0.00105	0.00109	0.00113	0.00117	5.522e-07	5.0078e-07	4.572e-07	4.5412e-07	4.6644e-07	0.57	0.0021	0.00199	0.00194	0.00191	0.0019	4.5196e-07	4.1604e-07	3.6002e-07	3.219e-07	3.399e-07
0.58	0.00072492	0.00072902	0.00070834	0.00069348	0.00067654	6.1668e-07	5.5712e-07	5.2982e-07	5.2026e-07	5.3008e-07	0.58	0.00136	0.00146	0.0015	0.00155	0.0016	6.2576e-07	5.6762e-07	5.3214e-07	5.2588e-07	5.3664e-07	0.58	0.00278	0.00269	0.00264	0.00261	0.00259	5.1232e-07	4.7668e-07	4.2282e-07	3.816e-07	3.9942e-07
0.59	0.00097338	0.00098988	0.0009655	0.0009469	0.0009253	7.224e-07	6.5628e-07	6.3422e-07	6.2524e-07	6.3416e-07	0.59	0.00183	0.00197	0.00203	0.00209	0.00214	7.2028e-07	6.512e-07	6.2144e-07	5.9716e-07	6.0932e-07	0.59	0.00362	0.00358	0.00352	0.00348	0.00346	5.8148e-07	5.3604e-07	4.8744e-07	4.4382e-07	4.5596e-07
0.6	0.00129	0.00133	0.0013	0.00128	0.00125	8.3326e-07	7.581e-07	7.3074e-07	7.2274e-07	7.3648e-07	0.6	0.00241	0.0026	0.00268	0.00276	0.00281	8.1834e-07	7.4028e-07	7.1904e-07	6.857e-07	6.9588e-07	0.6	0.00462	0.00465	0.0046	0.00455	0.00452	6.6306e-07	5.9812e-07	5.4994e-07	5.06e-07	5.1994e-07
0.61	0.00166	0.00173	0.00171	0.00168	0.00165	9.8322e-07	8.9238e-07	8.732e-07	8.6116e-07	8.7168e-07	0.61	0.0031	0.00338	0.00348	0.00356	0.00362	9.2868e-07	8.4196e-07	8.143e-07	7.8452e-07	7.9376e-07	0.61	0.00577	0.00591	0.00588	0.00582	0.00578	7.6452e-07	6.6518e-07	6.1878e-07	5.7248e-07	6.1058e-07
0.62	0.00211	0.00222	0.00219	0.00216	0.00212	1.0407e-06	1.04004e-06	1.0167e-06	1.0177e-06	1.02424e-06	0.62	0.00389	0.00429	0.00441	0.0045	0.00456	1.06936e-06	9.592e-07	9.1892e-07	8.9066e-07	8.999e-07	0.62	0.00706	0.00737	0.00736	0.00729	0.00724	8.7372e-07	7.4424e-07	6.8984e-07	6.4424e-07	6.728e-07
0.63	0.00261	0.00279	0.00276	0.00273	0.00267	1.2367e-06	1.0894e-06	1.08e-06	1.0782e-06	1.0937e-06	0.63	0.00478	0.00533	0.00547	0.00558	0.00564	1.092e-06	1.08336e-06	1.03438e-06	1.0003e-06	1.00254e-06	0.63	0.00846	0.00901	0.00903	0.00895	0.00888	1.0088e-06	8.3018e-07	7.702e-07	7.2768e-07	7.4868e-07
0.64	0.00316	0.00343	0.00341	0.00337	0.0033	1.443e-06	1.2759e-06	1.2548e-06	1.2655e-06	1.2819e-06	0.64	0.00571	0.00649	0.00667	0.00678	0.00684	1.283e-06	1.0913e-06	1.0585e-06	1.0295e-06	1.037e-06	0.64	0.00992	0.0108	0.01086	0.01078	0.01068	1.0501e-06	9.1332e-07	8.4832e-07	8.031e-07	8.6026e-07
0.65	0.00377	0.00415	0.00414	0.00409	0.00401	1.6671e-06	1.4425e-06	1.4345e-06	1.4399e-06	1.4549e-06	0.65	0.0067	0.00774	0.00796	0.00807	0.00814	1.4738e-06	1.2366e-06	1.203e-06	1.1633e-06	1.1678e-06	0.65	0.0114	0.01275	0.01286	0.01277	0.01263	1.2244e-06	9.9806e-07	9.2464e-07	8.9122e-07	9.2328e-07
0.66	0.00439	0.00494	0.00494	0.00489	0.00479	1.9214e-06	1.6267e-06	1.6065e-06	1.6266e-06	1.641e-06	0.66	0.0077	0.00909	0.00935	0.00947	0.00954	1.7038e-06	1.383e-06	1.3359e-06	1.2996e-06	1.2993e-06	0.66	0.01286	0.01481	0.01498	0.0149	0.01479	1.4068e-06	1.0944e-06	1.00022e-06	9.6398e-07	9.6852e-07
0.67	0.00502	0.00581	0.00582	0.00576	0.00565	2.2145e-06	1.8073e-06	1.7967e-06	1.8076e-06	1.8231e-06	0.67	0.00869	0.01053	0.01085	0.01098	0.01104	1.9575e-06	1.5305e-06	1.4806e-06	1.4327e-06	1.4327e-06	0.67	0.01422	0.01699	0.01724	0.01718	0.01704	1.6541e-06	1.0631e-06	1.1136e-06	1.0463e-06	1.05808e-06
0.68	0.00564	0.00674	0.00677	0.00671	0.00658	2.5399e-06	2.008e-06	1.9785e-06	2.0028e-06	2.0216e-06	0.68	0.00964	0.01204	0.01245	0.01259	0.01265	2.2602e-06	1.6923e-06	1.6175e-06	1.5825e-06	1.5704e-06	0.68	0.0155	0.01925	0.01962	0.01957	0.0194	1.9435e-06	1.1684e-06	1.0527e-06	1.025e-06	1.0324e-06
0.69	0.00623	0.00772	0.00779	0.00772	0.00758	2.9212e-06	2.2038e-06	2.1765e-06	2.2014e-06	2.2112e-06	0.69	0.01052	0.01361	0.01411	0.01426	0.01432	2.595e-06	1.8661e-06	1.7772e-06	1.7332e-06	1.7174e-06	0.69	0.01663	0.02157	0.02207	0.02204	0.02185	2.2702e-06	1.2851e-06	1.1422e-06	1.1164e-06	1.1316e-06
0.7	0.00678	0.00874	0.00886	0.00879	0.00864	3.348e-06	2.4221e-06	2.3647e-06	2.3958e-06	2.4194e-06	0.7	0.01132	0.01523	0.01586	0.01602	0.01608	2.9851e-06	2.0588e-06	1.93e-06	1.8953e-06	1.8731e-06	0.7	0.01762	0.02392	0.02462	0.0246	0.02439	2.6527e-06	1.4065e-06	1.228e-06	1.2009e-06	1.214e-06
0.7	0.0068	0.00877	0.00889	0.00882	0.00866	3.2263e-06	2.3501e-06	2.3083e-06	2.3247e-06	2.3535e-06	0.7	0.0114	0.0153	0.01593	0.01608	0.01614	2.8643e-06	2.0083e-06	1.8942e-06	1.8527e-06	1.8356e-06	0.7	0.01766	0.02397	0.02466	0.02465	0.02443	2.5589e-06	1.3806e-06	1.2019e-06	1.1744e-06	1.1977e-06
0.69	0.0063	0.00779	0.00786	0.0078	0.00765	2.6196e-06	2.037e-06	2.0133e-06	2.0387e-06	2.0732e-06	0.69	0.01073	0.01381	0.01428	0.01442	0.01447	2.3266e-06	1.75e-06	1.671e-06	1.6366e-06	1.6291e-06	0.69	0.01674	0.02169	0.02218	0.02217	0.02196	2.0656e-06	1.2085e-06	1.0948e-06	1.0643e-06	1.0791e-06
0.68	0.00573	0.00683	0.00687	0.00681	0.00668	2.1784e-06	1.7839e-06	1.7789e-06	1.7942e-06	1.8243e-06	0.68	0.00991	0.01227	0.01267	0.01279	0.01284	1.9213e-06	1.5454e-06	1.4847e-06	1.452e-06	1.4512e-06	0.68	0.01564	0.0194	0.01976	0.01974	0.01955	1.6988e-06	1.0916e-06	9.102e-07	1.1032e-06	1.14356e-06
0.67	0.00512	0.00591	0.00593	0.00588	0.00577	1.8345e-06	1.5731e-06	1.5614e-06	1.5847e-06	1.6159e-06	0.67	0.009	0.01079	0.01112	0.01124	0.01128	1.6205e-06	1.3681e-06	1.3148e-06	1.2894e-06	1.2926e-06	0.67	0.01439	0.01715	0.01743	0.01741	0.01723	1.4168e-06	1.14752e-06	1.00838e-06	8.7922e-07	8.9816e-07
0.66	0.0045	0.00505	0.00506	0.00501	0.00492	1.56e-06	1.3764e-06	1.3703e-06	1.3821e-06	1.4104e-06	0.66	0.00804	0.00936	0.00965	0.00976	0.00981	1.368e-06	1.2145e-06	1.1657e-06	1.1434e-06	1.1532e-06	0.66	0.01301	0.01499	0.0152	0.01518	0.01502	1.2077e-06	8.9912e-07	8.2978e-07	8.0132e-07	8.1528e-07
0.65	0.00388	0.00427	0.00426	0.00422	0.00414	1.327e-06	1.2037e-06	1.192e-06	1.2072e-06	1.2354e-06	0.65	0.00704	0.00803	0.00829	0.00838	0.00843	1.1782e-06	1.0727e-06	1.0314e-06	9.193e-07	1.0241e-06	0.65	0.01156	0.01294	0.01311	0.01308	0.01294	1.047e-06	8.2222e-07	7.5618e-07	7.137e-07	7.3168e-07
0.64	0.00328	0.00354	0.00353	0.0035	0.00343	1.1264e-06	1.034e-06	1.0311e-06	1.0353e-06	1.0619e-06	0.64	0.00604	0.00677	0.007	0.00709	0.00714	1.0097e-06	1.05186e-06	9.942e-07	9.645e-07	9.7624e-07	0.64	0.01005	0.01101	0.01114	0.0111	0.01098	1.04178e-06	7.3386e-07	6.7582e-07	6.4562e-07	6.6222e-07
0.63	0.00271	0.00289	0.00288	0.00285	0.00279	1.09198e-06	9.8592e-07	9.7206e-07	9.7042e-07	9.9098e-07	0.63	0.00508	0.00562	0.00582	0.0059	0.00595	9.8742e-07	8.3944e-07	7.9474e-07	7.8528e-07	8.0088e-07	0.63	0.00858	0.00922	0.00932	0.00929	0.00918	8.161e-07	6.6588e-07	6.1058e-07	5.7928e-07	5.951e-07
0.62	0.0022	0.00232	0.0023	0.00228	0.00223	8.2582e-07	7.7232e-07	7.5276e-07	7.642e-07	7.8592e-07	0.62	0.00418	0.00459	0.00476	0.00484	0.00489	7.8078e-07	7.3364e-07	6.928e-07	6.7724e-07	6.965e-07	0.62	0.00716	0.00758	0.00766	0.00763	0.00753	7.2132e-07	5.9818e-07	5.414e-07	4.9946e-07	5.1666e-07
0.61	0.00175	0.00182	0.00181	0.00179	0.00175	6.9304e-07	6.424e-07	6.3454e-07	6.3208e-07	6.5054e-07	0.61	0.00337	0.00368	0.00382	0.00389	0.00394	6.7108e-07	6.3476e-07	5.9618e-07	5.889e-07	6.035e-07	0.61	0.00585	0.00612	0.00618	0.00614	0.00606	6.4386e-07	5.2848e-07	4.7456e-07	4.42e-07	4.5914e-07
0.6	0.00136	0.00141	0.00139	0.00138	0.00135	5.8838e-07	5.4182e-07	5.222e-07	5.284e-07	5.4622e-07	0.6	0.00265	0.00289	0.003	0.00306	0.00311	5.9304e-07	5.515e-07	5.1224e-07	5.024e-07	5.2466e-07	0.6	0.00467	0.00484	0.00488	0.00484	0.00478	5.727e-07	4.735e-07	4.1492e-07	3.7906e-07	3.9254e-07
0.59	0.00104	0.00107	0.00105	0.00104	0.00102	4.8938e-07	4.5146e-07	4.2788e-07	4.2768e-07	4.4252e-07	0.59	0.00204	0.00222	0.00231	0.00237	0.00241	5.2006e-07	4.7052e-07	4.4226e-07	4.3712e-07	4.4906e-07	0.59	0.00365	0.00375	0.00377	0.00374	0.00369	5.1006e-07	4.1726e-07	3.6232e-07	3.318e-07	3.4876e-07
0.58	0.00077848	0.00079564	0.00078294	0.00077162	0.0007556	4.164e-07	3.801e-07	3.5326e-07	3.5694e-07	3.6938e-07	0.58	0.00154	0.00167	0.00175	0.00179	0.00183	4.5518e-07	4.1342e-07	3.7516e-07	3.708e-07	3.9158e-07	0.58	0.00279	0.00284	0.00285	0.00282	0.00279	4.598e-07	3.7146e-07	3.1112e-07	2.815e-07	2.9326e-07
0.57	0.00057456	0.00058382	0.00057268	0.00056368	0.0005518	3.5342e-07	3.0876e-07	2.916e-07	2.9118e-07	2.9976e-07	0.57	0.00114	0.00124	0.00129	0.00133	0.00136	3.9738e-07	3.5228e-07	3.2784e-07	3.247e-07	3.3324e-07	0.57	0.0021	0.00211	0.00212	0.00209	0.00206	4.0944e-07	3.3018e-07	2.731e-07	2.4412e-07	2.6014e-07
0.56	0.00041788	0.00042202	0.00041272	0.00040562	0.00039678	2.9304e-07	2.6002e-07	2.3096e-07	2.3208e-07	2.4356e-07	0.56	0.00082864	0.00089818	0.00093806	0.00096582	0.00099174	3.5986e-07	3.1292e-07	2.8718e-07	2.8268e-07	2.9156e-07	0.56	0.00154	0.00154	0.00154	0.00151	0.00149	3.7566e-07	2.907e-07	2.3022e-07	2.0854e-07	2.1736e-07
0.55	0.00030092	0.00030234	0.00029456	0.00028902	0.00028254	2.564e-07	2.118e-07	1.9592e-07	1.9406e-07	1.9718e-07	0.55	0.00059678	0.00064592	0.00067494	0.00069578	0.00071624	3.1998e-07	2.7754e-07	2.3932e-07	2.4118e-07	2.5874e-07	0.55	0.00112	0.00111	0.0011	0.00108	0.00107	3.3616e-07	2.6338e-07	2.0488e-07	1.7946e-07	1.9388e-07
0.54	0.00021416	0.00021388	0.0002077	0.0002034	0.0001986	2.165e-07	1.8334e-07	1.5416e-07	1.5622e-07	1.6572e-07	0.54	0.00042288	0.00045714	0.00047772	0.00049314	0.00050848	2.9096e-07	2.418e-07	2.1394e-07	2.1296e-07	2.2052e-07	0.54	0.00079856	0.000786	0.00077846	0.00076126	0.00075212	3.0772e-07	2.4076e-07	1.7966e-07	1.5472e-07	1.6672e-07
0.53	0.00015116	0.00015014	0.00014524	0.00014196	0.00013854	1.9386e-07	1.4998e-07	1.353e-07	1.307e-07	1.3468e-07	0.53	0.00029686	0.00032052	0.00033464	0.00034564	0.00035706	2.6e-07	2.1726e-07	1.8266e-07	1.8632e-07	1.9884e-07	0.53	0.0005647	0.00055158	0.00054398	0.00053054	0.00052426	2.8964e-07	2.0952e-07	1.4964e-07	1.4232e-07	1.472e-07
0.52	0.00010596	0.00010466	0.00010098	9.8932e-05	9.6466e-05	1.6712e-07	1.3722e-07	1.08e-07	1.155e-07	1.1918e-07	0.52	0.00020672	0.00022288	0.00023262	0.00024048	0.00024868	2.4358e-07	1.9046e-07	1.6598e-07	1.6488e-07	1.721e-07	0.52	0.00039588	0.00038372	0.00037672	0.00036688	0.0003627	2.6148e-07	1.9802e-07	1.3564e-07	1.1794e-07	1.2622e-07
0.51	7.4304e-05	7.2908e-05	7.006e-05	6.8092e-05	6.63e-05	1.6234e-07	1.2256e-07	9.94e-08	9.40828e-08	1.0198e-07	0.51	0.0001433	0.0001543	0.0001608	0.00016636	0.00017224	2.173e-07	1.7326e-07	1.437e-07	1.4912e-07	1.577e-07	0.51	0.00027566	0.00026542	0.00025934	0.00025226	0.0002494	2.4826e-07	1.712e-07	1.141e-07	1.132e-07	1.1612e-07
0.5	5.144e-05	5.0278e-05	4.82e-05	4.6734e-05	4.5654e-05	1.3506e-07	1.05469e-07	8.23172e-08	8.34098e-08	8.89424e-08	0.5	9.9398e-05	0.00010632	0.00011074	0.00011464	0.0001188	2.1658e-07	1.5464e-07	1.3186e-07	1.3034e-07	1.3784e-07	0.5	0.00019096	0.00018252	0.00017774	0.00017278	0.0001709	2.2666e-07	1.6292e-07	1.05e-07	1.0262e-07	1.03822e-07
0.49	3.5648e-05	3.4588e-05	3.3044e-05	3.2024e-05	3.1224e-05	1.2824e-07	9.48576e-08	7.27712e-08	7.287e-08	7.93604e-08	0.49	6.8152e-05	7.3428e-05	7.6404e-05	7.9096e-05	8.2114e-05	1.9074e-07	1.5268e-07	1.271e-07	1.2736e-07	1.4168e-07	0.49	0.0001317	0.00012516	0.00012144	0.00011752	0.00011638	2.1692e-07	1.4352e-07	9.46446e-08	9.47406e-08	9.41154e-08
0.48	2.4644e-05	2.3726e-05	2.2618e-05	2.1912e-05	2.1342e-05	1.107e-07	8.42622e-08	6.3533e-08	6.3764e-08	6.99616e-08	0.48	4.686e-05	5.0252e-05	5.2218e-05	5.4112e-05	5.6228e-05	1.707e-07	1.1994e-07	1.0758e-07	1.1162e-07	1.1042e-07	0.48	9.1774e-05	8.6604e-05	8.3286e-05	8.088e-05	8.0732e-05	2.1802e-07	1.489e-07	9.292e-08	1.001e-07	3.295e-08
0.47	1.6988e-05	1.626e-05	1.5478e-05	1.4992e-05	1.4592e-05	1.0638e-07	7.44082e-08	5.52348e-08	5.58126e-08	6.15464e-08	0.47	3.2188e-05	3.4466e-05	3.5816e-05	3.712e-05	3.8656e-05	1.6172e-07	1.1364e-07	9.60768e-08	1.00506e-07	9.02632e-08	0.47	6.2276e-05	5.8544e-05	5.6232e-05	5.4588e-05	5.4172e-05	1.9178e-07	1.189e-07	7.5778e-08	7.85368e-08	5.65218e-08
0.46	1.1702e-05	1.1132e-05	1.0582e-05	1.025e-05	9.9619e-06	9.81182e-08	6.56052e-08	4.8085e-08	4.89892e-08	4.83442e-08	0.46	2.207e-05	2.3624e-05	2.449e-05	2.539e-05	2.6574e-05	1.4524e-07	1.02096e-07	8.75702e-08	9.19894e-08	9.08916e-08	0.46	4.2718e-05	3.996e-05	3.8168e-05	3.7148e-05	3.6948e-05	1.741e-07	1.1092e-07	6.8932e-08	7.1585e-08	4.56748e-08
0.45	8.0243e-06	7.6109e-06	7.2308e-06	7.0031e-06	6.8113e-06	8.52826e-08	5.2698e-08	4.46144e-08	4.65908e-08	4.14782e-08	0.45	1.514e-05	1.6166e-05	1.6754e-05	1.739e-05	1.8118e-05	1.3494e-07	9.20248e-08	7.91398e-08	8.36984e-08	8.50672e-08	0.45	2.9256e-05	2.7278e-05	2.5936e-05	2.5296e-05	2.5068e-05	1.6834e-07	9.85232e-08	6.26974e-08	6.50328e-08	6.14566e-08
0.44	5.5008e-06	5.2052e-06	4.943e-06	4.7912e-06	4.659e-06	7.74626e-08	4.48938e-08	3.98778e-08	4.0392e-08	3.57446e-08	0.44	1.037e-05	1.1056e-05	1.1462e-05	1.1906e-05	1.242e-05	1.226e-07	8.21822e-08	7.12458e-08	7.58502e-08	7.67722e-08	0.44	2.0036e-05	1.8542e-05	1.7638e-05	1.7236e-05	1.7102e-05	1.508e-07	8.82642e-08	5.69186e-08	5.90648e-08	5.54298e-08
0.43	3.7671e-06	3.5616e-06	3.3833e-06	3.2787e-06	3.1926e-06	7.02062e-08	3.81718e-08	3.58286e-08	3.4805e-08	3.0742e-08	0.43	7.0966e-06	7.5557e-06	7.8363e-06	8.1511e-06	8.5135e-06	1.151e-07	6.7667e-08	6.2134e-08	6.31014e-08	7.26154e-08	0.43	1.3698e-05	1.261e-05	1.2004e-05	1.1752e-05	1.1678e-05	1.4672e-07	7.7807e-08	5.16396e-08	5.33542e-08	4.98386e-08
0.42	2.5858e-06	2.4449e-06	2.3232e-06	2.2525e-06	2.1929e-06	6.38364e-08	3.22874e-08	3.21134e-08	2.98444e-08	2.69824e-08	0.42	4.8744e-06	5.1859e-06	5.3802e-06	5.6036e-06	5.8605e-06	1.02595e-07	5.95036e-08	5.61164e-08	5.62068e-08	6.48814e-08	0.42	9.3861e-06	8.6034e-06	8.1907e-06	8.0435e-06	8.0019e-06	1.366e-07	6.64254e-08	4.38138e-08	4.20408e-08	4.88422e-08
0.41	1.7673e-06	1.6734e-06	1.5913e-06	1.5438e-06	1.5041e-06	5.79822e-08	2.72338e-08	2.86424e-08	2.50362e-08	2.37622e-08	0.41	3.3291e-06	3.5496e-06	3.6853e-06	3.8419e-06	4.0225e-06	9.22526e-08	5.22792e-08	5.06908e-08	4.99616e-08	5.74866e-08	0.41	6.4075e-06	5.8546e-06	5.5847e-06	5.4941e-06	5.4728e-06	1.208e-07	5.79336e-08	3.81614e-08	3.694e-08	4.26644e-08
0.4	1.2067e-06	1.1476e-06	1.0912e-06	1.0595e-06	1.034e-06	5.2393e-08	2.29232e-08	2.54084e-08	2.0792e-08	2.08134e-08	0.4	2.2725e-06	2.4311e-06	2.5264e-06	2.6373e-06	2.7641e-06	8.19042e-08	4.59206e-08	4.55856e-08	4.45238e-08	5.04882e-08	0.4	4.3716e-06	3.9914e-06	3.8143e-06	3.7624e-06	3.7515e-06	1.1632e-07	5.03586e-08	3.27044e-08	3.21816e-08	3.67112e-08
0.39	8.2176e-07	7.853e-07	7.4804e-07	7.276e-07	7.1076e-07	4.73522e-08	2.4677e-08	1.60958e-08	2.02598e-08	1.8127e-08	0.39	1.5498e-06	1.6658e-06	1.7328e-06	1.8115e-06	1.9001e-06	7.16412e-08	4.02522e-08	4.104e-08	3.95332e-08	4.38738e-08	0.39	2.9801e-06	2.7223e-06	2.6061e-06	2.5787e-06	2.5739e-06	1.0112e-07	4.33834e-08	2.78298e-08	2.81132e-08	3.09476e-08
0.38	5.6028e-07	5.405e-07	5.162e-07	5.0218e-07	4.9008e-07	4.12152e-08	2.0977e-08	1.32478e-08	1.76802e-08	1.48976e-08	0.38	1.0565e-06	1.1422e-06	1.1892e-06	1.245e-06	1.3088e-06	6.17804e-08	3.5342e-08	3.68322e-08	3.47708e-08	3.75058e-08	0.38	2.0279e-06	1.8578e-06	1.7847e-06	1.771e-06	1.7691e-06	9.17806e-08	3.7443e-08	2.34112e-08	2.33752e-08	2.55156e-08
0.37	3.805e-07	3.7124e-07	3.5544e-07	3.46e-07	3.3858e-07	3.56014e-08	1.7756e-08	1.06892e-08	1.53072e-08	1.19926e-08	0.37	7.2706e-07	7.9342e-07	8.2868e-07	8.779e-07	9.1008e-07	5.74206e-08	3.1008e-08	2.83048e-08	2.11876e-08	3.52922e-08	0.37	1.3726e-06	1.27e-06	1.2224e-06	1.231e-06	1.2193e-06	8.3267e-08	3.2157e-08	1.94124e-08	1.19214e-08	2.01018e-08
0.36	2.5806e-07	2.5558e-07	2.4524e-07	2.3958e-07	2.3474e-07	3.02422e-08	1.49598e-08	1.39666e-08	1.3722e-08	9.3602e-09	0.36	4.906e-07	5.3874e-07	5.6354e-07	5.97e-07	6.2364e-07	4.95792e-08	2.58994e-08	2.3743e-08	2.42216e-08	3.0631e-08	0.36	9.3204e-07	8.8158e-07	8.481e-07	8.58e-07	8.2528e-07	8.1014e-08	2.175e-08	2.26548e-08	-3.6796e-09	1.88028e-08
0.35	1.7474e-07	1.7632e-07	1.695e-07	1.6546e-07	1.6334e-07	2.52236e-08	1.23894e-08	1.2655e-08	1.21254e-08	1.1751e-08	0.35	3.3398e-07	3.7076e-07	3.8834e-07	4.0874e-07	4.3182e-07	4.23418e-08	2.1424e-08	1.94902e-08	2.3044e-08	2.61822e-08	0.35	6.2408e-07	5.9692e-07	5.7892e-07	5.7882e-07	5.8486e-07	7.2012e-08	1.68586e-08	1.94256e-08	1.2883e-08	1.5198e-08
0.34	1.1782e-07	1.2238e-07	1.172e-07	1.1478e-07	1.1388e-07	2.05096e-08	1.01528e-08	9.9718e-09	9.3094e-09	9.0548e-09	0.34	2.2738e-07	2.553e-07	2.6824e-07	2.828e-07	3.0012e-07	3.5749e-08	1.7538e-08	1.57002e-08	1.90582e-08	2.2186e-08	0.34	4.1788e-07	4.1026e-07	3.9928e-07	4.006e-07	4.0826e-07	6.33202e-08	1.2778e-08	1.63534e-08	1.4556e-08	1.26892e-08
0.33	7.97462e-08	8.53564e-08	8.20562e-08	8.07132e-08	8.04202e-08	2.15552e-08	9.3344e-09	9.094e-09	8.4698e-09	9.0628e-09	0.33	1.5488e-07	1.767e-07	1.8604e-07	1.9626e-07	2.0948e-07	2.98514e-08	1.38874e-08	1.22484e-08	1.53614e-08	1.84748e-08	0.33	2.7808e-07	2.8326e-07	2.7656e-07	2.778e-07	2.8686e-07	5.47916e-08	9.327e-09	1.36948e-08	1.29806e-08	7.3552e-09
0.32	5.42984e-08	5.95632e-08	5.71766e-08	5.62342e-08	5.68304e-08	1.32066e-08	2.772e-09	6.027e-09	5.0048e-09	9.7714e-09	0.32	1.0554e-07	1.2254e-07	1.294e-07	1.3708e-07	1.474e-07	2.47096e-08	1.07084e-08	9.0362e-09	1.20156e-08	1.5099e-08	0.32	1.8412e-07	1.9624e-07	1.9226e-07	1.9504e-07	2.032e-07	4.66066e-08	1.26714e-08	1.01166e-08	9.009e-09	3.3177e-09
0.31	3.63574e-08	4.1502e-08	3.96686e-08	3.98952e-08	4.0328e-08	1.39194e-08	1.751e-09	2.8939e-09	6.3848e-09	8.5027e-09	0.31	7.25644e-08	8.53176e-08	8.99242e-08	9.63954e-08	1.0456e-07	1.57582e-08	1.2974e-08	1.00916e-08	1.29166e-08	1.23554e-08	0.31	1.216e-07	1.3676e-07	1.34e-07	1.37e-07	1.4588e-07	3.91296e-08	1.0037e-08	8.9426e-09	6.1974e-09	6.4559e-09
0.3	2.49702e-08	2.86482e-08	2.83676e-08	2.86132e-08	2.8946e-08	1.29176e-08	3.1307e-09	3.4423e-09	8.1113e-09	5.934e-10	0.3	5.00714e-08	5.93702e-08	6.33508e-08	6.76824e-08	7.54236e-08	1.65698e-08	7.1384e-09	1.12556e-08	6.4506e-09	9.411e-09	0.3	8.10282e-08	9.62418e-08	9.51868e-08	9.73588e-08	1.0688e-07	3.32282e-08	7.634e-09	7.3394e-09	4.7141e-09	-3.806e-10
0.29	1.67078e-08	2.08438e-08	2.05594e-08	2.05106e-08	2.14874e-08	1.02334e-08	9.5734e-09	5.5037e-09	8.0145e-09	4.8592e-09	0.29	3.39474e-08	4.24688e-08	4.50098e-08	4.8649e-08	5.37892e-08	7.6618e-09	7.6352e-09	8.9466e-09	3.1066e-09	6.0972e-09	0.29	5.27088e-08	6.69628e-08	6.69516e-08	6.93566e-08	7.906e-08	2.22998e-08	4.8757e-09	4.3352e-09	6.4916e-09	3.0702e-09
0.28	1.15638e-08	1.47088e-08	1.50118e-08	1.47146e-08	1.67618e-08	4.5811e-09	8.1351e-09	7.6954e-09	-1.629e-10	3.3614e-09	0.28	2.38844e-08	2.93776e-08	3.24456e-08	3.50334e-08	3.9577e-08	1.1459e-08	6.1308e-09	8.6615e-09	4.9164e-09	4.6887e-09	0.28	3.53496e-08	4.72722e-08	4.9803e-08	5.02566e-08	6.00674e-08	2.18182e-08	3.9451e-09	1.4735e-09	5.7071e-09	-3.7204e-09
0.27	7.7828e-09	1.04256e-08	1.09466e-08	1.08938e-08	1.24642e-08	7.1652e-09	6.4287e-09	7.5731e-09	3.3221e-09	-2.884e-09	0.27	1.67298e-08	2.199e-08	2.71154e-08	2.52544e-08	3.00126e-08	5.597e-09	8.0377e-09	2.9537e-09	5.5709e-09	3.4586e-09	0.27	2.32782e-08	3.37548e-08	5.47378e-08	3.71938e-08	4.63758e-08	1.23976e-08	3.3494e-09	-1.68388e-08	5.008e-09	-7.634e-09
0.26	4.7816e-09	1.09092e-08	8.0784e-09	7.6894e-09	1.0634e-08	1.9059e-09	4.3414e-09	-1.4144e-09	6.0392e-09	3.225e-09	0.26	1.22558e-08	1.56332e-08	5.37064e-08	1.89876e-08	2.3701e-08	4.4394e-09	2.4603e-09	-6.8924e-09	4.8879e-09	2.4182e-09	0.26	1.66118e-08	2.45528e-08	2.95902e-08	2.8262e-08	3.77922e-08	1.3662e-08	3.0123e-09	5.0685e-09	1.3288e-09	-1.13442e-08
0.25	3.6979e-09	3.7586e-09	3.9389e-09	1.02549e-08	9.174e-09	5.5168e-09	-1.2534e-09	-1.4659e-09	3.2695e-09	2.8453e-09	0.25	8.8316e-09	1.17534e-08	1.29578e-08	1.474e-08	1.95396e-08	3.3291e-09	2.4322e-09	2.9818e-09	4.3777e-09	1.6736e-09	0.25	1.16664e-08	1.80528e-08	1.97494e-08	2.18002e-08	3.22612e-08	9.326e-09	3.0718e-09	5.0987e-09	-1.8842e-09	-1.28028e-08
0.24	2.4119e-09	3.8094e-09	6.9752e-09	4.5291e-09	1.14854e-08	3.1483e-09	3.7202e-09	2.4573e-09	-2.6763e-09	7.051e-10	0.24	1.08566e-08	9.4488e-09	1.00678e-08	1.20254e-08	1.64116e-08	3.6242e-09	5.9698e-09	1.6486e-09	3.9251e-09	-3.1724e-09	0.24	7.7972e-09	1.37128e-08	1.54682e-08	1.78172e-08	2.79272e-08	8.0344e-09	3.1475e-09	3.7499e-09	2.5848e-09	-7.5568e-09
0.23	2.1277e-09	1.2348e-09	2.744e-09	6.7719e-09	6.5976e-09	4.3353e-09	-2.1507e-09	-2.1851e-09	2.0664e-09	-1.7536e-09	0.23	6.7959e-09	1.09382e-08	7.927e-09	1.01958e-08	1.42584e-08	-2.0837e-09	-6.107e-10	1.2121e-09	7.221e-10	9.277e-10	0.23	1.12913e-08	1.0686e-08	1.20736e-08	1.54584e-08	2.52098e-08	6.193e-09	3.4452e-09	1.2189e-09	-4.8398e-09	-1.52804e-08
0.22	1.2234e-09	2.1897e-09	2.5238e-09	3.0543e-09	9.6883e-09	2.0748e-09	2.6693e-09	2.8499e-09	-3.0316e-09	-3.039e-09	0.22	5.3807e-09	1.02046e-08	1.03136e-08	1.00152e-08	1.3597e-08	4.1023e-09	-2.3406e-09	-2.9091e-09	1.8268e-09	-7.8238e-09	0.22	8.9494e-09	7.993e-09	9.783e-09	1.2763e-08	2.39584e-08	1.8409e-09	2.311e-10	-2.1728e-09	-5.781e-09	-9.9586e-09
0.21	1.491e-10	1.47e-10	1.1473e-09	3.1058e-09	6.0668e-09	-7.776e-10	-2.2711e-09	-2.6925e-09	1.2042e-09	-3.7223e-09	0.21	3.6256e-09	6.4664e-09	1.01752e-08	1.1259e-08	1.3696e-08	-2.9308e-09	1.5671e-09	2.1368e-09	-5.1956e-09	-6.2276e-09	0.21	6.9364e-09	1.09337e-08	9.581e-09	1.24904e-08	2.33572e-08	-6.33e-11	-1.0813e-09	-3.0659e-09	-6.463e-09	-1.77068e-08
0.2	2.4198e-09	1.4129e-09	1.5577e-09	2.6315e-09	6.0043e-09	1.2561e-09	2.3317e-09	1.8276e-09	-3.3213e-09	-2.8557e-09	0.2	6.0563e-09	6.0379e-09	7.8663e-09	1.08731e-08	1.36178e-08	2.9542e-09	-4.2877e-09	-2.7957e-09	-3.3422e-09	-1.0413e-08	0.2	6.7821e-09	1.01579e-08	1.08859e-08	1.11836e-08	2.37618e-08	-2.9967e-09	1.576e-09	-1.7043e-09	-1.10692e-08	-1.22404e-08
0.19	8.289e-10	4.142e-10	9.485e-10	3.3203e-09	6.1104e-09	2.5697e-09	-3.0431e-09	-2.7787e-09	1.1648e-09	-9.246e-10	0.19	2.8798e-09	5.6834e-09	8.0542e-09	1.06095e-08	1.4462e-08	-3.0939e-09	2.1502e-09	-4.6298e-09	-4.963e-09	-9.0116e-09	0.19	5.5364e-09	8.5222e-09	1.08478e-08	1.14974e-08	2.48224e-08	1.8905e-09	1.1073e-09	-6.4792e-09	-1.20104e-08	-1.97798e-08
0.18	6.669e-10	9.351e-10	1.0254e-09	2.1684e-09	7.1926e-09	1.7481e-09	1.9266e-09	1.3104e-09	-4.8015e-09	-5.9368e-09	0.18	3.1479e-09	5.004e-09	7.037e-09	9.3322e-09	1.53694e-08	1.8044e-09	-3.2768e-09	-3.1997e-09	-7.3634e-09	-7.6758e-09	0.18	5.5976e-09	7.9944e-09	1.01487e-08	1.17096e-08	2.69578e-08	5.894e-10	-2.512e-09	-6.5748e-09	-1.29724e-08	-1.42472e-08
0.17	6.403e-10	5.435e-10	3.555e-10	3.411e-09	1.06711e-08	-3.1457e-09	-3.5383e-09	-3.8834e-09	-2.7697e-09	-2.3151e-09	0.17	2.0074e-09	8.767e-09	6.5994e-09	9.4839e-09	1.65564e-08	-8.715e-10	-7.7042e-09	-4.1937e-09	-4.4824e-09	-8.9672e-09	0.17	5.4345e-09	8.176e-09	1.0918e-08	1.22084e-08	2.99876e-08	-3.7905e-09	-8.1196e-09	-1.01318e-08	-7.924e-09	-2.17062e-08
0.16	6.125e-10	6.712e-10	1.626e-09	2.8105e-09	1.12353e-08	1.9369e-09	1.4326e-09	1.2578e-09	-3.6707e-09	-7.7068e-09	0.16	3.0121e-09	3.87022e-08	6.6626e-09	9.9328e-09	1.85304e-08	-4.8615e-09	-3.30848e-08	-3.0262e-09	-4.287e-09	-1.29606e-08	0.16	4.6121e-09	8.8317e-09	1.08469e-08	1.28362e-08	3.47528e-08	1.1016e-09	-9.3954e-09	-1.11798e-08	-1.556e-08	-1.61714e-08
0.15	1.1215e-09	3.419e-10	1.3155e-09	3.2091e-09	1.04174e-08	-3.5201e-09	-3.7904e-09	-3.892e-09	-2.8317e-09	-8.2504e-09	0.15	2.6289e-09	7.3254e-09	6.6865e-09	9.611e-09	2.19362e-08	1.1762e-09	-5.862e-09	-1.2149e-09	-6.5494e-09	-1.41556e-08	0.15	4.6468e-09	7.5093e-09	9.7392e-09	1.40892e-08	4.16064e-08	-4.2278e-09	-8.4792e-09	-1.0111e-08	-1.08022e-08	-2.37552e-08
0.14	5.173e-10	3.979e-10	1.0596e-09	3.4455e-09	1.32278e-08	1.5848e-09	6.747e-10	4.348e-10	-8.939e-10	-1.03406e-08	0.14	2.7169e-09	7.2501e-09	8.4991e-09	9.968e-09	2.6745e-08	-4.6925e-09	-4.1616e-09	-8.05e-09	-1.36458e-08	-1.52512e-08	0.14	5.2319e-09	7.4784e-09	1.00429e-08	1.51098e-08	5.19382e-08	1.4582e-09	-7.568e-09	-1.0765e-08	-1.84438e-08	-1.82426e-08
0.13	8.615e-10	8.12e-11	7.013e-10	4.4647e-09	1.6654e-08	-2.0654e-09	-3.4957e-09	-4.8666e-09	-5.7974e-09	-6.9206e-09	0.13	3.3373e-09	5.2002e-09	8.6482e-09	1.1491e-08	3.4191e-08	9.339e-10	-7.4994e-09	-7.9164e-09	-1.43922e-08	-1.5771e-08	0.13	6.7739e-09	8.0206e-09	1.02884e-08	1.61282e-08	6.65082e-08	8.169e-10	-1.08394e-08	-1.11506e-08	-1.30666e-08	-2.58382e-08
0.12	4.429e-10	1.663e-10	2.0844e-09	5.5477e-09	2.0749e-08	9.493e-10	8.172e-10	-2.5539e-09	-3.6056e-09	-1.22608e-08	0.12	2.6274e-09	6.1622e-09	8.2124e-09	1.2732e-08	4.23906e-08	-5.5112e-09	-2.663e-09	-1.00058e-08	-1.26048e-08	-1.683e-08	0.12	5.1688e-09	7.8152e-09	1.0734e-08	1.70742e-08	8.84566e-08	-1.2348e-09	-1.06344e-08	-1.29364e-08	-2.01558e-08	-2.59966e-08
0.11	1.1119e-09	2.33e-10	1.1153e-09	4.9389e-09	2.75568e-08	-3.542e-09	-4.7208e-09	-2.8902e-09	-8.5342e-09	-1.01176e-08	0.11	3.7521e-09	7.771e-09	9.559e-09	1.35552e-08	5.69378e-08	-5.9283e-09	-2.2238e-09	-1.00506e-08	-1.15412e-08	-1.82402e-08	0.11	5.4666e-09	8.09e-09	1.11284e-08	1.87238e-08	1.1942e-07	7.028e-10	-1.11632e-08	-1.24064e-08	-1.50036e-08	-2.90504e-08
0.1	4.992e-10	9.548e-10	1.3083e-09	6.037e-09	3.57046e-08	1.1126e-09	-3.08e-09	-3.1997e-09	-5.6128e-09	-7.8204e-09	0.1	3.5719e-09	6.6851e-09	1.00424e-08	1.43732e-08	7.47442e-08	-3.5315e-09	-6.661e-09	-1.13172e-08	-1.36252e-08	-1.90036e-08	0.1	5.0083e-09	8.3807e-09	9.0346e-09	2.02938e-08	1.64e-07	-3.108e-10	-1.15254e-08	-8.0428e-09	-2.2092e-08	-3.154e-08
0.09	1.0622e-09	5.4e-11	1.6022e-09	9.9521e-09	4.74552e-08	-3.8976e-09	3.314e-10	-2.3056e-09	-8.2238e-09	-1.42126e-08	0.09	3.352e-09	6.29e-09	1.08292e-08	1.57436e-08	1.0464e-07	-3.9476e-09	-8.414e-09	-1.2339e-08	-1.79068e-08	-2.27234e-08	0.09	5.86e-09	8.7192e-09	9.914e-09	2.2509e-08	2.2896e-07	-7.6298e-09	-1.19096e-08	-1.57178e-08	-1.65518e-08	-3.37426e-08
0.08	4.434e-10	1.277e-10	1.8226e-09	1.01067e-08	6.51092e-08	1.1591e-09	-1.6537e-09	-9.189e-10	-8.8678e-09	-1.49694e-08	0.08	3.6325e-09	7.8603e-09	1.09168e-08	1.80328e-08	1.4482e-07	-4.196e-09	-4.2e-09	-1.25442e-08	-2.10684e-08	-2.50044e-08	0.08	5.5971e-09	9.1132e-09	1.08694e-08	2.50408e-08	3.2144e-07	-1.8705e-09	-8.4224e-09	-1.01022e-08	-2.34604e-08	-3.61108e-08
0.07	8.595e-10	1.4523e-09	3.1408e-09	1.13115e-08	9.04828e-08	-4.0308e-09	-4.4917e-09	-5.6558e-09	-1.03884e-08	-1.29032e-08	0.07	9.1256e-09	8.9106e-09	8.1534e-09	2.08138e-08	2.0252e-07	-1.52336e-08	-8.5014e-09	-1.3693e-08	-2.0825e-08	-2.72124e-08	0.07	6.3845e-09	9.8356e-09	1.19872e-08	2.8928e-08	4.546e-07	-7.3428e-09	-7.9096e-09	-1.80144e-08	-1.78626e-08	-3.86108e-08
0.06	3.491e-10	9.851e-10	3.9569e-09	1.02112e-08	1.2592e-07	6.152e-10	-2.7638e-09	-2.9234e-09	-1.11766e-08	-1.49886e-08	0.06	4.60834e-08	8.7143e-09	1.04578e-08	2.38414e-08	2.8518e-07	-4.40246e-08	-8.0684e-09	-1.44212e-08	-2.19688e-08	-2.94266e-08	0.06	7.4138e-09	9.4784e-09	1.33214e-08	3.39298e-08	6.4708e-07	-2.3762e-09	-1.05474e-08	-1.26518e-08	-2.46918e-08	-4.10178e-08
0.05	6.441e-10	6.048e-10	3.4383e-09	1.2516e-08	1.7788e-07	-4.1746e-09	-3.3323e-09	-8.3702e-09	-8.6178e-09	-1.71162e-08	0.05	5.8132e-09	8.2388e-09	1.21716e-08	2.65548e-08	4.0384e-07	-2.6554e-09	-1.00928e-08	-1.28174e-08	-1.93852e-08	-3.19082e-08	0.05	6.907e-09	1.10412e-08	1.48796e-08	4.15862e-08	9.2506e-07	-7.3568e-09	-9.6706e-09	-2.09178e-08	-1.9224e-08	-4.3574e-08
0.04	4.515e-10	7.557e-10	4.8046e-09	1.48548e-08	2.516e-07	5.306e-10	-2.1744e-09	-7.545e-09	-1.2775e-08	-1.93428e-08	0.04	5.0842e-09	9.0478e-09	1.35048e-08	3.23756e-08	5.7288e-07	-8.673e-10	-1.1261e-08	-1.30514e-08	-2.38292e-08	-3.44016e-08	0.04	7.0679e-09	1.00861e-08	1.65562e-08	5.18602e-08	1.3182e-06	-3.8456e-09	-1.25998e-08	-1.58568e-08	-2.62774e-08	-3.95778e-08
0.03	4.853e-10	9.063e-10	5.0675e-09	1.8561e-08	3.5816e-07	-4.3193e-09	-5.822e-10	-8.1342e-09	-1.2886e-08	-2.1797e-08	0.03	5.9834e-09	9.5193e-09	1.48694e-08	3.87914e-08	8.183e-07	-7.5534e-09	-9.876e-09	-1.66082e-08	-2.15e-08	-3.72602e-08	0.03	7.0493e-09	7.4156e-09	1.83994e-08	6.78554e-08	1.8965e-06	-5.2628e-09	-1.28696e-08	-2.40494e-08	-2.69844e-08	-4.3e-08
0.02	6.691e-10	2.1069e-09	5.7815e-09	2.35034e-08	5.1122e-07	4.871e-10	-5.2238e-09	-8.4646e-09	-9.9172e-09	-2.45216e-08	0.02	5.8939e-09	1.00332e-08	1.63554e-08	4.97962e-08	1.1689e-06	-7.6738e-09	-1.0605e-08	-2.12986e-08	-2.65056e-08	-3.38434e-08	0.02	7.2084e-09	1.07515e-08	1.99014e-08	9.01922e-08	2.7318e-06	-3.1983e-09	-1.14798e-08	-1.83006e-08	-2.5055e-08	-4.57498e-08
0.01	1.808e-10	4.8672e-09	6.635e-09	2.94722e-08	7.3086e-07	-4.4573e-09	-2.3992e-09	-1.10106e-08	-1.08434e-08	-2.75734e-08	0.01	6.2538e-09	1.06169e-08	1.82036e-08	6.33562e-08	1.6779e-06	-8.929e-09	-1.10782e-08	-2.2936e-08	-2.4131e-08	-3.9478e-08	0.01	7.9056e-09	1.10485e-08	2.15968e-08	1.2238e-07	3.9351e-06	-8.8474e-09	-1.33648e-08	-2.61072e-08	-3.10142e-08	-4.89106e-08
0	9.021e-10	1.7312e-09	1.11722e-08	3.84254e-08	1.04668e-06	3.371e-10	-7.342e-10	-1.15228e-08	-1.67826e-08	-3.11684e-08	0	7.4838e-09	1.12484e-08	2.02458e-08	8.46374e-08	2.4116e-06	-8.1622e-09	-1.1724e-08	-2.44718e-08	-2.97488e-08	-4.49166e-08	0	7.6411e-09	9.1562e-09	2.36852e-08	1.6868e-07	5.6722e-06	-9.08e-09	-8.742e-09	-2.04524e-08	-3.3591e-08	-5.28952e-08

## Sheet: Fig. 4d
W&d = 30 µm											W&d = 50 µm											W&d = 70 µm
Vg (V)	Transconductance (S)					Subthreshold swing (V/decade)					Vg (V)	Transconductance (S)					Subthreshold swing (V/decade)					Vg (V)	Transconductance (S)					Subthreshold swing (V/decade)
	Vd = 0.1 V	Vd = 0.2 V	Vd = 0.3 V	Vd = 0.4 V	Vd = 0.5 V	Vd = 0.1 V	Vd = 0.2 V	Vd = 0.3 V	Vd = 0.4 V	Vd = 0.5 V		Vd = 0.1 V	Vd = 0.2 V	Vd = 0.3 V	Vd = 0.4 V	Vd = 0.5 V	Vd = 0.1 V	Vd = 0.2 V	Vd = 0.3 V	Vd = 0.4 V	Vd = 0.5 V		Vd = 0.1 V	Vd = 0.2 V	Vd = 0.3 V	Vd = 0.4 V	Vd = 0.5 V	Vd = 0.1 V	Vd = 0.2 V	Vd = 0.3 V	Vd = 0.4 V	Vd = 0.5 V
0	0	Inf	Inf	Inf	Inf	0	0	0	0	0	0	0	Inf	Inf	Inf	Inf	0	0	0	0	0	0	0	Inf	Inf	Inf	Inf	0	0	0	0	0
0.01	2.9483e-07	6.2443e-07	1.20278e-06	2.38394e-06	3.3192e-05	0.00402	0.01848	0.02908	0.04062	0.06169	0.01	7.7878e-07	1.09822e-06	2.5457e-06	5.66352e-06	7.058e-05	0.01508	0.02934	0.03021	0.04133	0.06719	0.01	6.7751e-07	1.51108e-06	2.95852e-06	8.05e-06	0.00016729	0.01509	0.01821	0.02896	0.04733	0.06484
0.02	1.1474e-07	1.2838e-07	4.411e-07	1.11376e-06	2.273e-05	0.00597	0.03234	0.03937	0.05226	0.06209	0.02	1.7801e-07	2.595e-08	8.5866e-07	2.60718e-06	5.259e-05	0.01326	0.82889	0.0473	0.05475	0.06339	0.02	1.0774e-07	1.762e-08	8.8776e-07	4.11422e-06	0.00012098	0.02709	0.7654	0.05081	0.05965	0.06247
0.03	8.488e-08	2.247e-08	3.0567e-07	5.8966e-07	1.5638e-05	0.04227	0.00731	0.02877	0.06637	0.06233	0.03	2.516e-08	4.1312e-07	3.8298e-07	1.59532e-06	3.6584e-05	0.02127	0.04019	0.07017	0.05973	0.06337	0.03	6.098e-08	2.6025e-07	5.1726e-07	2.7788e-06	8.421e-05	0.00668	0.03839	0.05664	0.06012	0.06199
0.04	1.7428e-07	4.505e-08	6.97e-08	4.471e-07	1.0832e-05	0.01161	0.03909	0.07021	0.06099	0.06216	0.04	1.4785e-07	1.6446e-07	8.02e-08	1.01176e-06	2.5758e-05	0.00571	0.06256	0.27144	0.065	0.06242	0.04	9.464e-08	2.313e-08	9.279e-08	1.77264e-06	5.829e-05	0.01301	0.32664	0.26726	0.06516	0.06173
0.05	9.4e-10	1.6767e-07	1.1236e-07	2.2446e-07	7.412e-06	0.66989	0.01665	0.02343	0.08797	0.06283	0.05	4.779e-08	3.6957e-07	3.1728e-07	6.8428e-07	1.7784e-05	0.06526	0.00252	0.05341	0.06793	0.06254	0.05	1.347e-08	1.2049e-07	3.0943e-07	1.3144e-06	4.0002e-05	0.18324	0.05259	0.07152	0.06103	0.06199
0.06	1.448e-08	1.0093e-07	3.444e-08	2.0565e-07	5.2e-06	0.02976	0.03841	0.03206	0.07187	0.06193	0.06	1.347e-07	1.3035e-07	1.3245e-07	5.107e-07	1.241e-05	0.02933	0.00285	0.09033	0.06427	0.06191	0.06	1.1402e-07	5.873e-08	2.5017e-07	8.5366e-07	2.7504e-05	0.03039	0.07388	0.06276	0.06517	0.06223
0.07	5.8e-09	1.5625e-07	1.687e-08	3.1174e-07	3.61406e-06	0.00719	0.02807	0.00727	0.0271	0.06133	0.07	5.127e-08	8.236e-08	2.1679e-07	8.094e-08	8.612e-06	0.09926	0.00698	0.03571	0.32553	0.06141	0.07	5.139e-08	1.0687e-07	1.5606e-07	6.161e-07	1.9206e-05	0.08413	0.02103	0.07115	0.06307	0.06141
0.08	2.163e-08	1.0862e-07	1.4487e-07	3.266e-08	2.50684e-06	0.01584	0.04672	0.01686	0.15236	0.06062	0.08	9.754e-08	3.281e-08	7.716e-08	2.943e-07	5.894e-06	0.0571	0.02004	0.05918	0.07429	0.06173	0.08	9.674e-08	2.307e-08	1.2054e-07	4.0586e-07	1.32e-05	0.04947	0.04104	0.06583	0.06715	0.06141
0.09	6.27e-09	1.2635e-07	5.449e-08	1.9913e-07	1.67564e-06	0.00731	0.04153	0.07005	0.00439	0.06233	0.09	1.824e-08	1.3059e-07	9.284e-08	1.9473e-07	4.16314e-06	0.3594	0.01019	0.02711	0.08374	0.05986	0.09	5.496e-08	2.46e-08	8.22e-08	4.438e-08	9.07e-06	0.09695	0.00651	0.06848	0.50325	0.06144
0.1	1.364e-08	8.758e-08	8.637e-08	7.61e-09	1.16446e-06	0.04766	0.06587	0.04792	0.01096	0.06192	0.1	8.105e-08	2.977e-08	1.852e-08	3.0147e-07	2.79822e-06	0.08934	0.10083	0.00729	0.0342	0.06079	0.1	1.754e-08	5.717e-08	1.2356e-07	2.1484e-07	6.18e-06	0.28048	0.00982	0.02508	0.08959	0.0621
0.11	1.49e-08	7.671e-08	4.042e-08	9.994e-08	8.6074e-07	0.06586	0.07374	0.11708	0.00571	0.05686	0.11	8.091e-08	8.225e-08	1.2319e-07	7.144e-08	1.83554e-06	0.08951	0.04298	0.00682	0.08913	0.06403	0.11	8.712e-08	2.452e-08	4.82e-09	2.2937e-07	4.39048e-06	0.0697	0.04693	0.38062	0.06136	0.05996
0.12	2.152e-08	8.65e-08	6.222e-08	1.307e-08	5.8566e-07	0.04146	0.06393	0.07978	0.20264	0.05548	0.12	9.934e-08	6e-09	7.503e-08	1.4986e-07	1.41484e-06	0.07486	0.77242	0.00721	0.02391	0.05673	0.12	6.449e-08	1.879e-07	5.934e-08	1.5997e-07	2.96168e-06	0.09861	0.00639	0.01577	0.06026	0.06067
0.13	2.235e-08	1.186e-07	5.312e-08	3.957e-08	9.18e-09	0.00663	0.04935	0.09561	0.08178	2.84438	0.13	2.847e-08	6.699e-08	4.115e-08	8.844e-08	9.9118e-07	0.29176	0.08119	0.06625	0.0052	0.05332	0.13	5.385e-08	1.0086e-07	7.92e-09	1.032e-07	2.0532e-06	0.11597	0.0072	0.00728	0.0645	0.0597
0.14	4.79e-09	1.2447e-07	9.187e-08	4.473e-08	6.0196e-07	0.00679	0.04638	0.05967	0.09405	0.03024	0.14	1.0121e-07	7.685e-08	5.323e-08	1.5695e-07	5.7012e-07	0.0899	0.06913	0.07153	0.00476	0.06189	0.14	1.81e-09	5.136e-08	1.85e-08	9.029e-08	1.36602e-06	3.79258	0.04386	0.01834	0.04894	0.06131
0.15	6.218e-08	6.38e-08	7.546e-08	2.661e-08	1.3136e-07	0.00649	0.0576	0.07546	0.16646	0.0804	0.15	6.2119e-07	8.89e-08	3.688e-08	8.024e-08	3.6007e-07	0.02647	0.06115	0.10883	0.00716	0.06874	0.15	5.09e-08	1.06e-09	3.114e-08	1.667e-08	1.05098e-06	0.12258	1.6044	0.01393	0.19583	0.05331
0.16	3.411e-08	4.479e-08	7.627e-08	7.83e-08	2.8946e-07	0.00712	0.07769	0.07477	0.06357	0.01755	0.16	3.51881e-06	5.209e-08	9.474e-08	2.549e-08	1.2852e-07	0.01581	0.11334	0.04865	0.08395	0.15031	0.16	4.61e-08	5.12e-09	2.1781e-07	4.587e-08	5.9764e-07	0.13421	0.31813	0.01215	0.05475	0.06275
0.17	6.964e-08	1.3135e-07	7.281e-08	6.744e-08	4.08e-09	0.01915	0.04105	0.07893	0.07588	0.61327	0.17	3.5332e-07	6.921e-08	9.474e-08	4.702e-08	2.9538e-07	0.28733	0.08794	0.04865	0.06285	0.04809	0.17	1.1142e-07	5.508e-08	2.4987e-07	2.03e-09	3.7792e-07	0.048	0.01397	0.00476	1.00657	0.06999
0.18	1.828e-08	8.453e-08	8.128e-08	6.353e-08	4.467e-08	0.11349	0.07121	0.07179	0.07991	0.00723	0.18	1.95156e-06	1.0936e-07	3.002e-08	7.418e-08	1.194e-07	0.03727	0.05088	0.10813	0.03481	0.0807	0.18	1.923e-08	3.2e-10	7.7e-10	7.171e-08	6.652e-08	0.22805	0.00733	0.18112	0.03921	0.34718
0.19	2.176e-08	1.0167e-07	1.2092e-07	2.535e-08	4.371e-08	0.00729	0.03747	0.04389	0.21878	0.02124	0.19	1.86041e-06	4.975e-08	4.166e-08	4.45e-08	1.677e-07	0.01365	0.07635	0.05764	0.02785	0.03695	0.19	7.597e-08	9.243e-08	7.286e-08	7.263e-08	1.8808e-07	0.04826	0.01093	0.00562	0.06199	0.11501
0.2	2.925e-08	1.0972e-07	4.357e-08	8.615e-08	1.206e-08	0.00727	0.03541	0.08058	0.04863	0.05334	0.2	7.892e-08	6.22e-08	6.694e-08	1.1e-09	8.126e-08	0.11139	0.0397	0.0148	0.71269	0.06578	0.2	6.897e-08	1.7618e-07	2.1953e-07	1.038e-07	1.0655e-07	0.0071	0.02341	0.00675	0.06274	0.1716
0.21	7.023e-08	1.4161e-07	3.389e-08	4.138e-08	3.827e-08	0.0395	0.02399	0.07742	0.06699	0.03079	0.21	8.957e-08	5.989e-08	6.9e-09	1.783e-08	6.572e-08	0.07626	0.00668	0.00729	0.00726	0.1075	0.21	1.7195e-07	2.0429e-07	2.068e-07	3.88e-09	2.9769e-07	0.01629	0.04219	0.04369	1.99373	0.0449
0.22	1.361e-08	7.02e-08	6.123e-08	8.573e-08	1.417e-08	0.28034	0.01436	0.02342	0.01214	0.00731	0.22	1.4694e-07	5.242e-08	1.298e-07	1.6162e-07	1.5064e-07	0.02667	0.01752	0.01258	0.01618	0.06292	0.22	1.9392e-07	2.9825e-07	2.7673e-07	4.5684e-07	4.755e-07	0.03732	0.0481	0.05269	0.02671	0.03164
0.23	3.267e-08	4.53e-08	2.936e-08	6.547e-08	9.183e-08	0.13283	0.00679	0.0391	0.00647	0.0244	0.23	2.967e-08	2.0918e-07	2.2974e-07	2.5028e-07	2.5187e-07	0.00729	0.01686	0.02528	0.02963	0.05565	0.23	6.6097e-07	1.1048e-07	2.8991e-07	2.1892e-07	5.202e-08	0.0244	0.15159	0.07299	0.09423	0.41853
0.24	7.91e-08	1.1728e-07	7.32e-08	1.3632e-07	1.4596e-07	0.04731	0.0219	0.00713	0.02326	0.03394	0.24	2.2788e-07	5.4967e-07	4.4808e-07	4.4567e-07	2.9401e-07	0.01679	0.02124	0.02979	0.03416	0.06909	0.24	1.5137e-07	4.9456e-07	3.169e-08	1.2332e-07	3.9338e-07	0.15281	0.04182	0.79001	0.19983	0.06774
0.25	1.4122e-07	1.2328e-07	1.3753e-07	2.0472e-07	1.0449e-07	0.03066	0.04419	0.0335	0.03465	0.07623	0.25	3.448e-07	1.5093e-07	1.9134e-07	2.418e-08	1.0239e-07	0.03047	0.1379	0.11129	0.87698	0.24462	0.25	4.9158e-07	5.1454e-07	5.7458e-07	6.1516e-07	6.4384e-07	0.0543	0.06308	0.05492	0.0531	0.0596
0.26	2.6238e-07	7.0409e-07	2.51e-07	1.7475e-07	3.0127e-07	0.03368	0.01919	0.03567	0.06641	0.04107	0.26	1.6389e-07	1.72e-07	2.9912e-07	4.2608e-07	4.3656e-07	0.10243	0.11951	0.08983	0.06122	0.07101	0.26	7.5386e-07	8.7986e-07	8.6404e-07	8.6218e-07	8.7904e-07	0.05414	0.05474	0.05543	0.05744	0.06344
0.27	3.0815e-07	3.447e-08	4.3558e-07	3.2659e-07	2.2629e-07	0.05022	0.66151	0.03826	0.05273	0.08241	0.27	4.7008e-07	1.82599e-06	5.7976e-07	8.3784e-07	7.922e-07	0.05052	0.00686	0.06336	0.04795	0.05655	0.27	1.14258e-06	1.24944e-06	1.21154e-06	1.22764e-06	1.26798e-06	0.05456	0.05798	0.05908	0.05974	0.06326
0.28	4.245e-07	5.0914e-07	4.6792e-07	4.5726e-07	4.8636e-07	0.05618	0.05472	0.05816	0.05722	0.05466	0.28	7.329e-07	3.7946e-07	9.674e-07	9.897e-07	1.28612e-06	0.05099	0.00732	0.05601	0.06192	0.05309	0.28	1.77706e-06	1.7313e-06	1.69888e-06	1.75678e-06	1.85386e-06	0.05369	0.06149	0.06167	0.0611	0.06243
0.29	6.3652e-07	6.8388e-07	6.2644e-07	6.623e-07	5.5734e-07	0.0564	0.06069	0.06342	0.05875	0.06932	0.29	1.04878e-06	1.45316e-06	1.26438e-06	1.585e-06	1.59126e-06	0.055	0.04631	0.06308	0.05703	0.0637	0.29	2.48598e-06	2.44068e-06	2.3918e-06	2.52456e-06	2.67772e-06	0.05795	0.06311	0.06331	0.06183	0.06249
0.3	1.00882e-06	9.6056e-07	9.4562e-07	8.5558e-07	9.43e-07	0.05404	0.06274	0.06089	0.06581	0.05892	0.3	1.40922e-06	1.76408e-06	1.91092e-06	2.08964e-06	2.52982e-06	0.06088	0.05918	0.0606	0.0634	0.05851	0.3	3.72018e-06	3.50614e-06	3.47996e-06	3.60058e-06	3.79438e-06	0.05768	0.06325	0.06271	0.06273	0.06354
0.31	1.34212e-06	1.29794e-06	1.24598e-06	1.26818e-06	1.31226e-06	0.06067	0.06632	0.06635	0.06344	0.06195	0.31	2.11378e-06	2.47858e-06	2.55558e-06	3.10084e-06	3.39826e-06	0.05952	0.06164	0.06531	0.06175	0.06351	0.31	5.476e-06	4.918e-06	4.808e-06	5.036e-06	5.376e-06	0.05828	0.06463	0.06507	0.06442	0.06429
0.32	1.94492e-06	1.97072e-06	1.92022e-06	1.86488e-06	1.9646e-06	0.06111	0.06251	0.06175	0.06225	0.06033	0.32	2.95372e-06	3.4982e-06	3.75908e-06	4.35582e-06	4.836e-06	0.06217	0.06316	0.0635	0.06348	0.06403	0.32	8.262e-06	7.192e-06	6.982e-06	7.278e-06	7.808e-06	0.05751	0.06335	0.06403	0.06383	0.06348
0.33	2.93942e-06	2.75436e-06	2.6361e-06	2.59026e-06	2.58592e-06	0.0593	0.06429	0.06472	0.06444	0.06598	0.33	4.35344e-06	4.968e-06	5.33e-06	6.148e-06	6.992e-06	0.06127	0.06389	0.06422	0.06445	0.06354	0.33	1.1906e-05	1.009e-05	9.9e-06	1.0372e-05	1.1036e-05	0.0592	0.06469	0.06459	0.06418	0.06438
0.34	4.13378e-06	3.93424e-06	3.83644e-06	3.77254e-06	3.82418e-06	0.06168	0.06438	0.06367	0.06344	0.06367	0.34	6.232e-06	7.068e-06	7.66e-06	8.738e-06	9.868e-06	0.06215	0.06431	0.064	0.06476	0.0645	0.34	1.7444e-05	1.4414e-05	1.4014e-05	1.4636e-05	1.5746e-05	0.05954	0.06465	0.06508	0.06496	0.0645
0.35	5.962e-06	5.574e-06	5.306e-06	5.212e-06	5.326e-06	0.06204	0.06488	0.0657	0.0656	0.06532	0.35	9.094e-06	1.0158e-05	1.0738e-05	1.2408e-05	1.3894e-05	0.06176	0.06406	0.0652	0.06503	0.06531	0.35	2.5398e-05	2.0486e-05	1.9906e-05	2.0824e-05	2.2178e-05	0.06009	0.0649	0.06524	0.06506	0.06529
0.36	8.58e-06	7.934e-06	7.602e-06	7.498e-06	7.548e-06	0.06241	0.06498	0.0652	0.0649	0.06553	0.36	1.3142e-05	1.4546e-05	1.506e-05	1.7678e-05	1.9744e-05	0.062	0.06408	0.06602	0.06504	0.06538	0.36	3.6562e-05	2.9158e-05	2.7764e-05	2.6454e-05	3.0234e-05	0.06104	0.065	0.06636	0.07171	0.0677
0.37	1.236e-05	1.1324e-05	1.0848e-05	1.0624e-05	1.0772e-05	0.06262	0.0649	0.06507	0.06525	0.06529	0.37	1.8992e-05	2.0926e-05	2.2118e-05	2.5152e-05	2.7962e-05	0.06217	0.06385	0.06407	0.06511	0.06561	0.37	5.324e-05	3.9272e-05	3.8442e-05	4.179e-05	4.443e-05	0.06111	0.06818	0.06758	0.06389	0.06518
0.38	1.7786e-05	1.618e-05	1.5498e-05	1.5216e-05	1.5282e-05	0.06282	0.06479	0.06491	0.0649	0.06546	0.38	2.7614e-05	3.095e-05	3.0794e-05	3.4758e-05	3.747e-05	0.06196	0.06222	0.06562	0.06679	0.06893	0.38	7.759e-05	5.881e-05	5.693e-05	5.859e-05	6.311e-05	0.06112	0.06448	0.06468	0.06511	0.06531
0.39	2.5608e-05	2.311e-05	2.2128e-05	2.1752e-05	2.1752e-05	0.06292	0.06473	0.06483	0.06476	0.06539	0.39	3.994e-05	4.1454e-05	4.757e-05	5.075e-05	5.479e-05	0.0621	0.06643	0.06116	0.06492	0.0663	0.39	0.00011296	8.566e-05	8.253e-05	8.501e-05	8.985e-05	0.06118	0.06346	0.06385	0.0641	0.06527
0.4	3.6526e-05	3.2354e-05	3.1056e-05	3.0454e-05	3.0228e-05	0.0635	0.06579	0.06573	0.06581	0.06667	0.4	5.821e-05	6.227e-05	6.643e-05	7.279e-05	7.925e-05	0.06179	0.06315	0.06338	0.06459	0.06509	0.4	0.00016414	0.00012397	0.00011907	0.00012224	0.00012812	0.06132	0.0631	0.06353	0.06389	0.06516
0.41	5.34e-05	4.769e-05	4.573e-05	4.466e-05	4.432e-05	0.06259	0.06372	0.06373	0.06401	0.06461	0.41	8.476e-05	9.052e-05	9.578e-05	0.00010437	0.00011289	0.06163	0.06265	0.06324	0.06438	0.06509	0.41	0.00023807	0.00017991	0.00017152	0.00017605	0.00018292	0.0615	0.0627	0.0634	0.06365	0.06501
0.42	7.74e-05	6.896e-05	6.599e-05	6.454e-05	6.362e-05	0.06242	0.06332	0.06344	0.06355	0.06433	0.42	0.00012343	0.00013113	0.00013866	0.00014999	0.00016142	0.06152	0.06249	0.06293	0.06411	0.06488	0.42	0.00034675	0.00026124	0.00024706	0.00025385	0.000262	0.06142	0.0624	0.06331	0.06343	0.06473
0.43	0.00011108	9.849e-05	9.462e-05	9.231e-05	9.055e-05	0.06282	0.06371	0.06358	0.06379	0.0646	0.43	0.00017745	0.00018846	0.00019847	0.00021372	0.00022874	0.0621	0.06279	0.06331	0.06438	0.06522	0.43	0.0005001	0.00037759	0.00036055	0.00035795	0.00036051	0.06187	0.06243	0.06255	0.06447	0.06676
0.44	0.00016201	0.00014439	0.00013784	0.00013413	0.00013137	0.06225	0.06259	0.06283	0.06311	0.06375	0.44	0.00026024	0.00027577	0.00028982	0.0003105	0.00033279	0.06147	0.06206	0.06253	0.06353	0.06403	0.44	0.0007222	0.0005542	0.0005322	0.0005252	0.0005324	0.06211	0.06166	0.06145	0.06306	0.06427
0.45	0.00023405	0.00020908	0.00020018	0.00019441	0.00018963	0.06236	0.06247	0.06248	0.06278	0.06344	0.45	0.0003822	0.00040433	0.00042521	0.00044488	0.00047118	0.06097	0.06146	0.06174	0.06368	0.06468	0.45	0.00105	0.0008054	0.000767	0.0007638	0.000773	0.06208	0.06164	0.06193	0.06257	0.06349
0.46	0.00033898	0.00030356	0.00029038	0.00028174	0.00027333	0.0623	0.06225	0.0623	0.06256	0.0633	0.46	0.0005504	0.0005802	0.0006122	0.0006502	0.0006848	0.06164	0.06216	0.06218	0.06273	0.06371	0.46	0.00151	0.00117	0.00111	0.00111	0.00111	0.06232	0.06145	0.06187	0.06245	0.06335
0.47	0.00049379	0.00045667	0.00043378	0.00041746	0.00040087	0.06196	0.06028	0.06067	0.06126	0.06229	0.47	0.0008028	0.000846	0.0008894	0.0009402	0.0009906	0.06144	0.06181	0.06202	0.06264	0.0633	0.47	0.00217	0.00171	0.00162	0.0016	0.00161	0.06266	0.06147	0.0617	0.06239	0.06318
0.48	0.0007048	0.0006474	0.0006182	0.0005996	0.0005792	0.06278	0.06196	0.06196	0.06197	0.06238	0.48	0.00117	0.00123	0.00129	0.00136	0.00143	0.06138	0.06187	0.06201	0.06252	0.06319	0.48	0.00311	0.00248	0.00235	0.00233	0.00233	0.06309	0.06147	0.06176	0.06214	0.06292
0.49	0.00101	0.0009326	0.0008946	0.0008666	0.0008366	0.06302	0.0623	0.06207	0.06214	0.06245	0.49	0.0017	0.00178	0.00187	0.00196	0.00205	0.06154	0.06173	0.06192	0.06266	0.06334	0.49	0.00441	0.00362	0.00341	0.00334	0.00336	0.0639	0.06138	0.06178	0.06262	0.06284
0.5	0.00145	0.00135	0.00129	0.00125	0.00121	0.06344	0.06245	0.06236	0.06235	0.06258	0.5	0.00246	0.00259	0.0027	0.00283	0.00295	0.0617	0.06183	0.06217	0.06264	0.06326	0.5	0.00627	0.00522	0.00508	0.00497	0.00486	0.06434	0.06183	0.06049	0.06109	0.06272
0.51	0.00205	0.00194	0.00186	0.0018	0.00174	0.06414	0.06268	0.06262	0.06263	0.06279	0.51	0.00366	0.00376	0.00394	0.00412	0.00434	0.0605	0.06171	0.06179	0.06234	0.06221	0.51	0.00883	0.00752	0.00722	0.0071	0.00705	0.06519	0.06219	0.06202	0.06211	0.06241
0.52	0.00291	0.00278	0.00266	0.00259	0.0025	0.06468	0.0631	0.06294	0.06285	0.06291	0.52	0.00526	0.00546	0.00569	0.00591	0.00621	0.0613	0.0617	0.06212	0.06276	0.06281	0.52	0.01234	0.01076	0.0103	0.01015	0.01007	0.06623	0.06281	0.06282	0.06282	0.06308
0.53	0.00413	0.00401	0.00387	0.00373	0.0036	0.06504	0.06294	0.06248	0.06293	0.06303	0.53	0.00756	0.00797	0.00829	0.0086	0.00894	0.06201	0.06149	0.06179	0.06229	0.06288	0.53	0.01717	0.01549	0.01464	0.01443	0.01431	0.06723	0.06296	0.0636	0.0636	0.06379
0.54	0.00576	0.0056	0.0054	0.00525	0.0051	0.06623	0.06464	0.06441	0.06413	0.06384	0.54	0.01075	0.01137	0.01181	0.01226	0.0127	0.06301	0.06248	0.06278	0.06311	0.06371	0.54	0.02347	0.02198	0.02094	0.02059	0.0204	0.06896	0.06379	0.06384	0.06394	0.06413
0.55	0.00802	0.00797	0.0077	0.00753	0.00732	0.06714	0.06485	0.06457	0.06407	0.06384	0.55	0.01507	0.01604	0.01661	0.01722	0.01774	0.06449	0.06375	0.06414	0.06445	0.06518	0.55	0.03168	0.03039	0.02939	0.02893	0.0288	0.07098	0.0658	0.06501	0.06504	0.0649
0.56	0.01086	0.01105	0.01073	0.01051	0.01027	0.06944	0.06641	0.06594	0.06549	0.06502	0.56	0.02057	0.02201	0.02276	0.02354	0.02414	0.06704	0.06622	0.06657	0.06693	0.06771	0.56	0.04144	0.04179	0.0415	0.04083	0.04015	0.07445	0.06758	0.06551	0.06556	0.06615
0.57	0.01469	0.0151	0.01475	0.01449	0.0142	0.07123	0.06835	0.06767	0.06721	0.06671	0.57	0.02791	0.03006	0.0315	0.03244	0.03318	0.06925	0.06826	0.06776	0.06827	0.06898	0.57	0.05418	0.05432	0.0538	0.0534	0.05334	0.07715	0.07225	0.07083	0.07033	0.06984
0.58	0.01931	0.0201	0.01968	0.0194	0.019	0.07434	0.07137	0.07074	0.07018	0.06983	0.58	0.0377	0.04113	0.04086	0.04198	0.04264	0.07116	0.06965	0.07252	0.07305	0.07405	0.58	0.06822	0.07036	0.07004	0.06934	0.06902	0.08184	0.07607	0.07465	0.07443	0.07428
0.59	0.02485	0.02609	0.02572	0.02534	0.02488	0.07813	0.07528	0.07434	0.07393	0.07354	0.59	0.04634	0.05052	0.05256	0.05374	0.05446	0.07871	0.07754	0.07674	0.07748	0.07841	0.59	0.08386	0.08818	0.08834	0.08728	0.0871	0.08739	0.08132	0.07974	0.07971	0.07941
0.6	0.0315	0.03369	0.03373	0.03353	0.03269	0.08212	0.0786	0.07685	0.07596	0.07611	0.6	0.05784	0.06384	0.06542	0.06658	0.06724	0.08372	0.0819	0.08234	0.08327	0.08428	0.6	0.0999	0.1071	0.10802	0.107	0.10622	0.09449	0.08789	0.08608	0.08586	0.08601
0.61	0.03758	0.04044	0.04034	0.04002	0.03934	0.08996	0.08655	0.08536	0.08476	0.08428	0.61	0.06912	0.0774	0.07934	0.08036	0.0808	0.09116	0.0885	0.08885	0.08999	0.09118	0.61	0.11524	0.12654	0.12816	0.12694	0.12568	0.10339	0.09561	0.09373	0.09355	0.0939
0.62	0.0444	0.04866	0.04866	0.0482	0.0473	0.09737	0.09296	0.09177	0.0914	0.09114	0.62	0.07946	0.0911	0.0932	0.0941	0.09438	0.10081	0.09646	0.09692	0.09817	0.0994	0.62	0.12882	0.1456	0.14784	0.14692	0.14622	0.11429	0.10459	0.10273	0.10227	0.10209
0.63	0.05016	0.05696	0.05704	0.05654	0.05556	0.10788	0.10073	0.09959	0.09921	0.09887	0.63	0.08874	0.10368	0.10668	0.1075	0.10762	0.11209	0.10637	0.10622	0.1075	0.10876	0.63	0.14032	0.1637	0.16672	0.16606	0.16372	0.12702	0.11477	0.1128	0.11217	0.11297
0.64	0.05552	0.0644	0.06474	0.0641	0.06298	0.11938	0.11078	0.10939	0.10917	0.10888	0.64	0.09354	0.11612	0.11952	0.12012	0.12016	0.1288	0.11676	0.11659	0.11802	0.11923	0.64	0.146	0.17948	0.18324	0.1828	0.17972	0.14468	0.12669	0.12462	0.12387	0.12492
0.65	0.06008	0.07208	0.07282	0.07214	0.0709	0.13248	0.12076	0.11899	0.11873	0.11844	0.65	0.09862	0.12546	0.12904	0.12972	0.1297	0.14462	0.13025	0.13018	0.13147	0.13265	0.65	0.1477	0.1946	0.1996	0.1998	0.1954	0.16595	0.13899	0.13649	0.13537	0.137
0.66	0.06208	0.07918	0.08	0.0794	0.078	0.1509	0.13193	0.1303	0.12985	0.12964	0.66	0.09992	0.1345	0.13888	0.13988	0.1397	0.16565	0.14375	0.14317	0.14411	0.14536	0.66	0.14558	0.2064	0.2126	0.213	0.2156	0.1916	0.15342	0.15048	0.14931	0.1461
0.67	0.06336	0.08646	0.08816	0.08756	0.08604	0.17067	0.14287	0.14019	0.13969	0.13947	0.67	0.09924	0.14442	0.15052	0.15102	0.15082	0.18992	0.15612	0.15423	0.15566	0.15682	0.67	0.1366	0.2184	0.226	0.2274	0.2252	0.22803	0.16739	0.16391	0.16215	0.16242
0.68	0.06212	0.09264	0.09506	0.09448	0.0931	0.19737	0.1556	0.15221	0.15164	0.15104	0.68	0.09504	0.15124	0.15924	0.1609	0.16056	0.22189	0.1716	0.16819	0.16842	0.16964	0.68	0.1274	0.2258	0.2376	0.2392	0.2366	0.26839	0.18457	0.17838	0.17662	0.17708
0.69	0.05912	0.09812	0.10166	0.10108	0.09962	0.23104	0.1693	0.16461	0.16402	0.16343	0.69	0.08816	0.1568	0.1668	0.1664	0.1668	0.26318	0.18814	0.18308	0.18552	0.1859	0.69	0.1134	0.2318	0.2454	0.2474	0.2446	0.32602	0.20253	0.19538	0.19343	0.19395
0.7	0.05446	0.10234	0.10726	0.10748	0.10552	0.27487	0.18488	0.17844	0.1766	0.17668	0.7	0.0801	0.1616	0.1744	0.1764	0.1762	0.31389	0.20525	0.19764	0.19738	0.1984	0.7	0.099	0.2352	0.2542	0.2554	0.254	0.39819	0.22248	0.21125	0.21004	0.20938
0.7	Inf	Inf	Inf	Inf	Inf	0	0	0	0	0	0.7	Inf	Inf	Inf	Inf	Inf	0	0	0	0	0	0.7	Inf	Inf	Inf	Inf	Inf	0	0	0	0	0
0.69	0.05038	0.09804	0.10298	0.10266	0.10118	0.29909	0.19415	0.18699	0.18618	0.18542	0.69	0.06734	0.1496	0.1648	0.1658	0.1668	0.37814	0.22384	0.21085	0.21162	0.21103	0.69	0.0918	0.2286	0.248	0.248	0.2472	0.43129	0.22977	0.21722	0.21711	0.21588
0.68	0.0566	0.09582	0.09898	0.09858	0.09694	0.24441	0.17534	0.17104	0.17037	0.16999	0.68	0.08146	0.1534	0.1612	0.163	0.1628	0.29151	0.19552	0.19226	0.19201	0.19289	0.68	0.11	0.229	0.2418	0.2426	0.2412	0.33877	0.20634	0.19946	0.19865	0.19792
0.67	0.06048	0.09146	0.09352	0.0931	0.09142	0.2064	0.16011	0.15733	0.15669	0.15652	0.67	0.09066	0.1488	0.1554	0.1558	0.1564	0.24002	0.17817	0.17597	0.17732	0.17727	0.67	0.1248	0.2244	0.2332	0.2332	0.2316	0.27689	0.1873	0.18335	0.18316	0.18261
0.66	0.06262	0.08582	0.08724	0.08666	0.0852	0.17667	0.14684	0.14479	0.14445	0.14408	0.66	0.09692	0.1424	0.1463	0.14758	0.14686	0.20219	0.16262	0.16317	0.16352	0.16501	0.66	0.138	0.2168	0.2224	0.223	0.2218	0.22843	0.17042	0.16866	0.16797	0.16714
0.65	0.0617	0.0789	0.07988	0.07928	0.0779	0.15608	0.13568	0.13405	0.1338	0.13348	0.65	0.09912	0.13318	0.13678	0.13778	0.13796	0.17489	0.15005	0.15069	0.15131	0.15188	0.65	0.1454	0.2046	0.2092	0.2094	0.2074	0.19432	0.15686	0.15555	0.1551	0.15491
0.64	0.06038	0.0726	0.0732	0.07262	0.07124	0.13618	0.12343	0.1222	0.12199	0.12186	0.64	0.09998	0.12556	0.12884	0.12946	0.12918	0.15042	0.13542	0.13623	0.13726	0.13839	0.64	0.1506	0.1934	0.1974	0.198	0.1964	0.16493	0.14224	0.14112	0.14033	0.1399
0.63	0.05638	0.06504	0.06542	0.0649	0.06364	0.12198	0.11342	0.11235	0.11211	0.11202	0.63	0.09632	0.1151	0.11798	0.11842	0.1183	0.13264	0.12366	0.12469	0.12595	0.12703	0.63	0.14682	0.17814	0.18164	0.18148	0.17992	0.14583	0.13041	0.12934	0.12903	0.12864
0.62	0.05142	0.0573	0.05746	0.05706	0.0559	0.10961	0.10418	0.10332	0.10293	0.10293	0.62	0.09032	0.1034	0.10612	0.10684	0.10676	0.11764	0.11333	0.11432	0.11534	0.1165	0.62	0.14236	0.16398	0.16622	0.1664	0.16462	0.12698	0.11764	0.11724	0.11665	0.11649
0.61	0.04516	0.04922	0.04934	0.04882	0.04784	0.1002	0.0964	0.09543	0.09537	0.09535	0.61	0.08122	0.0913	0.09404	0.09474	0.0948	0.10651	0.10381	0.10451	0.10558	0.10673	0.61	0.13102	0.14644	0.14832	0.14862	0.147	0.11394	0.10734	0.10698	0.10621	0.10606
0.6	0.0387	0.0415	0.04142	0.0411	0.04022	0.09201	0.08922	0.08851	0.08815	0.08825	0.6	0.07144	0.079	0.08146	0.08236	0.0826	0.09651	0.09518	0.09587	0.09672	0.0978	0.6	0.11762	0.12802	0.12982	0.1298	0.1282	0.10258	0.09812	0.09758	0.09693	0.09692
0.59	0.03214	0.034	0.0339	0.03356	0.03296	0.08548	0.08341	0.08264	0.08242	0.08221	0.59	0.06084	0.06648	0.06884	0.06974	0.07014	0.08833	0.08796	0.08836	0.08916	0.09014	0.59	0.1021	0.10916	0.11066	0.11052	0.10922	0.09342	0.09009	0.08949	0.08885	0.08877
0.58	0.02611	0.02738	0.02721	0.02696	0.0264	0.07961	0.07787	0.07721	0.07685	0.07684	0.58	0.05	0.05478	0.05662	0.0576	0.05814	0.08202	0.08133	0.08199	0.08257	0.0834	0.58	0.08584	0.0906	0.0917	0.09154	0.09034	0.08596	0.08323	0.08265	0.08192	0.08196
0.57	0.02039	0.02118	0.02103	0.02079	0.02038	0.07581	0.07438	0.07363	0.07333	0.07325	0.57	0.04002	0.04354	0.04534	0.04622	0.04674	0.07668	0.07644	0.07659	0.07713	0.07801	0.57	0.06994	0.07294	0.07382	0.07348	0.07252	0.07993	0.07765	0.07695	0.07629	0.07634
0.56	0.01567	0.01618	0.016	0.01581	0.0155	0.07232	0.07095	0.0703	0.06997	0.06982	0.56	0.0314	0.03404	0.03547	0.03628	0.03695	0.07167	0.07165	0.07179	0.0722	0.07271	0.56	0.0554	0.05712	0.05764	0.05724	0.05652	0.07497	0.07307	0.07242	0.07177	0.07179
0.55	0.0117	0.01197	0.01182	0.01166	0.01142	0.07013	0.06904	0.06827	0.06794	0.06781	0.55	0.02319	0.02523	0.02631	0.027	0.02755	0.07015	0.06984	0.06995	0.07021	0.07075	0.55	0.04222	0.04316	0.04352	0.04304	0.04252	0.07192	0.07012	0.06932	0.0688	0.06878
0.54	0.00868	0.00885	0.00869	0.00856	0.00839	0.0677	0.06652	0.0659	0.06554	0.06532	0.54	0.01739	0.01888	0.01972	0.02026	0.02078	0.06685	0.06661	0.06663	0.06689	0.06721	0.54	0.03202	0.03244	0.03261	0.03215	0.03173	0.06829	0.06664	0.0658	0.06535	0.06542
0.53	0.0063	0.00637	0.00625	0.00614	0.00601	0.06609	0.06507	0.06437	0.06403	0.06394	0.53	0.0126	0.01366	0.01431	0.01475	0.01514	0.06508	0.06485	0.06468	0.06479	0.06513	0.53	0.02339	0.02344	0.02345	0.02307	0.02279	0.06645	0.06501	0.06425	0.06377	0.0638
0.52	0.00452	0.00455	0.00443	0.0043	0.00421	0.06481	0.06381	0.06335	0.06376	0.06361	0.52	0.00901	0.00976	0.0102	0.01052	0.01084	0.06363	0.06338	0.06332	0.06347	0.06365	0.52	0.01688	0.01679	0.01673	0.01637	0.01616	0.06483	0.06345	0.06267	0.06242	0.0625
0.51	0.00317	0.00318	0.00309	0.00308	0.00302	0.06488	0.06369	0.06299	0.06164	0.0614	0.51	0.00634	0.00686	0.00718	0.00741	0.00764	0.06284	0.06262	0.06236	0.06249	0.06269	0.51	0.01202	0.01183	0.01174	0.01146	0.01133	0.06362	0.06247	0.06167	0.06147	0.06148
0.5	0.00229	0.00226	0.00219	0.00214	0.00206	0.06261	0.06196	0.06157	0.06118	0.06172	0.5	0.00439	0.0048	0.00501	0.00517	0.00534	0.06295	0.06182	0.06174	0.06184	0.06199	0.5	0.00847	0.00829	0.00816	0.00795	0.00785	0.06272	0.06149	0.06094	0.06084	0.06092
0.49	0.00158	0.00157	0.00152	0.00147	0.00144	0.06279	0.06156	0.06099	0.06092	0.06061	0.49	0.00312	0.00329	0.00343	0.00355	0.00367	0.06101	0.06221	0.06204	0.06204	0.06234	0.49	0.00593	0.00574	0.00563	0.00553	0.00545	0.06197	0.06103	0.06045	0.05974	0.05993
0.48	0.0011	0.00109	0.00104	0.00101	0.0009882	0.06237	0.06109	0.06074	0.06068	0.06051	0.48	0.00213	0.00232	0.00242	0.0025	0.00259	0.06147	0.06071	0.0605	0.06066	0.0608	0.48	0.00399	0.00386	0.00382	0.00366	0.00356	0.06375	0.06253	0.06105	0.06163	0.06296
0.47	0.0007656	0.0007466	0.000714	0.000692	0.000675	0.06189	0.06094	0.0607	0.06067	0.06056	0.47	0.00147	0.00158	0.00164	0.0017	0.00176	0.06131	0.06106	0.06107	0.06109	0.06145	0.47	0.00295	0.00281	0.00271	0.00263	0.00266	0.05938	0.0588	0.05862	0.05857	0.05771
0.46	0.0005286	0.0005128	0.0004896	0.0004742	0.00046301	0.06177	0.06077	0.06055	0.06056	0.06032	0.46	0.00101	0.00108	0.00113	0.00117	0.00121	0.06102	0.06096	0.06057	0.06063	0.06144	0.46	0.00196	0.00186	0.00181	0.00174	0.00172	0.06108	0.06029	0.05942	0.05982	0.06017
0.45	0.00036777	0.00035211	0.00033512	0.00032469	0.00031506	0.06103	0.06056	0.06047	0.06045	0.06056	0.45	0.000693	0.0007458	0.0007736	0.0008	0.0008456	0.0611	0.0607	0.06065	0.06084	0.06012	0.45	0.00135	0.00127	0.00122	0.00119	0.00119	0.06083	0.06031	0.0596	0.05992	0.05936
0.44	0.00025235	0.00024057	0.00022878	0.00022119	0.00021523	0.06098	0.06061	0.06053	0.06066	0.06063	0.44	0.000477	0.000511	0.0005292	0.0005484	0.0005698	0.06085	0.0606	0.06066	0.06078	0.06098	0.44	0.000922	0.0008736	0.0008298	0.000806	0.0007966	0.06083	0.05965	0.05972	0.06002	0.06021
0.43	0.00017337	0.00016436	0.00015597	0.00015125	0.00014664	0.06082	0.06068	0.06073	0.0607	0.06092	0.43	0.00032734	0.00035003	0.00036257	0.00037549	0.00039065	0.06071	0.06049	0.06055	0.06077	0.06097	0.43	0.0006338	0.0005932	0.0005634	0.0005484	0.0005424	0.06055	0.05972	0.05984	0.06012	0.06036
0.42	0.00011813	0.00011167	0.00010601	0.00010262	9.997e-05	0.06119	0.06121	0.06125	0.06134	0.0613	0.42	0.00022222	0.00023698	0.00024561	0.00025475	0.0002653	0.0613	0.06118	0.06123	0.06144	0.06166	0.42	0.00043119	0.00040066	0.00038133	0.00037085	0.00036761	0.06091	0.06022	0.06024	0.06073	0.06091
0.41	8.185e-05	7.715e-05	7.319e-05	7.087e-05	6.888e-05	0.0605	0.06073	0.06085	0.06095	0.06107	0.41	0.00015453	0.00016363	0.00016949	0.00017617	0.0001838	0.06039	0.06074	0.06085	0.061	0.06119	0.41	0.00029786	0.00027488	0.0002606	0.00025494	0.00025291	0.06031	0.05982	0.06012	0.06041	0.06061
0.4	5.606e-05	5.258e-05	5.001e-05	4.843e-05	4.701e-05	0.06035	0.06105	0.06103	0.06117	0.06144	0.4	0.00010566	0.00011185	0.00011589	0.00012046	0.00012584	0.06031	0.06084	0.06099	0.0612	0.06137	0.4	0.00020359	0.00018632	0.00017704	0.00017317	0.00017213	0.06022	0.06011	0.06039	0.06082	0.06097
0.39	3.8494e-05	3.623e-05	3.4316e-05	3.319e-05	3.2324e-05	0.05993	0.0607	0.06098	0.06127	0.06143	0.39	7.227e-05	7.653e-05	7.936e-05	8.258e-05	8.64e-05	0.06016	0.06091	0.06107	0.0613	0.06143	0.39	0.00013915	0.00012691	0.00012082	0.00011837	0.00011776	0.06009	0.06017	0.06045	0.06095	0.06112
0.38	2.6148e-05	2.448e-05	2.3184e-05	2.2542e-05	2.2068e-05	0.06012	0.06164	0.06207	0.0621	0.06194	0.38	4.933e-05	5.236e-05	5.436e-05	5.665e-05	5.913e-05	0.06009	0.06102	0.06116	0.0614	0.06177	0.38	9.522e-05	8.645e-05	8.214e-05	8.077e-05	8.048e-05	0.05981	0.06026	0.06082	0.06128	0.06141
0.37	1.7978e-05	1.6926e-05	1.6076e-05	1.5618e-05	1.515e-05	0.05951	0.0613	0.06171	0.06181	0.06226	0.37	3.2944e-05	3.4878e-05	3.6052e-05	3.671e-05	3.9872e-05	0.06161	0.0632	0.06375	0.06591	0.06337	0.37	6.553e-05	5.878e-05	5.623e-05	5.4e-05	5.498e-05	0.059	0.06053	0.06085	0.06331	0.06187
0.36	1.2244e-05	1.1566e-05	1.102e-05	1.0642e-05	1.0384e-05	0.0593	0.06168	0.06204	0.06265	0.06286	0.36	2.3646e-05	2.5468e-05	2.6514e-05	2.809e-05	2.8644e-05	0.05853	0.05948	0.05972	0.05971	0.06092	0.36	4.4056e-05	3.8842e-05	3.743e-05	3.73e-05	3.9402e-05	0.05949	0.06307	0.06299	0.06379	0.05899
0.35	8.332e-06	7.926e-06	7.574e-06	7.412e-06	7.14e-06	0.05906	0.06203	0.06234	0.06221	0.06349	0.35	1.5662e-05	1.6798e-05	1.752e-05	1.8826e-05	1.9182e-05	0.05988	0.06162	0.06184	0.06078	0.06264	0.35	3.0796e-05	2.8466e-05	2.6918e-05	2.7918e-05	2.4042e-05	0.05741	0.05905	0.0603	0.0585	0.06687
0.34	5.692e-06	5.394e-06	5.23e-06	5.068e-06	4.946e-06	0.05842	0.06306	0.06241	0.06296	0.06384	0.34	1.066e-05	1.1546e-05	1.201e-05	1.2594e-05	1.317e-05	0.05989	0.06171	0.06223	0.06251	0.06329	0.34	2.062e-05	1.8666e-05	1.7964e-05	1.7822e-05	1.766e-05	0.05741	0.0614	0.06198	0.06257	0.06406
0.33	3.80738e-06	3.70236e-06	3.51438e-06	3.40668e-06	3.34598e-06	0.05899	0.06391	0.06459	0.06539	0.06619	0.33	7.25e-06	7.86e-06	8.22e-06	8.654e-06	9.064e-06	0.05997	0.06257	0.06293	0.06303	0.06404	0.33	1.398e-05	1.27e-05	1.2272e-05	1.228e-05	1.214e-05	0.05653	0.06216	0.0627	0.0629	0.06525
0.32	2.54478e-06	2.57932e-06	2.48796e-06	2.4479e-06	2.35898e-06	0.05991	0.064	0.06374	0.06372	0.06632	0.32	4.934e-06	5.416e-06	5.664e-06	5.918e-06	6.208e-06	0.06003	0.06291	0.06342	0.06416	0.06551	0.32	9.396e-06	8.702e-06	8.43e-06	8.276e-06	8.366e-06	0.05584	0.06274	0.06333	0.0651	0.06678
0.31	1.7941e-06	1.80612e-06	1.7508e-06	1.6339e-06	1.65024e-06	0.05741	0.06373	0.06298	0.06708	0.06713	0.31	3.29756e-06	3.72224e-06	3.94758e-06	4.06846e-06	4.284e-06	0.06147	0.0636	0.06327	0.06539	0.06705	0.31	6.252e-06	5.948e-06	5.826e-06	5.804e-06	5.732e-06	0.0555	0.06376	0.06378	0.06519	0.06948
0.3	1.13872e-06	1.28538e-06	1.1301e-06	1.1282e-06	1.1382e-06	0.06129	0.06212	0.06867	0.06927	0.06944	0.3	2.2493e-06	2.59474e-06	2.65734e-06	2.8713e-06	2.91364e-06	0.06206	0.0635	0.06574	0.06511	0.07049	0.3	4.05718e-06	4.05182e-06	3.88132e-06	3.96412e-06	3.9e-06	0.05672	0.06553	0.06733	0.06741	0.07402
0.29	8.2624e-07	7.8044e-07	7.8082e-07	8.1026e-07	7.4586e-07	0.05731	0.0724	0.07152	0.06916	0.07728	0.29	1.6124e-06	1.69014e-06	1.8341e-06	1.90334e-06	2.16344e-06	0.05925	0.06873	0.06737	0.06973	0.06811	0.29	2.83194e-06	2.9279e-06	2.82352e-06	2.80022e-06	2.782e-06	0.05355	0.06348	0.06544	0.06789	0.07637
0.28	5.144e-07	6.135e-07	5.5476e-07	5.796e-07	4.7256e-07	0.06257	0.06605	0.07322	0.06933	0.09271	0.28	1.0063e-06	1.30912e-06	1.25642e-06	1.36156e-06	1.42122e-06	0.06549	0.06248	0.07035	0.07013	0.07505	0.28	1.73592e-06	1.96906e-06	1.71486e-06	1.91e-06	1.89926e-06	0.05764	0.06613	0.07782	0.07148	0.08381
0.27	3.781e-07	4.2832e-07	4.0652e-07	3.8208e-07	4.2976e-07	0.05815	0.0669	0.07291	0.07659	0.07773	0.27	7.1546e-07	7.3876e-07	5.3302e-07	9.779e-07	9.5644e-07	0.06467	0.0795	0.1283	0.07035	0.08324	0.27	1.20714e-06	1.35174e-06	4.9348e-07	1.30628e-06	1.36916e-06	0.05512	0.06837	0.24371	0.0765	0.08901
0.26	3.0012e-07	4.836e-08	2.8682e-07	3.2044e-07	1.8302e-07	0.04727	0.50782	0.07578	0.0661	0.145	0.26	4.474e-07	6.3568e-07	2.6591e-06	6.2668e-07	6.3116e-07	0.07399	0.06749	0.03369	0.08073	0.09753	0.26	6.6664e-07	9.202e-07	2.51476e-06	8.9318e-07	8.5836e-07	0.06824	0.07234	0.03743	0.08385	0.1125
0.25	1.0837e-07	7.1506e-07	4.1395e-07	2.5655e-07	1.46e-07	0.08959	0.02161	0.03206	0.07998	0.15591	0.25	3.4242e-07	3.8798e-07	4.07486e-06	4.2476e-07	4.1614e-07	0.07027	0.08072	0.01619	0.09093	0.11926	0.25	4.9454e-07	6.5e-07	9.8408e-07	6.4618e-07	5.531e-07	0.06516	0.07487	0.05695	0.0887	0.14551
0.24	1.286e-07	5.08e-09	3.0363e-07	5.7258e-07	2.3114e-07	0.05388	1.71513	0.04029	0.02818	0.10247	0.24	2.025e-07	2.3046e-07	2.89e-07	2.7146e-07	3.128e-07	0.11154	0.1055	0.09124	0.11312	0.13199	0.24	3.8692e-07	4.34e-07	4.2812e-07	3.983e-07	4.334e-07	0.05714	0.08374	0.09424	0.11413	0.15961
0.23	2.842e-08	2.5746e-07	4.2312e-07	2.2428e-07	4.8878e-07	0.18366	0.02044	0.02468	0.05724	0.04154	0.23	4.0607e-07	1.4894e-07	2.1408e-07	1.8296e-07	2.1532e-07	0.04915	0.15731	0.09632	0.13951	0.16372	0.23	3.4941e-07	3.0268e-07	3.3946e-07	2.3588e-07	2.7174e-07	0.06219	0.09233	0.09293	0.16214	0.22493
0.22	9.043e-08	9.549e-08	2.202e-08	3.7176e-07	3.0907e-07	0.04161	0.04019	0.27526	0.02892	0.05993	0.22	1.4152e-07	7.336e-08	2.3866e-07	1.806e-08	6.614e-08	0.09861	0.33168	0.08749	1.28838	0.48479	0.22	2.3419e-07	2.693e-07	2.2906e-07	2.6954e-07	1.2514e-07	0.09906	0.0793	0.10945	0.12018	0.45225
0.21	1.0743e-07	2.0427e-07	1.3765e-07	5.15e-09	3.6215e-07	0.01094	0.00852	0.02921	1.37707	0.04919	0.21	1.7551e-07	3.7382e-07	1.384e-08	1.2438e-07	9.9e-09	0.05832	0.05047	1.70435	0.19669	3.17395	0.21	2.013e-07	2.9407e-07	2.02e-08	2.726e-08	6.012e-08	0.09037	0.0735	1.1036	1.0665	0.90604
0.2	2.2707e-07	1.2659e-07	4.104e-08	4.743e-08	6.25e-09	0.00826	0.01018	0.0753	0.13895	2.22356	0.2	2.4307e-07	4.285e-08	2.3089e-07	3.859e-08	7.82e-09	0.04488	0.33583	0.08947	0.66022	4.02124	0.2	1.543e-08	7.758e-08	1.3049e-07	1.3068e-07	4.046e-08	1.02355	0.31286	0.18033	0.20836	1.34074
0.19	1.5909e-07	9.987e-08	6.092e-08	6.888e-08	1.061e-08	0.02149	0.00683	0.04642	0.09904	1.31453	0.19	3.1765e-07	3.545e-08	1.879e-08	2.636e-08	8.442e-08	0.03097	0.38055	0.97543	0.93822	0.38283	0.19	1.2457e-07	1.6357e-07	3.81e-09	3.138e-08	1.0606e-07	0.11346	0.13114	6.56741	0.83208	0.5273
0.18	1.62e-08	5.209e-08	7.69e-09	1.1519e-07	1.0822e-07	0.10589	0.00709	0.29537	0.05404	0.14121	0.18	2.681e-08	6.794e-08	1.0172e-07	1.2773e-07	9.074e-08	0.25867	0.18086	0.17055	0.1795	0.37838	0.18	6.12e-09	5.278e-08	6.991e-08	2.122e-08	2.1354e-07	2.0945	0.36015	0.34565	1.25906	0.27901
0.17	2.66e-09	3.916e-08	6.699e-08	1.2426e-07	3.4785e-07	0.5657	0.00722	0.02174	0.05083	0.05837	0.17	1.1405e-07	3.763e-07	4.376e-08	1.517e-08	1.187e-07	0.05118	0.04106	0.35864	1.42797	0.30951	0.17	1.631e-08	1.816e-08	7.693e-08	4.988e-08	3.0298e-07	0.77868	1.02511	0.31513	0.55198	0.21618
0.16	2.78e-09	1.277e-08	1.2705e-07	6.005e-08	5.642e-08	0.51874	0.00731	0.01515	0.11891	0.44692	0.16	1.0047e-07	2.99352e-06	6.32e-09	4.489e-08	1.974e-07	0.05674	0.01551	2.41587	0.49789	0.20442	0.16	8.224e-08	6.557e-08	7.11e-09	6.278e-08	4.7652e-07	0.14033	0.29848	3.52429	0.45918	0.15613
0.15	5.09e-08	3.293e-08	3.105e-08	3.986e-08	8.179e-08	0.0072	0.00717	0.10866	0.17361	0.30464	0.15	3.832e-08	3.13768e-06	2.39e-09	3.218e-08	3.4058e-07	0.16922	0.01383	6.43042	0.69915	0.13647	0.15	3.47e-09	1.3224e-07	1.1077e-07	1.253e-07	6.8536e-07	3.07195	0.14196	0.21376	0.24722	0.12793
0.14	6.042e-08	5.6e-09	2.559e-08	2.364e-08	2.8104e-07	0.00712	0.00732	0.10644	0.32395	0.09641	0.14	8.8e-09	7.53e-09	1.8126e-07	3.57e-08	4.8088e-07	0.69932	2.22849	0.09599	0.63133	0.11617	0.14	5.851e-08	3.09e-09	3.037e-08	1.0206e-07	1.03318e-06	0.19415	5.58421	0.74986	0.32925	0.10381
0.13	3.442e-08	3.167e-08	3.583e-08	1.0192e-07	3.4262e-07	0.04514	0.01449	0.05579	0.08886	0.09997	0.13	6.204e-08	2.0499e-07	1.491e-08	1.523e-07	7.446e-07	0.11196	0.06929	1.32401	0.16194	0.09375	0.13	1.542e-07	5.422e-08	2.455e-08	1.0184e-07	1.457e-06	0.08914	0.32897	0.95341	0.35302	0.09312
0.12	4.186e-08	8.51e-09	1.3831e-07	1.083e-07	4.095e-07	0.03461	0.03212	0.02114	0.10602	0.10474	0.12	7.099e-08	9.62e-08	4.358e-08	1.241e-07	8.1996e-07	0.09628	0.13566	0.44532	0.22452	0.10711	0.12	1.6051e-07	2.054e-08	4.456e-08	9.46e-08	2.19484e-06	0.08514	0.88757	0.54307	0.40397	0.08074
0.11	6.69e-08	6.67e-09	9.691e-08	6.088e-08	6.8078e-07	0.00703	0.00729	0.03682	0.19809	0.08115	0.11	1.1247e-07	1.6088e-07	1.3466e-07	8.232e-08	1.45472e-06	0.06462	0.09926	0.15165	0.36752	0.07805	0.11	2.978e-08	2.748e-08	3.944e-08	1.6496e-07	3.09634e-06	0.41106	0.66629	0.63812	0.24967	0.07672
0.1	6.127e-08	7.218e-08	1.93e-08	1.0981e-07	8.1478e-07	0.0071	0.00669	0.14427	0.11469	0.08889	0.1	1.802e-08	1.0859e-07	4.834e-08	8.18e-08	1.78064e-06	0.46783	0.15298	0.46674	0.39297	0.08462	0.1	4.583e-08	2.907e-08	2.0938e-07	1.57e-07	4.458e-06	0.26297	0.65224	0.11047	0.28596	0.07259
0.09	5.63e-08	9.008e-08	2.939e-08	3.9151e-07	1.17506e-06	0.00713	0.00802	0.11362	0.04606	0.08093	0.09	2.199e-08	3.951e-08	7.868e-08	1.3704e-07	2.98958e-06	0.36238	0.37797	0.30526	0.25284	0.06844	0.09	8.517e-08	3.385e-08	8.794e-08	2.2152e-07	6.496e-06	0.14661	0.58152	0.24789	0.22226	0.06901
0.08	6.188e-08	7.37e-09	2.204e-08	1.546e-08	1.7654e-06	0.00706	0.02675	0.17865	1.49373	0.0728	0.08	2.805e-08	1.5703e-07	8.76e-09	2.2892e-07	4.018e-06	0.28652	0.10332	2.85798	0.16961	0.07086	0.08	2.629e-08	3.94e-08	9.554e-08	2.5318e-07	9.248e-06	0.50164	0.52099	0.25027	0.21602	0.06787
0.07	4.161e-08	1.3246e-07	1.3182e-07	1.2048e-07	2.53736e-06	0.00717	0.00947	0.04231	0.20445	0.06997	0.07	5.4931e-07	1.0503e-07	2.7634e-07	2.781e-07	5.77e-06	0.025	0.18359	0.07889	0.16054	0.06866	0.07	7.874e-08	7.224e-08	1.1178e-07	3.8872e-07	1.3316e-05	0.17494	0.30184	0.23523	0.15957	0.06643
0.06	5.104e-08	4.672e-08	8.161e-08	1.1003e-07	3.54372e-06	0.00705	0.05932	0.09969	0.22501	0.06967	0.06	3.69578e-06	1.963e-08	2.3044e-07	3.0276e-07	8.266e-06	0.01422	1.03365	0.09251	0.16955	0.06727	0.06	1.0293e-07	3.572e-08	1.3342e-07	5.0018e-07	1.9248e-05	0.15405	0.62244	0.21819	0.14438	0.06522
0.05	2.95e-08	3.803e-08	5.186e-08	2.3048e-07	5.196e-06	0.00719	0.0472	0.1639	0.11314	0.06665	0.05	4.02702e-06	4.755e-08	1.7138e-07	2.7134e-07	1.1866e-05	0.01112	0.41037	0.15173	0.21362	0.06619	0.05	5.068e-08	1.5628e-07	1.5582e-07	7.6564e-07	2.7798e-05	0.32519	0.15087	0.20815	0.11316	0.06443
0.04	1.926e-08	1.509e-08	1.3663e-07	2.3388e-07	7.372e-06	0.00728	0.10337	0.06882	0.13441	0.06641	0.04	7.29e-08	8.09e-08	1.3332e-07	5.8208e-07	1.6904e-05	0.17184	0.24583	0.22153	0.11618	0.06585	0.04	1.609e-08	9.551e-08	1.6766e-07	1.0274e-06	3.9314e-05	0.99991	0.2545	0.21566	0.10429	0.06501
0.03	3.38e-09	1.506e-08	2.629e-08	3.7062e-07	1.0656e-05	0.00733	0.12671	0.43222	0.10338	0.0652	0.03	8.992e-08	4.715e-08	1.3646e-07	6.4158e-07	2.4542e-05	0.14139	0.45327	0.2392	0.12736	0.06458	0.03	1.86e-09	2.6705e-07	1.8432e-07	1.59952e-06	5.783e-05	8.73818	0.07486	0.21814	0.08565	0.0633
0.02	1.838e-08	1.2006e-07	7.14e-08	4.9424e-07	1.5306e-05	0.00729	0.02729	0.17468	0.09753	0.06471	0.02	8.95e-09	5.139e-08	1.486e-07	1.10048e-06	3.506e-05	1.52782	0.43793	0.24173	0.0922	0.06457	0.02	1.591e-08	3.3359e-07	1.502e-07	2.23368e-06	8.353e-05	1.03168	0.06199	0.29343	0.08092	0.06309
0.01	4.883e-08	2.7603e-07	8.535e-08	5.9688e-07	2.1964e-05	0.00677	0.0275	0.16722	0.10175	0.06442	0.01	3.599e-08	5.837e-08	1.8482e-07	1.356e-06	5.09e-05	0.38848	0.4072	0.21507	0.09561	0.0637	0.01	6.972e-08	2.97e-08	1.6954e-07	3.21878e-06	0.00012033	0.2494	0.845	0.28164	0.07545	0.06309
0	7.213e-08	3.136e-07	4.5372e-07	8.9532e-07	3.1582e-05	0.00652	0.02228	0.04419	0.0868	0.06411	0	1.23e-07	6.315e-08	2.0422e-07	2.12812e-06	7.337e-05	0.12824	0.39852	0.21655	0.07951	0.06348	0	2.645e-08	1.8923e-07	2.0884e-07	4.63e-06	0.00017371	0.67664	0.12257	0.24945	0.07176	0.06297

## Sheet: Fig. 4e
Vg (V)	Drain current (A)					Gate current (A)					Vg (V)	Transconductance (S)					Subthreshold swing (V/decade)
	Vd = -0.1 V	Vd = -0.2 V	Vd = -0.3 V	Vd = -0.4 V	Vd = -0.5 V	Vd = -0.1 V	Vd = -0.2 V	Vd = -0.3 V	Vd = -0.4 V	Vd = -0.5 V		Vd = -0.1 V	Vd = -0.2 V	Vd = -0.3 V	Vd = -0.4 V	Vd = -0.5 V	Vd = -0.1 V	Vd = -0.2 V	Vd = -0.3 V	Vd = -0.4 V	Vd = -0.5 V
0.2	2.99e-07	6.6174e-07	6.4636e-07	6.1496e-07	6.1144e-07	2.5106e-07	7.4324e-07	7.0868e-07	7.1944e-07	7.4732e-07	0.2	0	Inf	Inf	Inf	Inf	0	0	0	0	0
0.19	2.6384e-07	6.2536e-07	6.182e-07	5.9118e-07	5.8896e-07	2.1038e-07	6.9664e-07	6.7896e-07	6.9388e-07	7.076e-07	0.19	3.516e-06	3.638e-06	2.816e-06	2.378e-06	2.248e-06	0.18406	0.40721	0.51692	0.58387	0.6147
0.18	2.5012e-07	6.0362e-07	6.0274e-07	5.7804e-07	5.7386e-07	1.8774e-07	6.6988e-07	6.4782e-07	6.6096e-07	6.8804e-07	0.18	1.372e-06	2.174e-06	1.546e-06	1.314e-06	1.51e-06	0.43118	0.65077	0.90917	1.0244	0.88654
0.17	2.3772e-07	5.841e-07	5.863e-07	5.632e-07	5.6102e-07	1.6582e-07	6.3378e-07	6.2498e-07	6.41e-07	6.5542e-07	0.17	1.24e-06	1.952e-06	1.644e-06	1.484e-06	1.284e-06	0.45284	0.70046	0.83263	0.88533	1.01754
0.16	2.298e-07	5.6546e-07	5.73e-07	5.5236e-07	5.4848e-07	1.5298e-07	6.0984e-07	5.9596e-07	6.1168e-07	6.3736e-07	0.16	7.92e-07	1.864e-06	1.33e-06	1.084e-06	1.254e-06	0.67955	0.70996	1.00348	1.18477	1.01858
0.15	2.2078e-07	5.4886e-07	5.58e-07	5.3952e-07	5.3768e-07	1.387e-07	5.7824e-07	5.7666e-07	5.9474e-07	6.1018e-07	0.15	9.02e-07	1.66e-06	1.5e-06	1.284e-06	1.08e-06	0.57503	0.77278	0.86802	0.97898	1.15782
0.14	2.1614e-07	5.323e-07	5.4672e-07	5.299e-07	5.271e-07	1.2844e-07	5.562e-07	5.4928e-07	5.6726e-07	5.9322e-07	0.14	4.64e-07	1.656e-06	1.128e-06	9.62e-07	1.058e-06	1.08406	0.75159	1.12749	1.27981	1.15863
0.13	2.0936e-07	5.1706e-07	5.3348e-07	5.1894e-07	5.1788e-07	1.188e-07	5.2732e-07	5.3272e-07	5.5246e-07	5.6794e-07	0.13	6.78e-07	1.524e-06	1.324e-06	1.096e-06	9.22e-07	0.72247	0.79267	0.93925	1.10171	1.30482
0.12	2.0716e-07	5.0334e-07	5.2358e-07	5.107e-07	5.0956e-07	1.0936e-07	5.0726e-07	5.064e-07	5.2604e-07	5.5252e-07	0.12	2.2e-07	1.372e-06	9.9e-07	8.24e-07	8.32e-07	2.17969	0.8562	1.22924	1.43858	1.4217
0.11	2.0226e-07	4.9036e-07	5.125e-07	5.0204e-07	5.0242e-07	1.0388e-07	4.8072e-07	4.9134e-07	5.1414e-07	5.292e-07	0.11	4.9e-07	1.298e-06	1.108e-06	8.66e-07	7.14e-07	0.96192	0.88134	1.07652	1.34634	1.63174
0.1	2.0352e-07	4.8014e-07	5.0572e-07	4.965e-07	4.9734e-07	9.63008e-08	4.6248e-07	4.6642e-07	4.8748e-07	5.1456e-07	0.1	1.26e-07	1.022e-06	6.78e-07	5.54e-07	5.08e-07	3.7077	1.09324	1.72898	2.07509	2.26576
0.09	2.0366e-07	4.7104e-07	4.9778e-07	4.917e-07	4.9352e-07	9.00128e-08	4.3762e-07	4.5224e-07	4.7748e-07	4.9334e-07	0.09	1.4e-08	9.1e-07	7.94e-07	4.8e-07	3.82e-07	33.4845	1.20336	1.45504	2.3702	2.98629
0.08	2.0602e-07	4.6624e-07	4.9518e-07	4.9062e-07	4.9364e-07	8.36602e-08	4.2062e-07	4.2776e-07	4.5298e-07	4.7974e-07	0.08	2.36e-07	4.8e-07	2.6e-07	1.08e-07	1.2e-08	1.99854	2.24807	4.39686	10.4716	94.7092
0.07	2.1148e-07	4.6382e-07	4.9424e-07	4.9238e-07	4.9656e-07	7.7532e-08	3.9844e-07	4.1516e-07	4.4102e-07	4.5908e-07	0.07	5.46e-07	2.42e-07	9.4e-08	1.76e-07	2.92e-07	0.88029	4.42466	12.1182	6.43022	3.90413
0.06	2.2154e-07	4.6836e-07	4.9994e-07	5.0054e-07	5.0626e-07	7.14926e-08	3.8138e-07	3.9032e-07	4.1984e-07	4.4568e-07	0.06	1.006e-06	4.54e-07	5.7e-07	8.16e-07	9.7e-07	0.49547	2.36388	2.00803	1.40088	1.19021
0.05	2.3796e-07	4.7854e-07	5.1132e-07	5.153e-07	5.2266e-07	6.56872e-08	3.6284e-07	3.8046e-07	4.0738e-07	4.2718e-07	0.05	1.642e-06	1.018e-06	1.138e-06	1.476e-06	1.64e-06	0.32204	1.07084	1.02303	0.79231	0.72225
0.04	2.6344e-07	5.0054e-07	5.3486e-07	5.4134e-07	5.514e-07	6.00276e-08	3.4538e-07	3.5446e-07	3.87e-07	4.1228e-07	0.04	2.548e-06	2.2e-06	2.354e-06	2.604e-06	2.874e-06	0.22636	0.51228	0.51158	0.46707	0.43015
0.03	3.018e-07	5.3566e-07	5.7142e-07	5.8244e-07	5.9464e-07	5.43818e-08	3.2844e-07	3.4524e-07	3.7444e-07	3.9668e-07	0.03	3.836e-06	3.512e-06	3.656e-06	4.11e-06	4.324e-06	0.16938	0.33955	0.34825	0.31465	0.305
0.02	3.586e-07	5.9324e-07	6.3036e-07	6.4482e-07	6.6182e-07	4.8868e-08	3.1084e-07	3.2122e-07	3.5454e-07	3.807e-07	0.02	5.68e-06	5.758e-06	5.894e-06	6.238e-06	6.718e-06	0.13353	0.22552	0.23456	0.22631	0.21512
0.01	4.4184e-07	6.7762e-07	7.184e-07	7.3872e-07	7.5944e-07	4.31208e-08	2.963e-07	3.0984e-07	3.428e-07	3.6596e-07	0.01	8.324e-06	8.438e-06	8.804e-06	9.39e-06	9.762e-06	0.11031	0.17314	0.17613	0.16937	0.16735
0	5.6238e-07	8.0516e-07	8.4926e-07	8.7518e-07	9.0424e-07	3.70866e-08	2.7802e-07	2.8848e-07	3.2234e-07	3.4862e-07	0	1.2054e-05	1.2754e-05	1.3086e-05	1.3646e-05	1.448e-05	0.09545	0.13352	0.1376	0.13584	0.13194
-0.01	7.3584e-07	9.8802e-07	1.03886e-06	1.07436e-06	1.11096e-06	3.09022e-08	2.6384e-07	2.7804e-07	3.1022e-07	3.3384e-07	-0.01	1.7346e-05	1.8286e-05	1.896e-05	1.9918e-05	2.0672e-05	0.08565	0.11251	0.11426	0.11229	0.11184
-0.02	9.837e-07	1.2579e-06	1.3162e-06	1.3639e-06	1.4119e-06	2.40994e-08	2.4804e-07	2.5976e-07	2.9224e-07	3.2396e-07	-0.02	2.4786e-05	2.6988e-05	2.7734e-05	2.8954e-05	3.0094e-05	0.07932	0.09535	0.09731	0.09649	0.09606
-0.03	1.3422e-06	1.6308e-06	1.7028e-06	1.7673e-06	1.834e-06	2.26188e-08	2.3634e-07	2.3794e-07	2.7422e-07	2.9958e-07	-0.03	3.585e-05	3.729e-05	3.866e-05	4.034e-05	4.221e-05	0.0741	0.08869	0.08941	0.08887	0.08803
-0.04	1.836e-06	2.1664e-06	2.2557e-06	2.3425e-06	2.4311e-06	1.45298e-08	2.1174e-07	2.2376e-07	2.577e-07	2.8548e-07	-0.04	4.938e-05	5.356e-05	5.529e-05	5.752e-05	5.971e-05	0.0735	0.08108	0.08189	0.08172	0.0817
-0.05	2.5353e-06	2.9175e-06	3.0333e-06	3.1512e-06	3.2738e-06	6.5185e-09	1.9952e-07	1.9912e-07	2.3314e-07	2.656e-07	-0.05	6.993e-05	7.511e-05	7.776e-05	8.087e-05	8.427e-05	0.07135	0.07736	0.07774	0.07764	0.07737
-0.06	3.5109e-06	3.9723e-06	4.1211e-06	4.2843e-06	4.4507e-06	1.054e-08	1.762e-07	1.8594e-07	2.1844e-07	2.4532e-07	-0.06	9.756e-05	0.00010548	0.00010878	0.00011331	0.00011769	0.07073	0.07461	0.07513	0.07496	0.07498
-0.07	4.8707e-06	5.4369e-06	5.638e-06	5.8588e-06	6.0902e-06	2.36802e-08	1.5738e-07	1.6196e-07	1.8978e-07	2.2776e-07	-0.07	0.00013598	0.00014646	0.00015169	0.00015745	0.00016395	0.07034	0.07336	0.07347	0.07357	0.07342
-0.08	6.745e-06	7.4679e-06	7.7328e-06	8.0417e-06	8.3605e-06	3.80312e-08	1.3814e-07	1.3914e-07	1.7362e-07	1.9828e-07	-0.08	0.00018743	0.0002031	0.00020948	0.00021829	0.00022703	0.07073	0.07254	0.07288	0.07271	0.07267
-0.09	9.3233e-06	1.02648e-05	1.06259e-05	1.10501e-05	1.14907e-05	5.5057e-08	1.094e-07	1.1938e-07	1.4376e-07	1.8104e-07	-0.09	0.00025783	0.00027969	0.00028931	0.00030084	0.00031302	0.07113	0.07238	0.07245	0.07245	0.0724
-0.1	1.3084e-05	1.4346e-05	1.4848e-05	1.5412e-05	1.5906e-05	5.1134e-08	9.68124e-08	1.0886e-07	1.3404e-07	1.6166e-07	-0.1	0.00037607	0.00040812	0.00042221	0.00043619	0.00044153	0.06795	0.06879	0.06882	0.06921	0.07081
-0.11	1.7914e-05	1.9488e-05	2.0096e-05	2.0892e-05	2.171e-05	7.40346e-08	6.85754e-08	7.21218e-08	9.93604e-08	1.2042e-07	-0.11	0.000483	0.0005142	0.0005248	0.000548	0.0005804	0.07329	0.07517	0.07608	0.07569	0.07402
-0.12	2.46e-05	2.6674e-05	2.7592e-05	2.869e-05	3.0012e-05	1.0712e-07	3.80634e-08	4.10072e-08	6.74304e-08	1.0992e-07	-0.12	0.0006686	0.0007186	0.0007496	0.0007798	0.0008302	0.0726	0.07336	0.07264	0.0726	0.07111
-0.13	3.3664e-05	3.6428e-05	3.7698e-05	3.9194e-05	4.1212e-05	1.368e-07	4.1476e-09	1.4798e-08	3.07558e-08	8.5e-08	-0.13	0.0009064	0.0009754	0.00101	0.00105	0.00112	0.0734	0.07388	0.07378	0.07381	0.07261
-0.14	4.5926e-05	5.0378e-05	5.2088e-05	5.3372e-05	5.6366e-05	1.7076e-07	2.2037e-09	2.3082e-09	1.12824e-08	5.713e-08	-0.14	0.00123	0.0014	0.00144	0.00142	0.00152	0.07413	0.07102	0.07122	0.07457	0.07353
-0.15	6.2494e-05	6.887e-05	7.1196e-05	7.363e-05	7.709e-05	2.1754e-07	2.54698e-08	2.24396e-08	2.458e-08	2.01932e-08	-0.15	0.00166	0.00185	0.00191	0.00203	0.00207	0.07475	0.07364	0.07368	0.07156	0.07354
-0.16	8.4802e-05	9.3718e-05	9.692e-05	0.000100376	0.00010493	2.679e-07	6.61288e-08	6.60662e-08	5.5532e-08	1.8206e-08	-0.16	0.00223	0.00248	0.00257	0.00267	0.00278	0.07543	0.07474	0.07465	0.07431	0.07468
-0.17	0.000114722	0.00012922	0.00013408	0.00013944	0.00014608	2.2922e-07	1.1284e-07	1.112e-07	7.15024e-08	3.90106e-08	-0.17	0.00299	0.00355	0.00372	0.00391	0.00412	0.0762	0.07168	0.07095	0.07005	0.06959
-0.18	0.00015506	0.00017198	0.00017802	0.00018466	0.00019298	3.8132e-07	1.9448e-07	1.907e-07	1.6778e-07	1.3272e-07	-0.18	0.00403	0.00428	0.00439	0.00452	0.00469	0.07642	0.08055	0.08123	0.08198	0.0827
-0.19	0.00020792	0.00023112	0.0002392	0.00024786	0.00025884	4.5446e-07	2.8168e-07	2.7594e-07	2.584e-07	2.2918e-07	-0.19	0.00529	0.00591	0.00612	0.00632	0.00659	0.0785	0.07791	0.07795	0.07823	0.07842
-0.2	0.0002776	0.00030932	0.0003202	0.00033142	0.00034574	5.4332e-07	3.723e-07	3.7168e-07	3.518e-07	3.3e-07	-0.2	0.00697	0.00782	0.0081	0.00836	0.00869	0.07967	0.07901	0.07895	0.07926	0.07954
-0.21	0.00036832	0.00041152	0.00042604	0.00044062	0.00045904	6.5586e-07	4.717e-07	4.7836e-07	4.5514e-07	4.3672e-07	-0.21	0.00907	0.01022	0.01058	0.01092	0.01133	0.08143	0.08066	0.08063	0.08085	0.08123
-0.22	0.00048364	0.00054336	0.00056258	0.00058142	0.00060512	7.881e-07	5.949e-07	5.9904e-07	5.8178e-07	5.6492e-07	-0.22	0.01153	0.01318	0.01365	0.01408	0.01461	0.08453	0.08285	0.08283	0.08304	0.08334
-0.23	0.00062994	0.00070954	0.00073468	0.00075844	0.0007881	9.3454e-07	7.4776e-07	7.4582e-07	7.387e-07	7.2404e-07	-0.23	0.01463	0.01662	0.01721	0.0177	0.0183	0.08713	0.08629	0.08627	0.08663	0.08715
-0.24	0.00081294	0.00091836	0.0009509	0.00098072	0.00102	1.10692e-06	9.2172e-07	9.267e-07	9.1726e-07	9.0738e-07	-0.24	0.0183	0.02088	0.02162	0.02223	0.02292	0.09029	0.08926	0.08926	0.08959	0.09021
-0.25	0.00104	0.00119	0.00123	0.00127	0.00132	1.1851e-06	1.0864e-06	1.099e-06	1.09078e-06	1.08394e-06	-0.25	0.02257	0.0276	0.02829	0.02897	0.02977	0.09399	0.08761	0.08841	0.08897	0.08969
-0.26	0.00132	0.0015	0.00155	0.00159	0.00165	1.4963e-06	1.195e-06	1.2112e-06	1.1993e-06	1.1979e-06	-0.26	0.02856	0.03012	0.0314	0.03222	0.03318	0.09479	0.10239	0.10155	0.10187	0.10234
-0.27	0.00162	0.00187	0.00193	0.00199	0.00205	1.8736e-06	1.5866e-06	1.6031e-06	1.593e-06	1.5945e-06	-0.27	0.02982	0.03696	0.03846	0.03938	0.04034	0.11337	0.10426	0.10375	0.10421	0.10509
-0.28	0.00199	0.0023	0.00239	0.00245	0.00253	2.2412e-06	1.944e-06	1.9533e-06	1.9422e-06	1.9413e-06	-0.28	0.0367	0.04358	0.04534	0.04644	0.04758	0.11291	0.10966	0.10925	0.1096	0.11033
-0.29	0.00241	0.00281	0.00292	0.003	0.00308	2.6496e-06	2.3143e-06	2.324e-06	2.3201e-06	2.3162e-06	-0.29	0.04252	0.05136	0.05336	0.0546	0.05572	0.11887	0.11429	0.11408	0.11448	0.11552
-0.3	0.00289	0.0034	0.00353	0.00362	0.00372	3.0834e-06	2.7024e-06	2.7041e-06	2.6961e-06	2.6992e-06	-0.3	0.04774	0.059	0.06146	0.06274	0.06402	0.12763	0.12099	0.12052	0.12113	0.12204
-0.31	0.00341	0.00407	0.00423	0.00433	0.00445	3.5752e-06	3.1115e-06	3.1191e-06	3.1096e-06	3.1123e-06	-0.31	0.05226	0.06664	0.06952	0.07106	0.07234	0.13862	0.12881	0.12822	0.12861	0.12969
-0.32	0.00398	0.00481	0.00501	0.00513	0.00525	4.098e-06	3.55e-06	3.5385e-06	3.5244e-06	3.5255e-06	-0.32	0.05614	0.07418	0.07774	0.0793	0.08076	0.15127	0.13756	0.13645	0.13706	0.13798
-0.33	0.00456	0.00563	0.00586	0.006	0.00614	4.6924e-06	4.0044e-06	3.9949e-06	3.9756e-06	3.9728e-06	-0.33	0.05872	0.0814	0.08576	0.08762	0.08898	0.16716	0.14735	0.14563	0.14596	0.14718
-0.34	0.00517	0.00651	0.0068	0.00696	0.00712	5.3267e-06	4.492e-06	4.4496e-06	4.4329e-06	4.4216e-06	-0.34	0.06024	0.08828	0.09362	0.09562	0.09712	0.1857	0.158	0.15546	0.15581	0.1569
-0.35	0.00577	0.00746	0.00781	0.008	0.00816	6.0407e-06	4.9834e-06	4.9339e-06	4.9051e-06	4.893e-06	-0.35	0.06036	0.09456	0.1012	0.1035	0.10492	0.20836	0.16976	0.16598	0.16609	0.1674
-0.36	0.00636	0.00845	0.0089	0.00911	0.00929	6.8018e-06	5.5081e-06	5.4123e-06	5.3769e-06	5.3595e-06	-0.36	0.05924	0.0999	0.10842	0.111	0.11256	0.23557	0.18311	0.17718	0.17712	0.17828
-0.37	0.007	0.0095	0.01005	0.01029	0.01049	7.007e-06	6.0346e-06	5.9064e-06	5.8526e-06	5.8362e-06	-0.37	0.06336	0.10452	0.11536	0.11846	0.12008	0.24252	0.19754	0.18886	0.18826	0.18942
-0.38	0.00756	0.01058	0.01127	0.01161	0.0118	7.4067e-06	6.5711e-06	6.3716e-06	6.136e-06	6.274e-06	-0.38	0.0568	0.10758	0.12152	0.13242	0.1307	0.29494	0.21463	0.20173	0.1902	0.19611
-0.39	0.00808	0.01179	0.01278	0.01289	0.01311	7.7463e-06	6.391e-06	6.016e-06	6.6417e-06	6.7081e-06	-0.39	0.05146	0.12188	0.15106	0.1274	0.131	0.3498	0.21109	0.18299	0.22122	0.21868
-0.4	0.00855	0.01294	0.01399	0.01435	0.01459	7.6705e-06	6.2095e-06	6.559e-06	6.2753e-06	6.3373e-06	-0.4	0.04718	0.1148	0.1212	0.1462	0.148	0.40564	0.24789	0.25406	0.21429	0.21524
-0.41	0.00899	0.01408	0.01545	0.01589	0.01615	6.5597e-06	5.51e-06	5.8434e-06	5.6394e-06	5.7069e-06	-0.41	0.04398	0.1138	0.1462	0.1538	0.1558	0.45903	0.27321	0.23163	0.22616	0.22692
-0.42	0.00942	0.01511	0.01689	0.01744	0.01774	5.0265e-06	5.7434e-06	5.9088e-06	5.6583e-06	5.7197e-06	-0.42	0.04302	0.1034	0.1442	0.1548	0.1592	0.49257	0.32492	0.25805	0.24766	0.24486
-0.43	0.0098	0.01623	0.01853	0.01904	0.01938	3.9e-06	4.2794e-06	4.3509e-06	5.4165e-06	5.4631e-06	-0.43	0.03804	0.1116	0.1642	0.1608	0.1644	0.58161	0.32322	0.24821	0.26102	0.25978
-0.44	0.01009	0.01717	0.02008	0.02072	0.02111	4.6153e-06	4.6084e-06	4.3379e-06	5.0408e-06	5.0728e-06	-0.44	0.02888	0.0944	0.155	0.1678	0.173	0.79281	0.40728	0.28669	0.27268	0.26932
-0.45	0.01037	0.01801	0.02157	0.02246	0.02291	3.4306e-06	4.7641e-06	4.2382e-06	4.6448e-06	4.6487e-06	-0.45	0.0281	0.0832	0.1482	0.1736	0.1796	0.83816	0.48672	0.32342	0.28621	0.28203
-0.46	0.01059	0.01887	0.02303	0.02423	0.02475	4.3156e-06	3.3496e-06	4.1227e-06	4.2624e-06	4.2509e-06	-0.46	0.02202	0.0868	0.1466	0.177	0.1842	1.09582	0.48908	0.35011	0.30352	0.29773
-0.47	0.0108	0.01955	0.02445	0.02602	0.02663	3.168e-06	4.0013e-06	4.0381e-06	3.9375e-06	3.8848e-06	-0.47	0.02134	0.0674	0.1418	0.179	0.1876	1.15414	0.65624	0.3854	0.32304	0.31515
-0.48	0.01097	0.02013	0.02579	0.02781	0.02853	4.1719e-06	4.3803e-06	3.9914e-06	3.6723e-06	3.5946e-06	-0.48	0.01662	0.0582	0.134	0.1796	0.1908	1.50822	0.78484	0.43155	0.34495	0.3327
-0.49	0.01113	0.02073	0.02704	0.0296	0.03045	3.0429e-06	3.0173e-06	3.9956e-06	3.4775e-06	3.3651e-06	-0.49	0.01628	0.0596	0.1246	0.1788	0.192	1.56299	0.78916	0.48802	0.36958	0.35359
-0.5	0.01127	0.02118	0.02818	0.03135	0.03238	2.694e-06	3.8962e-06	4.0214e-06	3.3346e-06	3.1897e-06	-0.5	0.01412	0.0456	0.114	0.1752	0.193	1.82688	1.05804	0.55751	0.40045	0.37473
-0.5	0.01129	0.02128	0.02848	0.03178	0.03279	1.8186e-06	2.3998e-06	2.4785e-06	2.0415e-06	1.9537e-06	-0.5	Inf	Inf	Inf	Inf	Inf	0	0	0	0	0
-0.49	0.0112	0.02102	0.02785	0.0307	0.03149	4.698e-07	1.6324e-07	2.1908e-07	1.7634e-07	2.0992e-07	-0.49	0.00886	0.0258	0.0622	0.108	0.1302	2.92331	1.88783	1.0426	0.66594	0.56834
-0.48	0.01106	0.0206	0.02687	0.02919	0.02985	6.005e-07	5.3036e-07	2.9502e-07	1.7084e-07	1.467e-07	-0.48	0.01408	0.0428	0.0982	0.1508	0.1642	1.82075	1.11951	0.64154	0.45712	0.42997
-0.47	0.0109	0.02008	0.02573	0.02757	0.02813	1.1032e-06	1.0126e-06	5.492e-07	3.7812e-07	3.579e-07	-0.47	0.01672	0.0518	0.1142	0.1616	0.1722	1.51205	0.90396	0.53022	0.4043	0.38749
-0.46	0.01072	0.01952	0.02446	0.02591	0.02638	2.3419e-06	2.0952e-06	6.7084e-07	5.0958e-07	4.9362e-07	-0.46	0.01736	0.0556	0.1266	0.1668	0.1748	1.4337	0.81993	0.45636	0.36901	0.35886
-0.45	0.01053	0.0189	0.0231	0.02422	0.02463	2.9275e-06	2.599e-06	7.552e-07	6.116e-07	5.9958e-07	-0.45	0.01962	0.0626	0.1362	0.1684	0.1744	1.24685	0.70649	0.40196	0.34258	0.33662
-0.44	0.0103	0.01818	0.02168	0.02254	0.02291	3.2322e-06	2.8339e-06	8.2248e-07	6.9078e-07	6.9508e-07	-0.44	0.0224	0.0718	0.1422	0.168	0.1724	1.0705	0.5944	0.36245	0.32033	0.31736
-0.43	0.01005	0.01738	0.02022	0.02089	0.02123	3.4134e-06	2.9504e-06	8.7786e-07	7.7316e-07	7.7814e-07	-0.43	0.0254	0.08	0.146	0.165	0.1684	0.92238	0.51161	0.33027	0.30292	0.3016
-0.42	0.00976	0.01649	0.01874	0.01926	0.01958	3.5387e-06	2.9965e-06	1.0404e-06	8.5336e-07	8.6054e-07	-0.42	0.0286	0.0884	0.1484	0.1628	0.1648	0.79743	0.44104	0.30208	0.28382	0.2849
-0.41	0.00944	0.01554	0.01733	0.01768	0.01797	3.6209e-06	3.0161e-06	1.6632e-06	9.994e-07	1.0151e-06	-0.41	0.03194	0.0958	0.1404	0.1584	0.1606	0.6922	0.38481	0.29561	0.26835	0.26902
-0.4	0.00909	0.01452	0.01593	0.0162	0.01647	3.675e-06	2.9955e-06	1.9822e-06	1.5932e-06	1.5767e-06	-0.4	0.0357	0.102	0.1402	0.148	0.1506	0.59747	0.33907	0.27298	0.26338	0.2631
-0.39	0.00869	0.01344	0.01453	0.01476	0.015	3.7072e-06	2.9837e-06	2.1841e-06	1.9123e-06	1.9198e-06	-0.39	0.03966	0.1078	0.1402	0.1444	0.1462	0.51592	0.2984	0.24994	0.24663	0.24764
-0.38	0.00825	0.01233	0.01315	0.01335	0.01359	3.723e-06	2.95e-06	2.3151e-06	2.134e-06	2.1263e-06	-0.38	0.04384	0.111	0.1374	0.1402	0.1418	0.44478	0.26708	0.23176	0.23064	0.23194
-0.37	0.00777	0.0112	0.01182	0.012	0.01221	3.7162e-06	2.9297e-06	2.4155e-06	2.2844e-06	2.2836e-06	-0.37	0.0479	0.1126	0.1332	0.1356	0.1372	0.385	0.2404	0.21567	0.21504	0.21629
-0.36	0.00725	0.01008	0.01054	0.0107	0.0109	3.6998e-06	2.908e-06	2.5054e-06	2.3995e-06	2.3891e-06	-0.36	0.05206	0.1122	0.1282	0.1294	0.1314	0.33211	0.21817	0.2006	0.20176	0.2023
-0.35	0.0067	0.00893	0.00928	0.00943	0.00962	3.656e-06	2.7369e-06	2.4285e-06	2.3505e-06	2.3402e-06	-0.35	0.05558	0.11516	0.1264	0.12712	0.12808	0.28875	0.1898	0.18025	0.18213	0.1842
-0.34	0.00611	0.0079	0.00816	0.0083	0.00847	3.6153e-06	2.7994e-06	2.5318e-06	2.4736e-06	2.4707e-06	-0.34	0.05854	0.10264	0.11146	0.11346	0.11542	0.25167	0.18855	0.17987	0.17967	0.18014
-0.33	0.00551	0.0069	0.0071	0.00722	0.00737	3.5477e-06	2.8194e-06	2.6084e-06	2.5547e-06	2.5417e-06	-0.33	0.06042	0.0998	0.10622	0.10756	0.10912	0.22114	0.17054	0.16514	0.16586	0.16685
-0.32	0.00489	0.00597	0.00612	0.00623	0.00636	3.4812e-06	2.8353e-06	2.6545e-06	2.6079e-06	2.6025e-06	-0.32	0.06132	0.09386	0.09836	0.09968	0.10126	0.19501	0.15758	0.15439	0.15504	0.15588
-0.31	0.00429	0.0051	0.00521	0.00531	0.00543	3.4001e-06	2.8359e-06	2.6925e-06	2.6437e-06	2.6314e-06	-0.31	0.06064	0.0869	0.0901	0.09132	0.09294	0.17402	0.14625	0.14447	0.14516	0.14578
-0.3	0.0037	0.0043	0.0044	0.00448	0.00459	3.3296e-06	2.8321e-06	2.7056e-06	2.6736e-06	2.6578e-06	-0.3	0.05882	0.07928	0.0817	0.08284	0.08436	0.156	0.13618	0.13513	0.13583	0.13642
-0.29	0.00314	0.00359	0.00367	0.00374	0.00383	3.2388e-06	2.8146e-06	2.7185e-06	2.6727e-06	2.6622e-06	-0.29	0.0555	0.07132	0.073	0.07426	0.07566	0.14161	0.12708	0.12685	0.12718	0.12778
-0.28	0.00263	0.00296	0.00302	0.00309	0.00316	3.1614e-06	2.7896e-06	2.6972e-06	2.6713e-06	2.654e-06	-0.28	0.0513	0.0631	0.06452	0.06564	0.06696	0.12923	0.11913	0.11901	0.11937	0.11988
-0.27	0.00217	0.00241	0.00246	0.00251	0.00258	3.0656e-06	2.7542e-06	2.6854e-06	2.6471e-06	2.6423e-06	-0.27	0.04616	0.05504	0.05616	0.05722	0.05842	0.11932	0.1119	0.11201	0.11224	0.11272
-0.26	0.00176	0.00194	0.00198	0.00202	0.00208	2.9771e-06	2.7062e-06	2.6406e-06	2.6209e-06	2.605e-06	-0.26	0.04072	0.04726	0.04822	0.04912	0.05022	0.11072	0.10544	0.10558	0.10587	0.10626
-0.25	0.00141	0.00154	0.00157	0.00161	0.00165	2.8769e-06	2.6523e-06	2.6028e-06	2.5653e-06	2.5611e-06	-0.25	0.03514	0.03988	0.04074	0.04156	0.04252	0.10348	0.09985	0.09987	0.10006	0.10045
-0.24	0.00111	0.00121	0.00123	0.00126	0.0013	2.7794e-06	2.5853e-06	2.5393e-06	2.5143e-06	2.501e-06	-0.24	0.02968	0.03314	0.03382	0.03456	0.03542	0.09742	0.09486	0.095	0.09504	0.09531
-0.23	0.0008586	0.00092554	0.00094766	0.00096942	0.00101	2.6238e-06	2.4507e-06	2.4178e-06	2.3947e-06	2.4422e-06	-0.23	0.02546	0.02807	0.02853	0.02912	0.029	0.08867	0.08694	0.08748	0.08767	0.09092
-0.22	0.00066634	0.0007151	0.00073138	0.00074806	0.00076604	2.547e-06	2.402e-06	2.3688e-06	2.3383e-06	2.3192e-06	-0.22	0.01923	0.02104	0.02163	0.02214	0.02402	0.09083	0.08926	0.08888	0.08883	0.08444
-0.21	0.00050806	0.00054342	0.00055554	0.0005682	0.0005857	2.4559e-06	2.3236e-06	2.2953e-06	2.2725e-06	2.2595e-06	-0.21	0.01583	0.01717	0.01758	0.01799	0.01803	0.0849	0.08387	0.08373	0.08373	0.08578
-0.2	0.00038322	0.0004088	0.00041774	0.00042718	0.0004412	2.356e-06	2.2476e-06	2.2193e-06	2.1841e-06	2.1885e-06	-0.2	0.01248	0.01346	0.01378	0.0141	0.01445	0.08165	0.08089	0.08077	0.08072	0.08127
-0.19	0.00028642	0.00030478	0.00031142	0.00031836	0.00032932	2.2625e-06	2.1575e-06	2.1317e-06	2.1111e-06	2.1046e-06	-0.19	0.00968	0.0104	0.01063	0.01088	0.01119	0.07909	0.07842	0.07839	0.07831	0.07873
-0.18	0.00021238	0.0002256	0.00023034	0.00023548	0.00024388	2.1669e-06	2.0783e-06	2.0535e-06	2.0234e-06	2.0306e-06	-0.18	0.0074	0.00792	0.00811	0.00829	0.00854	0.07699	0.07654	0.07635	0.07636	0.07666
-0.17	0.00015632	0.00016582	0.00016922	0.00017292	0.00017928	2.0705e-06	1.9893e-06	1.9655e-06	1.9441e-06	1.944e-06	-0.17	0.00561	0.00598	0.00611	0.00626	0.00646	0.07513	0.07479	0.07467	0.07457	0.07483
-0.16	0.0001145	0.00012126	0.00012368	0.0001263	0.0001311	1.9859e-06	1.9151e-06	1.8856e-06	1.8592e-06	1.8713e-06	-0.16	0.00418	0.00446	0.00455	0.00466	0.00482	0.07396	0.07357	0.07345	0.07329	0.07357
-0.15	8.2476e-05	8.7326e-05	8.9052e-05	9.1004e-05	9.4506e-05	1.8704e-06	1.8084e-06	1.7838e-06	1.7556e-06	1.7686e-06	-0.15	0.0032	0.00339	0.00346	0.00353	0.00366	0.07019	0.07014	0.0701	0.07025	0.07035
-0.14	6.041e-05	6.3822e-05	6.501e-05	6.6414e-05	6.8956e-05	1.8035e-06	1.7391e-06	1.7108e-06	1.6939e-06	1.7016e-06	-0.14	0.00221	0.00235	0.0024	0.00246	0.00256	0.07395	0.07344	0.07317	0.0731	0.07305
-0.13	4.3852e-05	4.6268e-05	4.708e-05	4.8102e-05	4.9926e-05	1.7253e-06	1.6752e-06	1.645e-06	1.6203e-06	1.64e-06	-0.13	0.00166	0.00176	0.00179	0.00183	0.0019	0.07188	0.07159	0.07136	0.07138	0.0713
-0.12	3.1752e-05	3.3458e-05	3.401e-05	3.4756e-05	3.6044e-05	1.6551e-06	1.6024e-06	1.5742e-06	1.5646e-06	1.573e-06	-0.12	0.00121	0.00128	0.00131	0.00133	0.00139	0.07132	0.07103	0.07081	0.07085	0.07067
-0.11	2.2984e-05	2.4192e-05	2.4558e-05	2.5106e-05	2.601e-05	1.5942e-06	1.5474e-06	1.5128e-06	1.4976e-06	1.5194e-06	-0.11	0.0008768	0.0009266	0.0009452	0.000965	0.001	0.07125	0.07101	0.07071	0.0708	0.07058
-0.1	1.6658e-05	1.7514e-05	1.7756e-05	1.8146e-05	1.8776e-05	1.5268e-06	1.4808e-06	1.4565e-06	1.4476e-06	1.4565e-06	-0.1	0.0006326	0.0006678	0.0006802	0.000696	0.0007234	0.07153	0.07128	0.071	0.07092	0.07065
-0.09	1.2112e-05	1.2712e-05	1.2864e-05	1.315e-05	1.3582e-05	1.4727e-06	1.4341e-06	1.3991e-06	1.3927e-06	1.4119e-06	-0.09	0.0004546	0.0004802	0.0004892	0.0004996	0.0005194	0.07225	0.07185	0.07144	0.0715	0.0711
-0.08	8.8003e-06	9.2308e-06	9.321e-06	9.5225e-06	9.8228e-06	1.4076e-06	1.3721e-06	1.3384e-06	1.3314e-06	1.3503e-06	-0.08	0.00033117	0.00034812	0.0003543	0.00036275	0.00037592	0.07209	0.07196	0.07147	0.07134	0.07106
-0.07	6.4881e-06	6.7911e-06	6.8364e-06	6.9712e-06	7.1772e-06	1.3571e-06	1.32e-06	1.2934e-06	1.2949e-06	1.3019e-06	-0.07	0.00023122	0.00024397	0.00024846	0.00025513	0.00026456	0.07554	0.07502	0.07427	0.07383	0.07338
-0.06	4.814e-06	5.0277e-06	5.0431e-06	5.1328e-06	5.2729e-06	1.316e-06	1.2836e-06	1.2492e-06	1.2516e-06	1.2696e-06	-0.06	0.00016741	0.00017634	0.00017933	0.00018384	0.00019043	0.07715	0.07659	0.07568	0.07521	0.07468
-0.05	3.615e-06	3.7686e-06	3.763e-06	3.8169e-06	3.9136e-06	1.2687e-06	1.2395e-06	1.2158e-06	1.2164e-06	1.2249e-06	-0.05	0.0001199	0.00012591	0.00012801	0.00013159	0.00013593	0.08039	0.07988	0.07864	0.07773	0.07724
-0.04	2.7573e-06	2.8676e-06	2.8502e-06	2.8804e-06	2.9437e-06	1.2364e-06	1.2039e-06	1.1749e-06	1.1846e-06	1.1961e-06	-0.04	8.577e-05	9.01e-05	9.128e-05	9.365e-05	9.699e-05	0.08502	0.08427	0.08288	0.08179	0.08085
-0.03	2.1469e-06	2.2282e-06	2.2008e-06	2.2126e-06	2.2564e-06	1.1948e-06	1.1699e-06	1.1484e-06	1.15e-06	1.1592e-06	-0.03	6.104e-05	6.394e-05	6.494e-05	6.678e-05	6.873e-05	0.09202	0.09127	0.08905	0.0873	0.0866
-0.02	1.7084e-06	1.771e-06	1.7402e-06	1.7394e-06	1.7674e-06	1.1658e-06	1.1358e-06	1.1117e-06	1.1252e-06	1.1324e-06	-0.02	4.385e-05	4.572e-05	4.606e-05	4.732e-05	4.89e-05	0.10078	0.10027	0.09806	0.09569	0.09427
-0.01	1.3985e-06	1.4469e-06	1.4121e-06	1.4043e-06	1.4226e-06	1.1301e-06	1.1086e-06	1.0903e-06	1.092e-06	1.1057e-06	-0.01	3.099e-05	3.241e-05	3.281e-05	3.351e-05	3.448e-05	0.11504	0.11392	0.11021	0.1076	0.1061
0	1.1741e-06	1.2152e-06	1.1815e-06	1.1656e-06	1.1776e-06	1.1022e-06	1.0759e-06	1.0606e-06	1.0727e-06	1.0752e-06	0	2.244e-05	2.317e-05	2.306e-05	2.387e-05	2.45e-05	0.13165	0.13194	0.12915	0.12359	0.12182
0.01	1.0154e-06	1.0495e-06	1.016e-06	9.939e-07	1.00248e-06	1.0769e-06	1.0562e-06	1.0403e-06	1.0423e-06	1.0437e-06	0.01	1.587e-05	1.657e-05	1.655e-05	1.717e-05	1.7512e-05	0.15856	0.15707	0.15258	0.14449	0.14302
0.02	8.95e-07	9.2698e-07	8.9606e-07	8.7588e-07	8.799e-07	1.0438e-06	1.0245e-06	1.0103e-06	1.0173e-06	1.0299e-06	0.02	1.204e-05	1.2252e-05	1.1994e-05	1.1802e-05	1.2258e-05	0.18243	0.18549	0.1833	0.18216	0.17655
0.03	8.1034e-07	8.428e-07	8.1374e-07	7.898e-07	7.9454e-07	1.0172e-06	1.0181e-06	1.00642e-06	1.01108e-06	1.02362e-06	0.03	8.466e-06	8.418e-06	8.232e-06	8.608e-06	8.536e-06	0.23172	0.24186	0.23894	0.22258	0.22564
0.04	7.4856e-07	7.673e-07	7.4368e-07	7.2118e-07	7.2418e-07	9.997e-07	9.4602e-07	9.4036e-07	9.5338e-07	9.6062e-07	0.04	6.178e-06	7.55e-06	7.006e-06	6.862e-06	7.036e-06	0.29035	0.24534	0.25576	0.25333	0.24833
0.05	7.0248e-07	7.0496e-07	6.8708e-07	6.6434e-07	6.7e-07	9.89e-07	8.8904e-07	8.917e-07	9.0342e-07	9.0898e-07	0.05	4.608e-06	6.234e-06	5.66e-06	5.684e-06	5.418e-06	0.36242	0.27173	0.29088	0.28048	0.29611
0.06	6.5272e-07	6.5772e-07	6.432e-07	6.221e-07	6.3036e-07	9.2318e-07	8.4606e-07	8.5282e-07	8.579e-07	8.6702e-07	0.06	4.976e-06	4.724e-06	4.388e-06	4.224e-06	3.964e-06	0.31341	0.33197	0.3489	0.35051	0.37756
0.07	6.0624e-07	6.1994e-07	6.0868e-07	5.9064e-07	5.9998e-07	8.6674e-07	8.1092e-07	8.1702e-07	8.1724e-07	8.3706e-07	0.07	4.648e-06	3.778e-06	3.452e-06	3.146e-06	3.038e-06	0.3117	0.38924	0.41741	0.44371	0.46616
0.08	5.6914e-07	5.895e-07	5.8208e-07	5.6662e-07	5.7662e-07	8.2082e-07	7.7804e-07	7.8022e-07	7.8858e-07	8.0832e-07	0.08	3.71e-06	3.044e-06	2.66e-06	2.402e-06	2.336e-06	0.36462	0.45733	0.5153	0.5546	0.57981
0.09	5.4444e-07	5.726e-07	5.665e-07	5.497e-07	5.6276e-07	8.1752e-07	7.6932e-07	7.8054e-07	7.8658e-07	7.977e-07	0.09	2.47e-06	1.69e-06	1.558e-06	1.692e-06	1.386e-06	0.51897	0.79161	0.8487	0.75952	0.94639
0.1	5.3358e-07	5.6348e-07	5.5802e-07	5.4282e-07	5.5562e-07	8.0278e-07	7.7152e-07	7.7254e-07	7.7852e-07	8.0144e-07	0.1	1.086e-06	9.12e-07	8.48e-07	6.88e-07	7.14e-07	1.14279	1.43414	1.52668	1.82819	1.80331
0.11	5.2266e-07	5.5862e-07	5.5216e-07	5.3566e-07	5.5198e-07	8.001e-07	7.6212e-07	7.7068e-07	7.774e-07	7.9e-07	0.11	1.092e-06	4.86e-07	5.86e-07	7.16e-07	3.64e-07	1.11355	2.65814	2.18111	1.73412	3.50321
0.12	5.1442e-07	5.5276e-07	5.4644e-07	5.3218e-07	5.4818e-07	7.846e-07	7.6392e-07	7.6332e-07	7.6788e-07	7.9386e-07	0.12	8.24e-07	5.86e-07	5.72e-07	3.48e-07	3.8e-07	1.44898	2.18347	2.21119	3.53274	3.33316
0.13	5.0612e-07	5.5054e-07	5.4262e-07	5.273e-07	5.4614e-07	7.8316e-07	7.5436e-07	7.5962e-07	7.6728e-07	7.8182e-07	0.13	8.3e-07	2.22e-07	3.82e-07	4.88e-07	2.04e-07	1.41556	5.72171	3.28226	2.49951	6.17589
0.14	5.0056e-07	5.4598e-07	5.38e-07	5.257e-07	5.446e-07	7.6776e-07	7.5606e-07	7.5396e-07	7.5754e-07	7.8552e-07	0.14	5.56e-07	4.56e-07	4.62e-07	1.6e-07	1.54e-07	2.08448	2.76844	2.69286	7.57694	8.15429
0.15	4.9426e-07	5.445e-07	5.3522e-07	5.224e-07	5.4466e-07	7.6776e-07	7.4662e-07	7.4844e-07	7.5802e-07	7.7604e-07	0.15	6.3e-07	1.48e-07	2.78e-07	3.3e-07	6e-09	1.81796	8.48284	4.44456	3.65656	209.009
0.16	4.8978e-07	5.41e-07	5.313e-07	5.217e-07	5.4436e-07	7.5426e-07	7.4882e-07	7.4386e-07	7.4808e-07	7.7842e-07	0.16	4.48e-07	3.5e-07	3.92e-07	7e-08	3e-08	2.52882	3.57064	3.13232	17.1724	41.7927
0.17	4.8538e-07	5.39e-07	5.2914e-07	5.1936e-07	5.4566e-07	7.531e-07	7.379e-07	7.372e-07	7.4962e-07	7.7138e-07	0.17	4.4e-07	2e-07	2.16e-07	2.34e-07	1.3e-07	2.55156	6.21697	5.6522	5.12206	9.65332
0.18	4.8232e-07	5.3568e-07	5.2548e-07	5.1996e-07	5.4682e-07	7.4266e-07	7.409e-07	7.3426e-07	7.4032e-07	7.7344e-07	0.18	3.06e-07	3.32e-07	3.66e-07	6e-08	1.16e-07	3.64086	3.72671	3.31741	19.9427	10.8428
0.19	4.7906e-07	5.3392e-07	5.24e-07	5.182e-07	5.4886e-07	7.4172e-07	7.2876e-07	7.268e-07	7.425e-07	7.6692e-07	0.19	3.26e-07	1.76e-07	1.48e-07	1.76e-07	2.04e-07	3.39517	6.99671	8.1639	6.79105	6.18356
0.2	4.7674e-07	5.3054e-07	5.2056e-07	5.1956e-07	5.5178e-07	7.3248e-07	7.323e-07	7.253e-07	7.3382e-07	7.698e-07	0.2	2.32e-07	3.38e-07	3.44e-07	1.36e-07	2.92e-07	4.74312	3.62574	3.4959	8.78503	4.33957

## Sheet: Fig. 4f
Vg (V)	Drain current (A)					Gate current (A)					Vg (V)	Transconductance (S)					Subthreshold swing (V/decade)
	Vd = 0.1 V	Vd = 0.2 V	Vd = 0.3 V	Vd = 0.4 V	Vd = 0.5 V	Vd = 0.1 V	Vd = 0.2 V	Vd = 0.3 V	Vd = 0.4 V	Vd = 0.5 V		Vd = 0.1 V	Vd = 0.2 V	Vd = 0.3 V	Vd = 0.4 V	Vd = 0.5 V	Vd = 0.1 V	Vd = 0.2 V	Vd = 0.3 V	Vd = 0.4 V	Vd = 0.5 V
0	9.5295e-09	2.70742e-08	6.49532e-08	1.4374e-07	2.5553e-06	-5.7001e-09	-2.3117e-08	-5.88964e-08	-6.57562e-08	-1.0514e-07	0	0	Inf	Inf	Inf	Inf	0	0	0	0	0
0.01	2.0107e-09	1.10996e-08	2.99788e-08	7.8114e-08	1.7885e-06	2.8107e-09	-1.7319e-08	-2.78142e-08	-3.84012e-08	-6.9904e-08	0.01	7.5188e-07	1.59746e-06	3.49744e-06	6.5626e-06	7.668e-05	0.0148	0.02582	0.02978	0.03776	0.06454
0.02	1.986e-10	1.04128e-08	1.86608e-08	5.06404e-08	1.2391e-06	-1.2415e-09	-1.11716e-08	-2.29666e-08	-2.49314e-08	-5.02864e-08	0.02	1.8121e-07	6.868e-08	1.1318e-06	2.74736e-06	5.494e-05	0.0059	0.36049	0.04857	0.05313	0.06274
0.03	5.865e-10	6.6448e-09	1.22546e-08	3.4854e-08	8.5376e-07	2.4439e-09	-1.05426e-08	-9.9724e-09	-1.65944e-08	-4.34678e-08	0.03	3.879e-08	3.768e-07	6.4062e-07	1.57864e-06	3.8534e-05	0.02126	0.05126	0.05476	0.06164	0.06182
0.04	1.9124e-09	2.5567e-09	7.8662e-09	2.33932e-08	5.934e-07	-1.0464e-09	-4.0615e-09	-4.4212e-09	-1.47982e-08	-3.39028e-08	0.04	1.3259e-07	4.0881e-07	4.3884e-07	1.14608e-06	2.6036e-05	0.01948	0.02411	0.05194	0.05775	0.0633
0.05	1.525e-09	2.9127e-09	9.536e-09	1.64528e-08	4.1016e-07	4.0315e-09	1.3677e-09	-9.2886e-09	-1.18002e-08	-2.72162e-08	0.05	3.874e-08	3.56e-08	1.6698e-07	6.9404e-07	1.8324e-05	0.10172	0.17663	0.11962	0.06542	0.06235
0.06	2.667e-09	1.8004e-09	6.3364e-09	1.1119e-08	2.824e-07	-1.3709e-09	-4.0866e-09	2.543e-10	-2.4002e-09	-2.16216e-08	0.06	1.142e-07	1.1123e-07	3.1996e-07	5.3338e-07	1.2776e-05	0.04119	0.04786	0.05633	0.05876	0.06169
0.07	2.225e-09	1.1628e-09	2.954e-09	9.3474e-09	1.9382e-07	4.977e-09	2.4808e-09	-3.1706e-09	-6.9646e-09	-1.72656e-08	0.07	4.42e-08	6.376e-08	3.3824e-07	1.7716e-07	8.858e-06	0.12708	0.05267	0.03017	0.13267	0.06117
0.08	3.1425e-09	5.109e-10	3.3313e-09	8.0377e-09	1.3296e-07	-1.2336e-09	-1.0171e-09	-6.133e-10	1.0545e-09	-1.35156e-08	0.08	9.175e-08	6.519e-08	3.773e-08	1.3097e-07	6.086e-06	0.06669	0.028	0.19156	0.15253	0.0611
0.09	2.7293e-09	2.838e-10	1.7455e-09	5.356e-09	9.0652e-08	3.2237e-09	4.726e-10	-7e-10	-4.06e-09	-1.39566e-08	0.09	4.132e-08	2.271e-08	1.5858e-07	2.6817e-07	4.2308e-06	0.16333	0.03917	0.03563	0.05672	0.06012
0.1	3.5307e-09	6.4e-10	1.3101e-09	4.0248e-09	6.20518e-08	4.5694e-09	3.3233e-09	-1.939e-09	2.6582e-09	-1.25342e-08	0.1	8.014e-08	3.562e-08	4.354e-08	1.3312e-07	2.86002e-06	0.08944	0.0071	0.08025	0.08058	0.06074
0.11	3.0928e-09	5.227e-10	4.354e-10	7.094e-10	4.2166e-08	1.6802e-09	6.9228e-09	3.376e-09	2.726e-09	-9.485e-09	0.11	4.379e-08	1.173e-08	8.747e-08	3.3154e-07	1.98858e-06	0.17389	0.11373	0.0209	0.01327	0.0596
0.12	3.6383e-09	9.132e-10	3.678e-10	1.324e-09	2.8065e-08	4.806e-10	7.2508e-09	4.4268e-09	3.6605e-09	-4.6746e-09	0.12	5.455e-08	3.905e-08	6.76e-09	6.146e-08	1.4101e-06	0.14175	0.04127	0.00732	0.0369	0.05656
0.13	3.5724e-09	1.0882e-09	2.7203e-09	1.2e-09	1.85038e-08	2.0914e-09	7.6502e-09	6.6328e-09	2.542e-10	-2.3752e-09	0.13	6.59e-09	1.75e-08	2.3525e-07	1.24e-08	9.5612e-07	1.2597	0.13133	0.01151	0.00733	0.05528
0.14	3.4492e-09	1.3518e-09	7.468e-10	1.255e-10	1.20438e-08	3.5426e-09	7.826e-09	8.6234e-09	5.0697e-09	-3.73e-10	0.14	1.232e-08	2.636e-08	1.9735e-07	1.0745e-07	6.46e-07	0.65609	0.10615	0.01781	0.0102	0.05362
0.15	3.3818e-09	1.5439e-09	1.0206e-09	8.965e-10	9.1433e-09	7.4226e-09	8.0044e-09	9.129e-09	4.9281e-09	-1.5294e-09	0.15	6.74e-09	1.921e-08	2.738e-08	7.71e-08	2.9005e-07	1.1668	0.17329	0.07372	0.01171	0.08357
0.16	3.8051e-09	1.5905e-09	1.3149e-09	7.15e-10	7.3978e-09	1.749e-09	7.8902e-09	9.4512e-09	1.03402e-08	4.2241e-09	0.16	4.233e-08	4.66e-09	2.943e-08	1.815e-08	1.7455e-07	0.19524	0.77432	0.09088	0.10179	0.1087
0.17	3.7373e-09	1.4907e-09	1.3604e-09	9.824e-10	3.5936e-09	8.7446e-09	7.9158e-09	9.6058e-09	1.11434e-08	1.3829e-09	0.17	6.78e-09	9.98e-09	4.55e-09	2.674e-08	3.8042e-07	1.28072	0.35532	0.67687	0.07247	0.03189
0.18	6.5291e-09	1.2624e-09	3.6132e-09	1.0629e-09	3.2695e-09	9.5712e-09	8.2462e-09	1.04634e-08	1.18356e-08	7.7334e-09	0.18	2.7918e-07	2.283e-08	2.2528e-07	8.05e-09	3.241e-08	0.04127	0.13852	0.02357	0.29236	0.24361
0.19	7.4556e-09	9.805e-10	8.587e-10	8.944e-10	1.8834e-09	1.0571e-08	8.4166e-09	1.24608e-08	1.2435e-08	9.9832e-09	0.19	9.265e-08	2.819e-08	2.7545e-07	1.685e-08	1.3861e-07	0.17352	0.09112	0.01602	0.1334	0.04175
0.2	1.06332e-08	3.201e-10	3.605e-10	4.495e-10	1.3861e-09	2.10846e-08	8.6124e-09	1.29496e-08	1.32004e-08	1.1811e-08	0.2	3.1776e-07	6.604e-08	4.982e-08	4.449e-08	4.973e-08	0.06486	0.02057	0.02653	0.03347	0.0751
0.21	6.7607e-09	6.104e-10	5.051e-10	2.1e-10	1.6042e-09	1.77206e-08	9.0026e-09	1.34476e-08	1.3915e-08	1.34846e-08	0.21	3.8725e-07	2.903e-08	1.446e-08	2.395e-08	2.181e-08	0.05085	0.00718	0.00729	0.00712	0.15757
0.22	1.0309e-09	2.1509e-09	1.881e-10	1.49e-09	1.2172e-09	8.6746e-09	9.5796e-09	1.42768e-08	1.48018e-08	1.68038e-08	0.22	5.7298e-07	1.5405e-07	3.17e-08	1.28e-07	3.87e-08	0.01224	0.01828	0.00699	0.01175	0.08341
0.23	6.845e-10	4.4168e-09	4.0934e-09	3.4164e-09	4.3773e-09	9.8074e-09	1.05974e-08	1.66098e-08	1.60186e-08	1.90982e-08	0.23	3.464e-08	2.2659e-07	3.9053e-07	1.9264e-07	3.1601e-07	0.00727	0.032	0.00523	0.02775	0.01799
0.24	3.1443e-09	7.7226e-09	7.2909e-09	6.2398e-09	7.0612e-09	1.1347e-08	1.19484e-08	1.83506e-08	1.7385e-08	2.12022e-08	0.24	2.4598e-07	3.3058e-07	3.1975e-07	2.8234e-07	2.6839e-07	0.0151	0.04121	0.03989	0.03823	0.04815
0.25	6.8936e-09	1.15003e-08	7.674e-09	1.03839e-08	8.5652e-09	1.33118e-08	1.45126e-08	1.44038e-08	1.92136e-08	2.2963e-08	0.25	3.7493e-07	3.7777e-07	3.831e-08	4.1441e-07	1.504e-07	0.02933	0.05782	0.44963	0.04521	0.11925
0.26	9.9658e-09	9.9798e-09	1.09012e-08	1.01756e-08	1.1106e-08	1.59302e-08	1.95338e-08	2.0438e-08	2.41382e-08	2.55426e-08	0.26	3.0722e-07	1.5205e-07	3.2272e-07	2.083e-08	2.5408e-07	0.06247	0.16237	0.06559	1.1363	0.08864
0.27	1.573e-08	9.3017e-09	1.71772e-08	1.64624e-08	1.66704e-08	2.34676e-08	3.23264e-08	1.69864e-08	2.11668e-08	2.81982e-08	0.27	5.7642e-07	6.781e-08	6.276e-07	6.2868e-07	5.5644e-07	0.05045	0.32723	0.05064	0.04786	0.05669
0.28	2.40608e-08	2.4206e-08	2.62398e-08	2.53228e-08	2.58198e-08	2.95948e-08	1.9905e-08	2.71988e-08	3.23166e-08	3.08622e-08	0.28	8.3308e-07	1.49043e-06	9.0626e-07	8.8604e-07	9.1494e-07	0.05418	0.02408	0.05435	0.05347	0.05263
0.29	3.7e-08	3.45866e-08	3.91362e-08	3.80646e-08	3.88416e-08	3.54254e-08	3.50832e-08	2.51142e-08	3.11984e-08	3.85224e-08	0.29	1.29392e-06	1.03806e-06	1.28964e-06	1.27418e-06	1.30218e-06	0.05351	0.06452	0.0576	0.05649	0.05639
0.3	5.61518e-08	5.5294e-08	5.74854e-08	5.62464e-08	5.74046e-08	3.52488e-08	2.99994e-08	3.715e-08	4.45376e-08	4.9755e-08	0.3	1.91518e-06	2.07074e-06	1.83492e-06	1.81818e-06	1.8563e-06	0.0552	0.04907	0.05989	0.05897	0.05895
0.31	8.4376e-08	7.8687e-08	8.34044e-08	8.18366e-08	8.33956e-08	5.0364e-08	4.74718e-08	3.73606e-08	4.6028e-08	5.9734e-08	0.31	2.82242e-06	2.3393e-06	2.5919e-06	2.55902e-06	2.5991e-06	0.05654	0.06526	0.06187	0.06141	0.06165
0.32	1.2582e-07	1.1038e-07	1.2058e-07	1.1854e-07	1.2172e-07	5.79566e-08	5.55304e-08	4.98142e-08	6.01682e-08	6.64174e-08	0.32	4.1444e-06	3.1693e-06	3.71756e-06	3.67034e-06	3.83244e-06	0.05763	0.06803	0.06247	0.06214	0.06089
0.33	1.8696e-07	1.815e-07	1.7302e-07	1.7016e-07	1.7464e-07	7.0204e-08	5.29098e-08	6.01282e-08	7.23874e-08	8.0382e-08	0.33	6.114e-06	7.112e-06	5.244e-06	5.162e-06	5.292e-06	0.05814	0.0463	0.06377	0.0637	0.06378
0.34	2.7642e-07	2.607e-07	2.4812e-07	2.442e-07	2.51e-07	8.36868e-08	6.45054e-08	7.17124e-08	8.62104e-08	1.0188e-07	0.34	8.946e-06	7.92e-06	7.51e-06	7.404e-06	7.636e-06	0.05889	0.06359	0.06387	0.06374	0.06348
0.35	4.075e-07	3.742e-07	3.5418e-07	3.4934e-07	3.5974e-07	9.8772e-08	7.82608e-08	8.57008e-08	1.02086e-07	1.1496e-07	0.35	1.3108e-05	1.135e-05	1.0606e-05	1.0514e-05	1.0874e-05	0.05933	0.06371	0.0647	0.06431	0.06397
0.36	5.9834e-07	5.354e-07	5.0316e-07	4.9916e-07	5.1542e-07	1.1222e-07	9.4041e-08	1.0302e-07	1.1988e-07	1.37e-07	0.36	1.9084e-05	1.612e-05	1.4898e-05	1.4982e-05	1.5568e-05	0.05994	0.06428	0.06558	0.06452	0.06403
0.37	8.7594e-07	7.6744e-07	7.0588e-07	7.1304e-07	7.3776e-07	1.3472e-07	1.119e-07	1.3678e-07	1.4206e-07	1.633e-07	0.37	2.776e-05	2.3204e-05	2.0272e-05	2.1388e-05	2.2234e-05	0.06041	0.06395	0.06802	0.06457	0.0642
0.38	1.2796e-06	1.0943e-06	1.02304e-06	1.02074e-06	1.05334e-06	1.439e-07	1.326e-07	1.5618e-07	1.6814e-07	1.8334e-07	0.38	4.0366e-05	3.2686e-05	3.1716e-05	3.077e-05	3.1558e-05	0.06075	0.0649	0.06205	0.06418	0.06466
0.39	1.8637e-06	1.5719e-06	1.4715e-06	1.4383e-06	1.478e-06	1.7108e-07	1.5068e-07	1.569e-07	1.8412e-07	2.0712e-07	0.39	5.841e-05	4.776e-05	4.4846e-05	4.1756e-05	4.2466e-05	0.06124	0.06358	0.06334	0.06714	0.06798
0.4	2.7139e-06	2.2631e-06	2.0999e-06	2.0494e-06	2.0974e-06	1.9454e-07	1.7828e-07	1.7884e-07	2.1156e-07	2.3014e-07	0.4	8.502e-05	6.912e-05	6.284e-05	6.111e-05	6.194e-05	0.06127	0.06318	0.06475	0.06503	0.06579
0.41	3.9465e-06	3.2609e-06	3.0175e-06	2.9355e-06	2.9934e-06	2.1238e-07	2.0762e-07	2.026e-07	2.365e-07	2.6608e-07	0.41	0.00012326	9.978e-05	9.176e-05	8.861e-05	8.96e-05	0.06149	0.06304	0.06351	0.06408	0.06473
0.42	5.7378e-06	4.7059e-06	4.3384e-06	4.2107e-06	4.2759e-06	2.4348e-07	2.3008e-07	2.3032e-07	2.688e-07	2.9334e-07	0.42	0.00017913	0.0001445	0.00013209	0.00012752	0.00012825	0.06153	0.06277	0.06342	0.06383	0.06457
0.43	8.3083e-06	6.7749e-06	6.2256e-06	6.0227e-06	6.0872e-06	2.6238e-07	2.6796e-07	2.562e-07	2.9548e-07	3.3186e-07	0.43	0.00025705	0.0002069	0.00018872	0.0001812	0.00018113	0.0622	0.06319	0.06375	0.06433	0.06519
0.44	1.2096e-05	9.7884e-06	8.9687e-06	8.6205e-06	8.6539e-06	2.861e-07	2.9394e-07	2.869e-07	2.9872e-07	3.3766e-07	0.44	0.00037877	0.00030135	0.00027431	0.00025978	0.00025667	0.0613	0.06257	0.06307	0.06421	0.06545
0.45	1.7526e-05	1.4314e-05	1.296e-05	1.2332e-05	1.2268e-05	3.1186e-07	3.0052e-07	2.7548e-07	3.1586e-07	3.5852e-07	0.45	0.000543	0.00045256	0.00039913	0.00037115	0.00036141	0.0621	0.06059	0.06255	0.06431	0.06598
0.46	2.5354e-05	2.0656e-05	1.8644e-05	1.7696e-05	1.7506e-05	3.5124e-07	3.199e-07	3.055e-07	3.4446e-07	3.947e-07	0.46	0.0007828	0.0006342	0.0005684	0.0005364	0.0005238	0.06236	0.06278	0.06332	0.06376	0.06476
0.47	3.668e-05	2.9916e-05	2.69e-05	2.5474e-05	2.505e-05	3.5026e-07	3.5044e-07	3.4378e-07	3.922e-07	4.3728e-07	0.47	0.00113	0.000926	0.0008256	0.0007778	0.0007544	0.06235	0.06217	0.06281	0.0632	0.06426
0.48	5.2996e-05	4.336e-05	3.8858e-05	3.6722e-05	3.5956e-05	3.7022e-07	3.999e-07	3.899e-07	4.5618e-07	4.9946e-07	0.48	0.00163	0.00134	0.0012	0.00112	0.00109	0.06257	0.06204	0.06261	0.06296	0.06371
0.49	7.6332e-05	6.2834e-05	5.6172e-05	5.2984e-05	5.1672e-05	4.1136e-07	4.6382e-07	4.5598e-07	5.2816e-07	5.7568e-07	0.49	0.00233	0.00195	0.00173	0.00163	0.00157	0.06311	0.06207	0.06248	0.06281	0.0635
0.5	0.0001096	9.0994e-05	8.1168e-05	7.647e-05	7.4368e-05	4.7298e-07	5.3562e-07	5.3674e-07	6.0584e-07	6.6928e-07	0.5	0.00333	0.00282	0.0025	0.00235	0.00227	0.06365	0.06218	0.06255	0.06276	0.06324
0.51	0.00015664	0.00013236	0.00011748	0.00011036	0.00010696	5.4706e-07	6.0044e-07	6.2126e-07	6.9058e-07	7.4922e-07	0.51	0.0047	0.00414	0.00363	0.00339	0.00326	0.06448	0.06145	0.06227	0.06277	0.06336
0.52	0.00022288	0.0001903	0.00016916	0.00015894	0.00015396	6.264e-07	7.0884e-07	7.2424e-07	7.9944e-07	8.4458e-07	0.52	0.00662	0.00579	0.00517	0.00486	0.0047	0.06529	0.06342	0.06316	0.06312	0.06322
0.53	0.00031524	0.00027276	0.0002429	0.00022838	0.00022108	7.3308e-07	8.137e-07	8.3058e-07	9.0586e-07	9.5222e-07	0.53	0.00924	0.00825	0.00737	0.00694	0.00671	0.06641	0.06396	0.06364	0.06352	0.06364
0.54	0.00044226	0.0003886	0.00034702	0.00032674	0.00031624	8.6942e-07	9.3958e-07	9.5392e-07	1.01862e-06	1.07174e-06	0.54	0.0127	0.01158	0.01041	0.00984	0.00952	0.06801	0.06505	0.06455	0.06429	0.06432
0.55	0.0006159	0.00054902	0.00049248	0.0004642	0.00044928	9.9532e-07	1.06412e-06	1.08504e-06	1.15e-06	1.0036e-06	0.55	0.01736	0.01604	0.01455	0.01375	0.0133	0.06953	0.06663	0.06577	0.06557	0.06557
0.56	0.00084608	0.00076564	0.00069078	0.00065248	0.00062916	8.905e-07	1.028e-06	1.0353e-06	1.0775e-06	1.1581e-06	0.56	0.02302	0.02166	0.01983	0.01883	0.01799	0.07252	0.06923	0.06805	0.06763	0.06838
0.57	0.00115	0.00105	0.00095642	0.0009058	0.00087224	1.1455e-06	1.1878e-06	1.2102e-06	1.2404e-06	1.3173e-06	0.57	0.03012	0.02877	0.02656	0.02533	0.02431	0.0756	0.07217	0.07077	0.07019	0.07048
0.58	0.00155	0.00144	0.00131	0.00125	0.0012	1.2741e-06	1.3311e-06	1.3655e-06	1.4011e-06	1.465e-06	0.58	0.03979	0.03828	0.03564	0.03396	0.03298	0.07734	0.07427	0.0727	0.07232	0.0718
0.59	0.00202	0.00191	0.00176	0.00167	0.00162	1.4804e-06	1.5255e-06	1.5538e-06	1.6018e-06	1.6654e-06	0.59	0.04774	0.04752	0.04476	0.04292	0.0419	0.08552	0.08056	0.07849	0.07776	0.077
0.6	0.00261	0.00251	0.00233	0.00222	0.00215	1.6928e-06	1.7076e-06	1.7596e-06	1.8052e-06	1.8615e-06	0.6	0.05848	0.05964	0.05676	0.05466	0.05314	0.09066	0.08479	0.08239	0.08152	0.08121
0.61	0.00331	0.00323	0.00302	0.00289	0.00281	1.9011e-06	1.9164e-06	1.9595e-06	2.0173e-06	2.0821e-06	0.61	0.07012	0.07242	0.0696	0.06732	0.06558	0.09668	0.09076	0.08803	0.08698	0.08658
0.62	0.00411	0.00409	0.00385	0.0037	0.00359	2.1251e-06	2.1236e-06	2.1839e-06	2.2367e-06	2.3017e-06	0.62	0.08034	0.08548	0.08308	0.08058	0.07862	0.10592	0.09812	0.09486	0.09375	0.09329
0.63	0.00501	0.00507	0.00482	0.00464	0.00452	2.394e-06	2.3514e-06	2.4056e-06	2.4738e-06	2.5435e-06	0.63	0.08944	0.09864	0.0968	0.09408	0.09208	0.117	0.1065	0.10278	0.10164	0.10096
0.64	0.00598	0.00618	0.00592	0.00572	0.00557	2.6738e-06	2.5883e-06	2.6549e-06	2.7282e-06	2.7877e-06	0.64	0.09698	0.11108	0.10992	0.10748	0.10526	0.13004	0.1163	0.11215	0.11054	0.10988
0.65	0.007	0.00741	0.00715	0.00692	0.00675	3.0083e-06	2.8584e-06	2.899e-06	2.9895e-06	3.052e-06	0.65	0.102	0.12292	0.1229	0.12034	0.11802	0.14612	0.12701	0.1221	0.12051	0.11977
0.66	0.00802	0.00874	0.00849	0.00823	0.00804	3.3586e-06	3.1292e-06	3.1703e-06	3.2742e-06	3.3202e-06	0.66	0.10286	0.13262	0.1335	0.13116	0.12912	0.16786	0.13991	0.13452	0.13265	0.13151
0.67	0.00905	0.01017	0.00994	0.00966	0.00944	3.7598e-06	3.4295e-06	3.4571e-06	3.5632e-06	3.6169e-06	0.67	0.10236	0.14308	0.14492	0.14312	0.14056	0.1918	0.15187	0.14604	0.14363	0.1429
0.68	0.01003	0.01167	0.01148	0.01119	0.01095	4.2077e-06	3.7231e-06	3.7668e-06	3.882e-06	3.9224e-06	0.68	0.09832	0.15038	0.15492	0.1532	0.15086	0.22322	0.16697	0.1589	0.15645	0.15539
0.69	0.01095	0.01326	0.01314	0.01285	0.01255	4.7177e-06	4.0526e-06	4.0269e-06	4.1422e-06	4.2415e-06	0.69	0.09142	0.1588	0.16576	0.1652	0.15926	0.26401	0.18054	0.17079	0.16727	0.16962
0.7	0.01175	0.0149	0.01484	0.01454	0.01422	5.2664e-06	4.3973e-06	4.3831e-06	4.5113e-06	4.5782e-06	0.7	0.08062	0.1638	0.1698	0.169	0.1676	0.324	0.19772	0.18949	0.1863	0.18364
0.7	0.01182	0.01497	0.01491	0.01461	0.0143	5.046e-06	4.2722e-06	4.2617e-06	4.3972e-06	4.4576e-06	0.7	Inf	Inf	Inf	Inf	Inf	0	0	0	0	0
0.69	0.01108	0.01344	0.01331	0.01303	0.01274	4.2173e-06	3.7328e-06	3.7606e-06	3.8822e-06	3.9269e-06	0.69	0.0732	0.1536	0.1602	0.158	0.1556	0.36005	0.21275	0.20257	0.20115	0.19985
0.68	0.01022	0.0119	0.01173	0.01147	0.01121	3.6232e-06	3.3238e-06	3.3537e-06	3.4638e-06	3.5195e-06	0.68	0.0862	0.1536	0.1574	0.1554	0.153	0.28441	0.1897	0.18293	0.18128	0.18
0.67	0.00928	0.01041	0.01023	0.01	0.00976	3.1548e-06	2.9653e-06	3.0124e-06	3.1171e-06	3.1746e-06	0.67	0.09444	0.149	0.1506	0.14788	0.14504	0.23753	0.17216	0.16763	0.16688	0.16622
0.66	0.00827	0.009	0.00881	0.00859	0.00839	2.7565e-06	2.6742e-06	2.7205e-06	2.7864e-06	2.8377e-06	0.66	0.10064	0.14088	0.1419	0.14028	0.13752	0.20053	0.15839	0.15417	0.15226	0.15164
0.65	0.00724	0.00769	0.00749	0.00729	0.00711	2.4323e-06	2.3945e-06	2.4285e-06	2.5017e-06	2.5545e-06	0.65	0.10266	0.13176	0.13168	0.13012	0.12754	0.17375	0.14552	0.14221	0.14022	0.13958
0.64	0.00622	0.00646	0.00627	0.00608	0.00593	2.1478e-06	2.1262e-06	2.1846e-06	2.2413e-06	2.2855e-06	0.64	0.10288	0.12294	0.12254	0.12072	0.1182	0.15034	0.1321	0.12893	0.12721	0.12666
0.63	0.00523	0.00533	0.00516	0.00499	0.00486	1.9097e-06	1.9084e-06	1.9365e-06	2.0007e-06	2.0498e-06	0.63	0.09872	0.11226	0.11106	0.1091	0.10666	0.13314	0.12055	0.11804	0.11651	0.1161
0.62	0.00431	0.00433	0.00417	0.00402	0.00391	1.6957e-06	1.693e-06	1.7391e-06	1.79e-06	1.8282e-06	0.62	0.09208	0.10042	0.09896	0.09694	0.0948	0.11886	0.11038	0.10805	0.10667	0.10617
0.61	0.00348	0.00345	0.0033	0.00318	0.00309	1.5044e-06	1.5095e-06	1.5485e-06	1.5958e-06	1.6358e-06	0.61	0.08304	0.0879	0.08634	0.08422	0.0822	0.10753	0.10146	0.09916	0.09804	0.09769
0.6	0.00275	0.0027	0.00257	0.00247	0.00239	1.3372e-06	1.3201e-06	1.3798e-06	1.4269e-06	1.4593e-06	0.6	0.07312	0.07538	0.07346	0.0716	0.06976	0.09754	0.09341	0.09154	0.09031	0.09007
0.59	0.00213	0.00207	0.00196	0.00187	0.00182	1.1863e-06	1.1855e-06	1.2301e-06	1.2702e-06	1.3099e-06	0.59	0.06196	0.06286	0.06096	0.0592	0.05766	0.09005	0.08676	0.08499	0.08385	0.08359
0.58	0.00161	0.00156	0.00147	0.0014	0.00135	1.0623e-06	1.053e-06	1.1008e-06	1.1428e-06	1.1755e-06	0.58	0.0512	0.05126	0.04934	0.04768	0.04638	0.0836	0.08084	0.07935	0.0784	0.07819
0.57	0.0012	0.00115	0.00108	0.00102	0.00098974	1.15002e-06	1.14354e-06	1.0012e-06	1.0235e-06	1.0669e-06	0.57	0.0412	0.04052	0.03876	0.0373	0.03647	0.07816	0.0763	0.07496	0.07411	0.07341
0.56	0.00087828	0.00083422	0.0007764	0.0007365	0.00071454	8.8824e-07	8.705e-07	1.08916e-06	1.1303e-06	1.14998e-06	0.56	0.03243	0.0316	0.03016	0.02871	0.02752	0.07327	0.07169	0.07016	0.06995	0.07067
0.55	0.00063728	0.00060106	0.00055756	0.0005261	0.00050966	8.08e-07	7.9386e-07	8.0278e-07	8.622e-07	8.9118e-07	0.55	0.0241	0.02332	0.02188	0.02104	0.02049	0.07179	0.07024	0.06954	0.06844	0.06814
0.54	0.00045552	0.00042702	0.00039454	0.00037114	0.00035948	7.3046e-07	7.137e-07	7.3484e-07	7.8092e-07	8.0536e-07	0.54	0.01818	0.0174	0.0163	0.0155	0.01502	0.06858	0.06735	0.06658	0.06599	0.06596
0.53	0.00032238	0.0003006	0.00027686	0.0002596	0.0002513	6.7898e-07	6.6492e-07	6.59e-07	7.217e-07	7.5022e-07	0.53	0.01331	0.01264	0.01177	0.01115	0.01082	0.0666	0.06559	0.06501	0.06442	0.06432
0.52	0.0002265	0.00021014	0.00019288	0.00018046	0.00017474	6.2142e-07	6.0156e-07	6.0746e-07	6.599e-07	6.835e-07	0.52	0.00959	0.00905	0.0084	0.00791	0.00766	0.06523	0.06432	0.06371	0.06332	0.06337
0.51	0.00015812	0.0001461	0.00013372	0.00012488	0.0001209	5.8466e-07	5.6474e-07	5.5434e-07	6.1554e-07	6.4048e-07	0.51	0.00684	0.0064	0.00592	0.00556	0.00538	0.06407	0.06335	0.06286	0.06254	0.06251
0.5	0.00010998	0.00010122	9.2774e-05	8.6534e-05	8.385e-05	5.3534e-07	5.1482e-07	5.023e-07	5.5742e-07	5.744e-07	0.5	0.00481	0.00449	0.00409	0.00383	0.00371	0.06342	0.06274	0.06298	0.06277	0.06292
0.49	7.6684e-05	7.024e-05	6.3708e-05	5.9342e-05	5.7486e-05	4.9396e-07	4.7402e-07	4.6726e-07	5.2556e-07	5.473e-07	0.49	0.00333	0.0031	0.00291	0.00272	0.00264	0.06385	0.06302	0.06126	0.06104	0.061
0.48	5.267e-05	4.8176e-05	4.3814e-05	4.079e-05	3.955e-05	4.7188e-07	4.4176e-07	4.349e-07	4.9384e-07	5.0942e-07	0.48	0.0024	0.00221	0.00199	0.00186	0.00179	0.0613	0.06107	0.06151	0.06142	0.06157
0.47	3.6318e-05	3.313e-05	3.0112e-05	2.8028e-05	2.7202e-05	4.3638e-07	4.098e-07	3.9396e-07	4.5188e-07	4.672e-07	0.47	0.00164	0.0015	0.00137	0.00128	0.00123	0.06194	0.0615	0.0614	0.06136	0.06152
0.46	2.4994e-05	2.276e-05	2.0664e-05	1.924e-05	1.8744e-05	4.05e-07	3.7256e-07	3.708e-07	4.2186e-07	4.2056e-07	0.46	0.00113	0.00104	0.0009448	0.0008788	0.0008458	0.06162	0.06133	0.06115	0.0612	0.06183
0.45	1.7176e-05	1.5626e-05	1.419e-05	1.322e-05	1.2842e-05	3.7692e-07	3.4618e-07	3.315e-07	3.847e-07	4.0354e-07	0.45	0.0007818	0.0007134	0.0006474	0.000602	0.0005902	0.06138	0.06123	0.06126	0.06136	0.06089
0.44	1.1788e-05	1.0724e-05	9.729e-06	9.0668e-06	8.8214e-06	3.4556e-07	3.0878e-07	3.0608e-07	3.5884e-07	3.7324e-07	0.44	0.0005388	0.0004902	0.0004461	0.00041532	0.00040206	0.06117	0.06117	0.06101	0.06106	0.06131
0.43	8.0702e-06	7.3453e-06	6.6763e-06	6.2317e-06	6.0683e-06	3.1742e-07	2.788e-07	2.8332e-07	3.2224e-07	3.3232e-07	0.43	0.00037178	0.00033787	0.00030527	0.00028351	0.00027531	0.06077	0.06085	0.06115	0.06141	0.06155
0.42	5.5411e-06	5.0515e-06	4.6006e-06	4.2959e-06	4.189e-06	2.9816e-07	2.5894e-07	2.5248e-07	2.9772e-07	3.0958e-07	0.42	0.00025291	0.00022938	0.00020757	0.00019358	0.00018793	0.06124	0.0615	0.06183	0.0619	0.06213
0.41	3.7832e-06	3.4651e-06	3.159e-06	2.954e-06	2.8846e-06	2.6464e-07	2.2246e-07	2.3268e-07	2.633e-07	2.7248e-07	0.41	0.00017579	0.00015864	0.00014416	0.00013419	0.00013044	0.06034	0.06109	0.06125	0.06148	0.06172
0.4	2.5796e-06	2.3766e-06	2.1733e-06	2.0334e-06	1.9904e-06	2.4724e-07	2.0518e-07	2.0398e-07	2.4134e-07	2.5074e-07	0.4	0.00012036	0.00010885	9.857e-05	9.206e-05	8.942e-05	0.06013	0.06107	0.06157	0.06166	0.06206
0.39	1.7512e-06	1.6312e-06	1.4947e-06	1.4018e-06	1.3729e-06	2.1588e-07	1.7108e-07	1.857e-07	2.1034e-07	2.1642e-07	0.39	8.284e-05	7.454e-05	6.786e-05	6.316e-05	6.175e-05	0.05945	0.06118	0.06151	0.06191	0.062
0.38	1.1865e-06	1.1206e-06	1.0304e-06	9.3566e-07	9.171e-07	2.0002e-07	1.577e-07	1.5938e-07	1.6702e-07	1.7554e-07	0.38	5.647e-05	5.106e-05	4.643e-05	4.6614e-05	4.558e-05	0.05915	0.06133	0.0619	0.05696	0.05707
0.37	7.8406e-07	7.6094e-07	6.981e-07	6.5928e-07	6.341e-07	1.7364e-07	1.347e-07	1.3364e-07	1.4782e-07	1.6376e-07	0.37	4.0244e-05	3.5966e-05	3.323e-05	2.7638e-05	2.83e-05	0.05558	0.05949	0.05914	0.06577	0.0624
0.36	5.3374e-07	5.3106e-07	4.9214e-07	4.6478e-07	4.5462e-07	1.4938e-07	1.0804e-07	1.2424e-07	1.4022e-07	1.4638e-07	0.36	2.5032e-05	2.2988e-05	2.0596e-05	1.945e-05	1.7948e-05	0.05987	0.06402	0.06586	0.06587	0.0692
0.35	3.547e-07	3.6764e-07	3.419e-07	3.207e-07	3.1774e-07	1.3844e-07	9.09728e-08	1.0202e-07	1.2078e-07	1.2426e-07	0.35	1.7904e-05	1.6342e-05	1.5024e-05	1.4408e-05	1.3688e-05	0.05635	0.06261	0.06322	0.06205	0.06428
0.34	2.3276e-07	2.5414e-07	2.3796e-07	2.2384e-07	2.2302e-07	1.1132e-07	7.55332e-08	8.5802e-08	1.054e-07	1.0682e-07	0.34	1.2194e-05	1.135e-05	1.0394e-05	9.686e-06	9.472e-06	0.05466	0.06236	0.06353	0.06404	0.06505
0.33	1.507e-07	1.7636e-07	1.6568e-07	1.5718e-07	1.5758e-07	1.0262e-07	6.156e-08	7.1678e-08	8.73868e-08	8.83014e-08	0.33	8.206e-06	7.778e-06	7.228e-06	6.666e-06	6.544e-06	0.05297	0.06302	0.0636	0.06513	0.06629
0.32	9.60174e-08	1.2376e-07	1.1576e-07	1.1062e-07	1.1212e-07	8.33696e-08	4.9476e-08	5.89778e-08	7.333e-08	7.33664e-08	0.32	5.46826e-06	5.26e-06	4.992e-06	4.656e-06	4.546e-06	0.05108	0.06501	0.06422	0.06555	0.06765
0.31	5.83998e-08	8.70062e-08	8.17258e-08	7.80158e-08	8.0219e-08	7.25088e-08	4.19896e-08	5.3525e-08	6.4346e-08	6.4119e-08	0.31	3.76176e-06	3.67538e-06	3.40342e-06	3.26042e-06	3.1901e-06	0.04631	0.06535	0.06614	0.06594	0.06877
0.3	3.57908e-08	6.25104e-08	5.84002e-08	5.57426e-08	5.8467e-08	5.82158e-08	3.48244e-08	3.93304e-08	4.70294e-08	4.62414e-08	0.3	2.2609e-06	2.44958e-06	2.33256e-06	2.22732e-06	2.1752e-06	0.04703	0.06964	0.06852	0.0685	0.0728
0.29	2.06298e-08	4.46348e-08	4.1718e-08	4.03042e-08	4.33644e-08	4.93786e-08	2.58948e-08	3.64184e-08	4.44292e-08	4.3177e-08	0.29	1.5161e-06	1.78756e-06	1.66822e-06	1.54384e-06	1.51026e-06	0.04179	0.06836	0.06845	0.071	0.07705
0.28	1.25532e-08	3.3274e-08	3.08442e-08	2.99936e-08	3.35286e-08	3.7235e-08	2.12932e-08	2.38836e-08	2.9522e-08	2.76408e-08	0.28	8.0766e-07	1.13608e-06	1.08738e-06	1.03106e-06	9.8358e-07	0.04635	0.07839	0.07625	0.07793	0.08951
0.27	1.03678e-08	2.4537e-08	2.67332e-08	2.26536e-08	2.66422e-08	2.9064e-08	1.44474e-08	1.85504e-08	2.92856e-08	2.69146e-08	0.27	2.1854e-07	8.737e-07	4.111e-07	7.34e-07	6.8864e-07	0.12038	0.0756	0.16097	0.08204	0.10015
0.26	7.1336e-09	1.95174e-08	2.85006e-08	1.79226e-08	2.2534e-08	2.13146e-08	1.44132e-08	1.42628e-08	1.63568e-08	1.332e-08	0.26	3.2342e-07	5.0196e-07	1.7674e-07	4.731e-07	4.1082e-07	0.06158	0.1006	0.35967	0.09829	0.13749
0.25	5.2604e-09	1.51972e-08	1.378e-08	1.45848e-08	1.9627e-08	1.47582e-08	9.5682e-09	8.7912e-09	1.76026e-08	1.43186e-08	0.25	1.8732e-07	4.3202e-07	1.47206e-06	3.3378e-07	2.907e-07	0.07559	0.09203	0.03169	0.11173	0.16671
0.24	4.677e-09	1.26936e-08	1.16836e-08	1.2499e-08	1.77774e-08	9.5576e-09	3.2828e-09	1.05966e-08	1.30606e-08	9.8186e-09	0.24	5.834e-08	2.5036e-07	2.0964e-07	2.0858e-07	1.8496e-07	0.19588	0.12791	0.13952	0.1492	0.23264
0.23	4.8405e-09	1.019e-08	9.8308e-09	1.09556e-08	1.6285e-08	9.4536e-09	5.3395e-09	5.05e-09	2.655e-09	5.0423e-09	0.23	1.635e-08	2.5036e-07	1.8528e-07	1.5434e-07	1.4924e-07	0.67011	0.10481	0.13335	0.17471	0.2626
0.22	5.489e-09	9.6118e-09	1.08635e-08	9.9726e-09	1.56596e-08	7.6002e-09	9.52e-09	-3.632e-08	6.2502e-09	3.5397e-09	0.22	6.485e-08	5.782e-08	1.0327e-07	9.83e-08	6.254e-08	0.18314	0.39417	0.23052	0.24493	0.58799
0.21	5.9927e-09	8.115e-09	1.09035e-08	9.387e-09	1.49828e-08	2.8662e-09	1.7734e-09	-4.588e-08	4.2041e-09	9.239e-10	0.21	5.037e-08	1.4968e-07	4e-09	5.856e-08	6.768e-08	0.26227	0.13602	6.26504	0.38049	0.52117
0.2	6.1913e-09	1.05383e-08	1.01645e-08	8.9776e-09	1.48028e-08	-1.9487e-09	-6.1771e-09	-8.542e-09	1.6397e-09	-1.02756e-08	0.2	1.986e-08	2.4233e-07	7.39e-08	4.094e-08	1.8e-08	0.70625	0.08812	0.32808	0.51635	1.90508
0.19	6.4229e-09	1.14961e-08	9.6649e-09	7.8852e-09	1.54506e-08	-1.403e-10	-8.5048e-09	-8.9634e-09	-8.5592e-09	-1.33158e-08	0.19	2.316e-08	9.578e-08	4.996e-08	1.0924e-07	6.478e-08	0.62699	0.26469	0.45686	0.17747	0.53759
0.18	5.9945e-09	1.09755e-08	1.14861e-08	1.05062e-08	1.67074e-08	-2.4156e-09	-8.4674e-09	-1.08394e-08	-1.18596e-08	-9.8342e-09	0.18	4.284e-08	5.206e-08	1.8212e-07	2.621e-07	1.2568e-07	0.33358	0.49686	0.13338	0.08024	0.29443
0.17	6.5692e-09	1.33498e-08	9.2572e-09	9.7602e-09	1.86816e-08	-6.8882e-09	-1.80244e-08	-1.12254e-08	-1.0015e-08	-1.93324e-08	0.17	5.747e-08	2.3743e-07	2.2289e-07	7.46e-08	1.9742e-07	0.25151	0.11758	0.10673	0.31263	0.20616
0.16	6.4112e-09	2.60574e-08	9.3724e-09	1.1067e-08	2.11334e-08	-7.6054e-09	-1.14838e-08	-1.19126e-08	-2.02482e-08	-1.54336e-08	0.16	1.58e-08	1.27076e-06	1.152e-08	1.3068e-07	2.4518e-07	0.94579	0.03443	1.86179	0.18325	0.18672
0.15	6.44e-09	9.4676e-09	9.6195e-09	1.23388e-08	2.50076e-08	-9.133e-09	-1.10484e-08	-1.1933e-08	-1.67584e-08	-2.4754e-08	0.15	2.88e-09	1.65898e-06	2.471e-08	1.2718e-07	3.8742e-07	5.13731	0.02274	0.88482	0.21167	0.13679
0.14	3.5667e-09	1.11832e-08	9.9366e-09	1.3881e-08	3.01062e-08	-8.7152e-09	-1.0094e-08	-1.21624e-08	-2.65432e-08	-2.05234e-08	0.14	2.8733e-07	1.7156e-07	3.171e-08	1.5422e-07	5.0986e-07	0.03897	0.13826	0.70996	0.19551	0.12409
0.13	6.8523e-09	9.5026e-09	1.03718e-08	1.49198e-08	3.75582e-08	-1.20392e-08	-1.29418e-08	-7.812e-09	-2.22128e-08	-2.96456e-08	0.13	3.2856e-07	1.6806e-07	4.352e-08	1.0388e-07	7.452e-07	0.03526	0.1414	0.53716	0.31906	0.10411
0.12	6.7524e-09	1.04956e-08	8.1207e-09	1.6157e-08	4.7888e-08	-8.7758e-09	-1.18408e-08	-7.7096e-09	-3.12422e-08	-2.54378e-08	0.12	9.99e-09	9.93e-08	2.2511e-07	1.2372e-07	1.03298e-06	1.56784	0.23167	0.09411	0.28904	0.09477
0.11	7.1015e-09	1.15002e-08	8.6638e-09	1.74488e-08	6.26404e-08	-8.1614e-09	-1.15464e-08	-1.05094e-08	-2.67384e-08	-3.42982e-08	0.11	3.491e-08	1.0046e-07	5.431e-08	1.2918e-07	1.47524e-06	0.45679	0.2519	0.35568	0.29936	0.08574
0.1	7.3775e-09	9.8115e-09	9.8336e-09	1.88908e-08	8.34464e-08	-8.523e-09	-1.5499e-08	-1.85994e-08	-3.53416e-08	-3.03134e-08	0.1	2.76e-08	1.6887e-07	1.1698e-07	1.442e-07	2.0806e-06	0.6039	0.14499	0.1818	0.28998	0.08029
0.09	7.7e-09	5.8872e-09	1.05718e-08	2.01874e-08	1.1434e-07	-8.7504e-09	-1.39644e-08	-1.29704e-08	-3.02188e-08	-3.75818e-08	0.09	3.225e-08	3.9243e-07	7.382e-08	1.2966e-07	3.08936e-06	0.53817	0.04508	0.3181	0.34686	0.0731
0.08	7.954e-09	6.2398e-09	1.1785e-08	2.17434e-08	1.5882e-07	-8.9464e-09	-1.36912e-08	-2.12484e-08	-3.80948e-08	-4.16612e-08	0.08	2.54e-08	3.526e-08	1.2132e-07	1.556e-07	4.448e-06	0.70948	0.39585	0.21195	0.31011	0.07007
0.07	1.07651e-08	9.9016e-09	1.28168e-08	2.36852e-08	2.2154e-07	-3.47e-08	-1.09454e-08	-1.54868e-08	-3.2808e-08	-4.54678e-08	0.07	2.8111e-07	3.6618e-07	1.0318e-07	1.9418e-07	6.272e-06	0.07608	0.04987	0.27435	0.26918	0.06918
0.06	2.2892e-08	7.8389e-09	1.44172e-08	2.6343e-08	3.1154e-07	-1.41438e-08	-1.40992e-08	-2.41786e-08	-4.04916e-08	-4.95176e-08	0.06	1.21269e-06	2.0627e-07	1.6004e-07	2.6578e-07	9e-06	0.03052	0.09857	0.19569	0.21651	0.06754
0.05	8.3485e-09	1.05577e-08	1.59056e-08	3.01534e-08	4.3952e-07	-1.08992e-08	-1.28858e-08	-1.88464e-08	-3.5457e-08	-5.34584e-08	0.05	1.45435e-06	2.7188e-07	1.4884e-07	3.8104e-07	1.2798e-05	0.02283	0.07733	0.23436	0.17044	0.06691
0.04	9.4261e-09	9.295e-09	1.81492e-08	3.53708e-08	6.2238e-07	-9.9316e-09	-1.02034e-08	-2.78542e-08	-4.31124e-08	-5.71558e-08	0.04	1.0776e-07	1.2627e-07	2.2436e-07	5.2174e-07	1.8286e-05	0.18967	0.18077	0.1745	0.14428	0.06619
0.03	9.6785e-09	1.01642e-08	2.0017e-08	4.31662e-08	8.8658e-07	-1.01908e-08	-1.75502e-08	-2.29224e-08	-3.84634e-08	-6.12944e-08	0.03	2.524e-08	8.692e-08	1.8678e-07	7.7954e-07	2.642e-05	0.87138	0.25757	0.23506	0.11561	0.06508
0.02	1.00013e-08	1.08262e-08	2.20654e-08	5.38352e-08	1.2604e-06	-1.01752e-08	-1.18992e-08	-3.15536e-08	-4.64476e-08	-5.77528e-08	0.02	3.228e-08	6.62e-08	2.0484e-07	1.0669e-06	3.7382e-05	0.70183	0.36493	0.23634	0.10425	0.06545
0.01	8.7734e-09	1.20618e-08	2.35938e-08	6.9106e-08	1.81e-06	-1.3818e-08	-1.97868e-08	-2.59842e-08	-4.217e-08	-6.54072e-08	0.01	1.2279e-07	1.2356e-07	1.5284e-07	1.52708e-06	5.496e-05	0.17578	0.21306	0.34381	0.09221	0.06363
0	1.06072e-08	1.26906e-08	2.5476e-08	9.04614e-08	2.5974e-06	-1.22892e-08	-1.40526e-08	-3.44092e-08	-5.0397e-08	-7.25606e-08	0	1.8338e-07	6.288e-08	1.8822e-07	2.13554e-06	7.874e-05	0.12131	0.4531	0.3	0.08551	0.06375

## Sheet: Fig. 4g
Vg (V)	Drain current (A)					Gate current (A)					Vg (V)	Transconductance (S)					Subthreshold swing (V/decade)
	Vd = -0.1 V	Vd = -0.2 V	Vd = -0.3 V	Vd = -0.4 V	Vd = -0.5 V	Vd = -0.1 V	Vd = -0.2 V	Vd = -0.3 V	Vd = -0.4 V	Vd = -0.5 V		Vd = -0.1 V	Vd = -0.2 V	Vd = -0.3 V	Vd = -0.4 V	Vd = -0.5 V	Vd = -0.1 V	Vd = -0.2 V	Vd = -0.3 V	Vd = -0.4 V	Vd = -0.5 V
0.2	3.2346e-07	7.4934e-07	8.7904e-07	8.314e-07	1.3395e-06	3.001e-07	3.0156e-07	4.0002e-07	4.8382e-07	6.3598e-07	0.2	0	Inf	Inf	Inf	Inf	0	0	0	0	0
0.19	2.696e-07	7.0706e-07	8.114e-07	7.6402e-07	1.2488e-06	2.9074e-07	3.0164e-07	4.1192e-07	5.3112e-07	6.2384e-07	0.19	5.386e-06	4.228e-06	6.764e-06	6.738e-06	9.07e-06	0.12642	0.39647	0.28757	0.27244	0.32841
0.18	2.5904e-07	6.7652e-07	7.755e-07	7.324e-07	1.2008e-06	2.5594e-07	2.7444e-07	3.7664e-07	4.9464e-07	5.7124e-07	0.18	1.056e-06	3.054e-06	3.59e-06	3.162e-06	4.8e-06	0.57627	0.5215	0.50882	0.54477	0.58747
0.17	2.4082e-07	6.5678e-07	7.4546e-07	7.1014e-07	1.1668e-06	2.339e-07	2.521e-07	3.5104e-07	4.653e-07	5.3474e-07	0.17	1.822e-06	1.974e-06	3.004e-06	2.226e-06	3.4e-06	0.31571	0.77756	0.58284	0.74603	0.80165
0.16	2.3354e-07	6.327e-07	7.1712e-07	6.8526e-07	1.1347e-06	2.1296e-07	2.3482e-07	3.212e-07	4.39e-07	4.9994e-07	0.16	7.28e-07	2.408e-06	2.834e-06	2.488e-06	3.21e-06	0.75012	0.61644	0.59409	0.64564	0.8254
0.15	2.224e-07	6.1842e-07	6.9326e-07	6.6842e-07	1.1103e-06	1.9976e-07	2.169e-07	3.0208e-07	4.1358e-07	4.7546e-07	0.15	1.114e-06	1.428e-06	2.386e-06	1.684e-06	2.44e-06	0.47111	1.00864	0.68047	0.92542	1.05924
0.14	2.1554e-07	5.9674e-07	6.6704e-07	6.4528e-07	1.0839e-06	1.8348e-07	2.0312e-07	2.7834e-07	3.9182e-07	4.4728e-07	0.14	6.86e-07	2.168e-06	2.622e-06	2.314e-06	2.64e-06	0.73492	0.64523	0.59722	0.65354	0.95683
0.13	2.0722e-07	5.8548e-07	6.4806e-07	6.311e-07	1.062e-06	1.7424e-07	1.8898e-07	2.5862e-07	3.6792e-07	4.2508e-07	0.13	8.32e-07	1.126e-06	1.898e-06	1.418e-06	2.19e-06	0.58492	1.20874	0.79766	1.03627	1.12807
0.12	2.016e-07	5.6802e-07	6.239e-07	6.1014e-07	1.0395e-06	1.6226e-07	1.7908e-07	2.4028e-07	3.476e-07	3.9968e-07	0.12	5.62e-07	1.746e-06	2.416e-06	2.096e-06	2.25e-06	0.83744	0.76055	0.60605	0.68172	1.07527
0.11	1.9618e-07	5.575e-07	6.0736e-07	5.9642e-07	1.02e-06	1.536e-07	1.6552e-07	2.2312e-07	3.2598e-07	3.8088e-07	0.11	5.42e-07	1.052e-06	1.654e-06	1.372e-06	1.95e-06	0.84489	1.23172	0.85699	1.01242	1.21591
0.1	1.8936e-07	5.4306e-07	5.8576e-07	5.7822e-07	9.7912e-07	1.4198e-07	1.5794e-07	2.0794e-07	3.0808e-07	3.8022e-07	0.1	6.82e-07	1.444e-06	2.16e-06	1.82e-06	4.088e-06	0.65077	0.87742	0.63587	0.74299	0.56293
0.09	1.8716e-07	5.3236e-07	5.7056e-07	5.6462e-07	9.776e-07	1.3564e-07	1.4742e-07	1.9242e-07	2.8558e-07	3.3852e-07	0.09	2.2e-07	1.07e-06	1.52e-06	1.36e-06	1.52e-07	1.97036	1.15709	0.87578	0.96741	14.8208
0.08	1.8022e-07	5.209e-07	5.5174e-07	5.4806e-07	9.6066e-07	1.2678e-07	1.387e-07	1.7816e-07	2.6912e-07	3.1778e-07	0.08	6.94e-07	1.146e-06	1.882e-06	1.656e-06	1.694e-06	0.60938	1.05808	0.68649	0.77351	1.31727
0.07	1.7774e-07	5.0944e-07	5.4154e-07	5.3368e-07	9.3972e-07	1.1938e-07	1.2918e-07	1.6262e-07	2.4946e-07	2.9898e-07	0.07	2.48e-07	1.146e-06	1.02e-06	1.438e-06	2.094e-06	1.66173	1.03506	1.23397	0.86601	1.0448
0.06	1.7052e-07	5.01e-07	5.2296e-07	5.195e-07	9.2572e-07	1.118e-07	1.2344e-07	1.5136e-07	2.3216e-07	2.801e-07	0.06	7.22e-07	8.44e-07	1.858e-06	1.418e-06	1.4e-06	0.55525	1.3783	0.65954	0.85504	1.53402
0.05	1.6998e-07	4.8954e-07	5.1366e-07	5.0644e-07	9.0534e-07	1.0216e-07	1.1158e-07	1.3592e-07	2.1218e-07	2.617e-07	0.05	5.4e-08	1.146e-06	9.3e-07	1.306e-06	2.038e-06	7.25953	0.99507	1.28325	0.90436	1.03435
0.04	1.6268e-07	4.8266e-07	4.9944e-07	4.9398e-07	8.9274e-07	9.58464e-08	1.0572e-07	1.2798e-07	1.98e-07	2.439e-07	0.04	7.3e-07	6.88e-07	1.422e-06	1.246e-06	1.26e-06	0.52456	1.62684	0.82018	0.92433	1.64292
0.03	1.5904e-07	4.7174e-07	4.9086e-07	4.8064e-07	8.7306e-07	8.965e-08	9.93448e-08	1.1352e-07	1.777e-07	2.2572e-07	0.03	3.64e-07	1.092e-06	8.58e-07	1.334e-06	1.968e-06	1.01752	1.00618	1.32878	0.84108	1.03296
0.02	1.551e-07	4.6184e-07	4.7968e-07	4.7046e-07	8.6226e-07	8.1578e-08	9.26534e-08	8.194e-08	1.6188e-07	2.0648e-07	0.02	3.94e-07	9.9e-07	1.118e-06	1.018e-06	1.08e-06	0.91789	1.08564	0.9994	1.07559	1.84985
0.01	1.5124e-07	4.5196e-07	4.6328e-07	4.582e-07	8.4408e-07	7.3388e-08	8.54976e-08	7.94e-08	1.2782e-07	1.8872e-07	0.01	3.86e-07	9.88e-07	1.64e-06	1.226e-06	1.818e-06	0.91365	1.06479	0.6619	0.87202	1.08054
0	1.4712e-07	4.4196e-07	4.48e-07	4.4608e-07	8.2812e-07	6.3935e-08	7.6708e-08	7.228e-08	1.1528e-07	1.459e-07	0	4.12e-07	1e-06	1.528e-06	1.212e-06	1.596e-06	0.83368	1.02912	0.68655	0.85893	1.20622
-0.01	1.4248e-07	4.332e-07	4.3594e-07	4.3752e-07	8.1406e-07	5.26036e-08	6.73632e-08	6.218e-08	1.05e-07	1.361e-07	-0.01	4.64e-07	8.76e-07	1.206e-06	8.56e-07	1.406e-06	0.7185	1.15015	0.84379	1.18838	1.34465
-0.02	1.3802e-07	4.2594e-07	4.2674e-07	4.2778e-07	7.9556e-07	4.1087e-08	5.61868e-08	6.6073e-08	9.96e-08	1.277e-07	-0.02	4.46e-07	7.26e-07	9.2e-07	9.74e-07	1.85e-06	0.72401	1.36239	1.07952	1.02276	1.00166
-0.03	1.382e-07	4.1654e-07	4.1614e-07	4.1742e-07	7.8174e-07	3.2256e-08	4.87414e-08	4.57004e-08	8.828e-08	1.1312e-07	-0.03	1.8e-08	9.4e-07	1.06e-06	1.036e-06	1.382e-06	17.6672	1.03181	0.91542	0.93921	1.31396
-0.04	1.3728e-07	4.0776e-07	4.0566e-07	4.0492e-07	7.7116e-07	2.2225e-08	3.73946e-08	3.53852e-08	5.81652e-08	1.014e-07	-0.04	9.2e-08	8.78e-07	1.048e-06	1.25e-06	1.058e-06	3.44736	1.08084	0.90275	0.75734	1.68981
-0.05	1.2898e-07	3.9512e-07	3.9862e-07	3.9564e-07	7.5788e-07	8.124e-09	2.59682e-08	1.77312e-08	2.95152e-08	9.31e-08	-0.05	8.3e-07	1.264e-06	7.04e-07	9.28e-07	1.328e-06	0.36921	0.73123	1.31525	0.99314	1.32555
-0.06	1.3164e-07	3.8794e-07	3.9306e-07	3.8732e-07	7.4616e-07	1.11092e-08	7.0578e-09	3.954e-10	1.15768e-08	5.8432e-08	-0.06	2.66e-07	7.18e-07	5.56e-07	8.32e-07	1.172e-06	1.12797	1.25558	1.63928	1.08339	1.47744
-0.07	1.3348e-07	3.8246e-07	3.869e-07	3.84e-07	7.4036e-07	3.1333e-08	1.11706e-08	2.13234e-08	1.18024e-08	3.39906e-08	-0.07	1.84e-07	5.48e-07	6.16e-07	3.32e-07	5.8e-07	1.65884	1.61851	1.4577	2.67473	2.95071
-0.08	1.3174e-07	3.7708e-07	3.885e-07	3.8774e-07	7.3298e-07	5.55736e-08	3.40016e-08	5.43224e-08	4.20924e-08	9.2234e-09	-0.08	1.74e-07	5.38e-07	1.6e-07	3.74e-07	7.38e-07	1.75484	1.62535	5.57944	2.37565	2.29842
-0.09	1.3818e-07	3.7798e-07	3.9356e-07	3.9494e-07	7.3082e-07	8.3052e-08	6.58942e-08	8.409e-08	6.87378e-08	2.2411e-08	-0.09	6.44e-07	9e-08	5.06e-07	7.2e-07	2.16e-07	0.48245	9.65883	1.77938	1.25148	7.80213
-0.1	1.4906e-07	3.8784e-07	4.0008e-07	4.0354e-07	7.3772e-07	1.7318e-07	1.449e-07	1.7614e-07	1.5242e-07	6.04544e-08	-0.1	1.088e-06	9.86e-07	6.52e-07	8.6e-07	6.9e-07	0.3038	0.89415	1.40137	1.06889	2.4503
-0.11	1.659e-07	4.0154e-07	4.2058e-07	4.2496e-07	7.4678e-07	2.325e-07	2.0704e-07	2.49e-07	2.1786e-07	1.4754e-07	-0.11	1.684e-06	1.37e-06	2.05e-06	2.142e-06	9.06e-07	0.21512	0.6633	0.46079	0.44521	1.88639
-0.12	1.9448e-07	4.2636e-07	4.5348e-07	4.5878e-07	7.7198e-07	2.934e-07	2.754e-07	3.22e-07	2.8554e-07	2.1986e-07	-0.12	2.858e-06	2.482e-06	3.29e-06	3.382e-06	2.52e-06	0.14487	0.38391	0.30572	0.30069	0.6938
-0.13	2.3036e-07	4.7026e-07	4.994e-07	5.0648e-07	8.1084e-07	3.7012e-07	3.6154e-07	4.135e-07	3.618e-07	2.9494e-07	-0.13	3.588e-06	4.39e-06	4.592e-06	4.77e-06	3.886e-06	0.13599	0.23495	0.23872	0.23279	0.46884
-0.14	2.9696e-07	5.3946e-07	5.6774e-07	5.7518e-07	8.689e-07	4.5048e-07	4.5818e-07	5.069e-07	4.4936e-07	3.8282e-07	-0.14	6.66e-06	6.92e-06	6.834e-06	6.87e-06	5.806e-06	0.09067	0.16773	0.17953	0.18102	0.33295
-0.15	3.9302e-07	6.379e-07	6.6954e-07	6.7968e-07	9.644e-07	5.438e-07	5.7408e-07	6.2268e-07	5.5652e-07	4.233e-07	-0.15	9.606e-06	9.844e-06	1.018e-05	1.045e-05	9.55e-06	0.08216	0.13738	0.13961	0.13793	0.22081
-0.16	5.2518e-07	7.8106e-07	8.2124e-07	8.2852e-07	1.1024e-06	6.499e-07	6.9286e-07	7.5808e-07	6.8452e-07	4.9074e-07	-0.16	1.3216e-05	1.4316e-05	1.517e-05	1.4884e-05	1.38e-05	0.07943	0.11372	0.11275	0.11628	0.17217
-0.17	7.2194e-07	9.8964e-07	1.0345e-06	1.0561e-06	1.2936e-06	7.7502e-07	8.3568e-07	9.1364e-07	7.2962e-07	6.492e-07	-0.17	1.9676e-05	2.0858e-05	2.1326e-05	2.2758e-05	1.912e-05	0.07236	0.09728	0.09974	0.09487	0.14397
-0.18	1.0121e-06	1.3121e-06	1.3544e-06	1.3497e-06	1.576e-06	8.9652e-07	8.8898e-07	9.6068e-07	9.2032e-07	7.8678e-07	-0.18	2.9016e-05	3.2246e-05	3.199e-05	2.936e-05	2.824e-05	0.06816	0.08164	0.08546	0.09387	0.11661
-0.19	1.4264e-06	1.7229e-06	1.7734e-06	1.7665e-06	1.9743e-06	1.006e-06	1.0671e-06	1.1018e-06	1.0144e-06	9.3722e-07	-0.19	4.143e-05	4.108e-05	4.19e-05	4.168e-05	3.983e-05	0.06711	0.08454	0.08543	0.08556	0.10219
-0.2	2.0002e-06	2.2905e-06	2.3455e-06	2.3276e-06	2.528e-06	1.1486e-06	1.4639e-06	1.5192e-06	1.392e-06	1.07228e-06	-0.2	5.738e-05	5.676e-05	5.721e-05	5.611e-05	5.537e-05	0.06811	0.08086	0.08235	0.08348	0.09314
-0.21	2.7918e-06	3.1491e-06	3.1173e-06	3.094e-06	3.3019e-06	1.3316e-06	1.4462e-06	1.9123e-06	1.7569e-06	1.1014e-06	-0.21	7.916e-05	8.586e-05	7.718e-05	7.664e-05	7.739e-05	0.06906	0.07233	0.08094	0.0809	0.08622
-0.22	3.8657e-06	4.3096e-06	4.2974e-06	4.1207e-06	4.3386e-06	1.5423e-06	1.586e-06	1.7827e-06	2.1319e-06	1.4595e-06	-0.22	0.00010739	0.00011605	0.00011801	0.00010267	0.00010367	0.07075	0.07339	0.07172	0.08035	0.08433
-0.23	5.3231e-06	5.8695e-06	5.8701e-06	5.6878e-06	5.7066e-06	1.7435e-06	1.7205e-06	1.8307e-06	1.8954e-06	1.7762e-06	-0.23	0.00014574	0.00015599	0.00015727	0.00015671	0.0001368	0.07198	0.07454	0.07383	0.07144	0.08401
-0.24	7.2532e-06	7.9536e-06	7.9648e-06	7.7764e-06	7.5448e-06	1.9399e-06	1.8664e-06	1.9344e-06	1.8561e-06	2.0638e-06	-0.24	0.00019301	0.00020841	0.00020947	0.00020886	0.00018382	0.07442	0.07578	0.07545	0.07362	0.08246
-0.25	9.8305e-06	1.0688e-05	1.0708e-05	1.0536e-05	1.0468e-05	2.1126e-06	2.0416e-06	2.0605e-06	1.8736e-06	1.6063e-06	-0.25	0.00025773	0.00027344	0.00027432	0.00027596	0.00029232	0.07573	0.07792	0.0778	0.07582	0.07032
-0.26	1.333e-05	1.4022e-05	1.404e-05	1.3896e-05	1.3932e-05	2.2332e-06	2.4155e-06	2.4306e-06	2.1038e-06	1.6905e-06	-0.26	0.00034995	0.0003334	0.0003332	0.000336	0.0003464	0.07561	0.08481	0.08499	0.08318	0.08055
-0.27	1.7242e-05	1.8424e-05	1.8444e-05	1.8376e-05	1.8476e-05	2.5848e-06	2.6971e-06	2.6684e-06	2.2432e-06	1.7535e-06	-0.27	0.0003912	0.0004402	0.0004404	0.000448	0.0004544	0.08948	0.08434	0.0844	0.0824	0.08157
-0.28	2.262e-05	2.4112e-05	2.412e-05	2.4224e-05	2.4276e-05	2.7037e-06	2.8472e-06	2.7905e-06	2.2645e-06	1.7989e-06	-0.28	0.0005378	0.0005688	0.0005676	0.0005848	0.00058	0.08481	0.08558	0.08582	0.08334	0.08434
-0.29	2.9676e-05	3.1446e-05	3.1452e-05	3.1824e-05	3.166e-05	2.5706e-06	2.8607e-06	2.808e-06	2.138e-06	1.7971e-06	-0.29	0.0007056	0.0007334	0.0007332	0.00076	0.0007384	0.08481	0.08671	0.08675	0.08438	0.0867
-0.3	3.8728e-05	4.088e-05	4.0874e-05	4.1654e-05	4.1114e-05	2.2824e-06	2.6511e-06	2.6415e-06	1.8936e-06	1.5958e-06	-0.3	0.0009052	0.0009434	0.0009422	0.000983	0.0009454	0.08649	0.08776	0.08787	0.08554	0.08812
-0.31	4.988e-05	5.3e-05	5.2892e-05	5.4064e-05	5.3528e-05	1.9878e-06	2.274e-06	2.326e-06	1.6133e-06	1.286e-06	-0.31	0.00112	0.00121	0.0012	0.00124	0.00124	0.09099	0.08868	0.08933	0.0883	0.08727
-0.32	6.3118e-05	6.7902e-05	6.7836e-05	6.8948e-05	6.843e-05	1.7833e-06	1.9094e-06	1.9467e-06	1.3989e-06	1.0858e-06	-0.32	0.00132	0.00149	0.00149	0.00149	0.00149	0.09782	0.09293	0.09253	0.09468	0.09375
-0.33	7.87e-05	8.5624e-05	8.5718e-05	8.6682e-05	8.6108e-05	1.6488e-06	1.6734e-06	1.6958e-06	1.2867e-06	7.6032e-07	-0.33	0.00156	0.00177	0.00179	0.00177	0.00177	0.10436	0.09929	0.09841	0.1006	0.1002
-0.34	9.688e-05	0.000106362	0.000106654	0.00010755	0.000106296	1.5504e-06	1.5347e-06	1.5528e-06	1.2097e-06	9.755e-07	-0.34	0.00182	0.00207	0.00209	0.00209	0.00202	0.11079	0.10617	0.10537	0.10674	0.10932
-0.35	0.00012014	0.00013422	0.00013496	0.00013586	0.00013466	1.1582e-06	1.029e-06	1.0615e-06	5.7902e-07	4.587e-07	-0.35	0.00233	0.00279	0.00283	0.00283	0.00284	0.10701	0.09898	0.09782	0.09854	0.09735
-0.36	0.00014232	0.00015976	0.0001608	0.00016064	0.00015976	1.3591e-06	1.2603e-06	1.2657e-06	1.1044e-06	6.0126e-07	-0.36	0.00222	0.00255	0.00258	0.00248	0.00251	0.13591	0.13219	0.13144	0.13743	0.13472
-0.37	0.00016846	0.00019072	0.00019214	0.0001929	0.00019088	1.3864e-06	1.273e-06	1.2691e-06	1.0518e-06	6.2106e-07	-0.37	0.00261	0.0031	0.00313	0.00323	0.00311	0.13655	0.12999	0.12931	0.12582	0.12938
-0.38	0.00019778	0.00022642	0.00022834	0.00022954	0.00022704	1.3906e-06	1.2716e-06	1.2668e-06	1.0221e-06	5.9128e-07	-0.38	0.00293	0.00357	0.00362	0.00366	0.00362	0.1435	0.13419	0.1334	0.1324	0.13273
-0.39	0.00022992	0.00026644	0.0002691	0.00027058	0.00026782	1.3749e-06	1.2663e-06	1.2402e-06	9.993e-07	5.6772e-07	-0.39	0.00321	0.004	0.00408	0.0041	0.00408	0.15292	0.14147	0.14019	0.13998	0.13939
-0.4	0.00026502	0.00031112	0.00031482	0.00031662	0.00031372	1.3895e-06	1.239e-06	1.2288e-06	9.885e-07	5.5116e-07	-0.4	0.00351	0.00447	0.00457	0.0046	0.00459	0.16207	0.14853	0.14674	0.14654	0.14556
-0.41	0.00030272	0.00036054	0.0003655	0.00036764	0.0003646	1.3872e-06	1.2374e-06	1.2159e-06	9.563e-07	5.303e-07	-0.41	0.00377	0.00494	0.00507	0.0051	0.00509	0.17312	0.15619	0.15426	0.15412	0.1532
-0.42	0.00034284	0.00041454	0.0004213	0.0004238	0.00042054	1.4024e-06	1.2421e-06	1.2207e-06	9.649e-07	5.2376e-07	-0.42	0.00401	0.0054	0.00558	0.00562	0.00559	0.18501	0.16498	0.16206	0.16197	0.16131
-0.43	0.00038514	0.00047302	0.00048204	0.00048498	0.00048168	1.4067e-06	1.2133e-06	1.1837e-06	5.6928e-07	5.0702e-07	-0.43	0.00423	0.00585	0.00607	0.00612	0.00611	0.19791	0.17448	0.17096	0.17076	0.16963
-0.44	0.00042914	0.000536	0.00054798	0.00054886	0.00054806	1.4362e-06	1.2069e-06	1.1786e-06	1.0074e-06	4.947e-07	-0.44	0.0044	0.0063	0.00659	0.00639	0.00664	0.21285	0.18421	0.17959	0.18609	0.17835
-0.45	0.00047466	0.0006032	0.0006189	0.0006226	0.0006196	1.4132e-06	1.225e-06	1.1872e-06	9.507e-07	5.0382e-07	-0.45	0.00455	0.00672	0.00709	0.00737	0.00715	0.2284	0.19494	0.18919	0.18266	0.18768
-0.46	0.00052094	0.00067378	0.00069446	0.00069906	0.00069582	1.4627e-06	1.2209e-06	1.1689e-06	5.6338e-07	4.8914e-07	-0.46	0.00463	0.00706	0.00756	0.00765	0.00762	0.24749	0.20809	0.19989	0.19879	0.19847
-0.47	0.00056814	0.0007484	0.00077526	0.00077774	0.00077758	1.4919e-06	1.2424e-06	1.1929e-06	1.0062e-06	4.8356e-07	-0.47	0.00472	0.00746	0.00808	0.00787	0.00818	0.26548	0.21922	0.2092	0.21589	0.20726
-0.48	0.00061568	0.00082634	0.00086096	0.00086702	0.0008643	1.5055e-06	1.2583e-06	1.1812e-06	9.422e-07	4.7526e-07	-0.48	0.00475	0.00779	0.00857	0.00893	0.00867	0.28654	0.23242	0.21961	0.21189	0.21777
-0.49	0.00066318	0.00090694	0.00095118	0.000959	0.00095606	1.5347e-06	1.2643e-06	1.1743e-06	5.4172e-07	4.7432e-07	-0.49	0.00475	0.00806	0.00902	0.0092	0.00918	0.30982	0.2474	0.23106	0.22837	0.2282
-0.5	0.00071028	0.00099006	0.00105	0.00105	0.00105	1.554e-06	1.3069e-06	1.1625e-06	1.0051e-06	4.7786e-07	-0.5	0.00471	0.00831	0.00946	0.00928	0.00965	0.33559	0.26258	0.2429	0.24934	0.23936
-0.51	0.00075646	0.00107	0.00114	0.00116	0.00116	1.5596e-06	1.318e-06	9.503e-07	4.6824e-07	4.0256e-07	-0.51	0.00462	0.00848	0.00987	0.01094	0.01084	0.36555	0.28019	0.25536	0.23265	0.23491
-0.52	0.00080162	0.00116	0.00125	0.00126	0.00126	1.6002e-06	1.2428e-06	1.1627e-06	9.729e-07	4.4568e-07	-0.52	0.00452	0.00889	0.01032	0.00974	0.00996	0.3971	0.28963	0.26679	0.28587	0.27976
-0.53	0.00084488	0.00125	0.00135	0.00137	0.00137	1.6189e-06	1.3027e-06	1.1567e-06	9.314e-07	4.6428e-07	-0.53	0.00433	0.00834	0.01044	0.01104	0.01074	0.43809	0.33269	0.28652	0.27385	0.28162
-0.54	0.00088646	0.00133	0.00146	0.00148	0.00148	1.6494e-06	1.3735e-06	1.1973e-06	9.384e-07	4.636e-07	-0.54	0.00416	0.0086	0.01082	0.01126	0.01134	0.47929	0.34531	0.29908	0.29131	0.28913
-0.55	0.00092612	0.00142	0.00157	0.0016	0.0016	1.6899e-06	1.3937e-06	1.2095e-06	5.122e-07	4.5744e-07	-0.55	0.00397	0.00858	0.01108	0.01162	0.01168	0.52609	0.36918	0.31482	0.30496	0.30341
-0.56	0.00096338	0.0015	0.00168	0.00171	0.00172	1.7161e-06	1.4516e-06	1.2238e-06	1.0099e-06	4.596e-07	-0.56	0.00373	0.00844	0.01128	0.01144	0.01202	0.58376	0.39853	0.33207	0.33298	0.31753
-0.57	0.00099784	0.00159	0.0018	0.00184	0.00184	1.7512e-06	1.4445e-06	1.217e-06	9.314e-07	4.7022e-07	-0.57	0.00345	0.00826	0.0114	0.01258	0.01232	0.65517	0.4305	0.35148	0.32477	0.33255
-0.58	0.00103	0.00167	0.00191	0.00196	0.00197	1.7573e-06	1.4964e-06	1.2362e-06	5.1404e-07	4.6144e-07	-0.58	0.0032	0.00802	0.01148	0.01254	0.01264	0.72991	0.46677	0.37199	0.34888	0.34686
-0.59	0.00106	0.00174	0.00203	0.00209	0.0021	1.8291e-06	1.5179e-06	1.2413e-06	1.0335e-06	4.6226e-07	-0.59	0.00289	0.00772	0.01146	0.01218	0.01288	0.83253	0.50839	0.39569	0.38257	0.36321
-0.6	0.00108	0.00182	0.00214	0.00222	0.00223	1.8144e-06	1.5211e-06	1.2972e-06	9.712e-07	4.6258e-07	-0.6	0.00258	0.00736	0.0114	0.01324	0.01308	0.95633	0.55686	0.42086	0.37403	0.38051
-0.61	0.00111	0.00189	0.00225	0.00235	0.00236	1.869e-06	1.5744e-06	1.2658e-06	9.691e-07	4.5436e-07	-0.61	0.00223	0.00692	0.0112	0.01298	0.01318	1.12927	0.61604	0.45162	0.40479	0.40057
-0.62	0.00113	0.00195	0.00236	0.00248	0.00249	1.9408e-06	1.618e-06	1.3181e-06	9.638e-07	4.6044e-07	-0.62	0.0019	0.0065	0.01106	0.01304	0.0134	1.35426	0.67962	0.48052	0.42591	0.41683
-0.63	0.00114	0.00201	0.00247	0.00261	0.00263	1.9358e-06	1.6396e-06	1.3271e-06	9.707e-07	4.5722e-07	-0.63	0.0016	0.00606	0.01082	0.01312	0.01356	1.62965	0.75284	0.51446	0.44627	0.43481
-0.64	0.00115	0.00207	0.00258	0.00274	0.00276	1.7442e-06	1.6957e-06	1.3893e-06	9.728e-07	4.6242e-07	-0.64	0.0011	0.00556	0.01046	0.01302	0.01358	2.41038	0.84462	0.5556	0.47282	0.45718
-0.65	0.00116	0.00212	0.00268	0.00287	0.0029	1.9563e-06	1.7354e-06	1.388e-06	9.815e-07	4.5786e-07	-0.65	0.00076	0.00498	0.01006	0.01296	0.01376	3.50416	0.96736	0.60119	0.49809	0.47408
-0.66	0.00117	0.00216	0.00277	0.003	0.00304	2.0431e-06	1.7816e-06	1.4764e-06	1.0097e-06	4.537e-07	-0.66	0.00056	0.00442	0.00958	0.01284	0.01366	4.78279	1.11442	0.65492	0.52589	0.50067
-0.67	0.00117	0.0022	0.00286	0.00312	0.00318	2.1227e-06	1.8064e-06	1.4905e-06	1.0094e-06	4.5438e-07	-0.67	0.00018	0.0038	0.00908	0.01264	0.01368	14.9271	1.32117	0.71465	0.55742	0.52295
-0.68	0.00117	0.00223	0.00295	0.00325	0.00331	2.1864e-06	1.8541e-06	1.5154e-06	1.0486e-06	4.5156e-07	-0.68	0.00018	0.00322	0.00848	0.0123	0.01358	14.9271	1.58425	0.78907	0.59618	0.54991
-0.69	0.00116	0.00226	0.00303	0.00337	0.00345	2.2585e-06	1.8992e-06	1.5241e-06	1.0617e-06	4.656e-07	-0.69	0.00058	0.00254	0.00782	0.012	0.01346	4.61747	2.0345	0.87967	0.63441	0.57795
-0.7	0.00115	0.00228	0.0031	0.00348	0.00358	2.3744e-06	1.9241e-06	1.5685e-06	1.0668e-06	4.668e-07	-0.7	0.00096	0.00196	0.0072	0.0115	0.01334	2.77124	2.66299	0.97945	0.68553	0.60628
-0.7	0.00114	0.00226	0.0031	0.00349	0.00359	1.8482e-06	1.4634e-06	1.1797e-06	4.376e-07	5.6538e-07	-0.7	Inf	Inf	Inf	Inf	Inf	0	0	0	0	0
-0.69	0.00112	0.00222	0.00302	0.00338	0.00346	3.3186e-07	2.3494e-07	1.9094e-07	1.7726e-07	1.5626e-07	-0.69	0.002	0.00454	0.0075	0.01082	0.01266	1.29724	1.1371	0.94005	0.73117	0.64165
-0.68	0.0011	0.00217	0.00293	0.00325	0.00332	1.0024e-07	6.0632e-07	1.14994e-07	1.346e-07	2.738e-08	-0.68	0.00218	0.00532	0.0092	0.01296	0.0145	1.16805	0.94903	0.74543	0.58929	0.53864
-0.67	0.00107	0.00211	0.00283	0.00312	0.00317	4.6652e-07	6.52346e-08	5.30996e-08	1.13485e-07	1.14996e-07	-0.67	0.00214	0.00586	0.01014	0.01366	0.01488	1.16664	0.83961	0.65435	0.53664	0.50215
-0.66	0.00105	0.00205	0.00273	0.00298	0.00302	4.09466e-08	1.16943e-07	2.0474e-07	4.08596e-08	7.36604e-08	-0.66	0.0021	0.00556	0.01022	0.01366	0.01464	1.16562	0.86126	0.62629	0.51361	0.48716
-0.65	0.00103	0.00199	0.00262	0.00284	0.00288	1.16942e-07	7.746e-07	1.4618e-07	3.88878e-08	2.82864e-08	-0.65	0.00196	0.00578	0.01074	0.01352	0.01442	1.22503	0.80589	0.57349	0.49578	0.47139
-0.64	0.00101	0.00194	0.00252	0.00271	0.00274	8.1172e-07	1.4542e-07	7.0642e-07	9.71488e-08	1.3694e-08	-0.64	0.00208	0.00592	0.01062	0.01346	0.01418	1.13199	0.76407	0.55681	0.47491	0.45615
-0.63	0.00099098	0.00187	0.00241	0.00258	0.0026	8.5982e-07	1.8254e-07	1.6124e-07	1.16942e-07	5.30216e-08	-0.63	0.00212	0.0061	0.0105	0.01334	0.01392	1.08679	0.71884	0.54002	0.45605	0.44143
-0.62	0.00096888	0.00181	0.0023	0.00244	0.00246	1.694e-07	2.044e-07	1.911e-07	5.3808e-07	7.92836e-08	-0.62	0.00221	0.00626	0.0107	0.01314	0.01372	1.02094	0.67773	0.50711	0.43979	0.42467
-0.61	0.0009457	0.00175	0.00219	0.00231	0.00233	2.074e-07	2.196e-07	2.072e-07	5.7636e-07	1.0939e-07	-0.61	0.00232	0.00646	0.01092	0.01304	0.01338	0.95088	0.63407	0.47409	0.42005	0.41214
-0.6	0.00092144	0.00168	0.00209	0.00219	0.0022	2.3766e-07	2.4076e-07	2.2184e-07	6.2272e-07	1.16942e-07	-0.6	0.00243	0.00664	0.01086	0.0127	0.01304	0.88603	0.59416	0.45361	0.40796	0.39956
-0.59	0.00089582	0.00161	0.00198	0.00206	0.00207	2.5662e-07	2.5406e-07	2.3592e-07	1.5234e-07	1.16942e-07	-0.59	0.00256	0.00682	0.01096	0.01258	0.01284	0.81657	0.55575	0.42655	0.38871	0.38257
-0.58	0.00086956	0.00154	0.00187	0.00194	0.00194	2.7548e-07	2.6666e-07	2.4824e-07	1.7056e-07	3.8142e-07	-0.58	0.00263	0.007	0.0109	0.01222	0.01252	0.77392	0.51872	0.4058	0.37679	0.36903
-0.57	0.00084192	0.00147	0.00176	0.00182	0.00182	2.959e-07	2.7722e-07	2.5644e-07	1.9248e-07	4.1228e-07	-0.57	0.00276	0.00712	0.01078	0.01198	0.01218	0.71282	0.48714	0.38716	0.36108	0.35598
-0.56	0.0008132	0.0014	0.00165	0.0017	0.0017	3.1132e-07	2.9028e-07	2.597e-07	2.1106e-07	1.433e-07	-0.56	0.00287	0.0072	0.0107	0.01172	0.01184	0.66342	0.45882	0.36694	0.34581	0.34285
-0.55	0.00078354	0.00133	0.00155	0.00159	0.00159	3.2802e-07	3.093e-07	2.6902e-07	2.188e-07	1.6668e-07	-0.55	0.00297	0.0073	0.01052	0.01138	0.01144	0.61972	0.42966	0.34999	0.33277	0.33141
-0.54	0.00075288	0.00125	0.00144	0.00148	0.00148	3.4734e-07	3.1394e-07	2.924e-07	2.2384e-07	1.722e-07	-0.54	0.00307	0.00738	0.0103	0.01102	0.01112	0.57685	0.40209	0.33419	0.32024	0.31758
-0.53	0.00072146	0.00118	0.00134	0.00137	0.00137	3.431e-07	3.218e-07	3.007e-07	2.4188e-07	1.8848e-07	-0.53	0.00314	0.00738	0.0101	0.01068	0.01076	0.54015	0.37906	0.31755	0.30704	0.3048
-0.52	0.00068926	0.00111	0.00125	0.00127	0.00127	3.6344e-07	3.2266e-07	3.052e-07	2.5236e-07	2.0418e-07	-0.52	0.00322	0.00734	0.00972	0.01026	0.01032	0.50431	0.35803	0.30649	0.29611	0.29428
-0.51	0.00065596	0.00103	0.00115	0.00117	0.00117	3.8438e-07	3.4178e-07	3.1422e-07	2.7616e-07	2.1672e-07	-0.51	0.00333	0.00736	0.00944	0.0099	0.00994	0.46499	0.33406	0.29221	0.28343	0.28206
-0.5	0.00062214	0.0009575	0.00106	0.00107	0.00107	3.8946e-07	3.2668e-07	3.302e-07	2.7694e-07	2.2286e-07	-0.5	0.00338	0.00739	0.00918	0.00954	0.00962	0.43499	0.30971	0.27713	0.27067	0.26803
-0.49	0.00058748	0.00088684	0.00097006	0.00098224	0.00098006	3.9834e-07	3.4644e-07	3.1622e-07	2.712e-07	2.1944e-07	-0.49	0.00347	0.00707	0.00895	0.00922	0.00923	0.40169	0.30036	0.2608	0.25675	0.25573
-0.48	0.00055254	0.00081664	0.00088706	0.0008966	0.00089386	4.0874e-07	3.7052e-07	3.527e-07	3.0556e-07	2.4876e-07	-0.48	0.00349	0.00702	0.0083	0.00856	0.00862	0.37553	0.27922	0.25743	0.2524	0.25011
-0.47	0.00051712	0.00074816	0.00080676	0.00081406	0.000811	4.1946e-07	3.756e-07	3.7132e-07	3.0556e-07	2.5318e-07	-0.47	0.00354	0.00685	0.00803	0.00825	0.00829	0.34756	0.26291	0.24267	0.23842	0.23669
-0.46	0.00048142	0.0006817	0.00073016	0.00073574	0.00073234	1.0181e-06	3.8734e-07	3.9306e-07	3.1684e-07	2.5718e-07	-0.46	0.00357	0.00665	0.00766	0.00783	0.00787	0.32188	0.24752	0.23081	0.22762	0.22569
-0.45	0.00044448	0.00061838	0.00065826	0.00066242	0.00065882	3.8136e-07	3.933e-07	4.1088e-07	3.3018e-07	2.725e-07	-0.45	0.00369	0.00633	0.00719	0.00733	0.00735	0.28842	0.2362	0.22212	0.21934	0.21765
-0.44	0.0004107	0.00055734	0.0005901	0.00059298	0.00058914	1.0806e-06	4.0304e-07	4.212e-07	3.4602e-07	2.865e-07	-0.44	0.00338	0.0061	0.00682	0.00694	0.00697	0.29131	0.22156	0.21065	0.20793	0.20598
-0.43	0.00037422	0.00049932	0.00052608	0.00052792	0.00052406	4.043e-07	4.2706e-07	4.4668e-07	3.6556e-07	2.9942e-07	-0.43	0.00365	0.0058	0.0064	0.00651	0.00651	0.24754	0.20946	0.20051	0.19813	0.19671
-0.42	0.00034142	0.00044456	0.00046636	0.0004674	0.00046344	1.0814e-06	4.3646e-07	4.6664e-07	3.7556e-07	3.0456e-07	-0.42	0.00328	0.00548	0.00597	0.00605	0.00606	0.25102	0.19822	0.19109	0.18911	0.18731
-0.41	0.00030668	0.0003932	0.00041096	0.00041136	0.00040736	4.2232e-07	4.5626e-07	5.0168e-07	3.9274e-07	3.2166e-07	-0.41	0.00347	0.00514	0.00554	0.0056	0.00561	0.21458	0.18756	0.18208	0.18029	0.17852
-0.4	0.00027584	0.00034552	0.00035982	0.00035968	0.0003558	1.1021e-06	4.6824e-07	5.2106e-07	4.2092e-07	3.3936e-07	-0.4	0.00308	0.00477	0.00511	0.00517	0.00516	0.21726	0.17813	0.17327	0.17151	0.17015
-0.39	0.00024382	0.00030142	0.00031296	0.00031242	0.0003086	4.6154e-07	4.975e-07	5.4692e-07	4.338e-07	3.5756e-07	-0.39	0.0032	0.00441	0.00469	0.00473	0.00472	0.18661	0.16863	0.16503	0.16346	0.16179
-0.38	0.00021606	0.00026122	0.0002705	0.00026962	0.00026592	1.1646e-06	5.2754e-07	5.7692e-07	4.646e-07	3.7726e-07	-0.38	0.00278	0.00402	0.00425	0.00428	0.00427	0.19049	0.16086	0.15792	0.15628	0.15469
-0.37	0.00018754	0.00022456	0.00023192	0.00023086	0.00022736	1.0257e-06	1.04e-06	6.2642e-07	4.887e-07	3.8956e-07	-0.37	0.00285	0.00367	0.00386	0.00388	0.00386	0.16265	0.15227	0.14964	0.14836	0.14698
-0.36	0.00016208	0.00019004	0.00019726	0.00019606	0.00019278	1.0448e-06	5.071e-07	1.0644e-06	5.1426e-07	4.1066e-07	-0.36	0.00255	0.00345	0.00347	0.00348	0.00346	0.15782	0.13796	0.14225	0.14093	0.13956
-0.35	0.0001389	0.00016178	0.00016514	0.00016514	0.00016214	1.0617e-06	1.1476e-06	6.048e-07	5.4458e-07	4.4894e-07	-0.35	0.00232	0.00283	0.00321	0.00309	0.00306	0.14919	0.14302	0.12956	0.13416	0.13303
-0.34	0.00011786	0.00013464	0.00013902	0.00013788	0.00013518	1.1056e-06	1.0303e-06	1.1685e-06	5.8376e-07	4.7508e-07	-0.34	0.0021	0.00271	0.00261	0.00273	0.0027	0.14018	0.12539	0.13373	0.12763	0.12662
-0.33	9.9794e-05	0.00011184	0.00011444	0.00011414	0.00011174	1.076e-06	1.0852e-06	1.0859e-06	6.3478e-07	5.1048e-07	-0.33	0.00181	0.00228	0.00246	0.00237	0.00234	0.13839	0.1241	0.11834	0.12186	0.12091
-0.32	8.2322e-05	9.2052e-05	9.3528e-05	9.3244e-05	9.1174e-05	1.1683e-06	1.0827e-06	1.0311e-06	6.2842e-07	5.2102e-07	-0.32	0.00175	0.00198	0.00209	0.00209	0.00206	0.11963	0.11825	0.11411	0.11387	0.1132
-0.31	6.794e-05	7.513e-05	7.6374e-05	7.6092e-05	7.4304e-05	1.2517e-06	1.178e-06	1.1852e-06	6.9866e-07	5.8116e-07	-0.31	0.00144	0.00169	0.00172	0.00172	0.00169	0.11992	0.11335	0.11364	0.11327	0.11254
-0.3	5.5484e-05	6.086e-05	6.1644e-05	6.1326e-05	5.9832e-05	1.317e-06	1.2937e-06	1.2398e-06	1.029e-06	6.3634e-07	-0.3	0.00125	0.00143	0.00147	0.00148	0.00145	0.11369	0.10931	0.10746	0.10673	0.10629
-0.29	4.489e-05	4.8868e-05	4.926e-05	4.8618e-05	4.776e-05	1.377e-06	1.381e-06	1.3295e-06	7.4948e-07	6.8444e-07	-0.29	0.00106	0.0012	0.00124	0.00127	0.00121	0.10867	0.10492	0.10267	0.09916	0.10218
-0.28	3.6018e-05	3.8938e-05	3.9026e-05	3.8732e-05	3.7826e-05	1.4708e-06	1.4665e-06	1.4024e-06	1.0943e-06	7.4192e-07	-0.28	0.0008872	0.000993	0.00102	0.0009886	0.0009934	0.10457	0.10137	0.09887	0.10129	0.09874
-0.27	2.868e-05	3.0796e-05	3.0654e-05	3.0236e-05	2.9742e-05	1.526e-06	1.5272e-06	1.4703e-06	1.0683e-06	7.9532e-07	-0.27	0.0007338	0.0008142	0.0008372	0.0008496	0.0008084	0.10107	0.09816	0.09536	0.09298	0.09577
-0.26	2.271e-05	2.4224e-05	2.3914e-05	2.3586e-05	2.326e-05	1.6011e-06	1.617e-06	1.5338e-06	1.0995e-06	8.4336e-07	-0.26	0.000597	0.0006572	0.000674	0.000665	0.0006482	0.09866	0.09592	0.09273	0.0927	0.09367
-0.25	1.7918e-05	1.8986e-05	1.8524e-05	1.8318e-05	1.8122e-05	1.6626e-06	1.6478e-06	1.6043e-06	1.127e-06	8.8318e-07	-0.25	0.0004792	0.0005238	0.000539	0.0005268	0.0005138	0.09716	0.09451	0.09016	0.09109	0.09225
-0.24	1.4106e-05	1.485e-05	1.43e-05	1.4204e-05	1.4112e-05	1.73e-06	1.7009e-06	1.6447e-06	1.1769e-06	9.2022e-07	-0.24	0.0003812	0.0004136	0.0004224	0.0004114	0.000401	0.09626	0.09371	0.08897	0.09052	0.09207
-0.23	1.1114e-05	1.1638e-05	1.101e-05	1.1016e-05	1.1018e-05	1.7478e-06	1.7422e-06	1.6984e-06	1.2059e-06	9.4608e-07	-0.23	0.0002992	0.0003212	0.000329	0.0003188	0.0003094	0.09659	0.09448	0.08807	0.09059	0.09304
-0.22	8.7518e-06	9.1151e-06	8.4479e-06	8.5397e-06	8.6154e-06	1.6925e-06	1.6971e-06	1.6685e-06	1.163e-06	9.4874e-07	-0.22	0.00023622	0.00025229	0.00025621	0.00024763	0.00024026	0.09636	0.09424	0.08693	0.09043	0.09361
-0.21	6.7295e-06	7.0215e-06	6.3388e-06	6.8726e-06	6.6779e-06	1.3739e-06	1.3792e-06	1.3847e-06	1.7141e-06	7.7702e-07	-0.21	0.00020223	0.00020936	0.00021091	0.00016671	0.00019375	0.08763	0.08824	0.08017	0.10602	0.09039
-0.2	5.3171e-06	5.5415e-06	4.858e-06	5.2989e-06	5.3268e-06	1.2823e-06	1.2739e-06	1.2809e-06	1.0863e-06	7.312e-07	-0.2	0.00014124	0.000148	0.00014808	0.00015737	0.00013511	0.09774	0.09727	0.08654	0.08855	0.10186
-0.19	4.2891e-06	4.4624e-06	3.9723e-06	4.4072e-06	4.3458e-06	1.225e-06	1.2103e-06	1.89e-06	1.5861e-06	6.7744e-07	-0.19	0.0001028	0.00010791	8.857e-05	8.917e-05	9.81e-05	0.10717	0.10632	0.1144	0.12496	0.11313
-0.18	3.5258e-06	3.6581e-06	3.141e-06	3.7446e-06	3.6263e-06	1.1826e-06	1.156e-06	1.4381e-06	1.7915e-06	6.6246e-07	-0.18	7.633e-05	8.043e-05	8.313e-05	6.626e-05	7.195e-05	0.1175	0.11586	0.09806	0.14133	0.12722
-0.17	2.948e-06	3.1987e-06	2.6381e-06	3.2353e-06	3.0981e-06	1.1319e-06	1.6127e-06	1.8675e-06	1.8743e-06	6.5094e-07	-0.17	5.778e-05	4.594e-05	5.029e-05	5.093e-05	5.282e-05	0.12865	0.17158	0.13197	0.1575	0.14627
-0.16	2.5218e-06	2.87e-06	2.2894e-06	2.8462e-06	2.7579e-06	1.0616e-06	1.8114e-06	2.0662e-06	1.8639e-06	7.6412e-07	-0.16	4.262e-05	3.287e-05	3.487e-05	3.891e-05	3.402e-05	0.14746	0.21235	0.16242	0.1797	0.19795
-0.15	2.189e-06	2.6043e-06	2.0153e-06	2.5516e-06	2.4871e-06	1.086e-06	1.8761e-06	2.1313e-06	1.8131e-06	7.9348e-07	-0.15	3.328e-05	2.657e-05	2.741e-05	2.946e-05	2.708e-05	0.16269	0.23702	0.18056	0.21074	0.22279
-0.14	1.9369e-06	2.4002e-06	1.8081e-06	2.3301e-06	2.2792e-06	1.08838e-06	1.8564e-06	2.1113e-06	1.7102e-06	7.9392e-07	-0.14	2.521e-05	2.041e-05	2.072e-05	2.215e-05	2.079e-05	0.18819	0.28214	0.21224	0.25356	0.26378
-0.13	1.7282e-06	2.2308e-06	1.643e-06	2.1557e-06	2.1194e-06	1.0709e-06	1.7843e-06	2.0432e-06	1.5937e-06	7.7822e-07	-0.13	2.087e-05	1.694e-05	1.651e-05	1.744e-05	1.598e-05	0.20197	0.3146	0.24047	0.29598	0.31676
-0.12	1.557e-06	2.0971e-06	1.5143e-06	2.0227e-06	1.9938e-06	1.03256e-06	1.6821e-06	1.9371e-06	1.4756e-06	7.5996e-07	-0.12	1.712e-05	1.337e-05	1.287e-05	1.33e-05	1.256e-05	0.22072	0.37256	0.28228	0.36157	0.37691
-0.11	1.4154e-06	1.9862e-06	1.4081e-06	1.9115e-06	1.8891e-06	9.7288e-07	1.5614e-06	1.8047e-06	1.3444e-06	7.3316e-07	-0.11	1.416e-05	1.109e-05	1.062e-05	1.112e-05	1.047e-05	0.24149	0.4238	0.31667	0.40721	0.42686
-0.1	1.3e-06	1.8932e-06	1.3223e-06	1.8262e-06	1.807e-06	9.2666e-07	1.4572e-06	1.6685e-06	1.2447e-06	6.9606e-07	-0.1	1.154e-05	9.3e-06	8.58e-06	8.53e-06	8.21e-06	0.27074	0.48016	0.36625	0.50439	0.51822
-0.09	1.2026e-06	1.8158e-06	1.2507e-06	1.7509e-06	1.7423e-06	8.8248e-07	1.3375e-06	1.534e-06	1.1402e-06	6.54e-07	-0.09	9.74e-06	7.74e-06	7.16e-06	7.53e-06	6.47e-06	0.29566	0.55162	0.41362	0.54684	0.6315
-0.08	1.1189e-06	1.7447e-06	1.1873e-06	1.6918e-06	1.6891e-06	8.3416e-07	1.244e-06	1.4117e-06	1.0489e-06	6.1726e-07	-0.08	8.37e-06	7.11e-06	6.34e-06	5.91e-06	5.32e-06	0.31918	0.57646	0.44262	0.67059	0.74252
-0.07	1.049e-06	1.6868e-06	1.1365e-06	1.6377e-06	1.6416e-06	7.7866e-07	1.1531e-06	1.2941e-06	8.641e-07	5.7396e-07	-0.07	6.99e-06	5.79e-06	5.08e-06	5.41e-06	4.75e-06	0.35694	0.68226	0.52656	0.70848	0.80723
-0.06	9.884e-07	1.6301e-06	1.0873e-06	1.5758e-06	1.5991e-06	7.202e-07	1.0787e-06	1.2008e-06	8.202e-07	5.2252e-07	-0.06	6.06e-06	5.67e-06	4.92e-06	6.19e-06	4.25e-06	0.38696	0.67343	0.52029	0.59761	0.87783
-0.05	9.048e-07	1.5848e-06	1.0504e-06	1.52e-06	1.5656e-06	6.7964e-07	1.0073e-06	1.1172e-06	1.06472e-06	4.727e-07	-0.05	8.36e-06	4.53e-06	3.69e-06	5.58e-06	3.35e-06	0.26055	0.81701	0.6669	0.63867	1.08757
-0.04	8.6418e-07	1.5371e-06	1.0108e-06	1.4654e-06	1.5344e-06	5.9422e-07	8.638e-07	1.0486e-06	8.6844e-07	4.3038e-07	-0.04	4.062e-06	4.77e-06	3.96e-06	5.46e-06	3.12e-06	0.50129	0.75345	0.59918	0.62943	1.14387
-0.03	8.2986e-07	1.4791e-06	9.9386e-07	1.3821e-06	1.491e-06	5.3452e-07	7.949e-07	9.047e-07	6.9594e-07	3.6364e-07	-0.03	3.432e-06	5.8e-06	1.694e-06	8.33e-06	4.34e-06	0.5682	0.59864	1.36239	0.39344	0.80251
-0.02	7.9156e-07	1.4266e-06	9.4684e-07	1.3155e-06	1.4509e-06	4.6566e-07	9.8678e-07	8.194e-07	5.5942e-07	3.2848e-07	-0.02	3.83e-06	5.25e-06	4.702e-06	6.66e-06	4.01e-06	0.48731	0.63713	0.47509	0.46623	0.84458
-0.01	7.5344e-07	1.341e-06	9.035e-07	1.2582e-06	1.4142e-06	4.1328e-07	7.8526e-07	9.3406e-07	4.6278e-07	2.989e-07	-0.01	3.812e-06	8.56e-06	4.334e-06	5.73e-06	3.67e-06	0.46652	0.37211	0.49144	0.51703	0.89874
0	7.1862e-07	1.2509e-06	8.3616e-07	1.207e-06	1.381e-06	3.7412e-07	6.318e-07	7.0504e-07	4.007e-07	2.8864e-07	0	3.482e-06	9.01e-06	6.734e-06	5.12e-06	3.32e-06	0.48663	0.33106	0.29728	0.55425	0.96926
0.01	6.8652e-07	1.1733e-06	7.719e-07	1.1622e-06	1.3494e-06	3.3418e-07	5.2152e-07	5.7796e-07	3.614e-07	2.8176e-07	0.01	3.21e-06	7.76e-06	6.426e-06	4.48e-06	3.16e-06	0.50388	0.35954	0.28795	0.60878	0.99473
0.02	6.5156e-07	1.1034e-06	7.1924e-07	1.1238e-06	1.3238e-06	2.9518e-07	4.6384e-07	5.017e-07	3.372e-07	2.8242e-07	0.02	3.496e-06	6.99e-06	5.266e-06	3.84e-06	2.56e-06	0.44055	0.37487	0.32587	0.68531	1.20216
0.03	6.2312e-07	1.0407e-06	6.834e-07	1.0873e-06	1.3031e-06	2.7508e-07	4.1194e-07	4.4152e-07	3.2862e-07	2.9046e-07	0.03	2.844e-06	6.27e-06	3.584e-06	3.65e-06	2.07e-06	0.51592	0.39359	0.45047	0.69737	1.461
0.04	5.9586e-07	9.931e-07	6.4016e-07	1.0584e-06	1.2862e-06	2.598e-07	3.7724e-07	4.0174e-07	3.2094e-07	3.002e-07	0.04	2.726e-06	4.76e-06	4.324e-06	2.89e-06	1.69e-06	0.51474	0.49182	0.35228	0.85473	1.7639
0.05	5.6726e-07	9.381e-07	6.1594e-07	1.0341e-06	1.2764e-06	2.5278e-07	3.4904e-07	3.7402e-07	3.21e-07	3.1182e-07	0.05	2.86e-06	5.5e-06	2.422e-06	2.43e-06	9.8e-07	0.46812	0.40414	0.59701	0.99135	3.0105
0.06	5.4792e-07	8.8154e-07	5.8784e-07	1.0127e-06	1.2664e-06	2.4464e-07	3.2042e-07	3.551e-07	3.2384e-07	3.2728e-07	0.06	1.934e-06	5.656e-06	2.81e-06	2.14e-06	1e-06	0.66379	0.37027	0.49311	1.10111	2.92749
0.07	5.3206e-07	8.3218e-07	5.6632e-07	9.954e-07	1.258e-06	2.3886e-07	3.0144e-07	3.4392e-07	3.2826e-07	3.4092e-07	0.07	1.586e-06	4.936e-06	2.152e-06	1.73e-06	8.4e-07	0.78391	0.3996	0.61739	1.33633	3.4599
0.08	5.1752e-07	7.8932e-07	5.5492e-07	9.6992e-07	1.2517e-06	2.352e-07	2.9004e-07	3.4318e-07	3.1388e-07	3.6098e-07	0.08	1.454e-06	4.286e-06	1.14e-06	2.548e-06	6.3e-07	0.83102	0.43546	1.13231	0.88796	4.58634
0.09	5.0602e-07	7.4828e-07	5.497e-07	9.6064e-07	1.2469e-06	2.3204e-07	2.7894e-07	3.4458e-07	3.167e-07	3.7518e-07	0.09	1.15e-06	4.104e-06	5.22e-07	9.28e-07	4.8e-07	1.02465	0.43124	2.43627	2.39507	5.99295
0.1	4.904e-07	7.071e-07	5.4478e-07	9.414e-07	1.2426e-06	2.2888e-07	2.6676e-07	3.4638e-07	3.128e-07	3.9114e-07	0.1	1.562e-06	4.118e-06	4.92e-07	1.924e-06	4.3e-07	0.73436	0.40678	2.56109	1.13811	6.66544
0.11	4.74e-07	6.7582e-07	5.3934e-07	9.272e-07	1.2393e-06	2.2382e-07	2.6262e-07	3.4826e-07	3.1326e-07	4.1082e-07	0.11	1.64e-06	3.128e-06	5.44e-07	1.42e-06	3.3e-07	0.67695	0.50891	2.29435	1.51497	8.65876
0.12	4.6378e-07	6.4806e-07	5.3958e-07	9.252e-07	1.239e-06	2.2016e-07	2.652e-07	3.485e-07	3.158e-07	4.2274e-07	0.12	1.022e-06	2.776e-06	2.4e-08	2e-07	3e-08	1.05638	0.54897	51.7564	10.6633	95.1083
0.13	4.5414e-07	6.3172e-07	5.4176e-07	9.1818e-07	1.2392e-06	2.1652e-07	2.6296e-07	3.4844e-07	3.2022e-07	4.3586e-07	0.13	9.64e-07	1.634e-06	2.18e-07	7.02e-07	2e-08	1.09622	0.90167	5.71072	3.02316	142.657
0.14	4.4004e-07	6.1872e-07	5.4268e-07	9.0984e-07	1.2376e-06	2.1588e-07	2.6752e-07	3.5244e-07	3.2302e-07	4.4234e-07	0.14	1.41e-06	1.3e-06	9.2e-08	8.34e-07	1.6e-07	0.73005	1.10736	13.5707	2.52347	17.822
0.15	4.2792e-07	6.0538e-07	5.405e-07	9.1144e-07	1.2341e-06	2.1346e-07	2.6968e-07	3.5566e-07	3.3468e-07	4.58e-07	0.15	1.212e-06	1.334e-06	2.18e-07	1.6e-07	3.5e-07	0.82443	1.0564	5.72044	13.1052	8.13042
0.16	4.181e-07	5.9022e-07	5.4274e-07	9.0826e-07	1.2308e-06	2.143e-07	2.7156e-07	3.5762e-07	3.4164e-07	4.6902e-07	0.16	9.82e-07	1.516e-06	2.24e-07	3.18e-07	3.3e-07	0.99183	0.90792	5.56752	6.58807	8.59945
0.17	4.1146e-07	5.7926e-07	5.4568e-07	9.0526e-07	1.2294e-06	2.1282e-07	2.7196e-07	3.5826e-07	3.4646e-07	4.8418e-07	0.17	6.64e-07	1.096e-06	2.94e-07	3e-07	1.4e-07	1.43832	1.22844	4.2622	6.95963	20.2315
0.18	4.0108e-07	5.7156e-07	5.493e-07	9.1032e-07	1.23e-06	2.1518e-07	2.8246e-07	3.6624e-07	3.6476e-07	4.8894e-07	0.18	1.038e-06	7.7e-07	3.62e-07	5.06e-07	6e-08	0.90118	1.72066	3.48242	4.13095	47.1915
0.19	3.9654e-07	5.633e-07	5.547e-07	9.1692e-07	1.232e-06	2.584e-07	2.855e-07	3.6604e-07	3.7884e-07	5.0474e-07	0.19	4.54e-07	8.26e-07	5.4e-07	6.6e-07	2e-07	2.02265	1.58176	2.35373	3.18739	14.1724
0.2	3.9502e-07	5.546e-07	5.4994e-07	9.1954e-07	1.2391e-06	2.2438e-07	2.9782e-07	3.6324e-07	3.937e-07	5.1022e-07	0.2	1.52e-07	8.7e-07	4.76e-07	2.62e-07	7.1e-07	5.9955	1.47931	2.67176	8.06985	4.00697

## Sheet: Fig. 4h
Vg (V)	Drain current (A)					Gate current (A)					Vg (V)	Transconductance (S)					Subthreshold swing (V/decade)
	Vd = 0.1 V	Vd = 0.2 V	Vd = 0.3 V	Vd = 0.4 V	Vd = 0.5 V	Vd = 0.1 V	Vd = 0.2 V	Vd = 0.3 V	Vd = 0.4 V	Vd = 0.5 V		Vd = 0.1 V	Vd = 0.2 V	Vd = 0.3 V	Vd = 0.4 V	Vd = 0.5 V	Vd = 0.1 V	Vd = 0.2 V	Vd = 0.3 V	Vd = 0.4 V	Vd = 0.5 V
0	6.8962e-09	1.94812e-08	5.68208e-08	1.4694e-07	1.695e-07	2.4236e-09	1.36726e-08	5.10438e-08	1.1454e-07	1.5236e-07	0	2.4236e-09	1.36726e-08	5.10438e-08	1.1454e-07	1.5236e-07	0	0	0	0	0
0.01	2.1135e-09	8.0886e-09	2.92916e-08	6.71138e-08	8.6806e-08	2.3499e-09	1.03628e-08	2.93772e-08	6.35596e-08	8.63298e-08	0.01	2.3499e-09	1.03628e-08	2.93772e-08	6.35596e-08	8.63298e-08	0.01947	0.0262	0.03475	0.02938	0.03441
0.02	8.94e-11	5.021e-09	1.67406e-08	3.84704e-08	5.16218e-08	4.2011e-09	4.4276e-09	1.77606e-08	4.10994e-08	5.2563e-08	0.02	4.2011e-09	4.4276e-09	1.77606e-08	4.10994e-08	5.2563e-08	0.00728	0.04829	0.04116	0.04138	0.0443
0.03	9.49e-11	2.5106e-09	1.20174e-08	2.38862e-08	3.29268e-08	3.3175e-09	3.0944e-09	1.12762e-08	2.11178e-08	3.62964e-08	0.03	3.3175e-09	3.0944e-09	1.12762e-08	2.11178e-08	3.62964e-08	0.00733	0.03322	0.06946	0.04831	0.05121
0.04	3.583e-10	1.3406e-09	1.038e-08	1.54444e-08	2.26096e-08	4.5656e-09	2.8764e-09	9.5434e-09	1.76954e-08	2.50818e-08	0.04	4.5656e-09	2.8764e-09	9.5434e-09	1.76954e-08	2.50818e-08	0.01733	0.0367	0.1572	0.0528	0.06125
0.05	9.463e-10	9.429e-10	6.3763e-09	1.00512e-08	1.59548e-08	4.6726e-09	2.3569e-09	1.331e-09	1.19422e-08	1.45284e-08	0.05	4.6726e-09	2.3569e-09	1.331e-09	1.19422e-08	1.45284e-08	0.02371	0.06543	0.04725	0.0536	0.06605
0.06	1.6134e-09	1.04e-09	3.7894e-09	8.8815e-09	9.4642e-09	6.519e-10	5.0905e-09	2.9659e-09	6.3812e-09	1.19958e-08	0.06	6.519e-10	5.0905e-09	2.9659e-09	6.3812e-09	1.19958e-08	0.04316	0.00733	0.04425	0.18611	0.04409
0.07	1.1794e-09	1.9909e-09	3.1144e-09	6.0759e-09	1.14125e-08	6.4356e-09	4.579e-10	1.3803e-09	3.6552e-09	4.3674e-09	0.07	6.4356e-09	4.579e-10	1.3803e-09	3.6552e-09	4.3674e-09	0.00729	0.03546	0.11738	0.06065	0.12301
0.08	8.124e-10	1.3874e-09	4.033e-10	3.3926e-09	6.934e-09	6.0362e-09	2.8934e-09	4.8514e-09	3.7609e-09	7.114e-10	0.08	6.0362e-09	2.8934e-09	4.8514e-09	3.7609e-09	7.114e-10	0.06177	0.00728	0.01126	0.03951	0.04621
0.09	3.1373e-09	4.0224e-09	4.032e-10	1.9976e-09	5.2959e-09	5.851e-09	6.0091e-09	1.4039e-09	1.4977e-09	2.2922e-09	0.09	5.851e-09	6.0091e-09	1.4039e-09	1.4977e-09	2.2922e-09	0.00673	0.00694	92.8517	0.04347	0.08544
0.1	2.7791e-09	3.5972e-09	2.1647e-09	7.67e-10	2.3418e-09	6.0496e-09	2.8427e-09	5.6682e-09	4.5578e-09	1.1365e-09	0.1	6.0496e-09	2.8427e-09	5.6682e-09	4.5578e-09	1.1365e-09	0.18993	0.2061	0.0137	0.02406	0.02822
0.11	3.249e-09	1.152e-09	7.822e-10	9.49e-10	2.1547e-09	5.882e-09	6.9786e-09	6.6228e-09	5.2304e-09	5.6448e-09	0.11	5.882e-09	6.9786e-09	6.6228e-09	5.2304e-09	5.6448e-09	0.14739	0.02022	0.00697	0.00731	0.27653
0.12	3.6811e-09	1.3752e-09	9.322e-10	2.497e-10	9.975e-10	5.9884e-09	8.1694e-09	8.28e-09	8.3734e-09	7.4004e-09	0.12	5.9884e-09	8.1694e-09	8.28e-09	8.3734e-09	7.4004e-09	0.18441	0.13002	0.13125	0.01725	0.0299
0.13	4.097e-09	1.6266e-09	1.3724e-09	9.731e-10	2.001e-10	6.2834e-09	8.4642e-09	8.9808e-09	9.1918e-09	8.8452e-09	0.13	6.2834e-09	8.4642e-09	8.9808e-09	9.1918e-09	8.8452e-09	0.21511	0.13715	0.05953	0.01693	0.00653
0.14	4.5972e-09	1.9287e-09	1.7706e-09	1.5298e-09	1.1684e-09	6.3018e-09	8.5066e-09	9.5528e-09	1.01482e-08	9.744e-09	0.14	6.3018e-09	8.5066e-09	9.5528e-09	1.01482e-08	9.744e-09	0.19989	0.13516	0.09038	0.0509	0.01305
0.15	4.9993e-09	2.1799e-09	2.0818e-09	1.9652e-09	1.9323e-09	6.5852e-09	8.4996e-09	9.8922e-09	1.0708e-08	1.06286e-08	0.15	6.5852e-09	8.4996e-09	9.8922e-09	1.0708e-08	1.06286e-08	0.27461	0.18807	0.14221	0.09194	0.04577
0.16	5.4094e-09	2.4112e-09	2.3306e-09	2.2475e-09	2.5404e-09	7.0048e-09	8.5004e-09	1.00736e-08	1.12106e-08	1.14078e-08	0.16	7.0048e-09	8.5004e-09	1.00736e-08	1.12106e-08	1.14078e-08	0.29206	0.22833	0.20396	0.17155	0.08416
0.17	1.5012e-09	2.6513e-09	2.5718e-09	2.477e-09	3.0686e-09	1.09728e-08	8.8454e-09	1.0225e-08	1.16314e-08	1.19332e-08	0.17	1.09728e-08	8.8454e-09	1.0225e-08	1.16314e-08	1.19332e-08	0.01796	0.24257	0.23381	0.23682	0.12189
0.18	5.9809e-09	2.9759e-09	4.4773e-09	2.7282e-09	5.3969e-09	1.00178e-08	8.6852e-09	1.11532e-08	1.18924e-08	1.3144e-08	0.18	1.00178e-08	8.6852e-09	1.11532e-08	1.18924e-08	1.3144e-08	0.01666	0.19936	0.04153	0.23838	0.04078
0.19	6.6406e-09	4.7164e-09	2.5218e-09	4.8195e-09	3.6001e-09	1.07822e-08	9.3544e-09	1.28734e-08	1.26394e-08	1.51226e-08	0.19	1.07822e-08	9.3544e-09	1.28734e-08	1.26394e-08	1.51226e-08	0.22007	0.05	0.04011	0.04047	0.05687
0.2	7.3457e-09	3.3517e-09	2.7174e-09	2.8272e-09	3.7391e-09	1.16248e-08	1.0448e-08	1.30364e-08	1.47436e-08	1.58176e-08	0.2	1.16248e-08	1.0448e-08	1.30364e-08	1.47436e-08	1.58176e-08	0.22818	0.06741	0.30823	0.04317	0.60781
0.21	3.1965e-09	3.5767e-09	2.8151e-09	2.9762e-09	3.876e-09	1.68936e-08	1.09324e-08	1.3571e-08	1.54306e-08	1.67674e-08	0.21	1.68936e-08	1.09324e-08	1.3571e-08	1.54306e-08	1.67674e-08	0.02767	0.35439	0.65188	0.44832	0.64034
0.22	5.56e-09	3.7906e-09	2.94e-09	3.1329e-09	4.0453e-09	1.78254e-08	1.12382e-08	1.4053e-08	1.5883e-08	1.76788e-08	0.22	1.78254e-08	1.12382e-08	1.4053e-08	1.5883e-08	1.76788e-08	0.0416	0.39643	0.53041	0.44874	0.53859
0.23	4.3336e-09	4.115e-09	3.0402e-09	3.0767e-09	4.0939e-09	2.29356e-08	1.16548e-08	1.46508e-08	1.72738e-08	1.90474e-08	0.23	2.29356e-08	1.16548e-08	1.46508e-08	1.72738e-08	1.90474e-08	0.0924	0.28041	0.68706	1.27204	1.92808
0.24	6.0817e-09	4.4917e-09	4.9574e-09	5.3294e-09	4.2618e-09	2.03108e-08	1.25666e-08	1.62646e-08	1.82606e-08	2.0645e-08	0.24	2.03108e-08	1.25666e-08	1.62646e-08	1.82606e-08	2.0645e-08	0.06795	0.26287	0.04709	0.04191	0.57287
0.25	9.0374e-09	4.8103e-09	3.063e-09	5.383e-09	4.2481e-09	2.34294e-08	1.3494e-08	1.90062e-08	2.11448e-08	2.22952e-08	0.25	2.34294e-08	1.3494e-08	1.90062e-08	2.11448e-08	2.22952e-08	0.05813	0.33601	0.04782	2.30093	7.15137
0.26	1.01732e-08	9.456e-10	3.1997e-09	3.0671e-09	4.313e-09	2.7577e-08	1.8888e-08	2.06288e-08	2.50594e-08	2.45702e-08	0.26	2.7577e-08	1.8888e-08	2.06288e-08	2.50594e-08	2.45702e-08	0.1945	0.01415	0.52736	0.04093	1.51867
0.27	9.785e-09	7.682e-10	3.3521e-09	3.1297e-09	8.798e-10	3.70292e-08	2.26848e-08	2.27212e-08	2.73378e-08	3.04236e-08	0.27	3.70292e-08	2.26848e-08	2.27212e-08	2.73378e-08	3.04236e-08	0.59183	0.11082	0.49486	1.13963	0.01448
0.28	1.27804e-08	4.8742e-09	3.6044e-09	3.1839e-09	4.0287e-09	3.83986e-08	2.29314e-08	2.50552e-08	2.99848e-08	3.23408e-08	0.28	3.83986e-08	2.29314e-08	2.50552e-08	2.99848e-08	3.23408e-08	0.08622	0.01246	0.3173	1.34107	0.01513
0.29	1.26252e-08	5.1529e-09	3.8746e-09	3.2784e-09	4.0172e-09	4.95422e-08	2.61554e-08	2.80388e-08	3.33314e-08	3.6073e-08	0.29	4.95422e-08	2.61554e-08	2.80388e-08	3.33314e-08	3.6073e-08	1.8846	0.41411	0.31853	0.78725	8.05494
0.3	1.56882e-08	5.7264e-09	4.257e-09	3.2208e-09	3.9429e-09	5.24608e-08	2.97524e-08	3.16046e-08	3.73282e-08	4.0737e-08	0.3	5.24608e-08	2.97524e-08	3.16046e-08	3.73282e-08	4.0737e-08	0.10601	0.2182	0.24464	1.29901	1.2334
0.31	1.67206e-08	6.4176e-09	4.42e-09	3.1841e-09	4.0779e-09	6.17618e-08	3.43288e-08	3.62062e-08	4.2201e-08	4.5819e-08	0.31	6.17618e-08	3.43288e-08	3.62062e-08	4.2201e-08	4.5819e-08	0.36129	0.20206	0.6128	2.00922	0.68396
0.32	1.8077e-08	2.4242e-09	4.684e-09	5.5488e-09	5.493e-10	7.49454e-08	4.43996e-08	4.17618e-08	4.77836e-08	5.63472e-08	0.32	7.49454e-08	4.43996e-08	4.17618e-08	4.77836e-08	5.63472e-08	0.29521	0.02365	0.39691	0.04146	0.01149
0.33	2.07244e-08	7.7604e-09	4.9278e-09	3.1078e-09	3.8374e-09	8.89102e-08	4.88982e-08	4.8148e-08	5.65756e-08	6.21754e-08	0.33	8.89102e-08	4.88982e-08	4.8148e-08	5.65756e-08	6.21754e-08	0.16848	0.01979	0.4538	0.03972	0.01185
0.34	2.45922e-08	4.2195e-09	5.003e-09	3.0726e-09	3.6462e-09	1.01871e-07	5.3701e-08	5.59108e-08	6.4802e-08	7.13028e-08	0.34	1.01871e-07	5.3701e-08	5.59108e-08	6.4802e-08	7.13028e-08	0.13456	0.03779	1.52035	2.02141	0.45052
0.35	2.7074e-08	4.5884e-09	1.0871e-09	2.8232e-09	3.4852e-09	1.1936e-07	6.31048e-08	6.9221e-08	7.45978e-08	8.16754e-08	0.35	1.1936e-07	6.31048e-08	6.9221e-08	7.45978e-08	8.16754e-08	0.23949	0.27472	0.01508	0.272	0.50987
0.36	3.16076e-08	7.863e-09	8.97e-10	2.69e-09	3.2033e-09	1.375e-07	7.49424e-08	8.2022e-08	8.54844e-08	9.39944e-08	0.36	1.375e-07	7.49424e-08	8.2022e-08	8.54844e-08	9.39944e-08	0.14872	0.04275	0.11979	0.47643	0.273
0.37	3.6663e-08	4.6685e-09	8.087e-10	2.4378e-09	2.8261e-09	1.5864e-07	9.02392e-08	9.54964e-08	9.8349e-08	1.0366e-07	0.37	1.5864e-07	9.02392e-08	9.54964e-08	9.8349e-08	1.0366e-07	0.15519	0.04417	0.2222	0.2339	0.18379
0.38	4.2762e-08	4.7978e-09	4.6361e-09	1.9922e-09	4.686e-10	1.8148e-07	1.014e-07	1.019e-07	1.0872e-07	1.253e-07	0.38	1.8148e-07	1.014e-07	1.019e-07	1.0872e-07	1.253e-07	0.14963	0.84283	0.01319	0.11407	0.01281
0.39	4.96892e-08	4.8252e-09	1.9296e-09	7.89e-11	1.7748e-09	2.0712e-07	1.241e-07	1.2598e-07	1.32e-07	1.3864e-07	0.39	2.0712e-07	1.241e-07	1.2598e-07	1.32e-07	1.3864e-07	0.15336	4.04338	0.02627	0.00511	0.01729
0.4	5.75032e-08	3.8838e-09	2.8636e-09	6.013e-10	1.9739e-09	2.352e-07	1.3598e-07	1.3632e-07	1.4434e-07	1.621e-07	0.4	2.352e-07	1.3598e-07	1.3632e-07	1.4434e-07	1.621e-07	0.15765	0.10609	0.05833	0.00616	0.21656
0.41	6.64048e-08	8.0562e-09	3.1442e-09	4.544e-10	8.011e-10	2.6582e-07	1.6322e-07	1.6574e-07	1.6902e-07	1.7734e-07	0.41	2.6582e-07	1.6322e-07	1.6574e-07	1.6902e-07	1.7734e-07	0.15998	0.03156	0.24632	0.0822	0.00704
0.42	7.40938e-08	3.8282e-09	6.827e-10	2.6133e-09	5.7417e-09	2.2508e-07	1.7364e-07	1.7922e-07	1.6066e-07	1.705e-07	0.42	2.2508e-07	1.7364e-07	1.7922e-07	1.6066e-07	1.705e-07	0.21016	0.03095	0.00659	0.0064	0.01169
0.43	8.00582e-08	3.62e-09	4.3523e-09	8.02e-09	8.6295e-09	2.579e-07	1.5112e-07	1.587e-07	1.5698e-07	1.7228e-07	0.43	2.579e-07	1.5112e-07	1.587e-07	1.5698e-07	1.7228e-07	0.29741	0.00733	0.01243	0.02053	0.05651
0.44	8.56418e-08	8.143e-09	9.0614e-09	8.9684e-09	7.857e-09	3.0702e-07	1.6448e-07	1.8162e-07	2.1312e-07	2.3838e-07	0.44	3.0702e-07	1.6448e-07	1.8162e-07	2.1312e-07	2.3838e-07	0.34153	0.0284	0.0314	0.20601	0.24553
0.45	9.20596e-08	9.601e-09	1.2241e-08	1.56666e-08	1.54236e-08	3.9796e-07	2.4704e-07	2.7102e-07	2.8494e-07	3.0128e-07	0.45	3.9796e-07	2.4704e-07	2.7102e-07	2.8494e-07	3.0128e-07	0.31864	0.1398	0.07656	0.04128	0.03414
0.46	9.39608e-08	1.8687e-08	2.03574e-08	2.30498e-08	2.35468e-08	4.0818e-07	3.3408e-07	3.4744e-07	3.6328e-07	3.8082e-07	0.46	4.0818e-07	3.3408e-07	3.4744e-07	3.6328e-07	3.8082e-07	1.12643	0.03458	0.04527	0.05963	0.05442
0.47	9.52942e-08	3.01376e-08	3.294e-08	3.69138e-08	3.53148e-08	4.8084e-07	4.1402e-07	4.2452e-07	4.4054e-07	4.6106e-07	0.47	4.8084e-07	4.1402e-07	4.2452e-07	4.4054e-07	4.6106e-07	1.63405	0.04818	0.04785	0.04889	0.05681
0.48	8.60568e-08	5.07166e-08	5.5328e-08	5.79036e-08	5.55714e-08	7.4988e-07	4.9564e-07	5.0502e-07	5.2492e-07	5.398e-07	0.48	7.4988e-07	4.9564e-07	5.0502e-07	5.2492e-07	5.398e-07	0.22583	0.04424	0.0444	0.05115	0.05079
0.49	6.95306e-08	8.1555e-08	8.60302e-08	8.5847e-08	8.4077e-08	8.7208e-07	5.8798e-07	5.9382e-07	6.0306e-07	6.2558e-07	0.49	8.7208e-07	5.8798e-07	5.9382e-07	6.0306e-07	6.2558e-07	0.10798	0.04847	0.05216	0.05847	0.05561
0.5	3.50062e-08	1.2536e-07	1.3244e-07	1.2904e-07	1.2644e-07	9.9008e-07	6.8548e-07	6.751e-07	6.9374e-07	7.0746e-07	0.5	9.9008e-07	6.8548e-07	6.751e-07	6.9374e-07	7.0746e-07	0.03355	0.05356	0.05337	0.0565	0.05643
0.51	2.37388e-08	1.8896e-07	1.9762e-07	1.9242e-07	1.8506e-07	1.11748e-06	7.9304e-07	7.7046e-07	7.9074e-07	7.9778e-07	0.51	1.11748e-06	7.9304e-07	7.7046e-07	7.9074e-07	7.9778e-07	0.00727	0.05611	0.05753	0.05763	0.06045
0.52	1.1474e-07	2.8342e-07	2.9244e-07	2.82e-07	2.7134e-07	8.579e-07	9.2016e-07	8.7972e-07	8.868e-07	9.0296e-07	0.52	8.579e-07	9.2016e-07	8.7972e-07	8.868e-07	9.0296e-07	0.01461	0.0568	0.05875	0.06024	0.06017
0.53	1.9706e-07	4.235e-07	4.2854e-07	4.1048e-07	3.9816e-07	1.0473e-06	1.07138e-06	1.02262e-06	1.01908e-06	1.03432e-06	0.53	1.0473e-06	1.07138e-06	1.02262e-06	1.01908e-06	1.03432e-06	0.04257	0.05733	0.06026	0.06133	0.06004
0.54	4.379e-07	6.2648e-07	6.2594e-07	5.9846e-07	5.8118e-07	1.2944e-06	8.802e-07	1.15004e-06	1.1501e-06	1.15006e-06	0.54	1.2944e-06	8.802e-07	1.15004e-06	1.1501e-06	1.15006e-06	0.02884	0.0588	0.06077	0.06107	0.06088
0.55	8.6888e-07	9.1864e-07	9.1152e-07	8.638e-07	8.408e-07	1.6369e-06	1.119e-06	9.938e-07	1.0363e-06	1.0524e-06	0.55	1.6369e-06	1.119e-06	9.938e-07	1.0363e-06	1.0524e-06	0.0336	0.06015	0.06126	0.06274	0.06235
0.56	1.1444e-06	1.3165e-06	1.2921e-06	1.2405e-06	1.2044e-06	1.7443e-06	1.3187e-06	1.2738e-06	1.2383e-06	1.2566e-06	0.56	1.7443e-06	1.3187e-06	1.2738e-06	1.2383e-06	1.2566e-06	0.0836	0.06399	0.06599	0.06362	0.06407
0.57	1.6954e-06	1.854e-06	1.8234e-06	1.7449e-06	1.7005e-06	2.105e-06	1.6399e-06	1.5487e-06	1.5378e-06	1.5516e-06	0.57	2.105e-06	1.6399e-06	1.5487e-06	1.5378e-06	1.5516e-06	0.05858	0.06725	0.06685	0.06749	0.06675
0.58	2.4773e-06	2.5933e-06	2.5402e-06	2.4365e-06	2.3818e-06	2.3752e-06	1.9875e-06	1.8867e-06	1.8626e-06	1.8686e-06	0.58	2.3752e-06	1.9875e-06	1.8867e-06	1.8626e-06	1.8686e-06	0.06071	0.06861	0.06945	0.06897	0.06834
0.59	3.5228e-06	3.5756e-06	3.4949e-06	3.3659e-06	3.295e-06	2.7249e-06	2.3953e-06	2.2475e-06	2.2455e-06	2.2195e-06	0.59	2.7249e-06	2.3953e-06	2.2475e-06	2.2455e-06	2.2195e-06	0.0654	0.07169	0.07217	0.07126	0.07095
0.6	4.8698e-06	4.8597e-06	4.7557e-06	4.5862e-06	4.4995e-06	3.1266e-06	2.8475e-06	2.677e-06	2.6523e-06	2.6428e-06	0.6	3.1266e-06	2.8475e-06	2.677e-06	2.6523e-06	2.6428e-06	0.07111	0.07504	0.07475	0.07443	0.07391
0.61	6.598e-06	6.5128e-06	6.3751e-06	6.1651e-06	6.0573e-06	3.5805e-06	3.3566e-06	3.1566e-06	3.1458e-06	3.1113e-06	0.61	3.5805e-06	3.3566e-06	3.1566e-06	3.1458e-06	3.1113e-06	0.07581	0.07864	0.07857	0.07783	0.07745
0.62	8.8394e-06	8.6091e-06	8.4366e-06	8.1696e-06	8.0416e-06	3.9934e-06	3.9311e-06	3.6991e-06	3.6777e-06	3.638e-06	0.62	3.9934e-06	3.9311e-06	3.6991e-06	3.6777e-06	3.638e-06	0.07873	0.08252	0.08218	0.08179	0.08126
0.63	1.1626e-05	1.1396e-05	1.1002e-05	1.06833e-05	1.0518e-05	4.5043e-06	4.1812e-06	4.2861e-06	4.2633e-06	4.2258e-06	0.63	4.5043e-06	4.1812e-06	4.2861e-06	4.2633e-06	4.2258e-06	0.08403	0.08211	0.08673	0.08583	0.08577
0.64	1.4696e-05	1.4694e-05	1.4368e-05	1.3954e-05	1.374e-05	5.1812e-06	4.7295e-06	4.5274e-06	4.5179e-06	4.4675e-06	0.64	5.1812e-06	4.7295e-06	4.5274e-06	4.5179e-06	4.4675e-06	0.09826	0.09059	0.08626	0.08621	0.08617
0.65	1.851e-05	1.8716e-05	1.8268e-05	1.7782e-05	1.7506e-05	6.0273e-06	5.3381e-06	5.1331e-06	5.1113e-06	5.0733e-06	0.65	6.0273e-06	5.3381e-06	5.1331e-06	5.1113e-06	5.0733e-06	0.09979	0.09517	0.09588	0.09498	0.09506
0.66	2.2888e-05	2.3514e-05	2.2964e-05	2.237e-05	2.2038e-05	6.8953e-06	6.0369e-06	5.7928e-06	5.7706e-06	5.7328e-06	0.66	6.8953e-06	6.0369e-06	5.7928e-06	5.7706e-06	5.7328e-06	0.10846	0.10089	0.10065	0.10032	0.10001
0.67	2.7988e-05	2.9158e-05	2.8482e-05	2.7798e-05	2.738e-05	7.878e-06	6.764e-06	6.506e-06	6.4863e-06	6.4541e-06	0.67	7.878e-06	6.764e-06	6.506e-06	6.4863e-06	6.4541e-06	0.11446	0.10703	0.10693	0.10599	0.10609
0.68	3.3752e-05	3.5756e-05	3.4944e-05	3.4114e-05	3.3598e-05	8.9499e-06	7.5237e-06	7.2558e-06	7.2924e-06	7.2539e-06	0.68	8.9499e-06	7.5237e-06	7.2558e-06	7.2924e-06	7.2539e-06	0.12296	0.11288	0.11261	0.11246	0.11251
0.69	4.0264e-05	4.3376e-05	4.2386e-05	4.1406e-05	4.076e-05	1.0192e-05	8.3226e-06	8.1005e-06	8.1416e-06	8.116e-06	0.69	1.0192e-05	8.3226e-06	8.1005e-06	8.1416e-06	8.116e-06	0.13052	0.11919	0.11926	0.11886	0.11916
0.7	4.7252e-05	5.2018e-05	5.0866e-05	4.9722e-05	4.89e-05	1.1594e-05	9.1861e-06	8.9705e-06	8.9738e-06	9.0009e-06	0.7	1.1594e-05	9.1861e-06	8.9705e-06	8.9738e-06	9.0009e-06	0.14388	0.12674	0.12625	0.12581	0.12646
0.7	4.7872e-05	5.243e-05	5.1234e-05	5.0098e-05	4.9246e-05	1.1056e-05	8.9981e-06	8.77e-06	8.7504e-06	8.8177e-06	0.7	1.1056e-05	8.9981e-06	8.77e-06	8.7504e-06	8.8177e-06	0	0	0	0	0
0.69	4.17e-05	4.4492e-05	4.3416e-05	4.2414e-05	4.1672e-05	8.9977e-06	7.4598e-06	7.2236e-06	7.2358e-06	7.3104e-06	0.69	8.9977e-06	7.4598e-06	7.2236e-06	7.2358e-06	7.3104e-06	0.16682	0.14026	0.13907	0.13829	0.13788
0.68	3.555e-05	3.7226e-05	3.6238e-05	3.5366e-05	3.4738e-05	7.4481e-06	6.2312e-06	6.0379e-06	6.0553e-06	6.1662e-06	0.68	7.4481e-06	6.2312e-06	6.0379e-06	6.0553e-06	6.1662e-06	0.14431	0.12914	0.12741	0.12671	0.12652
0.67	2.988e-05	3.0738e-05	2.9868e-05	2.9114e-05	2.8586e-05	6.1954e-06	5.1793e-06	5.0362e-06	5.0526e-06	5.1787e-06	0.67	6.1954e-06	5.1793e-06	5.0362e-06	5.0526e-06	5.1787e-06	0.13252	0.12023	0.11911	0.11837	0.11813
0.66	2.4742e-05	2.5066e-05	2.43e-05	2.3666e-05	2.3222e-05	5.1701e-06	4.3407e-06	4.2112e-06	4.2132e-06	4.3525e-06	0.66	5.1701e-06	4.3407e-06	4.2112e-06	4.2132e-06	4.3525e-06	0.12203	0.11288	0.11161	0.11114	0.1108
0.65	2.017e-05	2.0162e-05	1.9514e-05	1.8976e-05	1.8624e-05	4.3035e-06	3.6196e-06	3.4969e-06	3.5075e-06	3.6246e-06	0.65	4.3035e-06	3.6196e-06	3.4969e-06	3.5075e-06	3.6246e-06	0.1127	0.10576	0.10498	0.10425	0.10436
0.64	1.6212e-05	1.6016e-05	1.545e-05	1.5008e-05	1.4726e-05	3.5982e-06	2.9907e-06	2.8898e-06	2.8941e-06	3.0037e-06	0.64	3.5982e-06	2.9907e-06	2.8898e-06	2.8941e-06	3.0037e-06	0.10541	0.10002	0.0986	0.09815	0.09805
0.63	1.2816e-05	1.2542e-05	1.2092e-05	1.1724e-05	1.1502e-05	2.9738e-06	2.471e-06	2.3738e-06	2.3897e-06	2.4772e-06	0.63	2.9738e-06	2.471e-06	2.3738e-06	2.3897e-06	2.4772e-06	0.09796	0.09417	0.09396	0.09324	0.09319
0.62	9.9424e-06	9.6446e-06	9.2835e-06	8.9815e-06	8.8056e-06	2.4942e-06	2.0473e-06	1.9707e-06	1.9832e-06	2.0634e-06	0.62	2.4942e-06	2.0473e-06	1.9707e-06	1.9832e-06	2.0634e-06	0.09069	0.08766	0.08712	0.08641	0.0862
0.61	7.4345e-06	7.3327e-06	7.0471e-06	6.8058e-06	6.6691e-06	2.2527e-06	1.6503e-06	1.573e-06	1.5962e-06	1.6741e-06	0.61	2.2527e-06	1.6503e-06	1.573e-06	1.5962e-06	1.6741e-06	0.07921	0.08402	0.08354	0.08301	0.08286
0.6	5.5374e-06	5.4797e-06	5.265e-06	5.075e-06	4.9709e-06	1.9281e-06	1.3343e-06	1.2681e-06	1.2909e-06	1.3431e-06	0.6	1.9281e-06	1.3343e-06	1.2681e-06	1.2909e-06	1.3431e-06	0.07816	0.07905	0.07898	0.07847	0.07835
0.59	4.1411e-06	4.0372e-06	3.8774e-06	3.7307e-06	3.65e-06	1.4571e-06	1.082e-06	1.0274e-06	1.0366e-06	1.0898e-06	0.59	1.4571e-06	1.082e-06	1.0274e-06	1.0366e-06	1.0898e-06	0.07925	0.07537	0.07527	0.07482	0.07455
0.58	3.012e-06	2.928e-06	2.8153e-06	2.7043e-06	2.6434e-06	1.1556e-06	1.08642e-06	1.03784e-06	1.04636e-06	1.1099e-06	0.58	1.1556e-06	1.08642e-06	1.03784e-06	1.04636e-06	1.1099e-06	0.07233	0.07168	0.07193	0.07156	0.07136
0.57	2.1468e-06	2.0671e-06	1.9913e-06	1.9073e-06	1.8755e-06	1.12724e-06	1.06576e-06	1.02254e-06	1.04176e-06	1.06096e-06	0.57	1.12724e-06	1.06576e-06	1.02254e-06	1.04176e-06	1.06096e-06	0.068	0.06613	0.06649	0.06595	0.06709
0.56	1.4857e-06	1.4393e-06	1.3901e-06	1.3312e-06	1.301e-06	1.08008e-06	9.6148e-07	9.074e-07	9.2934e-07	9.591e-07	0.56	1.08008e-06	9.6148e-07	9.074e-07	9.2934e-07	9.591e-07	0.06255	0.06361	0.06407	0.06403	0.06296
0.55	1.0002e-06	1.0009e-06	9.677e-07	9.2532e-07	9.0762e-07	9.6924e-07	8.431e-07	8.1298e-07	8.352e-07	8.714e-07	0.55	9.6924e-07	8.431e-07	8.1298e-07	8.352e-07	8.714e-07	0.05819	0.06339	0.06357	0.06331	0.06395
0.54	6.1664e-07	6.8104e-07	6.6574e-07	6.3732e-07	6.2004e-07	8.746e-07	7.344e-07	7.0148e-07	7.322e-07	7.5968e-07	0.54	8.746e-07	7.344e-07	7.0148e-07	7.322e-07	7.5968e-07	0.04761	0.0598	0.06156	0.06175	0.06043
0.53	4.166e-07	4.6456e-07	4.5644e-07	4.366e-07	4.2326e-07	7.768e-07	6.4132e-07	6.1736e-07	6.4468e-07	6.7504e-07	0.53	7.768e-07	6.4132e-07	6.1736e-07	6.4468e-07	6.7504e-07	0.05872	0.06019	0.06101	0.06087	0.06031
0.52	2.5776e-07	3.1446e-07	3.1326e-07	2.9806e-07	2.8972e-07	6.9416e-07	5.6116e-07	5.49e-07	5.6794e-07	6.1322e-07	0.52	6.9416e-07	5.6116e-07	5.49e-07	5.6794e-07	6.1322e-07	0.04796	0.05901	0.06117	0.06032	0.06074
0.51	1.5362e-07	2.0986e-07	2.139e-07	2.0236e-07	1.984e-07	6.1662e-07	4.8804e-07	4.8592e-07	5.0868e-07	5.4478e-07	0.51	6.1662e-07	4.8804e-07	4.8592e-07	5.0868e-07	5.4478e-07	0.04449	0.05694	0.06035	0.05946	0.06081
0.5	8.1728e-08	1.3896e-07	1.45e-07	1.3842e-07	1.3418e-07	5.4752e-07	4.2598e-07	4.2176e-07	4.5764e-07	4.8504e-07	0.5	5.4752e-07	4.2598e-07	4.2176e-07	4.5764e-07	4.8504e-07	0.03649	0.05585	0.05923	0.06063	0.05887
0.49	3.88922e-08	9.17204e-08	9.86672e-08	9.28472e-08	9.15408e-08	4.7904e-07	3.7258e-07	3.7582e-07	4.1076e-07	4.4134e-07	0.49	4.7904e-07	3.7258e-07	3.7582e-07	4.1076e-07	4.4134e-07	0.03101	0.05543	0.05981	0.05766	0.06021
0.48	9.0948e-09	6.08726e-08	6.56988e-08	6.46942e-08	6.07076e-08	4.106e-07	3.2558e-07	3.358e-07	3.5232e-07	3.9202e-07	0.48	4.106e-07	3.2558e-07	3.358e-07	3.5232e-07	3.9202e-07	0.01585	0.05617	0.05662	0.06373	0.05606
0.47	5.6878e-09	3.95374e-08	4.6529e-08	4.28316e-08	4.31496e-08	3.438e-07	2.6692e-07	2.759e-07	3.0654e-07	3.3234e-07	0.47	3.438e-07	2.6692e-07	2.759e-07	3.0654e-07	3.3234e-07	0.00725	0.05336	0.06674	0.05583	0.06745
0.46	1.61284e-08	2.61248e-08	3.06214e-08	3.12848e-08	2.82696e-08	2.6978e-07	2.162e-07	2.2468e-07	2.4062e-07	2.7196e-07	0.46	2.6978e-07	2.162e-07	2.2468e-07	2.4062e-07	2.7196e-07	0.02209	0.05557	0.05504	0.0733	0.05445
0.45	1.80938e-08	1.70332e-08	2.29986e-08	2.0346e-08	2.1504e-08	2.0274e-07	1.5858e-07	1.6514e-07	1.9628e-07	2.1554e-07	0.45	2.0274e-07	1.5858e-07	1.6514e-07	1.9628e-07	2.1554e-07	0.20025	0.05383	0.08044	0.05352	0.08417
0.44	2.11412e-08	1.15948e-08	1.49072e-08	1.62186e-08	1.37256e-08	1.5344e-07	1.1878e-07	1.2978e-07	1.3754e-07	1.6346e-07	0.44	1.5344e-07	1.1878e-07	1.2978e-07	1.3754e-07	1.6346e-07	0.14793	0.05987	0.05311	0.10156	0.05129
0.43	1.86798e-08	1.04594e-08	1.2466e-08	1.024e-08	1.16236e-08	1.1456e-07	1.0058e-07	9.546e-08	1.147e-07	1.2784e-07	0.43	1.1456e-07	1.0058e-07	9.546e-08	1.147e-07	1.2784e-07	0.18602	0.22343	0.12875	0.05007	0.13852
0.42	1.70266e-08	9.3567e-09	8.8362e-09	9.2094e-09	8.3912e-09	1.2198e-07	1.0038e-07	1.1212e-07	1.257e-07	1.4302e-07	0.42	1.2198e-07	1.0038e-07	1.1212e-07	1.257e-07	1.4302e-07	0.24848	0.20668	0.06691	0.21707	0.07066
0.41	1.48864e-08	5.5281e-09	1.01698e-08	7.2752e-09	9.2771e-09	1.0442e-07	9.27734e-08	1.02731e-07	1.145e-07	1.2356e-07	0.41	1.0442e-07	9.27734e-08	1.02731e-07	1.145e-07	1.2356e-07	0.17141	0.04375	0.16381	0.09767	0.22942
0.4	1.29022e-08	4.0531e-09	9.1818e-09	9.459e-09	8.4093e-09	9.57934e-08	8.16762e-08	9.3761e-08	1.07293e-07	1.171e-07	0.4	9.57934e-08	8.16762e-08	9.3761e-08	1.07293e-07	1.171e-07	0.16096	0.07419	0.2253	0.08772	0.23445
0.39	1.20816e-08	3.4144e-09	8.504e-09	8.0579e-09	8.0098e-09	7.8773e-08	7.17218e-08	8.3864e-08	9.45926e-08	1.07778e-07	0.39	7.8773e-08	7.17218e-08	8.3864e-08	9.45926e-08	1.07778e-07	0.35039	0.13428	0.30026	0.14363	0.47308
0.38	1.02088e-08	3.2143e-09	7.8213e-09	7.0952e-09	7.7119e-09	6.83106e-08	6.25538e-08	7.61286e-08	8.2626e-08	9.86968e-08	0.38	6.83106e-08	6.25538e-08	7.61286e-08	8.2626e-08	9.86968e-08	0.13671	0.38127	0.27515	0.18097	0.60752
0.37	3.7211e-09	3.2178e-09	7.3112e-09	6.2511e-09	7.6644e-09	6.01428e-08	5.42916e-08	6.7247e-08	7.36092e-08	8.92014e-08	0.37	6.01428e-08	5.42916e-08	6.7247e-08	7.36092e-08	8.92014e-08	0.02282	21.1578	0.34141	0.18179	3.72686
0.36	4.7199e-09	3.295e-09	6.9585e-09	3.5735e-09	7.6163e-09	5.19976e-08	4.67534e-08	5.92214e-08	6.22546e-08	7.98312e-08	0.36	5.19976e-08	4.67534e-08	5.92214e-08	6.22546e-08	7.98312e-08	0.09684	0.97122	0.4657	0.04118	3.65748
0.35	3.7831e-09	3.4443e-09	6.8188e-09	5.4643e-09	7.4045e-09	4.31432e-08	4.00378e-08	5.18148e-08	5.5543e-08	7.06014e-08	0.35	4.31432e-08	4.00378e-08	5.18148e-08	5.5543e-08	7.06014e-08	0.10407	0.5196	1.13537	0.05422	0.81644
0.34	2.5078e-09	3.6614e-09	6.7208e-09	5.3498e-09	7.3745e-09	3.60096e-08	3.41224e-08	4.56522e-08	4.85342e-08	6.23966e-08	0.34	3.60096e-08	3.41224e-08	4.56522e-08	4.85342e-08	6.23966e-08	0.05601	0.3767	1.59059	1.08731	5.67164
0.33	4.8432e-09	3.8171e-09	7.0987e-09	5.3218e-09	7.3836e-09	2.82676e-08	2.8759e-08	4.16446e-08	4.23352e-08	5.47742e-08	0.33	2.82676e-08	2.8759e-08	4.16446e-08	4.23352e-08	5.47742e-08	0.03498	0.5529	0.42091	4.38789	18.6713
0.32	3.3558e-09	3.9227e-09	6.7562e-09	5.3321e-09	7.5259e-09	2.312e-08	2.41048e-08	3.64632e-08	3.7011e-08	4.81622e-08	0.32	2.312e-08	2.41048e-08	3.64632e-08	3.7011e-08	4.81622e-08	0.06276	0.84377	0.46563	11.9085	1.20623
0.31	3.5589e-09	4.1122e-09	7.2122e-09	5.4175e-09	7.6681e-09	1.8007e-08	2.03626e-08	3.28984e-08	3.2104e-08	4.1909e-08	0.31	1.8007e-08	2.03626e-08	3.28984e-08	3.2104e-08	4.1909e-08	0.39185	0.48806	0.35254	1.44914	1.23011
0.3	6.169e-10	4.2679e-09	6.853e-09	3.5271e-09	7.7963e-09	1.4763e-08	1.67458e-08	2.88368e-08	2.51946e-08	3.5613e-08	0.3	1.4763e-08	1.67458e-08	2.88368e-08	2.51946e-08	3.5613e-08	0.01314	0.61958	0.45071	0.05365	1.38874
0.29	4.632e-10	4.3233e-09	6.891e-09	5.6256e-09	7.7364e-09	1.13092e-08	1.39078e-08	2.52964e-08	2.0108e-08	2.86596e-08	0.29	1.13092e-08	1.39078e-08	2.52964e-08	2.0108e-08	2.86596e-08	0.0073	1.78535	4.16403	0.04932	2.98541
0.28	1.3265e-09	4.4296e-09	6.8381e-09	5.6919e-09	7.52e-09	8.4484e-09	1.29468e-08	2.2215e-08	1.68652e-08	2.24556e-08	0.28	8.4484e-09	1.29468e-08	2.2215e-08	1.68652e-08	2.24556e-08	0.02188	0.94794	2.98793	1.96525	0.81162
0.27	2.1728e-09	2.1448e-09	6.8768e-09	5.8397e-09	7.2695e-09	1.33372e-08	1.43308e-08	1.92186e-08	1.37154e-08	1.88762e-08	0.27	1.33372e-08	1.43308e-08	1.92186e-08	1.37154e-08	1.88762e-08	0.04666	0.03175	4.08006	0.89821	0.67966
0.26	5.9173e-09	6.2939e-09	7.1784e-09	6.1515e-09	7.5044e-09	1.2854e-08	1.41372e-08	1.70982e-08	1.43216e-08	1.5166e-08	0.26	1.2854e-08	1.41372e-08	1.70982e-08	1.43216e-08	1.5166e-08	0.02298	0.02139	0.53644	0.44266	0.72404
0.25	5.2475e-09	7.3333e-09	7.0209e-09	6.8027e-09	7.9951e-09	9.0564e-09	1.30012e-08	1.51436e-08	1.56274e-08	1.57952e-08	0.25	9.0564e-09	1.30012e-08	1.51436e-08	1.56274e-08	1.57952e-08	0.19168	0.15065	1.0379	0.22883	0.36353
0.24	5.6728e-09	6.7903e-09	7.1202e-09	7.6644e-09	9.5744e-09	6.6664e-09	1.00122e-08	1.20656e-08	1.34904e-08	1.34614e-08	0.24	6.6664e-09	1.00122e-08	1.20656e-08	1.34904e-08	1.34614e-08	0.29546	0.29931	1.6395	0.19306	0.12773
0.23	5.7263e-09	7.4243e-09	7.0934e-09	8.1703e-09	1.06914e-08	4.3894e-09	7.2444e-09	8.2724e-09	1.09432e-08	9.0694e-09	0.23	4.3894e-09	7.2444e-09	8.2724e-09	1.09432e-08	9.0694e-09	2.45301	0.25795	6.10597	0.36023	0.20867
0.22	6.7918e-09	6.7248e-09	6.8951e-09	8.3251e-09	8.4084e-09	3.982e-10	1.7708e-09	2.2828e-09	7.1306e-09	4.06e-11	0.22	3.982e-10	1.7708e-09	2.2828e-09	7.1306e-09	4.06e-11	0.13493	0.23269	0.81209	1.22677	0.09586
0.21	6.038e-09	6.661e-09	6.1871e-09	9.0447e-09	8.7552e-09	4.9702e-09	5.1891e-09	4.7756e-09	5.6182e-09	1.3478e-09	0.21	4.9702e-09	5.1891e-09	4.7756e-09	5.6182e-09	1.3478e-09	0.19573	2.41549	0.21252	0.27774	0.56971
0.2	4.6689e-09	5.0559e-09	6.5325e-09	8.9048e-09	9.9098e-09	2.3041e-09	8.611e-10	4.6839e-09	1.6868e-09	1.9772e-09	0.2	2.3041e-09	8.611e-10	4.6839e-09	1.6868e-09	1.9772e-09	0.08954	0.08351	0.42387	1.47711	0.18588
0.19	6.627e-09	6.885e-09	5.7999e-09	8.415e-09	1.2418e-08	3.1181e-09	2.9038e-09	1.664e-09	3.8131e-09	9.0086e-09	0.19	3.1181e-09	2.9038e-09	1.664e-09	3.8131e-09	9.0086e-09	0.06575	0.07457	0.19358	0.407	0.10205
0.18	4.6061e-09	4.955e-09	7.3887e-09	8.984e-09	1.30922e-08	3.3921e-09	1.8886e-09	3.761e-10	2.4228e-09	1.32548e-08	0.18	3.3921e-09	1.8886e-09	3.761e-10	2.4228e-09	1.32548e-08	0.0633	0.07	0.0951	0.35192	0.43552
0.17	7.1e-09	6.6843e-09	6.0719e-09	8.7319e-09	1.62218e-08	6.2202e-09	2.1322e-09	3.0544e-09	7.4522e-09	1.16064e-08	0.17	6.2202e-09	2.1322e-09	3.0544e-09	7.4522e-09	1.16064e-08	0.05321	0.07692	0.11731	0.809	0.10743
0.16	4.8206e-09	6.9063e-09	6.6683e-09	1.05526e-08	1.65752e-08	4.6506e-09	3.0803e-09	4.142e-09	8.0808e-09	1.92732e-08	0.16	4.6506e-09	3.0803e-09	4.142e-09	8.0808e-09	1.92732e-08	0.05947	0.70475	0.24576	0.12158	1.06841
0.15	5.1127e-09	6.0732e-09	6.7076e-09	9.0438e-09	1.97528e-08	4.7936e-09	4.152e-09	7.4106e-09	1.05924e-08	1.68548e-08	0.15	4.7936e-09	4.152e-09	7.4106e-09	1.05924e-08	1.68548e-08	0.3914	0.17912	3.91846	0.14923	0.13129
0.14	5.3592e-09	5.9823e-09	7.4011e-09	9.8094e-09	1.97878e-08	5.1818e-09	4.059e-09	7.3992e-09	1.2719e-08	2.378e-08	0.14	5.1818e-09	4.059e-09	7.3992e-09	1.2719e-08	2.378e-08	0.48901	1.52686	0.23403	0.28335	13.0065
0.13	5.5984e-09	5.6347e-09	7.8517e-09	1.23984e-08	2.23804e-08	5.1108e-09	4.4412e-09	8.1064e-09	1.07602e-08	2.06e-08	0.13	5.1108e-09	4.4412e-09	8.1064e-09	1.07602e-08	2.06e-08	0.52732	0.38465	0.3896	0.09831	0.18702
0.12	5.7812e-09	5.9206e-09	8.3995e-09	1.27406e-08	2.17666e-08	5.1218e-09	4.517e-09	8.4534e-09	1.78738e-08	2.684e-08	0.12	5.1218e-09	4.517e-09	8.4534e-09	1.78738e-08	2.684e-08	0.71664	0.46523	0.34142	0.84572	0.828
0.11	5.9923e-09	6.1539e-09	9.0523e-09	1.70584e-08	2.39682e-08	5.147e-09	4.9142e-09	8.9314e-09	1.63172e-08	2.3033e-08	0.11	5.147e-09	4.9142e-09	8.9314e-09	1.63172e-08	2.3033e-08	0.64203	0.59578	0.30764	0.0789	0.23898
0.1	6.0952e-09	6.4452e-09	9.8616e-09	1.81496e-08	2.31176e-08	5.322e-09	5.0126e-09	9.5546e-09	2.40166e-08	2.89256e-08	0.1	5.322e-09	5.0126e-09	9.5546e-09	2.40166e-08	2.89256e-08	1.35237	0.49786	0.2689	0.37135	0.63724
0.09	6.1969e-09	6.4722e-09	9.3245e-09	2.31422e-08	2.5236e-08	5.2922e-09	7.607e-09	1.30892e-08	2.29812e-08	2.49972e-08	0.09	5.2922e-09	7.607e-09	1.30892e-08	2.29812e-08	2.49972e-08	1.39149	5.50803	0.41115	0.09475	0.26262
0.08	3.9973e-09	5.2011e-09	9.4198e-09	2.49372e-08	2.45622e-08	8.0388e-09	9.389e-09	8.6926e-09	3.11452e-08	3.09544e-08	0.08	8.0388e-09	9.389e-09	8.6926e-09	3.11452e-08	3.09544e-08	0.05252	0.10531	2.26443	0.30823	0.85083
0.07	6.1082e-09	7.0545e-09	1.07894e-08	3.02028e-08	2.7176e-08	6.9866e-09	9.3012e-09	1.1536e-08	3.04196e-08	2.76052e-08	0.07	6.9866e-09	9.3012e-09	1.1536e-08	3.04196e-08	2.76052e-08	0.0543	0.07555	0.16962	0.12019	0.2277
0.06	6.2045e-09	7.4313e-09	1.0383e-08	3.18328e-08	2.73206e-08	7.0232e-09	9.5332e-09	1.53936e-08	3.8257e-08	3.4253e-08	0.06	7.0232e-09	9.5332e-09	1.53936e-08	3.8257e-08	3.4253e-08	1.47199	0.44251	0.59972	0.43807	4.33896
0.05	6.2723e-09	7.9145e-09	1.3789e-08	3.62642e-08	3.07976e-08	6.6876e-09	9.8428e-09	1.52002e-08	3.65482e-08	3.1527e-08	0.05	6.6876e-09	9.8428e-09	1.52002e-08	3.65482e-08	3.1527e-08	2.11863	0.36551	0.08116	0.17667	0.19221
0.04	6.1232e-09	8.3938e-09	1.39612e-08	3.65086e-08	3.22008e-08	9.3166e-09	9.5782e-09	1.95772e-08	4.2902e-08	3.94678e-08	0.04	9.3166e-09	9.5782e-09	1.95772e-08	4.2902e-08	3.94678e-08	0.95709	0.39162	1.8553	3.42809	0.5168
0.03	6.2657e-09	7.6562e-09	1.84658e-08	3.93862e-08	3.70808e-08	8.4598e-09	1.2454e-08	1.99342e-08	3.99128e-08	3.83324e-08	0.03	8.4598e-09	1.2454e-08	1.99342e-08	3.99128e-08	3.83324e-08	1.00089	0.25034	0.08234	0.3035	0.16318
0.02	5.9648e-09	9.3363e-09	2.00064e-08	3.83354e-08	4.04564e-08	1.00704e-08	1.1722e-08	2.57838e-08	4.49032e-08	4.78916e-08	0.02	1.00704e-08	1.1722e-08	2.57838e-08	4.49032e-08	4.78916e-08	0.46786	0.11606	0.28735	0.85149	0.26428
0.01	6.4731e-09	1.00363e-08	2.58714e-08	4.071e-08	4.77048e-08	9.329e-09	1.21962e-08	2.76816e-08	4.16044e-08	4.91182e-08	0.01	9.329e-09	1.21962e-08	2.76816e-08	4.16044e-08	4.91182e-08	0.28156	0.31848	0.08956	0.38313	0.13971
0	6.6035e-09	7.8664e-09	2.85372e-08	3.9653e-08	5.38306e-08	9.5632e-09	1.28166e-08	3.46098e-08	4.67324e-08	6.16208e-08	0	9.5632e-09	1.28166e-08	3.46098e-08	4.67324e-08	6.16208e-08	1.15449	0.09452	0.23479	0.87527	0.1906
