# Supplementary material for: Vertical organic electrochemical transistors for complementary circuits
Source: Nature. 2023 Jan 18;613(7944):496–502. doi: 10.1038/s41586-022-05592-2 (PMC9849123; doi:10.1038/s41586-022-05592-2)
Supplement: Supplementary file 10 — Source Data Extended Data Fig. 5 [file 41586_2022_5592_MOESM10_ESM.xlsx]

## Sheet: Fig. 5b
Vg (V)	Drain current (A)	gm (S)
0.2	1.08207e-05	NaN
0.19	1.07515e-05	-6.91434e-06
0.18	1.06897e-05	-6.18557e-06
0.17	1.06273e-05	-6.2364e-06
0.16	1.0565e-05	-6.23113e-06
0.15	1.05078e-05	-5.71363e-06
0.14	1.04515e-05	-5.63004e-06
0.13	1.03891e-05	-6.24277e-06
0.12	1.03257e-05	-6.33836e-06
0.11	1.026e-05	-6.57838e-06
0.1	1.02005e-05	-5.94992e-06
0.09	1.01455e-05	-5.49053e-06
0.08	1.00972e-05	-4.83342e-06
0.07	1.005e-05	-4.72564e-06
0.06	9.99318e-06	-5.67752e-06
0.05	9.93872e-06	-5.44642e-06
0.04	9.88472e-06	-5.39967e-06
0.03	9.83309e-06	-5.16302e-06
0.02	9.78077e-06	-5.2326e-06
0.01	9.72841e-06	-5.23505e-06
0	9.67592e-06	-5.24979e-06
-0.01	9.62676e-06	-4.91555e-06
-0.02	9.58034e-06	-4.64197e-06
-0.03	9.52419e-06	-5.61513e-06
-0.04	9.47022e-06	-5.39749e-06
-0.05	9.4197e-06	-5.05115e-06
-0.06	9.37012e-06	-4.95848e-06
-0.07	9.32628e-06	-4.38349e-06
-0.08	9.29931e-06	-2.69756e-06
-0.09	9.28391e-06	-1.53977e-06
-0.1	9.29146e-06	7.55154e-07
-0.11	9.32671e-06	3.5252e-06
-0.12	9.40282e-06	7.61047e-06
-0.13	9.53851e-06	1.35696e-05
-0.14	9.76109e-06	2.22571e-05
-0.15	1.01056e-05	3.44525e-05
-0.16	1.06292e-05	5.2362e-05
-0.17	1.15196e-05	8.90381e-05
-0.18	1.26042e-05	0.000108462
-0.19	1.41277e-05	0.000152345
-0.2	1.62221e-05	0.000209446
-0.21	1.90625e-05	0.000284034
-0.22	2.28385e-05	0.000377599
-0.23	2.78143e-05	0.000497579
-0.24	3.43127e-05	0.00064985
-0.25	4.27672e-05	0.000845448
-0.26	5.6922e-05	0.00142
-0.27	7.11306e-05	0.00142
-0.28	8.85298e-05	0.00174
-0.29	0.000109213	0.00207
-0.3	0.000134007	0.00248
-0.31	0.000163075	0.00291
-0.32	0.000197117	0.0034
-0.33	0.000236658	0.00395
-0.34	0.000282088	0.00454
-0.35	0.000334334	0.00522
-0.36	0.000393169	0.00588
-0.37	0.000460462	0.00673
-0.38	0.000535556	0.00751
-0.39	0.000620305	0.00847
-0.4	0.000713159	0.00929
-0.41	0.000817368	0.01042
-0.42	0.000930364	0.0113
-0.43	0.00106	0.01253
-0.44	0.00119	0.01345
-0.45	0.00134	0.01485
-0.46	0.0015	0.01577
-0.47	0.00167	0.01724
-0.48	0.00185	0.01817
-0.49	0.00205	0.01982
-0.5	0.00226	0.0207
-0.51	0.00248	0.02247
-0.52	0.00271	0.02319
-0.53	0.00296	0.02481
-0.54	0.0032	0.024
-0.55	0.00346	0.02601
-0.56	0.00372	0.02607
-0.57	0.004	0.02792
-0.58	0.00428	0.02816
-0.59	0.00458	0.02976
-0.6	0.00488	0.02989
-0.61	0.00521	0.03284
-0.62	0.00552	0.03103
-0.63	0.00584	0.03245
-0.64	0.00616	0.03235
-0.65	0.0065	0.03349
-0.66	0.00683	0.03324
-0.67	0.00718	0.03432
-0.68	0.00751	0.03386
-0.69	0.00786	0.03476
-0.7	0.0082	0.03408
-0.7	0.00822	NaN
-0.69	0.00793	0.02906
-0.68	0.00762	0.03046
-0.67	0.00732	0.03027
-0.66	0.00701	0.03077
-0.65	0.00671	0.03036
-0.64	0.0064	0.03046
-0.63	0.0061	0.03013
-0.62	0.0058	0.02986
-0.61	0.00551	0.02955
-0.6	0.00522	0.02903
-0.59	0.00493	0.02864
-0.58	0.00465	0.02798
-0.57	0.00438	0.02757
-0.56	0.00411	0.02669
-0.55	0.00384	0.02687
-0.54	0.00359	0.0252
-0.53	0.00334	0.02468
-0.52	0.0031	0.02363
-0.51	0.00287	0.02308
-0.5	0.00265	0.02198
-0.49	0.00244	0.02131
-0.48	0.00224	0.02014
-0.47	0.00204	0.01944
-0.46	0.00186	0.01825
-0.45	0.00169	0.01742
-0.44	0.00153	0.01619
-0.43	0.00137	0.0154
-0.42	0.00123	0.01414
-0.41	0.0011	0.01335
-0.4	0.00097591	0.01214
-0.39	0.000862166	0.01137
-0.38	0.000759456	0.01027
-0.37	0.000664369	0.00951
-0.36	0.000579501	0.00849
-0.35	0.000501708	0.00778
-0.34	0.000432988	0.00687
-0.33	0.000368119	0.00649
-0.32	0.000314869	0.00533
-0.31	0.000267039	0.00478
-0.3	0.000225353	0.00417
-0.29	0.000188794	0.00366
-0.28	0.000157386	0.00314
-0.27	0.000130423	0.0027
-0.26	0.000107531	0.00229
-0.25	8.82929e-05	0.00192
-0.24	7.21812e-05	0.00161
-0.23	5.90118e-05	0.00132
-0.22	4.8104e-05	0.00109
-0.21	3.89856e-05	0.000911841
-0.2	3.22184e-05	0.000676717
-0.19	2.69618e-05	0.00052566
-0.18	2.27158e-05	0.000424604
-0.17	1.9567e-05	0.000314875
-0.16	1.70702e-05	0.000249682
-0.15	1.52761e-05	0.000179414
-0.14	1.38893e-05	0.000138672
-0.13	1.30262e-05	8.63136e-05
-0.12	1.23592e-05	6.67006e-05
-0.11	1.18637e-05	4.95462e-05
-0.1	1.15056e-05	3.58119e-05
-0.09	1.12401e-05	2.65466e-05
-0.08	1.10412e-05	1.98949e-05
-0.07	1.08894e-05	1.51828e-05
-0.06	1.07731e-05	1.16303e-05
-0.05	1.06785e-05	9.45984e-06
-0.04	1.06012e-05	7.72416e-06
-0.03	1.05348e-05	6.64695e-06
-0.02	1.04737e-05	6.10771e-06
-0.01	1.0414e-05	5.9671e-06
0	1.03578e-05	5.61768e-06
0.01	1.03017e-05	5.6144e-06
0.02	1.02465e-05	5.51872e-06
0.03	1.0195e-05	5.15311e-06
0.04	1.01462e-05	4.87462e-06
0.05	1.00978e-05	4.84697e-06
0.06	1.00519e-05	4.5834e-06
0.07	1.00013e-05	5.06334e-06
0.08	9.95069e-06	5.05907e-06
0.09	9.90216e-06	4.85324e-06
0.1	9.85218e-06	4.99804e-06
0.11	9.80532e-06	4.68608e-06
0.12	9.75684e-06	4.84834e-06
0.13	9.71097e-06	4.58713e-06
0.14	9.66248e-06	4.84906e-06
0.15	9.61449e-06	4.79895e-06
0.16	9.56631e-06	4.81787e-06
0.17	9.51422e-06	5.20895e-06
0.18	9.4682e-06	4.60195e-06
0.19	9.4166e-06	5.15966e-06
0.2	9.35806e-06	5.85396e-06

## Sheet: Fig. 5c
Vg (V)	Drain current (A)	gm (S)
0.19	7.55978e-06	-4.52636e-05
0.18	7.17751e-06	-3.82267e-05
0.17	6.85502e-06	-3.22497e-05
0.16	6.58701e-06	-2.68009e-05
0.15	6.36614e-06	-2.2087e-05
0.14	6.18658e-06	-1.79562e-05
0.13	6.04737e-06	-1.39204e-05
0.12	5.94679e-06	-1.00584e-05
0.11	5.8853e-06	-6.14923e-06
0.1	5.86585e-06	-1.94486e-06
0.09	5.89398e-06	2.81293e-06
0.08	5.97453e-06	8.05539e-06
0.07	6.1213e-06	1.46769e-05
0.06	6.34727e-06	2.25967e-05
0.05	6.67538e-06	3.28109e-05
0.04	7.13314e-06	4.57769e-05
0.03	7.75687e-06	6.23725e-05
0.02	8.59599e-06	8.39119e-05
0.01	9.71901e-06	0.000112302
0	1.12311e-05	0.000151208
-0.01	1.32563e-05	0.000202519
-0.02	1.59854e-05	0.000272915
-0.03	1.96951e-05	0.000370963
-0.04	2.47611e-05	0.000506599
-0.05	3.17506e-05	0.000698952
-0.06	4.58624e-05	0.00141
-0.07	6.64513e-05	0.00206
-0.08	8.54152e-05	0.0019
-0.09	0.00011352	0.00281
-0.1	0.000153666	0.00401
-0.11	0.00021042	0.00568
-0.12	0.000290202	0.00798
-0.13	0.000401297	0.01111
-0.14	0.000603107	0.02018
-0.15	0.000803862	0.02008
-0.16	0.00108	0.02726
-0.17	0.00143	0.0357
-0.18	0.00189	0.04567
-0.19	0.00246	0.05707
-0.2	0.00316	0.0698
-0.21	0.00399	0.08354
-0.22	0.00498	0.09809
-0.23	0.00647	0.14901
-0.24	0.0077	0.12334
-0.25	0.00911	0.14108
-0.26	0.01068	0.15682
-0.27	0.0124	0.17185
-0.28	0.01425	0.18571
-0.29	0.01625	0.19984
-0.3	0.01839	0.21349
-0.31	0.02065	0.22676
-0.32	0.02301	0.23534
-0.33	0.02545	0.24408
-0.34	0.02798	0.25272
-0.35	0.03056	0.25878
-0.36	0.03317	0.26062
-0.37	0.03578	0.26064
-0.38	0.03836	0.25871
-0.39	0.04084	0.24781
-0.4	0.04335	0.25131
-0.41	0.04575	0.23959
-0.42	0.04803	0.22776
-0.43	0.05017	0.21434
-0.44	0.05221	0.20424
-0.45	0.05409	0.18776
-0.46	0.05579	0.17014
-0.47	0.05734	0.15439
-0.48	0.05869	0.13494
-0.49	0.05986	0.11751
-0.5	0.06086	0.09994
-0.51	0.06174	0.0878
-0.52	0.06247	0.07281
-0.53	0.06314	0.0675
-0.54	0.06362	0.04747
-0.55	0.06406	0.04414
-0.56	0.06447	0.04101
-0.57	0.06484	0.03693
-0.58	0.06518	0.03416
-0.59	0.06557	0.03961
-0.6	0.06593	0.03573
-0.61	0.06629	0.03615
-0.62	0.0666	0.03044
-0.63	0.06685	0.02549
-0.64	0.06699	0.01342
-0.65	0.06719	0.02067
-0.66	0.06725	0.00578
-0.67	0.0673	0.00458
-0.68	0.06737	0.00696
-0.69	0.06738	0.000909717
-0.7	0.06744	0.00593
-0.7	0.06738	NaN
-0.69	0.0672	0.01813
-0.68	0.06715	0.00518
-0.67	0.06721	-0.00604
-0.66	0.06734	-0.0124
-0.65	0.06729	0.00459
-0.64	0.06727	0.00163
-0.63	0.06722	0.00509
-0.62	0.06717	0.00554
-0.61	0.06708	0.00869
-0.6	0.06701	0.00685
-0.59	0.06689	0.01234
-0.58	0.06675	0.01389
-0.57	0.06659	0.01595
-0.56	0.06642	0.01728
-0.55	0.06625	0.01684
-0.54	0.0661	0.01523
-0.53	0.06584	0.02547
-0.52	0.06554	0.03006
-0.51	0.06529	0.02527
-0.5	0.06494	0.03523
-0.49	0.06462	0.03125
-0.48	0.0643	0.03234
-0.47	0.06389	0.04138
-0.46	0.06338	0.05081
-0.45	0.06289	0.04924
-0.44	0.06219	0.06913
-0.43	0.06139	0.0809
-0.42	0.06042	0.09662
-0.41	0.05925	0.11644
-0.4	0.05782	0.14374
-0.39	0.05613	0.16898
-0.38	0.05406	0.20717
-0.37	0.0517	0.23603
-0.36	0.04912	0.25739
-0.35	0.04641	0.27088
-0.34	0.04376	0.26539
-0.33	0.04117	0.25935
-0.32	0.03865	0.25122
-0.31	0.0362	0.24564
-0.3	0.03376	0.24342
-0.29	0.03133	0.24281
-0.28	0.02899	0.23492
-0.27	0.02669	0.22974
-0.26	0.02445	0.22347
-0.25	0.02231	0.21444
-0.24	0.02026	0.20447
-0.23	0.01832	0.19407
-0.22	0.0165	0.18243
-0.21	0.01478	0.17171
-0.2	0.01316	0.16197
-0.19	0.01164	0.15207
-0.18	0.01022	0.14214
-0.17	0.0089	0.13208
-0.16	0.00768	0.12161
-0.15	0.00658	0.11078
-0.14	0.00558	0.0999
-0.13	0.00468	0.08927
-0.12	0.00353	0.11578
-0.11	0.00296	0.0564
-0.1	0.00245	0.05115
-0.09	0.002	0.04463
-0.08	0.00163	0.03792
-0.07	0.00131	0.03178
-0.06	0.00104	0.02641
-0.05	0.000825665	0.02176
-0.04	0.000648551	0.01771
-0.03	0.000506072	0.01425
-0.02	0.000327476	0.01786
-0.01	0.000259216	0.00683
0	0.000204102	0.00551
0.01	0.00016026	0.00438
0.02	0.000126087	0.00342
0.03	9.94775e-05	0.00266
0.04	7.88267e-05	0.00207
0.05	6.28375e-05	0.0016
0.06	5.04749e-05	0.00124
0.07	4.08961e-05	0.000957875
0.08	2.86836e-05	0.00122
0.09	2.4083e-05	0.000460062
0.1	2.0377e-05	0.000370594
0.11	1.51568e-05	0.000522025
0.12	1.31579e-05	0.000199885
0.13	1.15058e-05	0.000165212
0.14	1.01331e-05	0.000137268
0.15	8.98719e-06	0.000114593
0.16	8.02394e-06	9.63244e-05
0.17	7.21082e-06	8.13121e-05
0.18	6.51993e-06	6.90892e-05
0.19	5.93046e-06	5.89472e-05
0.2	5.42518e-06	5.05276e-05

## Sheet: Fig. 5d
Vg (V)	Drain current (A)	gm (S)
0.2	2.37543e-07	NaN
0.19	2.29459e-07	-8.08368e-07
0.18	2.21384e-07	-8.07592e-07
0.17	2.15848e-07	-5.53528e-07
0.16	2.13106e-07	-2.74217e-07
0.15	2.07432e-07	-5.67419e-07
0.14	2.02877e-07	-4.55492e-07
0.13	1.99244e-07	-3.63334e-07
0.12	1.96315e-07	-2.92894e-07
0.11	1.9274e-07	-3.5746e-07
0.1	1.88545e-07	-4.19509e-07
0.09	1.8612e-07	-2.42522e-07
0.08	1.83359e-07	-2.7608e-07
0.07	1.79491e-07	-3.86763e-07
0.06	1.74573e-07	-4.91833e-07
0.05	1.7062e-07	-3.95328e-07
0.04	1.67077e-07	-3.54238e-07
0.03	1.64271e-07	-2.80669e-07
0.02	1.60027e-07	-4.24376e-07
0.01	1.55612e-07	-4.41521e-07
0	1.51879e-07	-3.73268e-07
-0.01	1.49014e-07	-2.86516e-07
-0.02	1.44635e-07	-4.37933e-07
-0.03	1.40993e-07	-3.64176e-07
-0.04	1.36701e-07	-4.29199e-07
-0.05	1.3257e-07	-4.13084e-07
-0.06	1.28428e-07	-4.1418e-07
-0.07	1.24838e-07	-3.5903e-07
-0.08	1.21209e-07	-3.62908e-07
-0.09	1.17911e-07	-3.29758e-07
-0.1	1.14933e-07	-2.97861e-07
-0.11	1.12314e-07	-2.61871e-07
-0.12	1.10015e-07	-2.29916e-07
-0.13	1.08499e-07	-1.51535e-07
-0.14	1.08402e-07	-9.70814e-09
-0.15	1.09955e-07	1.5531e-07
-0.16	1.13102e-07	3.14673e-07
-0.17	1.18611e-07	5.50843e-07
-0.18	1.27746e-07	9.13521e-07
-0.19	1.41085e-07	1.33394e-06
-0.2	1.59708e-07	1.86225e-06
-0.21	1.86071e-07	2.63637e-06
-0.22	2.22484e-07	3.6413e-06
-0.23	2.72655e-07	5.01704e-06
-0.24	3.40185e-07	6.75308e-06
-0.25	4.29882e-07	8.96967e-06
-0.26	5.83998e-07	1.54115e-05
-0.27	7.24503e-07	1.40505e-05
-0.28	9.17779e-07	1.93276e-05
-0.29	1.16741e-06	2.49633e-05
-0.3	1.5536e-06	3.86189e-05
-0.31	1.93536e-06	3.81756e-05
-0.32	2.43009e-06	4.94729e-05
-0.33	3.05054e-06	6.20458e-05
-0.34	3.82743e-06	7.7689e-05
-0.35	4.78496e-06	9.57525e-05
-0.36	6.19929e-06	0.000141433
-0.37	7.55421e-06	0.000135492
-0.38	9.13038e-06	0.000157617
-0.39	1.11248e-05	0.00019944
-0.4	1.34996e-05	0.000237479
-0.41	1.63243e-05	0.000282468
-0.42	1.96138e-05	0.000328958
-0.43	2.34361e-05	0.000382225
-0.44	2.78437e-05	0.000440767
-0.45	3.27711e-05	0.00049274
-0.46	3.82912e-05	0.000552001
-0.47	4.4458e-05	0.000616688
-0.48	5.351e-05	0.000905193
-0.49	6.1527e-05	0.000801705
-0.5	7.05375e-05	0.000901046
-0.51	8.0326e-05	0.000978857
-0.52	9.11982e-05	0.00109
-0.53	0.000102985	0.00118
-0.54	0.00011596	0.0013
-0.55	0.000129962	0.0014
-0.56	0.000145225	0.00153
-0.57	0.000161673	0.00164
-0.58	0.000179545	0.00179
-0.59	0.000198735	0.00192
-0.6	0.000219576	0.00208
-0.61	0.000241916	0.00223
-0.62	0.000266003	0.00241
-0.63	0.00029167	0.00257
-0.64	0.000319117	0.00274
-0.65	0.000348419	0.00293
-0.66	0.000379479	0.00311
-0.67	0.000412329	0.00328
-0.68	0.000446929	0.00346
-0.69	0.000483687	0.00368
-0.7	0.00052216	0.00385
-0.7	0.000525208	NaN
-0.69	0.000493903	0.00313
-0.68	0.000461514	0.00324
-0.67	0.000430808	0.00307
-0.66	0.0004005	0.00303
-0.65	0.00037103	0.00295
-0.64	0.000344011	0.0027
-0.63	0.000318151	0.00259
-0.62	0.000293415	0.00247
-0.61	0.000270234	0.00232
-0.6	0.000248212	0.0022
-0.59	0.000227633	0.00206
-0.58	0.000208201	0.00194
-0.57	0.000190103	0.00181
-0.56	0.000172997	0.00171
-0.55	0.000157207	0.00158
-0.54	0.000142321	0.00149
-0.53	0.000128638	0.00137
-0.52	0.000115835	0.00128
-0.51	0.000104124	0.00117
-0.5	9.31942e-05	0.00109
-0.49	8.32374e-05	0.000995673
-0.48	7.39758e-05	0.000926166
-0.47	6.56388e-05	0.000833699
-0.46	5.78997e-05	0.000773906
-0.45	5.09825e-05	0.000691723
-0.44	4.4608e-05	0.000637447
-0.43	3.85944e-05	0.000601364
-0.42	3.35147e-05	0.000507969
-0.41	2.8988e-05	0.000452672
-0.4	2.49206e-05	0.00040674
-0.39	2.14287e-05	0.000349184
-0.38	1.82358e-05	0.000319296
-0.37	1.55284e-05	0.000270735
-0.36	1.30842e-05	0.000244426
-0.35	1.10291e-05	0.000205501
-0.34	9.19787e-06	0.000183127
-0.33	7.83871e-06	0.000135916
-0.32	6.41665e-06	0.000142206
-0.31	5.25033e-06	0.000116632
-0.3	4.41196e-06	8.38372e-05
-0.29	3.55782e-06	8.54142e-05
-0.28	2.95994e-06	5.97875e-05
-0.27	2.44536e-06	5.1458e-05
-0.26	2.01317e-06	4.32193e-05
-0.25	1.65204e-06	3.61134e-05
-0.24	1.35489e-06	2.97148e-05
-0.23	1.08514e-06	2.69749e-05
-0.22	8.75828e-07	2.09311e-05
-0.21	7.00883e-07	1.74946e-05
-0.2	5.98706e-07	1.02177e-05
-0.19	5.12073e-07	8.66324e-06
-0.18	4.43384e-07	6.86895e-06
-0.17	3.68203e-07	7.51812e-06
-0.16	3.33128e-07	3.5074e-06
-0.15	3.02132e-07	3.09965e-06
-0.14	2.76841e-07	2.52911e-06
-0.13	2.56927e-07	1.99135e-06
-0.12	2.41168e-07	1.57592e-06
-0.11	2.28308e-07	1.28604e-06
-0.1	2.1854e-07	9.76789e-07
-0.09	2.12079e-07	6.46088e-07
-0.08	2.07408e-07	4.67057e-07
-0.07	2.04447e-07	2.96136e-07
-0.06	2.0303e-07	1.41705e-07
-0.05	2.02875e-07	1.54571e-08
-0.04	2.03733e-07	-8.57852e-08
-0.03	2.05468e-07	-1.73443e-07
-0.02	2.07954e-07	-2.48602e-07
-0.01	2.11198e-07	-3.2444e-07
0	2.14719e-07	-3.52041e-07
0.01	2.18572e-07	-3.85373e-07
0.02	2.22549e-07	-3.97651e-07
0.03	2.2661e-07	-4.06102e-07
0.04	2.30916e-07	-4.30585e-07
0.05	2.35209e-07	-4.2931e-07
0.06	2.39394e-07	-4.18496e-07
0.07	2.43269e-07	-3.8757e-07
0.08	2.46734e-07	-3.46461e-07
0.09	2.49772e-07	-3.03748e-07
0.1	2.52552e-07	-2.78081e-07
0.11	2.55146e-07	-2.59382e-07
0.12	2.57745e-07	-2.59919e-07
0.13	2.60122e-07	-2.37645e-07
0.14	2.63157e-07	-3.03529e-07
0.15	2.65213e-07	-2.05588e-07
0.16	2.66749e-07	-1.53602e-07
0.17	2.68438e-07	-1.68867e-07
0.18	2.70094e-07	-1.65673e-07
0.19	2.71915e-07	-1.82067e-07
0.2	2.73557e-07	-1.64195e-07

## Sheet: Fig. 5e
Vg (V)	Drain current (A)	gm (S)
0.2	2.10203e-07	NaN
0.19	2.01482e-07	-8.72096e-07
0.18	1.95823e-07	-5.65875e-07
0.17	1.91199e-07	-4.62435e-07
0.16	1.86995e-07	-4.20441e-07
0.15	1.82923e-07	-4.0721e-07
0.14	1.78935e-07	-3.98759e-07
0.13	1.74942e-07	-3.99308e-07
0.12	1.7112e-07	-3.82198e-07
0.11	1.66836e-07	-4.28368e-07
0.1	1.62843e-07	-3.99291e-07
0.09	1.59105e-07	-3.73801e-07
0.08	1.55919e-07	-3.18644e-07
0.07	1.52707e-07	-3.21145e-07
0.06	1.49839e-07	-2.86862e-07
0.05	1.4764e-07	-2.19858e-07
0.04	1.46458e-07	-1.18183e-07
0.03	1.46417e-07	-4.15383e-09
0.02	1.47887e-07	1.47041e-07
0.01	1.51594e-07	3.70629e-07
0	1.5814e-07	6.54599e-07
-0.01	1.68399e-07	1.02596e-06
-0.02	1.83287e-07	1.48881e-06
-0.03	2.04472e-07	2.11844e-06
-0.04	2.33786e-07	2.93147e-06
-0.05	2.73391e-07	3.96047e-06
-0.06	3.25511e-07	5.21199e-06
-0.07	3.92664e-07	6.71533e-06
-0.08	4.8021e-07	8.75459e-06
-0.09	6.19621e-07	1.39411e-05
-0.1	7.69024e-07	1.49403e-05
-0.11	9.72351e-07	2.03328e-05
-0.12	1.24325e-06	2.70903e-05
-0.13	1.60165e-06	3.58401e-05
-0.14	2.07325e-06	4.71592e-05
-0.15	2.69217e-06	6.18919e-05
-0.16	3.51853e-06	8.26362e-05
-0.17	4.62049e-06	0.000110196
-0.18	6.32176e-06	0.000170127
-0.19	8.18488e-06	0.000186312
-0.2	1.07672e-05	0.000258233
-0.21	1.42504e-05	0.000348316
-0.22	1.88812e-05	0.000463084
-0.23	2.51584e-05	0.000627722
-0.24	3.35148e-05	0.00083564
-0.25	4.46063e-05	0.00111
-0.26	6.15268e-05	0.00169
-0.27	7.99789e-05	0.00185
-0.28	0.000104376	0.00244
-0.29	0.000135849	0.00315
-0.3	0.000175327	0.00395
-0.31	0.000225232	0.00499
-0.32	0.000287454	0.00622
-0.33	0.000364264	0.00768
-0.34	0.000458138	0.00939
-0.35	0.000591598	0.01335
-0.36	0.000724853	0.01333
-0.37	0.000885977	0.01611
-0.38	0.00108	0.01917
-0.39	0.00131	0.02283
-0.4	0.00162	0.03159
-0.41	0.00192	0.03006
-0.42	0.00228	0.03525
-0.43	0.00268	0.04065
-0.44	0.00314	0.04623
-0.45	0.00367	0.05242
-0.46	0.00426	0.05926
-0.47	0.00492	0.06562
-0.48	0.00579	0.08727
-0.49	0.00658	0.07907
-0.5	0.00748	0.09034
-0.51	0.00865	0.11648
-0.52	0.00966	0.10103
-0.53	0.01077	0.11091
-0.54	0.01196	0.11959
-0.55	0.01326	0.12962
-0.56	0.01463	0.13745
-0.57	0.0161	0.14704
-0.58	0.0177	0.15973
-0.59	0.01939	0.16846
-0.6	0.02114	0.17568
-0.61	0.02311	0.19703
-0.62	0.02519	0.20715
-0.63	0.02737	0.21843
-0.64	0.02962	0.22553
-0.65	0.03188	0.22508
-0.66	0.034	0.21229
-0.67	0.03583	0.18342
-0.68	0.03743	0.16021
-0.69	0.03874	0.13094
-0.7	0.04014	0.13952
-0.7	0.04076	NaN
-0.69	0.04093	-0.01768
-0.68	0.04081	0.01184
-0.67	0.04061	0.02007
-0.66	0.04029	0.03279
-0.65	0.03989	0.03941
-0.64	0.0394	0.04952
-0.63	0.03875	0.06438
-0.62	0.03798	0.0775
-0.61	0.03702	0.09557
-0.6	0.03578	0.12437
-0.59	0.03409	0.16848
-0.58	0.03148	0.26091
-0.57	0.02711	0.43771
-0.56	0.02158	0.55288
-0.55	0.01809	0.34868
-0.54	0.0159	0.21941
-0.53	0.01419	0.17032
-0.52	0.01275	0.14466
-0.51	0.01147	0.12774
-0.5	0.01032	0.11543
-0.49	0.00926	0.10559
-0.48	0.00829	0.09718
-0.47	0.00739	0.08938
-0.46	0.00657	0.08196
-0.45	0.00584	0.07387
-0.44	0.00513	0.07017
-0.43	0.00454	0.05928
-0.42	0.00388	0.06612
-0.41	0.0034	0.04841
-0.4	0.00295	0.04469
-0.39	0.00255	0.04017
-0.38	0.00219	0.03609
-0.37	0.00187	0.03206
-0.36	0.00158	0.02815
-0.35	0.00134	0.02473
-0.34	0.00112	0.02148
-0.33	0.00093534	0.01866
-0.32	0.000774515	0.01608
-0.31	0.000636978	0.01375
-0.3	0.000520142	0.01168
-0.29	0.000421962	0.00982
-0.28	0.000331775	0.00902
-0.27	0.000266606	0.00652
-0.26	0.000211955	0.00547
-0.25	0.000166565	0.00454
-0.24	0.000129831	0.00367
-0.23	0.000100228	0.00296
-0.22	7.66407e-05	0.00236
-0.21	5.82829e-05	0.00184
-0.2	4.39819e-05	0.00143
-0.19	3.18134e-05	0.00122
-0.18	2.40304e-05	0.000778306
-0.17	1.79461e-05	0.000608421
-0.16	1.33118e-05	0.000463433
-0.15	9.83406e-06	0.000347775
-0.14	7.2381e-06	0.000259595
-0.13	5.3195e-06	0.00019186
-0.12	3.72315e-06	0.000159635
-0.11	2.78753e-06	9.35622e-05
-0.1	2.07482e-06	7.12713e-05
-0.09	1.54807e-06	5.2675e-05
-0.08	1.16216e-06	3.85909e-05
-0.07	8.80918e-07	2.8124e-05
-0.06	6.75636e-07	2.05282e-05
-0.05	5.2692e-07	1.48716e-05
-0.04	4.19614e-07	1.07306e-05
-0.03	3.32108e-07	8.75057e-06
-0.02	2.82206e-07	4.99019e-06
-0.01	2.45327e-07	3.68788e-06
0	2.19025e-07	2.63021e-06
0.01	2.00994e-07	1.80314e-06
0.02	1.89182e-07	1.18123e-06
0.03	1.81641e-07	7.54015e-07
0.04	1.76978e-07	4.66387e-07
0.05	1.74481e-07	2.49689e-07
0.06	1.73654e-07	8.26233e-08
0.07	1.73507e-07	1.47054e-08
0.08	1.73789e-07	-2.82029e-08
0.09	1.74736e-07	-9.46812e-08
0.1	1.75909e-07	-1.1723e-07
0.11	1.77076e-07	-1.16781e-07
0.12	1.78306e-07	-1.22968e-07
0.13	1.79345e-07	-1.03917e-07
0.14	1.80494e-07	-1.14902e-07
0.15	1.81671e-07	-1.17659e-07
0.16	1.82485e-07	-8.14297e-08
0.17	1.83383e-07	-8.97742e-08
0.18	1.8477e-07	-1.38732e-07
0.19	1.853e-07	-5.29909e-08
0.2	1.86103e-07	-8.02529e-08

## Sheet: Fig. 5f
Vg (V)	Drain current (A)	gm (S)
0	1.7896e-08	NaN
0.01	1.27265e-08	-5.16946e-07
0.02	1.02176e-08	-2.50889e-07
0.03	8.8156e-09	-1.40202e-07
0.04	7.70572e-09	-1.10988e-07
0.05	7.04305e-09	-6.6267e-08
0.06	6.39807e-09	-6.44984e-08
0.07	5.90582e-09	-4.92252e-08
0.08	5.46671e-09	-4.39108e-08
0.09	5.24819e-09	-2.18515e-08
0.1	4.98612e-09	-2.62074e-08
0.11	4.70055e-09	-2.85571e-08
0.12	4.82783e-09	1.27284e-08
0.13	4.53408e-09	-2.93757e-08
0.14	4.32141e-09	-2.12662e-08
0.15	4.4948e-09	1.73387e-08
0.16	4.73927e-09	2.44472e-08
0.17	5.10339e-09	3.64121e-08
0.18	6.31108e-09	1.20768e-07
0.19	7.24914e-09	9.38063e-08
0.2	9.28728e-09	2.03814e-07
0.21	1.19099e-08	2.62265e-07
0.22	1.51557e-08	3.24579e-07
0.23	1.96239e-08	4.46814e-07
0.24	2.54769e-08	5.85308e-07
0.25	3.31901e-08	7.71312e-07
0.26	4.27351e-08	9.54506e-07
0.27	5.44323e-08	1.16972e-06
0.28	6.85319e-08	1.40996e-06
0.29	8.43253e-08	1.57934e-06
0.3	1.03388e-07	1.90623e-06
0.31	1.25336e-07	2.19479e-06
0.32	1.50201e-07	2.48655e-06
0.33	1.7801e-07	2.78093e-06
0.34	2.08906e-07	3.08953e-06
0.35	2.42394e-07	3.34881e-06
0.36	2.78093e-07	3.56991e-06
0.37	3.18715e-07	4.06226e-06
0.38	3.5698e-07	3.82646e-06
0.39	3.96898e-07	3.99184e-06
0.4	4.37932e-07	4.10336e-06
0.41	4.79652e-07	4.172e-06
0.42	5.24551e-07	4.48987e-06
0.43	5.64998e-07	4.04473e-06
0.44	6.05247e-07	4.02494e-06
0.45	6.4475e-07	3.9503e-06
0.46	6.83361e-07	3.86101e-06
0.47	7.20714e-07	3.73532e-06
0.48	7.56733e-07	3.60189e-06
0.49	7.9133e-07	3.45976e-06
0.5	8.24177e-07	3.28466e-06
0.51	8.55801e-07	3.16246e-06
0.52	8.85766e-07	2.99648e-06
0.53	9.14328e-07	2.85618e-06
0.54	9.41344e-07	2.70157e-06
0.55	9.66918e-07	2.5574e-06
0.56	9.9078e-07	2.38622e-06
0.57	1.01318e-06	2.24044e-06
0.58	1.03439e-06	2.12057e-06
0.59	1.05437e-06	1.99815e-06
0.6	1.07242e-06	1.80454e-06
0.61	1.08946e-06	1.70467e-06
0.62	1.10481e-06	1.53474e-06
0.63	1.11888e-06	1.40694e-06
0.64	1.13154e-06	1.26631e-06
0.65	1.14261e-06	1.10706e-06
0.66	1.15162e-06	9.00168e-07
0.67	1.16011e-06	8.4898e-07
0.68	1.16656e-06	6.45162e-07
0.69	1.17102e-06	4.46585e-07
0.7	1.17468e-06	3.65333e-07
0.7	1.17474e-06	NaN
0.69	1.17179e-06	2.95052e-07
0.68	1.16615e-06	5.63819e-07
0.67	1.159e-06	7.14784e-07
0.66	1.15066e-06	8.34201e-07
0.65	1.14122e-06	9.44187e-07
0.64	1.13012e-06	1.10995e-06
0.63	1.11785e-06	1.22724e-06
0.62	1.10434e-06	1.35063e-06
0.61	1.0902e-06	1.41398e-06
0.6	1.07455e-06	1.56463e-06
0.59	1.05741e-06	1.71438e-06
0.58	1.03943e-06	1.79802e-06
0.57	1.01967e-06	1.97611e-06
0.56	9.98689e-07	2.09808e-06
0.55	9.76514e-07	2.21751e-06
0.54	9.52496e-07	2.40178e-06
0.53	9.27589e-07	2.49066e-06
0.52	9.00981e-07	2.66079e-06
0.51	8.73029e-07	2.79524e-06
0.5	8.43299e-07	2.97298e-06
0.49	8.12493e-07	3.08058e-06
0.48	7.7997e-07	3.25233e-06
0.47	7.46055e-07	3.39149e-06
0.46	7.10558e-07	3.54977e-06
0.45	6.73844e-07	3.6713e-06
0.44	6.35886e-07	3.79588e-06
0.43	5.96793e-07	3.90924e-06
0.42	5.569e-07	3.9893e-06
0.41	5.16286e-07	4.06138e-06
0.4	4.75462e-07	4.08241e-06
0.39	4.34806e-07	4.06564e-06
0.38	3.92558e-07	4.22475e-06
0.37	3.5328e-07	3.92786e-06
0.36	3.15678e-07	3.76018e-06
0.35	2.79842e-07	3.5836e-06
0.34	2.45912e-07	3.39304e-06
0.33	2.14293e-07	3.16191e-06
0.32	1.85099e-07	2.91939e-06
0.31	1.58706e-07	2.63929e-06
0.3	1.34962e-07	2.37434e-06
0.29	1.13632e-07	2.13308e-06
0.28	9.51606e-08	1.8471e-06
0.27	7.8339e-08	1.68216e-06
0.26	6.51497e-08	1.31893e-06
0.25	5.41211e-08	1.10287e-06
0.24	4.51721e-08	8.94893e-07
0.23	3.78704e-08	7.30172e-07
0.22	3.19705e-08	5.8999e-07
0.21	2.7088e-08	4.88248e-07
0.2	2.32793e-08	3.8087e-07
0.19	2.07225e-08	2.55682e-07
0.18	1.8279e-08	2.44354e-07
0.17	1.67479e-08	1.53104e-07
0.16	1.52574e-08	1.49054e-07
0.15	1.43492e-08	9.0816e-08
0.14	1.35448e-08	8.04459e-08
0.13	1.28424e-08	7.02411e-08
0.12	1.11527e-08	1.68963e-07
0.11	1.09724e-08	1.803e-08
0.1	1.07237e-08	2.48713e-08
0.09	1.03165e-08	4.07171e-08
0.08	1.01259e-08	1.90607e-08
0.07	9.87488e-09	2.51046e-08
0.06	9.77737e-09	9.75087e-09
0.05	9.68033e-09	9.70424e-09
0.04	9.62596e-09	5.43743e-09
0.03	9.53816e-09	8.77964e-09
0.02	9.48455e-09	5.36105e-09
0.01	9.47395e-09	1.0604e-09
0	9.43166e-09	4.22862e-09

## Sheet: Fig.5g
Vg (V)	Drain current (A)	gm (S)
-0.19	7.10505e-08	-3.11408e-06
-0.18	5.8579e-08	-1.24715e-06
-0.17	5.09448e-08	-7.63415e-07
-0.16	4.4986e-08	-5.95882e-07
-0.15	3.98745e-08	-5.11154e-07
-0.14	3.53528e-08	-4.52165e-07
-0.13	3.1702e-08	-3.65082e-07
-0.12	2.83379e-08	-3.36415e-07
-0.11	2.53384e-08	-2.99948e-07
-0.1	2.29781e-08	-2.3603e-07
-0.09	2.08358e-08	-2.14226e-07
-0.08	1.93851e-08	-1.45075e-07
-0.07	1.85989e-08	-7.86132e-08
-0.06	2.14839e-08	2.88496e-07
-0.05	2.11438e-08	-3.40073e-08
-0.04	2.27892e-08	1.64534e-07
-0.03	2.611e-08	3.3208e-07
-0.02	3.20624e-08	5.95242e-07
-0.01	4.14507e-08	9.38829e-07
0	5.59481e-08	1.44974e-06
0.01	7.74624e-08	2.15143e-06
0.02	1.08793e-07	3.13305e-06
0.03	1.54448e-07	4.56548e-06
0.04	2.21099e-07	6.66509e-06
0.05	3.18423e-07	9.73239e-06
0.06	4.59751e-07	1.41328e-05
0.07	7.02166e-07	2.42415e-05
0.08	1.00548e-06	3.03314e-05
0.09	1.44361e-06	4.38127e-05
0.1	2.06929e-06	6.25683e-05
0.11	2.96171e-06	8.92423e-05
0.12	4.23612e-06	0.000127441
0.13	6.10297e-06	0.000186685
0.14	8.72551e-06	0.000262253
0.15	1.25912e-05	0.000386565
0.16	1.80331e-05	0.000544196
0.17	2.51338e-05	0.00071007
0.18	3.52731e-05	0.00101
0.19	4.89236e-05	0.00137
0.2	6.75663e-05	0.00186
0.21	9.03231e-05	0.00228
0.22	0.000119753	0.00294
0.23	0.000156901	0.00371
0.24	0.000202569	0.00457
0.25	0.000257617	0.0055
0.26	0.000323046	0.00654
0.27	0.000399357	0.00763
0.28	0.000487514	0.00882
0.29	0.000589625	0.01021
0.3	0.000699819	0.01102
0.31	0.00082247	0.01227
0.32	0.000955924	0.01335
0.33	0.0011	0.01435
0.34	0.00125	0.01524
0.35	0.00141	0.01605
0.36	0.00158	0.0167
0.37	0.00175	0.01723
0.38	0.00193	0.0176
0.39	0.00211	0.01783
0.4	0.00228	0.01786
0.41	0.00246	0.01782
0.42	0.00264	0.01778
0.43	0.00282	0.01802
0.44	0.00299	0.01682
0.45	0.00315	0.01643
0.46	0.00331	0.01589
0.47	0.00347	0.01536
0.48	0.00361	0.0147
0.49	0.00375	0.01413
0.5	0.00389	0.01342
0.51	0.00401	0.01266
0.52	0.00413	0.01193
0.53	0.00425	0.01122
0.54	0.00435	0.01049
0.55	0.00445	0.0097
0.56	0.00454	0.00896
0.57	0.00462	0.00813
0.58	0.00469	0.00738
0.59	0.00476	0.0065
0.6	0.00481	0.00569
0.61	0.00486	0.00485
0.62	0.0049	0.00403
0.63	0.00494	0.00322
0.64	0.00496	0.00243
0.65	0.00498	0.00171
0.66	0.00499	0.000945101
0.67	0.00499	0.000222773
0.68	0.00498	-0.000550272
0.69	0.00497	-0.0014
0.7	0.00495	-0.00223
0.7	0.00494	NaN
0.69	0.00494	-0.000527921
0.68	0.00494	-6.18864e-05
0.67	0.00494	0.000553905
0.66	0.00493	0.00115
0.65	0.00491	0.00177
0.64	0.00489	0.00234
0.63	0.00486	0.00294
0.62	0.00482	0.00352
0.61	0.00478	0.00414
0.6	0.00473	0.00477
0.59	0.00468	0.00536
0.58	0.00462	0.00608
0.57	0.00455	0.00682
0.56	0.00448	0.00742
0.55	0.00439	0.00819
0.54	0.0043	0.00893
0.53	0.00421	0.00958
0.52	0.0041	0.01037
0.51	0.00399	0.01106
0.5	0.00388	0.0118
0.49	0.00375	0.01246
0.48	0.00362	0.01314
0.47	0.00348	0.01375
0.46	0.00334	0.01444
0.45	0.00319	0.01506
0.44	0.00303	0.01563
0.43	0.00287	0.01618
0.42	0.0027	0.01718
0.41	0.00253	0.01672
0.4	0.00236	0.01729
0.39	0.00218	0.01748
0.38	0.00201	0.01757
0.37	0.00183	0.01748
0.36	0.00166	0.01725
0.35	0.00149	0.01689
0.34	0.00133	0.01633
0.33	0.00117	0.01565
0.32	0.00102	0.01485
0.31	0.000883648	0.0139
0.3	0.000749652	0.0134
0.29	0.000632206	0.01174
0.28	0.000525673	0.01065
0.27	0.000433609	0.00921
0.26	0.000351986	0.00816
0.25	0.000281656	0.00703
0.24	0.000222238	0.00594
0.23	0.000172363	0.00499
0.22	0.000132414	0.00399
0.21	9.93567e-05	0.00331
0.2	7.32192e-05	0.00261
0.19	5.40838e-05	0.00191
0.18	3.82627e-05	0.00158
0.17	2.81622e-05	0.00101
0.16	1.96182e-05	0.000854394
0.15	1.39767e-05	0.000564156
0.14	9.90193e-06	0.000407476
0.13	6.91481e-06	0.000298712
0.12	4.82117e-06	0.000209364
0.11	3.39004e-06	0.000143113
0.1	2.3704e-06	0.000101964
0.09	1.67343e-06	6.96969e-05
0.08	1.17706e-06	4.96367e-05
0.07	8.2896e-07	3.48101e-05
0.06	5.82819e-07	2.46141e-05
0.05	4.08927e-07	1.73892e-05
0.04	2.62875e-07	1.46052e-05
0.03	1.86115e-07	7.67598e-06
0.02	1.33685e-07	5.24301e-06
0.01	9.75056e-08	3.61797e-06
0	7.25103e-08	2.49952e-06
-0.01	5.59073e-08	1.66031e-06
-0.02	4.50398e-08	1.08675e-06
-0.03	3.84824e-08	6.55732e-07
-0.04	3.48763e-08	3.60616e-07
-0.05	3.15167e-08	3.35961e-07
-0.06	3.21669e-08	-6.50239e-08
-0.07	3.34916e-08	-1.32474e-07
-0.08	3.43528e-08	-8.61121e-08
-0.09	3.66507e-08	-2.29796e-07
-0.1	4.01261e-08	-3.4754e-07
-0.11	4.33338e-08	-3.20772e-07
-0.12	4.75926e-08	-4.25877e-07
-0.13	5.178e-08	-4.18743e-07
-0.14	5.64797e-08	-4.69966e-07
-0.15	6.14987e-08	-5.01894e-07
-0.16	6.67169e-08	-5.21829e-07
-0.17	7.62995e-08	-9.5825e-07
-0.18	8.20063e-08	-5.70685e-07
-0.19	8.71373e-08	-5.13105e-07
-0.2	9.29965e-08	-5.85912e-07

## Sheet: Fig. 5h
Vg (V)	Drain current (A)	gm (S)
0	4.5283e-10	-4.5283e-10
0.01	2.15416e-10	-2.37414e-08
0.02	1.16599e-10	-9.88164e-09
0.03	2.08927e-10	9.23276e-09
0.04	1.41214e-10	-6.7713e-09
0.05	9.10424e-11	-5.01716e-09
0.06	9.82631e-12	-8.12161e-09
0.07	9.96517e-11	8.98254e-09
0.08	1.37143e-10	3.74909e-09
0.09	1.28236e-10	-8.90615e-10
0.1	1.06777e-10	-2.14597e-09
0.11	3.77016e-10	2.7024e-08
0.12	1.29382e-10	-2.47635e-08
0.13	1.51223e-10	2.18414e-09
0.14	2.33754e-10	8.25308e-09
0.15	2.07671e-10	-2.60824e-09
0.16	2.15899e-10	8.22765e-10
0.17	2.52754e-10	3.68547e-09
0.18	3.11365e-10	5.86113e-09
0.19	9.55803e-11	-2.15785e-08
0.2	3.22519e-10	2.26938e-08
0.21	4.06364e-10	8.38456e-09
0.22	3.64336e-10	-4.20287e-09
0.23	4.17306e-10	5.29706e-09
0.24	4.98395e-10	8.10889e-09
0.25	5.62435e-10	6.40399e-09
0.26	4.92882e-10	-6.95533e-09
0.27	9.14569e-10	4.21687e-08
0.28	9.14357e-10	-2.12053e-11
0.29	1.02322e-09	1.08868e-08
0.3	1.23078e-09	2.07557e-08
0.31	1.47481e-09	2.4403e-08
0.32	1.77775e-09	3.02938e-08
0.33	2.11962e-09	3.4187e-08
0.34	2.68665e-09	5.67029e-08
0.35	2.90549e-09	2.18838e-08
0.36	3.60518e-09	6.99687e-08
0.37	4.3094e-09	7.04226e-08
0.38	4.96159e-09	6.52189e-08
0.39	5.86065e-09	8.99061e-08
0.4	6.84733e-09	9.86678e-08
0.41	8.00246e-09	1.15514e-07
0.42	9.30905e-09	1.30658e-07
0.43	1.09304e-08	1.62135e-07
0.44	1.26368e-08	1.70643e-07
0.45	1.44107e-08	1.7739e-07
0.46	1.68296e-08	2.41884e-07
0.47	1.94052e-08	2.57559e-07
0.48	2.22794e-08	2.87429e-07
0.49	2.54446e-08	3.16517e-07
0.5	2.91926e-08	3.74799e-07
0.51	3.31073e-08	3.9147e-07
0.52	3.74724e-08	4.36511e-07
0.53	4.25905e-08	5.11814e-07
0.54	4.74265e-08	4.83597e-07
0.55	5.2958e-08	5.53143e-07
0.56	5.68286e-08	3.87068e-07
0.57	6.16108e-08	4.78218e-07
0.58	6.7231e-08	5.62015e-07
0.59	7.3311e-08	6.08006e-07
0.6	8.07177e-08	7.40661e-07
0.61	8.91754e-08	8.45777e-07
0.62	9.78746e-08	8.69916e-07
0.63	1.07777e-07	9.90282e-07
0.64	1.18905e-07	1.11275e-06
0.65	1.31471e-07	1.25665e-06
0.66	1.44924e-07	1.34524e-06
0.67	1.59773e-07	1.48496e-06
0.68	1.75995e-07	1.62218e-06
0.69	1.93214e-07	1.72188e-06
0.7	2.11709e-07	1.84951e-06
0.7	2.14603e-07	Inf
0.69	2.0112e-07	1.34831e-06
0.68	1.87242e-07	1.38777e-06
0.67	1.73652e-07	1.35901e-06
0.66	1.60594e-07	1.30585e-06
0.65	1.48099e-07	1.24942e-06
0.64	1.35906e-07	1.21936e-06
0.63	1.24544e-07	1.1362e-06
0.62	1.14216e-07	1.03279e-06
0.61	1.04591e-07	9.62479e-07
0.6	9.56772e-08	8.91388e-07
0.59	8.7552e-08	8.12518e-07
0.58	8.03309e-08	7.2211e-07
0.57	7.56239e-08	4.70702e-07
0.56	6.97811e-08	5.84277e-07
0.55	6.47585e-08	5.02259e-07
0.54	5.55037e-08	9.25483e-07
0.53	5.29558e-08	2.54784e-07
0.52	4.79427e-08	5.01318e-07
0.51	4.27707e-08	5.17201e-07
0.5	3.82729e-08	4.49776e-07
0.49	3.39975e-08	4.27536e-07
0.48	3.02435e-08	3.754e-07
0.47	2.65448e-08	3.69871e-07
0.46	2.33955e-08	3.14936e-07
0.45	2.03535e-08	3.04193e-07
0.44	1.74988e-08	2.85478e-07
0.43	1.52243e-08	2.27444e-07
0.42	1.29265e-08	2.29779e-07
0.41	1.10098e-08	1.91679e-07
0.4	9.20633e-09	1.80342e-07
0.39	7.72298e-09	1.48335e-07
0.38	6.40465e-09	1.31833e-07
0.37	5.315e-09	1.08965e-07
0.36	4.12882e-09	1.18618e-07
0.35	3.43952e-09	6.89296e-08
0.34	2.80676e-09	6.32765e-08
0.33	2.1214e-09	6.85354e-08
0.32	1.68101e-09	4.4039e-08
0.31	1.25898e-09	4.22027e-08
0.3	8.87766e-10	3.71219e-08
0.29	4.62346e-10	4.25419e-08
0.28	5.17395e-10	-5.50488e-09
0.27	1.40069e-10	3.77326e-08
0.26	1.26863e-10	1.32062e-09
0.25	2.03753e-10	-7.68903e-09
0.24	4.08596e-10	-2.04843e-08
0.23	5.75953e-10	-1.67357e-08
0.22	7.16891e-10	-1.40938e-08
0.21	6.98908e-10	1.79831e-09
0.2	1.13351e-09	-4.34607e-08
0.19	1.25151e-09	-1.17993e-08
0.18	1.2739e-09	-2.23941e-09
0.17	1.514e-09	-2.401e-08
0.16	1.59174e-09	-7.7743e-09
0.15	1.69947e-09	-1.07729e-08
0.14	1.82972e-09	-1.3025e-08
0.13	2.13043e-09	-3.00708e-08
0.12	2.00705e-09	1.2338e-08
0.11	2.14494e-09	-1.37885e-08
0.1	2.40294e-09	-2.57998e-08
0.09	2.40073e-09	2.20535e-10
0.08	2.5848e-09	-1.84072e-08
0.07	2.72905e-09	-1.44247e-08
0.06	2.86214e-09	-1.33092e-08
0.05	2.6491e-09	2.13041e-08
0.04	2.69626e-09	-4.71634e-09
0.03	2.69287e-09	3.39306e-10
0.02	2.52865e-09	1.64223e-08
0.01	2.62039e-09	-9.17391e-09
0	2.57157e-09	4.88172e-09

## Sheet: Fig. 5i
Vg (V)	Drain current (A)	gm (S)
0	4.31891e-08	-4.31891e-08
0.01	2.38801e-08	-1.9309e-06
0.02	1.60341e-08	-7.84604e-07
0.03	1.15401e-08	-4.49398e-07
0.04	8.35519e-09	-3.18491e-07
0.05	6.16168e-09	-2.19351e-07
0.06	4.35468e-09	-1.807e-07
0.07	2.94174e-09	-1.41294e-07
0.08	1.79698e-09	-1.14477e-07
0.09	8.12404e-10	-9.84572e-08
0.1	7.17729e-11	-7.40631e-08
0.11	7.14091e-10	6.42318e-08
0.12	1.23277e-09	5.18679e-08
0.13	1.74394e-09	5.11172e-08
0.14	2.13284e-09	3.88903e-08
0.15	2.41394e-09	2.81096e-08
0.16	2.71314e-09	2.99205e-08
0.17	2.79797e-09	8.48205e-09
0.18	2.99908e-09	2.0111e-08
0.19	2.98309e-09	-1.59886e-09
0.2	2.96451e-09	-1.85758e-09
0.21	2.74911e-09	-2.15402e-08
0.22	2.22517e-09	-5.23937e-08
0.23	1.61065e-09	-6.14526e-08
0.24	8.75632e-10	-7.35014e-08
0.25	3.00835e-11	-8.45548e-08
0.26	1.4262e-09	1.39612e-07
0.27	3.46834e-09	2.04213e-07
0.28	6.419e-09	2.95067e-07
0.29	1.06737e-08	4.25469e-07
0.3	1.68715e-08	6.19782e-07
0.31	2.57974e-08	8.92592e-07
0.32	3.87614e-08	1.2964e-06
0.33	5.72041e-08	1.84426e-06
0.34	8.26662e-08	2.54621e-06
0.35	1.20766e-07	3.80994e-06
0.36	1.76001e-07	5.52354e-06
0.37	2.55814e-07	7.98131e-06
0.38	3.71881e-07	1.16067e-05
0.39	5.6712e-07	1.95239e-05
0.4	7.98363e-07	2.31242e-05
0.41	1.15577e-06	3.57408e-05
0.42	1.68178e-06	5.26007e-05
0.43	2.44979e-06	7.68016e-05
0.44	3.56546e-06	0.000111567
0.45	5.44103e-06	0.000187557
0.46	7.57625e-06	0.000213522
0.47	1.08449e-05	0.000326869
0.48	1.55094e-05	0.000466449
0.49	2.21665e-05	0.000665711
0.5	3.15128e-05	0.000934622
0.51	4.43402e-05	0.00128
0.52	6.64687e-05	0.00221
0.53	8.7348e-05	0.00209
0.54	0.000117682	0.00303
0.55	0.000159698	0.0042
0.56	0.000216989	0.00573
0.57	0.00029431	0.00773
0.58	0.000398272	0.0104
0.59	0.000589573	0.01913
0.6	0.000752344	0.01628
0.61	0.000978607	0.02263
0.62	0.00128	0.02977
0.63	0.00166	0.03798
0.64	0.00232	0.06646
0.65	0.00282	0.04958
0.66	0.00346	0.06414
0.67	0.00423	0.07761
0.68	0.00546	0.12233
0.69	0.00634	0.08862
0.7	0.00741	0.10662
0.7	0.00779	Inf
0.69	0.00722	0.0569
0.68	0.00641	0.08075
0.67	0.00555	0.08658
0.66	0.00471	0.08435
0.65	0.00367	0.07786
0.64	0.00311	0.07161
0.63	0.00255	0.0592
0.62	0.00205	0.05038
0.61	0.00144	0.0417
0.6	0.00117	0.03214
0.59	0.000911613	0.02679
0.58	0.000694793	0.02168
0.57	0.000519195	0.01643
0.56	0.000337596	0.01116
0.55	0.000259093	0.00785
0.54	0.000191899	0.00672
0.53	0.000138979	0.00529
0.52	9.89151e-05	0.00401
0.51	6.93172e-05	0.00296
0.5	4.79139e-05	0.00214
0.49	2.93959e-05	0.00185
0.48	2.1221e-05	0.000817485
0.47	1.47087e-05	0.000651231
0.46	1.0046e-05	0.000466271
0.45	6.79251e-06	0.000325348
0.44	4.61188e-06	0.000218063
0.43	2.95726e-06	0.000165462
0.42	2.10315e-06	8.54107e-05
0.41	1.45392e-06	6.4923e-05
0.4	1.00127e-06	4.52655e-05
0.39	6.90315e-07	3.10955e-05
0.38	4.7709e-07	2.13225e-05
0.37	3.16339e-07	1.60751e-05
0.36	2.29213e-07	8.71254e-06
0.35	1.62307e-07	6.69063e-06
0.34	1.14882e-07	4.74254e-06
0.33	8.16631e-08	3.32185e-06
0.32	5.7602e-08	2.40611e-06
0.31	4.15784e-08	1.60236e-06
0.3	3.05166e-08	1.10618e-06
0.29	2.26504e-08	7.86621e-07
0.28	1.74386e-08	5.21178e-07
0.27	1.37599e-08	3.67877e-07
0.26	1.10991e-08	2.66072e-07
0.25	9.51697e-09	1.58217e-07
0.24	8.25972e-09	1.25724e-07
0.23	7.65742e-09	6.02305e-08
0.22	7.13408e-09	5.23332e-08
0.21	6.84445e-09	2.89637e-08
0.2	6.81179e-09	3.26579e-09
0.19	6.66674e-09	1.45052e-08
0.18	6.80967e-09	-1.42931e-08
0.17	6.74711e-09	6.25588e-09
0.16	7.1751e-09	-4.27988e-08
0.15	7.12683e-09	4.82659e-09
0.14	7.42461e-09	-2.97781e-08
0.13	7.69313e-09	-2.68515e-08
0.12	8.0309e-09	-3.37776e-08
0.11	8.33623e-09	-3.0533e-08
0.1	8.9603e-09	-6.24064e-08
0.09	9.04593e-09	-8.5632e-09
0.08	9.70702e-09	-6.61089e-08
0.07	1.00766e-08	-3.69629e-08
0.06	1.0766e-08	-6.89378e-08
0.05	1.13284e-08	-5.62395e-08
0.04	1.20644e-08	-7.35947e-08
0.03	1.28889e-08	-8.24549e-08
0.02	1.35911e-08	-7.02229e-08
0.01	1.48599e-08	-1.26874e-07
0	1.57856e-08	-9.25746e-08
