# Supplementary material for: Vertical organic electrochemical transistors for complementary circuits
Source: Nature. 2023 Jan 18;613(7944):496–502. doi: 10.1038/s41586-022-05592-2 (PMC9849123; doi:10.1038/s41586-022-05592-2)
Supplement: Supplementary file 11 — Source Data Extended Data Fig. 6 [file 41586_2022_5592_MOESM11_ESM.xlsx]

## Sheet: Fig. 6e
P-type, W = 50 µm, d = 20 µm											P-type, W = 50 µm, d = 30 µm											P-type, W = 50 µm, d = 40 µm											P-type, W = 50 µm, d = 50 µm											P-type, W = 50 µm, d = 60 µm
Vg (V)	Drain current (A)					Transconductance (S)					Vg (V)	Drain current (A)					Transconductance (S)					Vg (V)	Drain current (A)					Transconductance (S)					Vg (V)	Drain current (A)					Transconductance (S)					Vg (V)	Drain current (A)
	Vd = -0.1 V	Vd = -0.2 V	Vd = -0.3 V	Vd = -0.4 V	Vd = -0.5 V	Vd = -0.1 V	Vd = -0.2 V	Vd = -0.3 V	Vd = -0.4 V	Vd = -0.5 V		Vd = -0.1 V	Vd = -0.2 V	Vd = -0.3 V	Vd = -0.4 V	Vd = -0.5 V	Vd = -0.1 V	Vd = -0.2 V	Vd = -0.3 V	Vd = -0.4 V	Vd = -0.5 V		Vd = -0.1 V	Vd = -0.2 V	Vd = -0.3 V	Vd = -0.4 V	Vd = -0.5 V	Vd = -0.1 V	Vd = -0.2 V	Vd = -0.3 V	Vd = -0.4 V	Vd = -0.5 V		Vd = -0.1 V	Vd = -0.2 V	Vd = -0.3 V	Vd = -0.4 V	Vd = -0.5 V	Vd = -0.1 V	Vd = -0.2 V	Vd = -0.3 V	Vd = -0.4 V	Vd = -0.5 V		Vd = -0.1 V	Vd = -0.2 V	Vd = -0.3 V	Vd = -0.4 V	Vd = -0.5 V
0.2	1.0872e-07	4.4136e-07	6.0242e-07	6.3756e-07	7.427e-07	0	Inf	Inf	Inf	Inf	0.2	1.618e-07	7.4918e-07	1.0278e-06	1.0739e-06	1.1586e-06	0	Inf	Inf	Inf	Inf	0.2	1.414e-07	6.28525e-07	8.7335e-07	9.401e-07	1.08048e-06	0	--	--	--	--	0.2	1.9594e-07	4.9204e-07	9.1024e-07	1.6623e-06	3.1667e-06	0	Inf	Inf	Inf	Inf	0.2	1.95006e-07	6.44763e-07	9.14067e-07	1.00134e-06	1.33917e-06
0.1871	9.19834e-08	4.1358e-07	5.6724e-07	6.0506e-07	6.924e-07	1.29741e-06	2.15349e-06	2.72713e-06	2.51938e-06	3.89922e-06	0.1871	1.4372e-07	6.9964e-07	9.6718e-07	1.0255e-06	1.0851e-06	1.40155e-06	3.84031e-06	4.69922e-06	3.75194e-06	5.69767e-06	0.1871	1.08918e-07	5.81475e-07	8.18075e-07	8.834e-07	9.89375e-07	2.518e-06	3.64729e-06	4.28488e-06	4.39535e-06	7.06202e-06	0.1871	1.2444e-07	4.4894e-07	1.5593e-06	1.3393e-06	2.6008e-06	5.54264e-06	3.34109e-06	5.03147e-05	2.50388e-05	4.38682e-05	0.1871	1.76799e-07	5.98773e-07	8.56989e-07	9.4857e-07	1.19175e-06
0.1743	8.6311e-08	3.9578e-07	5.4506e-07	5.8422e-07	6.5446e-07	4.43156e-07	1.39062e-06	1.73281e-06	1.62813e-06	2.96406e-06	0.1743	1.3458e-07	6.6518e-07	9.2708e-07	1.0435e-06	1.0343e-06	7.14062e-07	2.69219e-06	3.13281e-06	1.40625e-06	3.96875e-06	0.1743	1.01696e-07	5.53375e-07	7.82075e-07	8.4675e-07	9.234e-07	5.6416e-07	2.19531e-06	2.8125e-06	2.86328e-06	5.1543e-06	0.1743	9.05424e-08	4.2292e-07	9.456e-07	1.1565e-06	2.2632e-06	2.64825e-06	2.03281e-06	4.79453e-05	1.42813e-05	2.6375e-05	0.1743	1.67979e-07	5.69331e-07	8.19462e-07	9.12681e-07	1.09001e-06
0.1614	8.22222e-08	3.802e-07	5.2538e-07	5.6596e-07	6.2554e-07	3.16961e-07	1.20775e-06	1.52558e-06	1.4155e-06	2.24186e-06	0.1614	1.2764e-07	6.3596e-07	8.8772e-07	9.993e-07	9.9082e-07	5.37984e-07	2.26512e-06	3.05116e-06	3.42636e-06	3.37054e-06	0.1614	9.69793e-08	5.287e-07	7.50025e-07	8.14175e-07	8.726e-07	3.65678e-07	1.91279e-06	2.4845e-06	2.52519e-06	3.93798e-06	0.1614	8.14274e-08	3.9292e-07	8.8722e-07	1.0167e-06	1.9816e-06	7.06589e-07	2.32558e-06	4.52558e-06	1.08372e-05	2.18295e-05	0.1614	1.61553e-07	5.43795e-07	7.85505e-07	8.80908e-07	1.01449e-06
0.1486	7.78826e-08	3.6626e-07	5.0806e-07	5.4964e-07	6.0254e-07	3.39031e-07	1.08906e-06	1.35312e-06	1.275e-06	1.79688e-06	0.1486	1.2198e-07	6.0954e-07	8.5494e-07	9.6188e-07	9.5532e-07	4.42188e-07	2.06406e-06	2.56094e-06	2.92344e-06	2.77344e-06	0.1486	9.3505e-08	5.072e-07	7.211e-07	7.85e-07	8.331e-07	2.71426e-07	1.67969e-06	2.25977e-06	2.2793e-06	3.08594e-06	0.1486	7.84294e-08	3.6996e-07	7.2112e-07	9.186e-07	1.7516e-06	2.34219e-07	1.79375e-06	1.29766e-05	7.66406e-06	1.79688e-05	0.1486	1.58004e-07	5.21304e-07	7.55265e-07	8.52873e-07	9.59805e-07
0.1357	7.56378e-08	3.5372e-07	4.9264e-07	5.3512e-07	5.8396e-07	1.74016e-07	9.72093e-07	1.19535e-06	1.12558e-06	1.44031e-06	0.1357	1.1766e-07	5.8576e-07	8.2514e-07	9.2768e-07	9.2572e-07	3.34884e-07	1.84341e-06	2.31008e-06	2.65116e-06	2.29457e-06	0.1357	9.0124e-08	4.8825e-07	6.94975e-07	7.5895e-07	8.02e-07	2.62093e-07	1.46899e-06	2.02519e-06	2.01938e-06	2.41085e-06	0.1357	7.8709e-08	3.5276e-07	5.9942e-07	1.06566e-06	1.578e-06	2.16744e-08	1.33333e-06	9.43411e-06	1.14e-05	1.34574e-05	0.1357	1.58109e-07	5.02446e-07	7.28994e-07	8.28429e-07	9.19464e-07
0.1229	7.45214e-08	3.4292e-07	4.7914e-07	5.2264e-07	5.689e-07	8.72188e-08	8.4375e-07	1.05469e-06	9.75e-07	1.17656e-06	0.1229	1.1502e-07	5.6464e-07	7.9808e-07	8.9868e-07	9.003e-07	2.0625e-07	1.65e-06	2.11406e-06	2.26563e-06	1.98594e-06	0.1229	9.22098e-08	4.72175e-07	6.72225e-07	7.36275e-07	7.7745e-07	1.62949e-07	1.25586e-06	1.77734e-06	1.77148e-06	1.91797e-06	0.1229	8.17842e-08	3.3866e-07	5.2146e-07	9.8044e-07	1.4329e-06	2.4025e-07	1.10156e-06	6.09062e-06	6.65781e-06	1.13359e-05	0.1229	1.56429e-07	4.87746e-07	7.0707e-07	8.08248e-07	8.89854e-07
0.11	7.55298e-08	3.3418e-07	4.6816e-07	5.1244e-07	5.5706e-07	7.81705e-08	6.77519e-07	8.51163e-07	7.90698e-07	9.17829e-07	0.11	1.1448e-07	5.4642e-07	7.7426e-07	8.7326e-07	8.79e-07	4.18605e-08	1.4124e-06	1.84651e-06	1.97054e-06	1.65116e-06	0.11	9.35952e-08	4.5945e-07	6.532e-07	7.178e-07	7.587e-07	1.07403e-07	9.86434e-07	1.47481e-06	1.43217e-06	1.45349e-06	0.11	8.70716e-08	3.2906e-07	4.716e-07	8.9396e-07	1.2975e-06	4.09876e-07	7.44186e-07	3.86512e-06	6.70388e-06	1.04961e-05	0.11	1.60566e-07	4.78275e-07	6.90648e-07	7.93758e-07	8.69064e-07
0.0971	7.90942e-08	3.2786e-07	4.6004e-07	5.0528e-07	5.492e-07	2.7631e-07	4.89922e-07	6.29457e-07	5.55039e-07	6.09302e-07	0.0971	1.1674e-07	5.317e-07	7.5434e-07	8.5216e-07	8.621e-07	1.75194e-07	1.14109e-06	1.54419e-06	1.63566e-06	1.31008e-06	0.0971	1.02245e-07	4.51475e-07	6.3945e-07	7.046e-07	7.46575e-07	6.70562e-07	6.18217e-07	1.06589e-06	1.02326e-06	9.39922e-07	0.0971	1.0048e-07	3.2938e-07	3.6088e-07	7.0484e-07	1.2043e-06	1.03941e-06	2.48062e-08	8.58295e-06	1.46605e-05	7.22481e-06	0.0971	1.71885e-07	4.75965e-07	6.81828e-07	7.86345e-07	8.58858e-07
0.0843	8.67774e-08	3.2536e-07	4.5572e-07	5.0218e-07	5.4572e-07	6.0025e-07	1.95313e-07	3.375e-07	2.42188e-07	2.71875e-07	0.0843	1.2322e-07	5.2156e-07	7.394e-07	8.3594e-07	8.5036e-07	5.0625e-07	7.92187e-07	1.16719e-06	1.26719e-06	9.17187e-07	0.0843	1.15051e-07	4.49825e-07	6.326e-07	6.98725e-07	7.41175e-07	1.00045e-06	1.28906e-07	5.35156e-07	4.58984e-07	4.21875e-07	0.0843	1.185e-07	3.3662e-07	3.545e-07	6.111e-07	1.1281e-06	1.40781e-06	5.65625e-07	4.98438e-07	7.32344e-06	5.95312e-06	0.0843	1.92318e-07	4.83735e-07	6.83823e-07	7.89411e-07	8.60937e-07
0.0714	9.8589e-08	3.2824e-07	4.5726e-07	5.0496e-07	5.4872e-07	9.15628e-07	2.23256e-07	1.1938e-07	2.15504e-07	2.32558e-07	0.0714	1.355e-07	5.182e-07	7.314e-07	8.2676e-07	8.4562e-07	9.51938e-07	2.60465e-07	6.20155e-07	7.11628e-07	3.67442e-07	0.0714	1.3595e-07	4.5755e-07	6.35625e-07	7.03325e-07	7.48375e-07	1.62006e-06	5.98837e-07	2.34496e-07	3.56589e-07	5.5814e-07	0.0714	1.4768e-07	3.6138e-07	3.6616e-07	6.017e-07	1.0872e-06	2.26202e-06	1.91938e-06	9.03876e-07	7.28682e-07	3.17054e-06	0.0714	2.27409e-07	5.06772e-07	7.01967e-07	8.08794e-07	8.81433e-07
0.0586	1.1948e-07	3.387e-07	4.6694e-07	5.1604e-07	5.6024e-07	1.63211e-06	8.17187e-07	7.5625e-07	8.65625e-07	9e-07	0.0586	1.5758e-07	5.238e-07	7.3274e-07	8.2768e-07	8.5028e-07	1.725e-06	4.375e-07	1.04688e-07	7.1875e-08	3.64063e-07	0.0586	1.70275e-07	4.785e-07	6.53025e-07	7.2235e-07	7.7055e-07	2.68164e-06	1.63672e-06	1.35938e-06	1.48633e-06	1.73242e-06	0.0586	1.935e-07	4.0566e-07	3.984e-07	6.1902e-07	1.0764e-06	3.57969e-06	3.45938e-06	2.51875e-06	1.35312e-06	8.4375e-07	0.0586	2.84445e-07	5.523e-07	7.43253e-07	8.5155e-07	9.24336e-07
0.0457	1.504e-07	3.6122e-07	4.8888e-07	5.4004e-07	5.85e-07	2.3969e-06	1.74574e-06	1.70078e-06	1.86047e-06	1.91938e-06	0.0457	1.923e-07	5.4276e-07	7.4846e-07	8.4296e-07	8.6982e-07	2.69147e-06	1.46977e-06	1.2186e-06	1.1845e-06	1.51473e-06	0.0457	2.2055e-07	5.19375e-07	6.91825e-07	7.64225e-07	8.159e-07	3.89729e-06	3.1686e-06	3.00775e-06	3.24612e-06	3.5155e-06	0.0457	2.6404e-07	4.8106e-07	4.6628e-07	6.631e-07	1.1329e-06	5.46822e-06	5.84496e-06	5.26202e-06	3.41705e-06	4.37984e-06	0.0457	3.76635e-07	6.33549e-07	8.21037e-07	9.31224e-07	1.0047e-06
0.0329	2.0186e-07	4.0064e-07	5.285e-07	5.8222e-07	6.2872e-07	4.02031e-06	3.07969e-06	3.09531e-06	3.29531e-06	3.41563e-06	0.0329	2.4822e-07	5.8078e-07	7.8354e-07	8.791e-07	9.0984e-07	4.36875e-06	2.97031e-06	2.74063e-06	2.82344e-06	3.12656e-06	0.0329	3e-07	5.88625e-07	7.6075e-07	8.377e-07	8.93875e-07	6.20703e-06	5.41016e-06	5.38477e-06	5.74023e-06	6.0918e-06	0.0329	3.6818e-07	6.0422e-07	5.8308e-07	7.6588e-07	1.2393e-06	8.13594e-06	9.62188e-06	9.125e-06	8.02969e-06	8.3125e-06	0.0329	5.18826e-07	7.65723e-07	9.50985e-07	1.06411e-06	1.13946e-06
0.02	2.7688e-07	4.6636e-07	5.954e-07	6.5254e-07	7.0164e-07	5.8155e-06	5.09457e-06	5.18605e-06	5.45116e-06	5.65271e-06	0.02	3.3294e-07	6.4828e-07	8.4888e-07	9.4632e-07	9.8172e-07	6.56744e-06	5.23256e-06	5.06512e-06	5.21085e-06	5.57209e-06	0.02	4.15125e-07	7.01325e-07	8.76675e-07	9.60125e-07	1.02245e-06	8.92442e-06	8.73643e-06	8.98643e-06	9.49031e-06	9.96705e-06	0.02	5.2338e-07	7.9134e-07	8.9626e-07	9.677e-07	1.4215e-06	1.2031e-05	1.45054e-05	2.42775e-05	1.5645e-05	1.4124e-05	0.02	7.45878e-07	9.78243e-07	1.16285e-06	1.27932e-06	1.36122e-06
0.0071	3.9286e-07	5.6938e-07	7.009e-07	7.6308e-07	8.1628e-07	8.9907e-06	7.98605e-06	8.17829e-06	8.56899e-06	8.88682e-06	0.0071	4.6308e-07	7.5708e-07	9.573e-07	1.05826e-06	1.09922e-06	1.00884e-05	8.43411e-06	8.40465e-06	8.67752e-06	9.10853e-06	0.0071	5.89325e-07	8.76475e-07	1.05845e-06	1.15275e-06	1.2238e-06	1.35039e-05	1.35775e-05	1.40911e-05	1.49322e-05	1.56085e-05	0.0071	7.4874e-07	1.07844e-06	1.0826e-06	1.2583e-06	1.726e-06	1.74698e-05	2.22558e-05	1.4445e-05	2.25271e-05	2.36047e-05	0.0071	1.08303e-06	1.31061e-06	1.49667e-06	1.61574e-06	1.70153e-06
-0.0057	5.6016e-07	7.278e-07	8.6372e-07	9.3302e-07	9.9254e-07	1.30703e-05	1.23766e-05	1.27203e-05	1.32766e-05	1.37703e-05	-0.0057	6.5358e-07	9.2732e-07	1.12798e-06	1.2298e-06	1.2814e-06	1.48828e-05	1.33e-05	1.33344e-05	1.34016e-05	1.42328e-05	-0.0057	8.3825e-07	1.14308e-06	1.3384e-06	1.447e-06	1.53388e-06	1.94473e-05	2.08281e-05	2.18711e-05	2.29883e-05	2.42246e-05	-0.0057	1.0746e-06	1.5328e-06	1.527e-06	1.7145e-06	2.2161e-06	2.54578e-05	3.54969e-05	3.47188e-05	3.56406e-05	3.82891e-05	-0.0057	1.61879e-06	1.80926e-06	2.00004e-06	2.13255e-06	2.22485e-06
-0.0186	8.1282e-07	9.6778e-07	1.11132e-06	1.1905e-06	1.2603e-06	1.9586e-05	1.86031e-05	1.91938e-05	1.99597e-05	2.07566e-05	-0.0186	9.393e-07	1.1861e-06	1.3895e-06	1.5025e-06	1.5636e-06	2.21488e-05	2.00605e-05	2.02729e-05	2.11395e-05	2.1876e-05	-0.0186	1.20592e-06	1.55388e-06	1.7685e-06	1.89387e-06	1.99763e-06	2.85019e-05	3.1845e-05	3.33411e-05	3.46415e-05	3.59496e-05	-0.0186	1.6331e-06	2.1476e-06	2.199e-06	2.412e-06	2.9582e-06	4.32946e-05	4.76589e-05	5.2093e-05	5.40698e-05	5.75271e-05	-0.0186	2.36303e-06	2.57114e-06	2.76812e-06	2.91921e-06	3.02201e-06
-0.0314	1.1773e-06	1.3209e-06	1.4761e-06	1.5698e-06	1.653e-06	2.8475e-05	2.75875e-05	2.84984e-05	2.96328e-05	3.06797e-05	-0.0314	1.3548e-06	1.5691e-06	1.7804e-06	1.9081e-06	1.9824e-06	3.24609e-05	2.99219e-05	3.05391e-05	3.16875e-05	3.27187e-05	-0.0314	1.78563e-06	2.13163e-06	2.38638e-06	2.55163e-06	2.68075e-06	4.52891e-05	4.51367e-05	4.82715e-05	5.13867e-05	5.33691e-05	-0.0314	2.2688e-06	3.0612e-06	3.1749e-06	3.4286e-06	4.0553e-06	4.96641e-05	7.1375e-05	7.62422e-05	7.94219e-05	8.57109e-05	-0.0314	3.47844e-06	3.6918e-06	3.90117e-06	4.07757e-06	4.19622e-06
-0.0443	1.696e-06	1.841e-06	2.0141e-06	2.1316e-06	2.2361e-06	4.02093e-05	4.03178e-05	4.17054e-05	4.35504e-05	4.52016e-05	-0.0443	1.9494e-06	2.1404e-06	2.3647e-06	2.5144e-06	2.6056e-06	4.6093e-05	4.42868e-05	4.52946e-05	4.7e-05	4.83101e-05	-0.0443	2.49563e-06	2.99763e-06	3.30825e-06	3.52637e-06	3.69475e-06	5.50388e-05	6.71318e-05	7.14632e-05	7.5562e-05	7.86047e-05	-0.0443	3.3237e-06	4.3942e-06	4.6155e-06	4.9328e-06	5.6886e-06	8.17752e-05	0.000103333	0.000111674	0.000116605	0.000126612	-0.0443	5.12264e-06	5.3591e-06	5.58747e-06	5.80293e-06	5.94646e-06
-0.0571	2.4329e-06	2.5879e-06	2.7881e-06	2.9378e-06	3.0715e-06	5.75703e-05	5.83516e-05	6.04688e-05	6.29844e-05	6.52656e-05	-0.0571	2.7938e-06	2.9618e-06	3.2074e-06	3.3881e-06	3.5043e-06	6.59688e-05	6.41719e-05	6.58359e-05	6.82578e-05	7.02109e-05	-0.0571	3.53725e-06	4.2385e-06	4.63125e-06	4.92487e-06	5.14687e-06	8.1377e-05	9.69434e-05	0.000103359	0.000109258	0.000113447	-0.0571	4.835e-06	6.2779e-06	6.6584e-06	7.0939e-06	8.0186e-06	0.00011807	0.000147164	0.000159602	0.000168836	0.000182031	-0.0571	7.47736e-06	7.76297e-06	8.01864e-06	8.28964e-06	8.47035e-06
-0.07	3.4944e-06	3.6737e-06	3.9144e-06	4.1095e-06	4.2861e-06	8.22868e-05	8.41705e-05	8.73101e-05	9.08295e-05	9.4155e-05	-0.07	4.0064e-06	4.1581e-06	4.4369e-06	4.6631e-06	4.814e-06	9.4e-05	9.27364e-05	9.53101e-05	9.88372e-05	0.000101527	-0.07	5.03687e-06	6.03662e-06	6.56038e-06	6.95837e-06	7.25925e-06	0.00011625	0.00013939	0.000149545	0.000157636	0.00016375	-0.07	6.9148e-06	8.9733e-06	9.6166e-06	1.0194e-05	1.1402e-05	0.000161225	0.000208946	0.000229318	0.000240318	0.000262279	-0.07	1.08902e-05	1.12713e-05	1.15779e-05	1.19217e-05	1.22346e-05
-0.0829	4.9996e-06	5.2218e-06	5.5242e-06	5.7836e-06	6.0192e-06	0.000116682	0.000120008	0.000124791	0.000129775	0.000134349	-0.0829	5.7334e-06	5.8691e-06	6.1985e-06	6.4846e-06	6.6872e-06	0.000133876	0.000132636	0.000136558	0.000141202	0.000145209	-0.0829	7.13688e-06	8.59763e-06	9.319e-06	9.8595e-06	1.02742e-05	0.000162791	0.000198527	0.000213847	0.000224893	0.000233721	-0.0829	9.7856e-06	1.3144e-05	1.3838e-05	1.444e-05	1.5998e-05	0.000222543	0.00032331	0.00032724	0.000329147	0.000356279	-0.0829	1.62708e-05	1.65921e-05	1.69953e-05	1.73355e-05	1.74573e-05
-0.0957	7.0715e-06	7.3825e-06	7.7712e-06	8.1187e-06	8.437e-06	0.000161867	0.000168805	0.000175547	0.00018243	0.000188891	-0.0957	8.1104e-06	8.2621e-06	8.6609e-06	9.0338e-06	9.3018e-06	0.000185703	0.000186953	0.000192375	0.000199156	0.000204266	-0.0957	9.99675e-06	1.21679e-05	1.31669e-05	1.39038e-05	1.458e-05	0.000223428	0.000278926	0.000300615	0.000315957	0.000336387	-0.0957	1.4468e-05	1.8448e-05	1.9304e-05	2.0458e-05	2.2532e-05	0.000365812	0.000414375	0.000427031	0.000470156	0.000510469	-0.0957	2.26023e-05	2.33982e-05	2.39505e-05	2.44713e-05	2.4864e-05
-0.1086	9.9748e-06	1.04438e-05	1.0958e-05	1.14329e-05	1.1872e-05	0.000225062	0.00023731	0.000247039	0.000256915	0.000266279	-0.1086	1.14493e-05	1.1678e-05	1.2172e-05	1.2672e-05	1.3036e-05	0.000258829	0.000264798	0.000272178	0.000282031	0.000289473	-0.1086	1.39829e-05	1.757e-05	1.89225e-05	1.99225e-05	2.0455e-05	0.000309002	0.000418769	0.000446172	0.00046657	0.000455426	-0.1086	1.9544e-05	2.6204e-05	2.7288e-05	2.8974e-05	3.173e-05	0.000393488	0.00060124	0.000618915	0.000660155	0.000713023	-0.1086	3.19725e-05	3.33837e-05	3.41418e-05	3.48243e-05	3.54102e-05
-0.1214	1.4122e-05	1.4686e-05	1.5374e-05	1.6036e-05	1.6576e-05	0.000324	0.000331422	0.000345	0.000359617	0.0003675	-0.1214	1.6188e-05	1.6344e-05	1.6982e-05	1.7642e-05	1.8136e-05	0.000370211	0.000364531	0.000375781	0.000388281	0.000398437	-0.1214	2.07125e-05	2.419e-05	2.61825e-05	2.76175e-05	2.8635e-05	0.000525752	0.000517187	0.000567187	0.000601172	0.000639062	-0.1214	2.6774e-05	3.672e-05	3.8202e-05	4.0618e-05	4.4318e-05	0.000564844	0.000821562	0.000852656	0.000909688	0.000983437	-0.1214	4.49883e-05	4.71912e-05	4.82307e-05	4.91043e-05	4.99632e-05
-0.1343	1.9624e-05	2.0548e-05	2.15e-05	2.2394e-05	2.3174e-05	0.000426512	0.000454419	0.000474884	0.000492868	0.000511473	-0.1343	2.237e-05	2.2896e-05	2.3734e-05	2.4606e-05	2.5282e-05	0.000479225	0.000507907	0.000523411	0.000539845	0.000553953	-0.1343	2.7565e-05	3.3795e-05	3.66275e-05	3.85725e-05	4.007e-05	0.000531202	0.000744574	0.00080969	0.000849225	0.000886434	-0.1343	3.6872e-05	5.1286e-05	5.3324e-05	5.6812e-05	6.1786e-05	0.000782791	0.00113	0.00117	0.00126	0.00135	-0.1343	6.39912e-05	6.70971e-05	6.79749e-05	6.90879e-05	7.03374e-05
-0.1471	2.7144e-05	2.8538e-05	2.982e-05	3.1038e-05	3.211e-05	0.0005875	0.000624219	0.00065	0.000675313	0.000698125	-0.1471	3.0914e-05	3.1812e-05	3.2916e-05	3.408e-05	3.4996e-05	0.0006675	0.000696563	0.000717344	0.000740156	0.000758906	-0.1471	3.831e-05	4.686e-05	5.08425e-05	5.3465e-05	5.55675e-05	0.000839453	0.00102	0.00111	0.00116	0.00121	-0.1471	5.0792e-05	7.1016e-05	7.3774e-05	7.8742e-05	8.541e-05	0.00109	0.00154	0.0016	0.00171	0.00185	-0.1471	9.00396e-05	9.37251e-05	9.55731e-05	9.62661e-05	9.8049e-05
-0.16	3.7528e-05	3.9528e-05	4.127e-05	4.2942e-05	4.442e-05	0.000804961	0.000851938	0.000887597	0.000922791	0.000954264	-0.16	4.3034e-05	4.412e-05	4.5584e-05	4.715e-05	4.839e-05	0.000939535	0.000954109	0.000982015	0.00101	0.00104	-0.16	5.34325e-05	6.5345e-05	7.07575e-05	7.43175e-05	7.75125e-05	0.00117	0.00143	0.00154	0.00162	0.0017	-0.16	6.9848e-05	9.8018e-05	0.000101668	0.00010883	0.00011902	0.00148	0.00209	0.00216	0.00233	0.00261	-0.16	0.000126714	0.000132195	0.000134589	0.000136122	0.000137865
-0.1729	5.1548e-05	5.4576e-05	5.6946e-05	5.921e-05	6.1206e-05	0.00109	0.00117	0.00122	0.00126	0.0013	-0.1729	5.9274e-05	6.0964e-05	6.2922e-05	6.499e-05	6.6612e-05	0.00126	0.00131	0.00134	0.00138	0.00141	-0.1729	7.36075e-05	8.993e-05	9.74575e-05	0.000102373	0.000106398	0.00156	0.00191	0.00207	0.00217	0.00224	-0.1729	9.5612e-05	0.0001392	0.00014276	0.00015386	0.0001618	0.002	0.00319	0.00319	0.00349	0.00332	-0.1729	0.000172179	0.000180201	0.000184023	0.000186606	0.000189567
-0.1857	7.0226e-05	7.4602e-05	7.7794e-05	8.087e-05	8.3526e-05	0.00146	0.00156	0.00163	0.00169	0.00174	-0.1857	8.0818e-05	8.3434e-05	8.6046e-05	8.881e-05	9.0976e-05	0.00168	0.00176	0.00181	0.00186	0.0019	-0.1857	0.000100555	0.00012492	0.000134547	0.00013973	0.0001464	0.00211	0.00273	0.0029	0.00292	0.00313	-0.1857	0.00013278	0.00018464	0.00018958	0.0002047	0.00021974	0.0029	0.00355	0.00366	0.00397	0.00453	-0.1857	0.000235158	0.000245994	0.000251454	0.00025515	0.000259014
-0.1986	9.5394e-05	0.000101676	0.000105972	0.000110104	0.000113646	0.00195	0.0021	0.00218	0.00227	0.00233	-0.1986	0.000109948	0.00011392	0.0001176	0.00012126	0.00012412	0.00226	0.00236	0.00245	0.00252	0.00257	-0.1986	0.000136855	0.000175375	0.000188675	0.000197275	0.00019885	0.00281	0.00391	0.0042	0.00446	0.00407	-0.1986	0.00017828	0.00024946	0.00025538	0.00027716	0.00029754	0.00353	0.00502	0.0051	0.00562	0.00603	-0.1986	0.000319095	0.000340872	0.00034629	0.000347571	0.000352485
-0.2114	0.00013	0.00013786	0.00014354	0.00014922	0.0001541	0.0027	0.00283	0.00294	0.00306	0.00316	-0.2114	0.0001514	0.00015586	0.00015924	0.00016406	0.00016786	0.00324	0.00328	0.00325	0.00334	0.00342	-0.2114	0.0001944	0.0002316	0.000248725	0.000260325	0.000268525	0.0045	0.00439	0.00469	0.00493	0.00544	-0.2114	0.0002393	0.00033586	0.0003416	0.00037278	0.00039992	0.00477	0.00675	0.00674	0.00747	0.008	-0.2114	0.000429114	0.000461013	0.000470316	0.000475188	0.0004809
-0.2243	0.00017246	0.00018456	0.00019218	0.00019946	0.00020556	0.00329	0.00362	0.00377	0.00389	0.00399	-0.2243	0.00019966	0.00020876	0.00021434	0.00022072	0.00022558	0.00374	0.0041	0.00427	0.00439	0.00447	-0.2243	0.000253725	0.0003106	0.00033325	0.00034875	0.0003599	0.0046	0.00612	0.00655	0.00685	0.00708	-0.2243	0.00032028	0.00044932	0.00045346	0.00049768	0.00053354	0.00628	0.0088	0.00867	0.00968	0.01036	-0.2243	0.000572082	0.000617736	0.000630189	0.000637413	0.000645246
-0.2371	0.00022918	0.00024576	0.00025576	0.00026518	0.00027294	0.00443	0.00478	0.00497	0.00513	0.00526	-0.2371	0.00026566	0.00027892	0.00028638	0.0002946	0.00030078	0.00516	0.00548	0.00563	0.00577	0.00588	-0.2371	0.000335325	0.000413125	0.000443575	0.000464	0.00047815	0.00637	0.00801	0.00862	0.009	0.00924	-0.2371	0.00042678	0.00059496	0.00059688	0.000659	0.00070596	0.00832	0.01138	0.0112	0.0126	0.01347	-0.2371	0.000754656	0.000817152	0.000837123	0.000846993	0.000856044
-0.25	0.00030238	0.00032504	0.00033808	0.0003501	0.00035988	0.00567	0.00615	0.00638	0.00658	0.00674	-0.25	0.0003514	0.00037044	0.00038026	0.00039082	0.0003987	0.00665	0.00709	0.00728	0.00746	0.00759	-0.25	0.00044345	0.000546475	0.000586175	0.00061295	0.0006313	0.00838	0.01034	0.01105	0.01155	0.01187	-0.25	0.00056716	0.00077474	0.00077956	0.00086576	0.00092732	0.01088	0.01394	0.01416	0.01603	0.01716	-0.25	0.000985005	0.00108	0.0011	0.00112	0.00113
-0.2629	0.0003944	0.00042524	0.00044198	0.00045716	0.0004693	0.00713	0.00777	0.00805	0.0083	0.00848	-0.2629	0.00045976	0.0004868	0.0004996	0.00051308	0.00052298	0.0084	0.00902	0.00925	0.00948	0.00963	-0.2629	0.0005818	0.00071535	0.000766325	0.000800975	0.0008246	0.01072	0.01309	0.01397	0.01458	0.01498	-0.2629	0.0007473	0.001	0.00101	0.00112	0.00121	0.01396	0.01759	0.01755	0.02007	0.02215	-0.2629	0.00128	0.00143	0.00146	0.00148	0.00149
-0.2757	0.0005085	0.00055062	0.00057194	0.0005907	0.0006055	0.00891	0.0098	0.01015	0.01043	0.01064	-0.2757	0.00059474	0.00063354	0.00065014	0.00066712	0.00067968	0.01055	0.01146	0.01176	0.01203	0.01224	-0.2757	0.000754675	0.000926925	0.00099115	0.00104	0.00107	0.01351	0.01653	0.01756	0.01832	0.01884	-0.2757	0.0009745	0.00131	0.00128	0.00147	0.00155	0.01775	0.02398	0.0214	0.02701	0.02645	-0.2757	0.00161	0.0018	0.00184	0.00187	0.00189
-0.2886	0.00064678	0.00070502	0.00073192	0.00075478	0.00077254	0.01072	0.01197	0.0124	0.01272	0.01295	-0.2886	0.00075966	0.00081598	0.0008374	0.00085862	0.00087432	0.01278	0.01414	0.01452	0.01484	0.01509	-0.2886	0.0009658	0.00119	0.00127	0.00132	0.00136	0.01637	0.02019	0.02139	0.02231	0.02292	-0.2886	0.00127	0.00167	0.0016	0.00184	0.00197	0.02267	0.02797	0.02445	0.02864	0.0324	-0.2886	0.002	0.00228	0.00234	0.00237	0.0024
-0.3014	0.00081032	0.00089174	0.00092554	0.000953	0.00097392	0.01278	0.01459	0.01513	0.01549	0.01573	-0.3014	0.00095578	0.00104	0.00107	0.00109	0.00111	0.01532	0.01742	0.01793	0.01833	0.0186	-0.3014	0.00122	0.00151	0.00161	0.00169	0.00174	0.01986	0.02524	0.02685	0.02857	0.02933	-0.3014	0.0016	0.00212	0.00199	0.00231	0.00247	0.02583	0.03495	0.03066	0.03636	0.03911	-0.3014	0.00245	0.00285	0.00292	0.00297	0.003
-0.3143	0.001	0.00112	0.00116	0.00119	0.00122	0.01483	0.01736	0.01814	0.01847	0.0187	-0.3143	0.00119	0.00131	0.00135	0.00138	0.0014	0.01822	0.0213	0.02186	0.02228	0.02262	-0.3143	0.00153	0.00188	0.00199	0.00208	0.00214	0.0243	0.02829	0.02967	0.0306	0.03153	-0.3143	0.00199	0.00264	0.00246	0.00286	0.00306	0.03011	0.04076	0.03659	0.04265	0.04589	-0.3143	0.00294	0.00351	0.0036	0.00367	0.00371
-0.3271	0.00122	0.00138	0.00143	0.00147	0.00149	0.01712	0.02059	0.02095	0.02142	0.02166	-0.3271	0.00145	0.00162	0.00167	0.00171	0.00174	0.01988	0.02427	0.02528	0.02594	0.02636	-0.3271	0.00185	0.00231	0.00245	0.00256	0.00263	0.02465	0.03375	0.0357	0.03723	0.03826	-0.3271	0.00242	0.00324	0.00301	0.00348	0.00374	0.03403	0.04686	0.04295	0.04908	0.05275	-0.3271	0.00345	0.00425	0.00438	0.00447	0.00452
-0.34	0.00145	0.00168	0.00174	0.00178	0.00181	0.01798	0.02302	0.02428	0.0247	0.02496	-0.34	0.00173	0.00199	0.00206	0.00211	0.00214	0.02214	0.02867	0.02986	0.03056	0.03099	-0.34	0.0022	0.00281	0.00297	0.0031	0.0032	0.02702	0.03891	0.04	0.04213	0.04364	-0.34	0.0029	0.00392	0.00365	0.0042	0.00451	0.03688	0.05291	0.04943	0.0556	0.05992	-0.34	0.00397	0.00507	0.00526	0.00537	0.00544
-0.3529	0.00171	0.00201	0.00209	0.00214	0.00218	0.01957	0.02608	0.02738	0.02786	0.02805	-0.3529	0.00204	0.00241	0.0025	0.00256	0.0026	0.02374	0.03234	0.03406	0.03487	0.03541	-0.3529	0.00259	0.00336	0.00355	0.00372	0.00383	0.0307	0.04244	0.04523	0.04785	0.04938	-0.3529	0.00339	0.00468	0.00437	0.005	0.00537	0.03845	0.05842	0.05581	0.06166	0.0666	-0.3529	0.00446	0.00597	0.00624	0.00637	0.00646
-0.3657	0.00197	0.00239	0.00249	0.00255	0.00258	0.02061	0.02917	0.03094	0.03142	0.03163	-0.3657	0.00236	0.00288	0.00299	0.00307	0.00312	0.02498	0.03653	0.03886	0.03986	0.04044	-0.3657	0.00302	0.00396	0.00421	0.00441	0.00455	0.03361	0.04717	0.05156	0.05395	0.0557	-0.3657	0.00389	0.0055	0.00517	0.00583	0.00631	0.03902	0.06381	0.06311	0.06539	0.07378	-0.3657	0.00493	0.00692	0.00726	0.00747	0.00759
-0.3786	0.00223	0.00279	0.00293	0.00299	0.00303	0.0206	0.03158	0.03394	0.03445	0.03464	-0.3786	0.00268	0.00339	0.00355	0.00364	0.0037	0.0251	0.03988	0.04318	0.04431	0.04501	-0.3786	0.00347	0.00464	0.00494	0.00517	0.00533	0.03469	0.05227	0.05661	0.05901	0.06089	-0.3786	0.00437	0.00636	0.00607	0.00675	0.00734	0.03724	0.06707	0.06938	0.07138	0.07946	-0.3786	0.00537	0.00784	0.00837	0.00863	0.00879
-0.3914	0.0025	0.00323	0.00341	0.00348	0.00351	0.02044	0.03409	0.03731	0.03794	0.038	-0.3914	0.003	0.00395	0.00417	0.00427	0.00434	0.02475	0.04339	0.04802	0.04945	0.0502	-0.3914	0.00392	0.00536	0.00574	0.006	0.00619	0.03533	0.05691	0.06211	0.06475	0.06682	-0.3914	0.00482	0.00725	0.00704	0.00776	0.00844	0.03509	0.06973	0.07595	0.07884	0.08594	-0.3914	0.00578	0.00879	0.00957	0.00987	0.01008
-0.4043	0.00274	0.00369	0.00392	0.004	0.00404	0.01924	0.03561	0.03997	0.04065	0.04081	-0.4043	0.0033	0.00453	0.00484	0.00496	0.00504	0.02329	0.0454	0.05191	0.05326	0.05456	-0.4043	0.00437	0.00613	0.00659	0.0069	0.00711	0.03426	0.05975	0.06641	0.06938	0.07138	-0.4043	0.00523	0.00815	0.00809	0.00885	0.00961	0.0313	0.06966	0.08096	0.08408	0.09047	-0.4043	0.00613	0.00974	0.01082	0.01122	0.01147
-0.4171	0.00298	0.00416	0.00447	0.00456	0.0046	0.01812	0.03694	0.04291	0.04389	0.04394	-0.4171	0.00358	0.00514	0.00556	0.0057	0.00581	0.02178	0.04708	0.05628	0.05814	0.05958	-0.4171	0.00479	0.00694	0.0075	0.00785	0.00809	0.03299	0.0626	0.07098	0.0743	0.07664	-0.4171	0.00558	0.00903	0.0092	0.01	0.01083	0.02756	0.0685	0.08714	0.09006	0.09575	-0.4171	0.00644	0.01064	0.01219	0.01265	0.01295
-0.43	0.00319	0.00464	0.00505	0.00516	0.0052	0.01626	0.03701	0.04491	0.04616	0.04625	-0.43	0.00383	0.00574	0.00632	0.0065	0.00662	0.01955	0.0467	0.05933	0.06211	0.06335	-0.43	0.00523	0.00775	0.00846	0.00886	0.00912	0.03395	0.06302	0.0744	0.07812	0.08027	-0.43	0.00588	0.00986	0.01037	0.01119	0.01213	0.02343	0.06411	0.09085	0.09242	0.10081	-0.43	0.00671	0.01146	0.01339	0.01411	0.01446
-0.4429	0.00338	0.00511	0.00566	0.00579	0.00583	0.01502	0.03673	0.04718	0.04904	0.04899	-0.4429	0.00406	0.00633	0.00713	0.00736	0.0075	0.01783	0.04609	0.0625	0.06656	0.06794	-0.4429	0.00561	0.00856	0.00945	0.00992	0.01022	0.0294	0.06283	0.07686	0.0825	0.08494	-0.4429	0.00614	0.01062	0.01165	0.01251	0.01341	0.01984	0.05922	0.09893	0.10195	0.09922	-0.4429	0.00693	0.0122	0.0146	0.01563	0.01602
-0.4557	0.00354	0.00557	0.00628	0.00645	0.00649	0.01281	0.03562	0.04855	0.05125	0.05161	-0.4557	0.00426	0.0069	0.00795	0.00826	0.00842	0.01558	0.04402	0.06448	0.07019	0.07195	-0.4557	0.00592	0.00942	0.01047	0.01103	0.01136	0.02443	0.06723	0.07975	0.08639	0.08889	-0.4557	0.00633	0.0113	0.01284	0.01384	0.01474	0.01528	0.05295	0.09266	0.10375	0.10406	-0.4557	0.00712	0.01284	0.01568	0.01716	0.01768
-0.4686	0.00369	0.006	0.00692	0.00713	0.00718	0.01116	0.03336	0.04933	0.05309	0.05329	-0.4686	0.00443	0.00742	0.00879	0.0092	0.00939	0.01326	0.04056	0.06459	0.07288	0.07496	-0.4686	0.00618	0.01019	0.01158	0.01217	0.01254	0.02047	0.05996	0.08587	0.0887	0.09147	-0.4686	0.0065	0.01192	0.01402	0.01521	0.01614	0.01298	0.04842	0.09163	0.1062	0.10806	-0.4686	0.00729	0.01339	0.01667	0.01869	0.01937
-0.4814	0.00381	0.0064	0.00755	0.00784	0.00789	0.00958	0.03139	0.04978	0.05519	0.05572	-0.4814	0.00457	0.0079	0.00961	0.01018	0.0104	0.01122	0.0372	0.06463	0.07625	0.07895	-0.4814	0.00641	0.0109	0.01263	0.01344	0.01384	0.01744	0.05488	0.08227	0.0992	0.10199	-0.4814	0.00666	0.01241	0.01516	0.01661	0.01757	0.01217	0.03781	0.08953	0.10953	0.11219	-0.4814	0.00742	0.01384	0.01756	0.02018	0.0211
-0.4943	0.00392	0.00676	0.00818	0.00856	0.00863	0.00834	0.02812	0.0487	0.05628	0.05704	-0.4943	0.0047	0.00832	0.01042	0.01118	0.01145	0.01003	0.03298	0.06225	0.07761	0.08122	-0.4943	0.0066	0.0115	0.01361	0.01473	0.01522	0.01492	0.04719	0.0761	0.10025	0.10692	-0.4943	0.00678	0.01284	0.01624	0.01803	0.01902	0.00986	0.03333	0.0831	0.10992	0.11209	-0.4943	0.00753	0.01424	0.01831	0.02157	0.02283
-0.5071	0.00401	0.00709	0.0088	0.0093	0.00939	0.00725	0.02525	0.04813	0.05761	0.05941	-0.5071	0.00481	0.0087	0.01118	0.01221	0.01255	0.00822	0.0292	0.05931	0.0803	0.0863	-0.5071	0.00676	0.01206	0.01454	0.01597	0.01648	0.01289	0.04342	0.07188	0.09629	0.09805	-0.5071	0.00688	0.01318	0.01721	0.01943	0.02047	0.00794	0.02656	0.07578	0.10984	0.11297	-0.5071	0.00761	0.01458	0.01895	0.02284	0.02457
-0.52	0.00409	0.00738	0.00938	0.01006	0.01016	0.00602	0.0224	0.04505	0.05853	0.06014	-0.52	0.00491	0.00902	0.0119	0.01321	0.01365	0.0078	0.02488	0.05616	0.07767	0.08512	-0.52	0.0069	0.01253	0.01536	0.01718	0.01782	0.01041	0.03667	0.06376	0.09438	0.10407	-0.52	0.00698	0.01347	0.01807	0.0208	0.02198	0.00763	0.02279	0.06713	0.10589	0.11736	-0.52	0.00769	0.01483	0.01953	0.02399	0.02627
-0.5329	0.00416	0.00763	0.00992	0.01081	0.01097	0.00566	0.01971	0.04226	0.05845	0.06231	-0.5329	0.00498	0.0093	0.01253	0.0142	0.01479	0.00546	0.02175	0.04884	0.07659	0.08837	-0.5329	0.00703	0.01297	0.01609	0.01839	0.01917	0.01002	0.03353	0.05678	0.0938	0.10484	-0.5329	0.00706	0.01372	0.01883	0.02212	0.02355	0.00578	0.01969	0.05891	0.10264	0.1214	-0.5329	0.00776	0.01507	0.01999	0.02497	0.02789
-0.5457	0.00422	0.00785	0.01042	0.01156	0.01178	0.0043	0.01733	0.03883	0.05833	0.06355	-0.5457	0.00505	0.00954	0.01308	0.01516	0.01593	0.00559	0.01859	0.04281	0.075	0.08906	-0.5457	0.00713	0.01332	0.01674	0.0195	0.02055	0.00777	0.02768	0.05039	0.08672	0.10781	-0.5457	0.00712	0.01394	0.01946	0.02332	0.02513	0.00489	0.01703	0.04938	0.09344	0.12406	-0.5457	0.00781	0.01523	0.02036	0.0258	0.02941
-0.5586	0.00427	0.00804	0.01088	0.01229	0.01261	0.00391	0.01478	0.03524	0.05721	0.0645	-0.5586	0.00512	0.00974	0.01357	0.01604	0.01708	0.00519	0.01605	0.03829	0.06884	0.08915	-0.5586	0.00722	0.01364	0.01727	0.0206	0.02195	0.00698	0.02475	0.04167	0.08488	0.10814	-0.5586	0.00718	0.01413	0.01999	0.02442	0.02668	0.00467	0.01426	0.04093	0.08558	0.11969	-0.5586	0.00785	0.01537	0.02066	0.02657	0.03079
-0.5714	0.0043	0.0082	0.01128	0.01299	0.01344	0.0028	0.01244	0.03183	0.05422	0.06438	-0.5714	0.00516	0.00993	0.01398	0.01686	0.01822	0.00305	0.01438	0.03203	0.06391	0.08953	-0.5714	0.0073	0.0139	0.01775	0.02158	0.02334	0.00652	0.02012	0.0375	0.07695	0.10918	-0.5714	0.00722	0.01428	0.02045	0.02539	0.02815	0.00325	0.01203	0.03547	0.07562	0.11469	-0.5714	0.0079	0.01551	0.02092	0.02716	0.03201
-0.5843	0.00434	0.00834	0.01164	0.01365	0.01429	0.00273	0.01065	0.02752	0.05163	0.06589	-0.5843	0.0052	0.01007	0.01435	0.0176	0.01933	0.0031	0.01146	0.02837	0.05705	0.08574	-0.5843	0.00736	0.01413	0.01816	0.02245	0.02467	0.00475	0.01791	0.03159	0.06725	0.10271	-0.5843	0.00726	0.01441	0.02081	0.02623	0.02953	0.00265	0.00992	0.02791	0.06481	0.10698	-0.5843	0.00793	0.01561	0.02113	0.02764	0.03313
-0.5971	0.00436	0.00846	0.01193	0.01425	0.01513	0.00141	0.00906	0.02297	0.04625	0.06578	-0.5971	0.00523	0.0102	0.01465	0.01823	0.02038	0.00292	0.00977	0.02375	0.04938	0.08172	-0.5971	0.00742	0.01431	0.0185	0.02317	0.02594	0.00447	0.01402	0.02676	0.05605	0.09922	-0.5971	0.00728	0.01451	0.02112	0.02695	0.03079	0.00195	0.00766	0.02438	0.05656	0.09906	-0.5971	0.00795	0.01571	0.02129	0.02806	0.03409
-0.61	0.00438	0.00855	0.01219	0.01479	0.01594	0.00208	0.00726	0.02031	0.04233	0.06295	-0.61	0.00526	0.01031	0.01494	0.01879	0.02137	0.00209	0.00859	0.02233	0.04372	0.07705	-0.61	0.00746	0.0145	0.01878	0.0238	0.02711	0.00353	0.01477	0.02112	0.04903	0.09031	-0.61	0.0073	0.01459	0.02137	0.02754	0.03193	0.00183	0.00651	0.01969	0.04589	0.08791	-0.61	0.00797	0.01577	0.02145	0.0284	0.03488
-0.6229	0.00439	0.00863	0.01242	0.01527	0.01672	0.000775194	0.00611	0.01736	0.0369	0.06	-0.6229	0.00528	0.0104	0.01515	0.01929	0.02226	0.0013	0.00713	0.01612	0.03829	0.06915	-0.6229	0.0075	0.01459	0.01902	0.0243	0.02813	0.00271	0.00698	0.0188	0.03876	0.07946	-0.6229	0.00733	0.01466	0.02159	0.02804	0.03291	0.00157	0.00543	0.01674	0.03891	0.07628	-0.6229	0.00799	0.01584	0.02157	0.02865	0.03555
-0.6357	0.00441	0.00869	0.01259	0.01568	0.01743	0.00112	0.00517	0.01375	0.03219	0.05609	-0.6357	0.00529	0.01047	0.01531	0.01971	0.02307	0.00114	0.00536	0.01297	0.03281	0.06313	-0.6357	0.00752	0.01466	0.0192	0.02475	0.02902	0.00182	0.00566	0.01406	0.03496	0.06953	-0.6357	0.00734	0.01471	0.02175	0.02845	0.03376	0.0008125	0.00422	0.01234	0.03188	0.06656	-0.6357	0.008	0.01586	0.02167	0.02892	0.03608
-0.6486	0.00441	0.00875	0.01275	0.01603	0.0181	0.000496124	0.00428	0.01209	0.02744	0.05178	-0.6486	0.00531	0.01052	0.01547	0.02006	0.02377	0.0011	0.00414	0.01209	0.02744	0.05442	-0.6486	0.00755	0.01473	0.01937	0.02511	0.02978	0.00254	0.00523	0.01337	0.02771	0.05911	-0.6486	0.00735	0.01476	0.0219	0.02879	0.03449	0.00127	0.00388	0.01194	0.02636	0.05628	-0.6486	0.00801	0.01591	0.02176	0.02911	0.03654
-0.6614	0.00442	0.00879	0.01288	0.01634	0.01871	0.0006875	0.00334	0.01031	0.02406	0.04719	-0.6614	0.0053	0.01056	0.01558	0.02036	0.02441	0.00075	0.00306	0.00891	0.02344	0.04984	-0.6614	0.00757	0.01486	0.0195	0.02544	0.03046	0.00129	0.01035	0.01035	0.02637	0.05313	-0.6614	0.00736	0.01481	0.02203	0.02906	0.03507	0.0005625	0.00328	0.01031	0.02078	0.04547	-0.6614	0.00802	0.01591	0.02182	0.02928	0.03694
-0.6743	0.00442	0.00883	0.01299	0.01661	0.01924	0	0.00281	0.00853	0.02078	0.0414	-0.6743	0.00531	0.0106	0.01569	0.0206	0.02493	0.00121	0.00318	0.00822	0.0186	0.04	-0.6743	0.00758	0.01494	0.01961	0.02568	0.03101	0.000872093	0.00581	0.00814	0.01822	0.04283	-0.6743	0.00736	0.01483	0.02214	0.02931	0.03555	0.000217054	0.00217	0.00822	0.01922	0.03674	-0.6743	0.00802	0.01593	0.02187	0.02941	0.03729
-0.6871	0.00442	0.00885	0.01308	0.01683	0.01971	9.375e-05	0.00206	0.00703	0.01688	0.03672	-0.6871	0.0053	0.01063	0.01577	0.02082	0.02538	0.00109	0.00184	0.00656	0.01734	0.03516	-0.6871	0.00759	0.01493	0.01969	0.02587	0.03143	0.000957031	0.000390625	0.00664	0.01504	0.03262	-0.6871	0.00737	0.01486	0.02221	0.02949	0.03594	0.00090625	0.00187	0.00531	0.01469	0.03109	-0.6871	0.00803	0.01589	0.02192	0.02953	0.03758
-0.7	0.00443	0.00888	0.01315	0.01702	0.02013	0.000341085	0.00163	0.00527	0.01535	0.0324	-0.7	0.0053	0.01064	0.01585	0.021	0.02575	0.000372093	0.00126	0.00605	0.01333	0.02868	-0.7	0.0076	0.01471	0.01973	0.02604	0.03185	0.000116279	0.01744	0.00291	0.01337	0.03236	-0.7	0.00737	0.01488	0.02225	0.02965	0.03625	0.000356589	0.00155	0.0031	0.01209	0.02372	-0.7	0.00802	0.01592	0.02195	0.02962	0.03781
-0.7	0.00442	0.00887	0.01314	0.01701	0.02012	Inf	Inf	Inf	Inf	Inf	-0.7	0.00528	0.01063	0.01582	0.02099	0.02576	Inf	Inf	Inf	Inf	Inf	-0.7	0.00759	0.01152	0.01973	0.02609	0.03187	--	--	--	--	--	-0.7	0.00736	0.01487	0.02226	0.02967	0.03631	Inf	Inf	Inf	Inf	Inf	-0.7	0.00803	0.01449	0.02192	0.02965	0.03788
-0.6871	0.00441	0.00883	0.01305	0.01683	0.01973	0.000744186	0.0031	0.00744	0.01457	0.03039	-0.6871	0.00528	0.01059	0.01574	0.02082	0.02541	0.000635659	0.00346	0.0062	0.01302	0.02682	-0.6871	0.00757	0.01387	0.01964	0.02587	0.03155	0.00109	0.18213	0.00698	0.01667	0.02422	-0.6871	0.00736	0.01485	0.02219	0.02958	0.03608	0.000449612	0.00202	0.00496	0.00713	0.01721	-0.6871	0.00802	0.01441	0.02189	0.02957	0.03773
-0.6743	0.00439	0.00877	0.01293	0.01659	0.01929	0.00142	0.00398	0.00906	0.01812	0.03406	-0.6743	0.00526	0.01054	0.01563	0.0206	0.02501	0.00103	0.00372	0.00906	0.01719	0.03141	-0.6743	0.00756	0.01275	0.01957	0.02568	0.03119	0.00129	0.0877	0.00527	0.01465	0.02871	-0.6743	0.00734	0.0148	0.02211	0.02945	0.03581	0.00166	0.00328	0.00672	0.01031	0.02172	-0.6743	0.008	0.01444	0.02183	0.02948	0.03756
-0.6614	0.00437	0.00872	0.01281	0.01633	0.01877	0.00129	0.00451	0.00961	0.02047	0.04031	-0.6614	0.00524	0.01048	0.0155	0.02035	0.02452	0.00197	0.00473	0.00977	0.01953	0.03798	-0.6614	0.00752	0.01278	0.01944	0.02545	0.03069	0.0031	0.00233	0.01047	0.01764	0.03857	-0.6614	0.00732	0.01476	0.02201	0.02922	0.03547	0.000930233	0.00357	0.00744	0.01767	0.02574	-0.6614	0.00799	0.01443	0.02178	0.02935	0.03732
-0.6486	0.00435	0.00865	0.01266	0.01603	0.01818	0.00181	0.00491	0.01156	0.02359	0.04625	-0.6486	0.00522	0.01041	0.01536	0.02005	0.02394	0.0017	0.00547	0.01125	0.02297	0.04484	-0.6486	0.00748	0.01272	0.01929	0.02512	0.0301	0.00246	0.00449	0.01172	0.02617	0.04629	-0.6486	0.0073	0.01471	0.02189	0.029	0.03502	0.0015	0.00391	0.00969	0.0175	0.03516	-0.6486	0.00798	0.01438	0.02172	0.02922	0.03701
-0.6357	0.00432	0.00858	0.01249	0.01567	0.01753	0.00219	0.00564	0.01302	0.02806	0.05008	-0.6357	0.00519	0.01033	0.0152	0.0197	0.02329	0.00231	0.00574	0.01256	0.02729	0.05039	-0.6357	0.00745	0.01268	0.01912	0.02483	0.02943	0.00283	0.00291	0.01298	0.02248	0.05174	-0.6357	0.00729	0.01465	0.02174	0.02874	0.03451	0.000992248	0.0045	0.01116	0.02	0.03984	-0.6357	0.00797	0.01436	0.02164	0.02905	0.03663
-0.6229	0.0043	0.0085	0.01229	0.01526	0.01684	0.002	0.00636	0.01531	0.03141	0.05453	-0.6229	0.00515	0.01024	0.015	0.0193	0.02254	0.00245	0.00734	0.015	0.03156	0.05922	-0.6229	0.00741	0.01265	0.01892	0.02441	0.02867	0.00266	0.00254	0.01602	0.03242	0.05957	-0.6229	0.00727	0.0146	0.02161	0.02844	0.03391	0.00155	0.00422	0.01063	0.02359	0.04672	-0.6229	0.00794	0.0143	0.02155	0.02886	0.03618
-0.61	0.00426	0.0084	0.01207	0.0148	0.01608	0.0025	0.00753	0.01721	0.03628	0.05829	-0.61	0.00512	0.01013	0.01478	0.01883	0.02167	0.00254	0.00822	0.01767	0.03612	0.06682	-0.61	0.00737	0.01253	0.0187	0.02397	0.02776	0.00368	0.00891	0.01705	0.03488	0.06996	-0.61	0.00724	0.01452	0.02143	0.0281	0.0332	0.00239	0.00605	0.01349	0.02651	0.05504	-0.61	0.00793	0.01426	0.02144	0.02864	0.03562
-0.5971	0.00423	0.00829	0.01181	0.01427	0.01531	0.00298	0.00881	0.02	0.04062	0.06031	-0.5971	0.00508	0.01001	0.0145	0.01828	0.02074	0.00321	0.00946	0.02124	0.04233	0.0724	-0.5971	0.00731	0.01241	0.01845	0.02343	0.02674	0.00463	0.00975	0.01957	0.04147	0.07907	-0.5971	0.00721	0.01442	0.02125	0.02768	0.03239	0.00202	0.00729	0.01426	0.03256	0.06295	-0.5971	0.0079	0.01419	0.0213	0.02834	0.03495
-0.5843	0.00419	0.00817	0.01152	0.0137	0.0145	0.0032	0.00934	0.02297	0.04437	0.06313	-0.5843	0.00503	0.00986	0.0142	0.01767	0.01973	0.00395	0.01153	0.02328	0.04781	0.07922	-0.5843	0.00724	0.01231	0.01814	0.02278	0.02562	0.00518	0.00768	0.02363	0.05098	0.0875	-0.5843	0.00717	0.01434	0.02102	0.02718	0.03144	0.00316	0.00688	0.01766	0.03859	0.07406	-0.5843	0.00788	0.01413	0.02115	0.02799	0.03417
-0.5714	0.00414	0.00802	0.01118	0.01307	0.01367	0.0038	0.01132	0.02605	0.0493	0.06419	-0.5714	0.00497	0.00969	0.01384	0.01698	0.01865	0.00436	0.01316	0.02806	0.05333	0.08326	-0.5714	0.00716	0.01216	0.0178	0.02203	0.02441	0.00626	0.01194	0.02655	0.05756	0.0936	-0.5714	0.00714	0.01421	0.02074	0.02657	0.03036	0.00274	0.00961	0.02171	0.04713	0.08403	-0.5714	0.00784	0.01404	0.02095	0.02758	0.03323
-0.5586	0.00408	0.00786	0.0108	0.01241	0.01286	0.00433	0.01311	0.02969	0.05156	0.06359	-0.5586	0.00491	0.00952	0.01344	0.01621	0.01753	0.0052	0.01375	0.03156	0.06047	0.0875	-0.5586	0.00705	0.012	0.0174	0.02121	0.02326	0.00824	0.0126	0.03164	0.06465	0.09043	-0.5586	0.00709	0.01408	0.02042	0.02589	0.02912	0.00369	0.01047	0.02516	0.05375	0.09672	-0.5586	0.00779	0.01394	0.02073	0.02707	0.03214
-0.5457	0.00402	0.00766	0.01037	0.0117	0.01203	0.00479	0.01484	0.03364	0.05504	0.06419	-0.5457	0.00484	0.0093	0.01296	0.01536	0.01638	0.00543	0.01699	0.0369	0.06558	0.08915	-0.5457	0.00688	0.01181	0.01689	0.02028	0.02183	0.01328	0.01434	0.03895	0.07151	0.11085	-0.5457	0.00704	0.01391	0.02004	0.02507	0.02774	0.00374	0.01302	0.02977	0.06326	0.10713	-0.5457	0.00775	0.01383	0.02046	0.02647	0.03085
-0.5329	0.00395	0.00745	0.00989	0.01098	0.01123	0.00552	0.01705	0.03716	0.05594	0.06266	-0.5329	0.00475	0.00906	0.01243	0.01445	0.01524	0.00673	0.01895	0.04125	0.07156	0.08953	-0.5329	0.00671	0.01157	0.01636	0.01925	0.02054	0.01355	0.01873	0.04199	0.08105	0.10059	-0.5329	0.00698	0.01372	0.0196	0.02412	0.02625	0.00523	0.01453	0.03391	0.07406	0.11656	-0.5329	0.00768	0.0137	0.02014	0.02578	0.02939
-0.52	0.00387	0.0072	0.00937	0.01024	0.01042	0.00643	0.01936	0.04098	0.05783	0.06248	-0.52	0.00466	0.00877	0.01183	0.01348	0.01409	0.0071	0.02192	0.04667	0.07473	0.08868	-0.52	0.00669	0.01132	0.01569	0.01822	0.0192	0.00165	0.01967	0.05136	0.07946	0.10407	-0.52	0.00691	0.0135	0.01907	0.02306	0.02466	0.00509	0.01736	0.04109	0.08202	0.12264	-0.52	0.00761	0.01354	0.01975	0.02496	0.02777
-0.5071	0.00377	0.00691	0.0088	0.00948	0.00963	0.00716	0.02209	0.0435	0.05847	0.06119	-0.5071	0.00455	0.00846	0.01117	0.0125	0.01297	0.0087	0.02468	0.05116	0.07659	0.08729	-0.5071	0.00654	0.011	0.01498	0.01713	0.01782	0.01171	0.02492	0.05504	0.08508	0.10717	-0.5071	0.00682	0.01324	0.01846	0.02187	0.02304	0.00687	0.02016	0.0476	0.09271	0.1262	-0.5071	0.00753	0.01335	0.01933	0.02398	0.02602
-0.4943	0.00367	0.00659	0.00822	0.00874	0.00886	0.00809	0.02467	0.04536	0.05759	0.05998	-0.4943	0.00443	0.00809	0.01046	0.01149	0.01187	0.00941	0.0285	0.05563	0.07844	0.08547	-0.4943	0.00639	0.01063	0.01417	0.01596	0.01644	0.01184	0.02887	0.06367	0.09141	0.10742	-0.4943	0.00673	0.01293	0.01774	0.02055	0.02138	0.00728	0.02422	0.05656	0.10281	0.12922	-0.4943	0.00744	0.01313	0.0188	0.02284	0.02421
-0.4814	0.00356	0.00624	0.00761	0.00802	0.00812	0.00881	0.02721	0.04727	0.05653	0.05758	-0.4814	0.00428	0.00768	0.00969	0.01049	0.0108	0.01138	0.0318	0.05986	0.07736	0.08279	-0.4814	0.00619	0.0102	0.01336	0.01474	0.01507	0.01545	0.03267	0.0624	0.09457	0.1064	-0.4814	0.00661	0.01257	0.01691	0.01915	0.01976	0.0091	0.02806	0.06403	0.10837	0.12558	-0.4814	0.00734	0.01289	0.01816	0.02155	0.02238
-0.4686	0.00341	0.00586	0.007	0.0073	0.0074	0.01103	0.03003	0.04834	0.0555	0.05633	-0.4686	0.00412	0.00723	0.00889	0.00951	0.00977	0.01216	0.03497	0.062	0.07708	0.08088	-0.4686	0.00599	0.00974	0.01243	0.0135	0.01373	0.01551	0.03646	0.07256	0.09688	0.10469	-0.4686	0.00648	0.01214	0.01597	0.0177	0.01814	0.01014	0.03328	0.07328	0.11375	0.12656	-0.4686	0.0072	0.01258	0.01741	0.02013	0.02055
-0.4557	0.00326	0.00545	0.00637	0.00662	0.0067	0.01164	0.03163	0.04816	0.05315	0.05381	-0.4557	0.00394	0.00674	0.00809	0.00856	0.00878	0.01456	0.03834	0.06265	0.07319	0.07636	-0.4557	0.00574	0.00925	0.0115	0.01221	0.01237	0.01944	0.03812	0.07262	0.09942	0.10521	-0.4557	0.00632	0.01166	0.01493	0.01623	0.01656	0.01265	0.03767	0.08093	0.11395	0.12233	-0.4557	0.00707	0.01221	0.01654	0.0186	0.01875
-0.4429	0.00309	0.00502	0.00576	0.00596	0.00604	0.01341	0.03375	0.04791	0.05162	0.05227	-0.4429	0.00373	0.00621	0.00728	0.00766	0.00785	0.0157	0.04141	0.06302	0.07088	0.07316	-0.4429	0.00547	0.00868	0.01051	0.01104	0.01115	0.02102	0.04426	0.07732	0.0918	0.09527	-0.4429	0.00614	0.01109	0.01379	0.01476	0.01503	0.01427	0.04437	0.08875	0.11484	0.12016	-0.4429	0.00689	0.01177	0.01553	0.01701	0.017
-0.43	0.0029	0.00457	0.00516	0.00532	0.00539	0.01484	0.03491	0.0466	0.04943	0.04978	-0.43	0.00351	0.00565	0.00648	0.00679	0.00695	0.01747	0.04324	0.06161	0.06729	0.06929	-0.43	0.00519	0.00805	0.00949	0.00988	0.00996	0.0218	0.04913	0.07891	0.08979	0.09264	-0.43	0.00592	0.01044	0.0126	0.01331	0.01352	0.01684	0.05008	0.0924	0.11194	0.1169	-0.43	0.00669	0.01126	0.0144	0.0154	0.0153
-0.4171	0.0027	0.00411	0.00458	0.00472	0.00479	0.01589	0.0353	0.04468	0.04662	0.04691	-0.4171	0.00326	0.00508	0.00572	0.00597	0.00612	0.01919	0.04429	0.0589	0.06319	0.06484	-0.4171	0.00486	0.00737	0.00849	0.00877	0.00883	0.0257	0.05221	0.07785	0.08605	0.08758	-0.4171	0.00567	0.00969	0.01137	0.01192	0.0121	0.01938	0.05797	0.09504	0.10791	0.11023	-0.4171	0.00646	0.01067	0.01318	0.01381	0.01368
-0.4043	0.00248	0.00366	0.00404	0.00415	0.00422	0.01711	0.03534	0.04283	0.04411	0.04475	-0.4043	0.003	0.00451	0.00501	0.00521	0.00534	0.02053	0.04461	0.05622	0.05953	0.06103	-0.4043	0.00451	0.00666	0.0075	0.00771	0.00776	0.02736	0.05537	0.07682	0.08252	0.08324	-0.4043	0.00538	0.00892	0.01016	0.01057	0.01077	0.0225	0.06055	0.09516	0.10578	0.10344	-0.4043	0.00618	0.00994	0.0119	0.01228	0.01214
-0.3914	0.00225	0.00322	0.00352	0.00363	0.00368	0.01784	0.03412	0.04002	0.04088	0.04144	-0.3914	0.00272	0.00395	0.00433	0.0045	0.00461	0.02166	0.04333	0.05217	0.05482	0.05616	-0.3914	0.00413	0.00594	0.00656	0.00672	0.00677	0.02938	0.05591	0.07262	0.077	0.07698	-0.3914	0.00506	0.00809	0.00893	0.00926	0.00949	0.02515	0.06465	0.09502	0.10175	0.0995	-0.3914	0.00586	0.00918	0.0106	0.01082	0.01069
-0.3786	0.00201	0.0028	0.00304	0.00314	0.00319	0.01844	0.03297	0.03759	0.03839	0.03864	-0.3786	0.00243	0.00341	0.00371	0.00385	0.00395	0.02247	0.04175	0.0485	0.05069	0.05191	-0.3786	0.00372	0.00522	0.00568	0.0058	0.00585	0.0315	0.05609	0.06898	0.07199	0.0717	-0.3786	0.00469	0.00722	0.00782	0.00809	0.00833	0.0285	0.06769	0.08652	0.09091	0.09087	-0.3786	0.0055	0.00834	0.00926	0.00939	0.0093
-0.3657	0.00177	0.0024	0.0026	0.00268	0.00273	0.01842	0.03065	0.03425	0.03505	0.03522	-0.3657	0.00214	0.00292	0.00315	0.00327	0.00334	0.0225	0.03874	0.04386	0.04563	0.04678	-0.3657	0.00332	0.00453	0.00486	0.00495	0.00501	0.03149	0.05415	0.06362	0.06554	0.06525	-0.3657	0.00429	0.00635	0.00676	0.00699	0.00722	0.03078	0.0676	0.08205	0.08524	0.0854	-0.3657	0.00509	0.00744	0.00807	0.00813	0.00805
-0.3529	0.00154	0.00204	0.00219	0.00227	0.00232	0.01814	0.02856	0.03145	0.0322	0.03244	-0.3529	0.00186	0.00246	0.00264	0.00274	0.0028	0.02225	0.03581	0.03975	0.0413	0.04231	-0.3529	0.00291	0.00387	0.00411	0.00418	0.00424	0.03174	0.05152	0.05848	0.06	0.05977	-0.3529	0.00387	0.0055	0.00578	0.00599	0.00613	0.03328	0.0665	0.07675	0.07825	0.08569	-0.3529	0.00464	0.00652	0.00692	0.00695	0.00689
-0.34	0.00132	0.00171	0.00183	0.0019	0.00194	0.01735	0.02569	0.02798	0.02873	0.02902	-0.34	0.00158	0.00204	0.00219	0.00227	0.00232	0.02116	0.03202	0.03501	0.03623	0.03727	-0.34	0.00251	0.00326	0.00344	0.0035	0.00356	0.03109	0.04734	0.0524	0.05324	0.05329	-0.34	0.00343	0.00469	0.00489	0.00507	0.00518	0.03433	0.06268	0.0695	0.07127	0.07363	-0.34	0.00416	0.00561	0.00586	0.00587	0.00582
-0.3271	0.00111	0.00141	0.00151	0.00157	0.00161	0.0162	0.02304	0.02491	0.02563	0.02597	-0.3271	0.00133	0.00168	0.00179	0.00186	0.0019	0.01992	0.02843	0.03081	0.03178	0.03273	-0.3271	0.00213	0.0027	0.00283	0.00289	0.00294	0.02948	0.04306	0.04674	0.04738	0.04758	-0.3271	0.00298	0.00394	0.00408	0.00424	0.00433	0.03481	0.05826	0.06282	0.06453	0.06597	-0.3271	0.00366	0.00474	0.00489	0.00489	0.00485
-0.3143	0.0009199	0.00115	0.00123	0.00128	0.00132	0.01476	0.02011	0.02166	0.02236	0.02269	-0.3143	0.0011	0.00136	0.00145	0.00152	0.00154	0.01791	0.02456	0.02645	0.02695	0.02817	-0.3143	0.00178	0.00221	0.00231	0.00236	0.00241	0.02736	0.03816	0.04078	0.04121	0.04152	-0.3143	0.00254	0.00326	0.00336	0.00351	0.00358	0.03406	0.05266	0.0557	0.05711	0.05834	-0.3143	0.00316	0.00395	0.00404	0.00404	0.00401
-0.3014	0.00075072	0.0009272	0.00099232	0.00104	0.00106	0.01311	0.01743	0.01872	0.01932	0.01967	-0.3014	0.00089114	0.00109	0.00116	0.00122	0.00123	0.016	0.02107	0.0226	0.02281	0.024	-0.3014	0.00146	0.00178	0.00186	0.0019	0.00195	0.02484	0.0331	0.03508	0.0355	0.03593	-0.3014	0.00213	0.00266	0.00273	0.00286	0.00292	0.03219	0.04656	0.04918	0.05019	0.05115	-0.3014	0.00267	0.00323	0.00328	0.00329	0.00328
-0.2886	0.00060432	0.00073884	0.00079024	0.00082502	0.00084862	0.01144	0.01472	0.01579	0.01642	0.01676	-0.2886	0.00071508	0.00086332	0.00091492	0.00096482	0.00097114	0.01375	0.01776	0.01896	0.02001	0.02015	-0.2886	0.00117	0.00142	0.00148	0.00152	0.00156	0.02241	0.02836	0.02975	0.03012	0.03061	-0.2886	0.00175	0.00214	0.00219	0.0023	0.00235	0.02958	0.04052	0.0422	0.04366	0.0442	-0.2886	0.00221	0.0026	0.00264	0.00266	0.00265
-0.2757	0.00047986	0.00058158	0.00062182	0.00065012	0.00066964	0.00965	0.01219	0.01306	0.01356	0.01387	-0.2757	0.00056578	0.00067664	0.00071598	0.00074986	0.00075958	0.01157	0.01447	0.01542	0.01666	0.0164	-0.2757	0.00093695	0.00111	0.00116	0.00119	0.00122	0.01821	0.02408	0.02497	0.02525	0.02568	-0.2757	0.00141	0.0017	0.00174	0.00183	0.00187	0.02606	0.03416	0.03493	0.03648	0.03718	-0.2757	0.00179	0.00207	0.00209	0.0021	0.00211
-0.2629	0.00037618	0.0004526	0.00048368	0.00050626	0.0005221	0.0081	0.01008	0.01079	0.01124	0.01153	-0.2629	0.00044206	0.00052444	0.00055424	0.00057824	0.00058768	0.00967	0.01189	0.01264	0.01341	0.01343	-0.2629	0.00073675	0.000867575	0.000902325	0.0009296	0.00095685	0.01564	0.01902	0.01985	0.02035	0.02085	-0.2629	0.00112	0.00133	0.00137	0.00145	0.00147	0.02261	0.0287	0.02881	0.02989	0.03125	-0.2629	0.00143	0.00162	0.00164	0.00165	0.00166
-0.25	0.00029152	0.00034848	0.00037222	0.00038994	0.00040254	0.00656	0.00807	0.00864	0.00902	0.00927	-0.25	0.0003414	0.00040236	0.0004248	0.00044142	0.00045004	0.0078	0.00946	0.01003	0.01061	0.01067	-0.25	0.000571375	0.0006673	0.0006941	0.000716425	0.000738175	0.01282	0.01553	0.01614	0.01653	0.01695	-0.25	0.0008735	0.00103	0.00106	0.00111	0.00115	0.0192	0.02333	0.02371	0.02595	0.0255	-0.25	0.00112	0.00125	0.00126	0.00127	0.00128
-0.2371	0.00022316	0.00026526	0.00028322	0.00029686	0.0003066	0.0053	0.00645	0.0069	0.00722	0.00744	-0.2371	0.00026058	0.00030542	0.00032214	0.00033378	0.00034092	0.00627	0.00751	0.00796	0.00834	0.00846	-0.2371	0.00043715	0.000506775	0.000527475	0.000545525	0.0005625	0.01041	0.01244	0.01292	0.01325	0.01362	-0.2371	0.00067688	0.00079114	0.00081122	0.00084676	0.00087558	0.01524	0.01876	0.01946	0.02069	0.02089	-0.2371	0.000858669	0.000949977	0.000960183	0.000968331	0.000977697
-0.2243	0.00016946	0.00020048	0.00021392	0.0002242	0.00023172	0.0042	0.00506	0.00541	0.00568	0.00585	-0.2243	0.00019742	0.00023022	0.00024262	0.00025108	0.0002565	0.00493	0.00588	0.00621	0.00646	0.0066	-0.2243	0.000331225	0.000381425	0.000397675	0.000412025	0.00042505	0.00828	0.00979	0.01014	0.01043	0.01074	-0.2243	0.00053208	0.000615	0.00061932	0.00064424	0.00066726	0.01131	0.01376	0.01499	0.01582	0.01627	-0.2243	0.000657426	0.000720762	0.000729141	0.000735021	0.000742686
-0.2114	0.00012764	0.0001503	0.00016022	0.0001679	0.0001736	0.00324	0.00389	0.00416	0.00436	0.00451	-0.2114	0.00014836	0.00017236	0.0001814	0.00018754	0.00019152	0.0038	0.00449	0.00475	0.00493	0.00504	-0.2114	0.000248475	0.0002846	0.000297225	0.00030845	0.0003183	0.00641	0.00751	0.00779	0.00803	0.00828	-0.2114	0.00041102	0.00046894	0.00046522	0.00048442	0.00050222	0.00938	0.01132	0.01195	0.01239	0.01279	-0.2114	0.00049539	0.000539133	0.00054831	0.000550473	0.000556542
-0.1986	9.5226e-05	0.00011188	0.00011912	0.00012486	0.00012908	0.00253	0.003	0.00321	0.00336	0.00348	-0.1986	0.00011072	0.0001282	0.00013478	0.00013922	0.00014204	0.00294	0.00345	0.00364	0.00377	0.00387	-0.1986	0.00018485	0.00021075	0.0002205	0.0002291	0.000236425	0.00497	0.00577	0.00599	0.0062	0.0064	-0.1986	0.00031074	0.00035106	0.00034638	0.00036122	0.00037458	0.00783	0.00921	0.00928	0.00962	0.00997	-0.1986	0.000368907	0.000399294	0.000405216	0.000408219	0.000412797
-0.1857	7.067e-05	8.2478e-05	8.7728e-05	9.188e-05	9.5016e-05	0.0019	0.00228	0.00243	0.00256	0.00264	-0.1857	8.1796e-05	9.4472e-05	9.9214e-05	0.00010252	0.00010454	0.00224	0.00261	0.00276	0.00284	0.00291	-0.1857	0.0001362	0.000154725	0.000162225	0.00016865	0.000174	0.00377	0.00434	0.00452	0.00469	0.00484	-0.1857	0.00023142	0.00025962	0.00025556	0.00026662	0.00027658	0.00615	0.00709	0.00704	0.00733	0.0076	-0.1857	0.000271614	0.000292635	0.000296772	0.000299586	0.000302904
-0.1729	5.2254e-05	6.082e-05	6.4566e-05	6.7556e-05	6.9828e-05	0.00144	0.00169	0.00181	0.0019	0.00197	-0.1729	6.052e-05	6.9758e-05	7.3102e-05	7.5292e-05	7.6674e-05	0.00166	0.00193	0.00204	0.00213	0.00218	-0.1729	9.88825e-05	0.00011229	0.000118245	0.000123153	0.00012765	0.00292	0.00332	0.00344	0.00355	0.00362	-0.1729	0.00017078	0.00019092	0.00018758	0.00019574	0.0002033	0.00474	0.00537	0.00531	0.00554	0.00573	-0.1729	0.000198681	0.000213381	0.000216594	0.000218736	0.000221088
-0.16	3.8314e-05	4.4434e-05	4.708e-05	4.9206e-05	5.0846e-05	0.00108	0.00127	0.00136	0.00142	0.00147	-0.16	4.4388e-05	5.1094e-05	5.3446e-05	5.4956e-05	5.586e-05	0.00125	0.00145	0.00152	0.00158	0.00161	-0.16	7.24025e-05	8.20225e-05	8.6385e-05	8.98275e-05	9.237e-05	0.00205	0.00235	0.00247	0.00258	0.00273	-0.16	0.00012464	0.0001394	0.00013634	0.0001423	0.00014792	0.00358	0.00399	0.00397	0.00414	0.00429	-0.16	0.000143745	0.000154014	0.000156513	0.000158046	0.000159642
-0.1471	2.7974e-05	3.234e-05	3.4188e-05	3.5676e-05	3.6844e-05	0.00080155	0.000937519	0.00099938	0.00105	0.00109	-0.1471	3.2446e-05	3.7322e-05	3.897e-05	3.9976e-05	4.0548e-05	0.000925736	0.00107	0.00112	0.00116	0.00119	-0.1471	5.2395e-05	5.92875e-05	6.2545e-05	6.4965e-05	6.69425e-05	0.00155	0.00176	0.00185	0.00193	0.00197	-0.1471	8.907e-05	0.00010144	9.7932e-05	0.00010274	0.00010688	0.00276	0.00294	0.00298	0.00307	0.00318	-0.1471	0.000102297	0.000110418	0.000112413	0.000113379	0.00011445
-0.1343	2.0402e-05	2.3528e-05	2.4798e-05	2.5836e-05	2.6654e-05	0.000591563	0.000688438	0.000733594	0.00076875	0.000796094	-0.1343	2.372e-05	2.7308e-05	2.8442e-05	2.909e-05	2.9426e-05	0.000681719	0.000782344	0.0008225	0.000850469	0.000868906	-0.1343	3.7785e-05	4.27825e-05	4.52125e-05	4.68925e-05	4.82925e-05	0.00114	0.00129	0.00135	0.00141	0.00146	-0.1343	6.4592e-05	7.3416e-05	7.0764e-05	7.3594e-05	7.6688e-05	0.00191	0.00219	0.00212	0.00228	0.00236	-0.1343	7.36323e-05	7.84329e-05	7.99911e-05	8.06757e-05	8.13792e-05
-0.1214	1.4778e-05	1.7014e-05	1.7874e-05	1.8582e-05	1.9146e-05	0.000435969	0.000504961	0.000536744	0.000562326	0.000582016	-0.1214	1.7262e-05	1.9908e-05	2.0678e-05	2.1072e-05	2.1232e-05	0.00050062	0.000573643	0.00060186	0.00062155	0.000635194	-0.1214	2.7065e-05	3.07e-05	3.24875e-05	3.36e-05	3.4565e-05	0.000831008	0.000936628	0.000986434	0.00103	0.00106	-0.1214	4.6156e-05	5.4402e-05	5.043e-05	5.2596e-05	5.491e-05	0.00143	0.00147	0.00158	0.00163	0.00169	-0.1214	5.22081e-05	5.61414e-05	5.70318e-05	5.73825e-05	5.78046e-05
-0.1086	1.072e-05	1.2336e-05	1.291e-05	1.3386e-05	1.377e-05	0.000317031	0.000365469	0.000387812	0.000405937	0.00042	-0.1086	1.2606e-05	1.4596e-05	1.5106e-05	1.5328e-05	1.5376e-05	0.00036375	0.000415	0.000435313	0.00044875	0.0004575	-0.1086	1.93875e-05	2.20625e-05	2.33825e-05	2.409e-05	2.47475e-05	0.000599805	0.000674805	0.000711328	0.000742969	0.000766992	-0.1086	3.2792e-05	3.793e-05	3.5808e-05	3.7384e-05	3.9104e-05	0.00104	0.00129	0.00114	0.00119	0.00123	-0.1086	3.69012e-05	3.99147e-05	4.04838e-05	4.06329e-05	4.08702e-05
-0.0957	7.739e-06	8.9083e-06	9.2871e-06	9.5887e-06	9.8448e-06	0.000231085	0.000265713	0.000280845	0.000294364	0.000304279	-0.0957	9.1839e-06	1.071e-05	1.1044e-05	1.1138e-05	1.11e-05	0.000265279	0.00030124	0.000314884	0.000324806	0.000331473	-0.0957	1.38325e-05	1.58075e-05	1.677e-05	1.71775e-05	1.761e-05	0.00043062	0.000484884	0.000512597	0.000535853	0.000553295	-0.0957	2.3092e-05	2.5616e-05	2.5162e-05	2.6324e-05	2.7632e-05	0.000751938	0.000954574	0.000825271	0.000857364	0.000889302	-0.0957	2.58678e-05	2.79069e-05	2.85453e-05	2.85453e-05	2.86629e-05
-0.0829	5.6214e-06	6.4869e-06	6.7292e-06	6.9162e-06	7.0816e-06	0.000165438	0.000189172	0.000199836	0.000208789	0.000215875	-0.0829	6.758e-06	7.9354e-06	8.1482e-06	8.1649e-06	8.0786e-06	0.000189523	0.000216766	0.000226234	0.000232273	0.000236047	-0.0829	9.85163e-06	1.13595e-05	1.20585e-05	1.22766e-05	1.25825e-05	0.000311006	0.0003475	0.000368086	0.000382881	0.000392773	-0.0829	1.6238e-05	1.7942e-05	1.7696e-05	1.8442e-05	1.9548e-05	0.000535469	0.000599531	0.000583281	0.000615781	0.000631562	-0.0829	1.81419e-05	1.96623e-05	2.01831e-05	2.00907e-05	2.01243e-05
-0.07	4.0865e-06	4.738e-06	4.8888e-06	4.9953e-06	5.0982e-06	0.000118985	0.000135574	0.000142667	0.000148907	0.000153752	-0.07	4.9986e-06	5.9405e-06	6.0716e-06	6.0343e-06	5.9141e-06	0.000136388	0.000154643	0.000160977	0.000165163	0.000167791	-0.07	7.10888e-06	8.2385e-06	8.7365e-06	8.81075e-06	8.96662e-06	0.000212616	0.000241938	0.000257519	0.000268672	0.0002803	-0.07	1.1364e-05	1.2512e-05	1.2268e-05	1.29e-05	1.3852e-05	0.000377829	0.00042093	0.000420775	0.000429612	0.00044155	-0.07	1.26672e-05	1.38369e-05	1.42506e-05	1.4091e-05	1.40721e-05
-0.0571	2.9967e-06	3.5017e-06	3.5909e-06	3.6434e-06	3.7039e-06	8.44806e-05	9.58372e-05	0.000100612	0.000104798	0.000108085	-0.0571	3.7465e-06	4.5218e-06	4.5983e-06	4.5268e-06	4.3906e-06	9.7062e-05	0.000109977	0.000114209	0.00011686	0.000118101	-0.0571	5.15175e-06	6.025e-06	6.38e-06	6.36325e-06	6.45738e-06	0.000151715	0.000171589	0.000182674	0.000189729	0.000194516	-0.0571	7.8883e-06	8.6744e-06	8.5598e-06	8.9574e-06	9.6933e-06	0.000269434	0.000297488	0.000287457	0.000305628	0.00032238	-0.0571	8.82052e-06	9.75723e-06	1.00875e-05	9.89804e-06	9.8511e-06
-0.0443	2.2351e-06	2.6403e-06	2.6904e-06	2.7083e-06	2.7409e-06	5.95e-05	6.72969e-05	7.03516e-05	7.30547e-05	7.52344e-05	-0.0443	2.8669e-06	3.5257e-06	3.5689e-06	3.479e-06	3.3333e-06	6.87188e-05	7.78203e-05	8.04219e-05	8.18594e-05	8.26016e-05	-0.0443	3.79487e-06	4.49125e-06	4.74712e-06	4.67675e-06	4.71388e-06	0.000106006	0.000119824	0.000127568	0.000131758	0.000136211	-0.0443	5.6185e-06	6.1337e-06	5.9103e-06	6.3013e-06	6.8811e-06	0.000177328	0.000198492	0.000206992	0.000207508	0.000219703	-0.0443	6.2475e-06	7.00634e-06	7.26999e-06	7.06167e-06	6.9992e-06
-0.0314	1.6933e-06	2.0301e-06	2.0545e-06	2.0504e-06	2.0646e-06	4.2e-05	4.73023e-05	4.92946e-05	5.1e-05	5.24264e-05	-0.0314	2.239e-06	2.8128e-06	2.8355e-06	2.7381e-06	2.5894e-06	4.86744e-05	5.52636e-05	5.68527e-05	5.74341e-05	5.76667e-05	-0.0314	2.84e-06	3.40975e-06	3.59525e-06	3.48438e-06	3.4925e-06	7.40213e-05	8.38372e-05	8.92926e-05	9.24322e-05	9.46802e-05	-0.0314	4.0422e-06	4.3401e-06	4.155e-06	4.4427e-06	4.9459e-06	0.000122194	0.000139039	0.00013607	0.000144078	0.000150015	-0.0314	4.4583e-06	5.08011e-06	5.29578e-06	5.08389e-06	5.01459e-06
-0.0186	1.3179e-06	1.6075e-06	1.6175e-06	1.5998e-06	1.6037e-06	2.93281e-05	3.30156e-05	3.41406e-05	3.52031e-05	3.60078e-05	-0.0186	1.7999e-06	2.3129e-06	2.325e-06	2.2266e-06	2.0797e-06	3.43047e-05	3.90547e-05	3.98828e-05	3.99609e-05	3.98203e-05	-0.0186	2.18162e-06	2.66487e-06	2.80212e-06	2.669e-06	2.66013e-06	5.14355e-05	5.81934e-05	6.19629e-05	6.37012e-05	6.50293e-05	-0.0186	2.9803e-06	3.1226e-06	2.9265e-06	3.2011e-06	3.6432e-06	8.29609e-05	9.51172e-05	9.59766e-05	9.7e-05	0.000101773	-0.0186	3.31065e-06	3.77328e-06	3.95409e-06	3.74703e-06	3.67962e-06
-0.0057	1.0538e-06	1.3102e-06	1.3122e-06	1.2876e-06	1.2845e-06	2.04729e-05	2.30465e-05	2.36667e-05	2.42015e-05	2.47442e-05	-0.0057	1.4872e-06	1.9551e-06	1.9624e-06	1.8676e-06	1.7233e-06	2.42403e-05	2.77364e-05	2.81085e-05	2.78295e-05	2.76279e-05	-0.0057	1.7195e-06	2.14125e-06	2.24575e-06	2.102e-06	2.08287e-06	3.58236e-05	4.05911e-05	4.31298e-05	4.39535e-05	4.47481e-05	-0.0057	2.176e-06	2.2859e-06	2.1282e-06	2.3531e-06	2.7471e-06	6.23488e-05	6.48605e-05	6.18837e-05	6.57364e-05	6.94651e-05	-0.0057	2.49081e-06	2.87123e-06	3.02652e-06	2.82891e-06	2.76728e-06
0.0071	8.6912e-07	1.1041e-06	1.1022e-06	1.0749e-06	1.0693e-06	1.44281e-05	1.61016e-05	1.64062e-05	1.66172e-05	1.68125e-05	0.0071	1.2661e-06	1.7006e-06	1.7068e-06	1.6206e-06	1.4796e-06	1.72734e-05	1.98828e-05	1.99688e-05	1.92969e-05	1.90391e-05	0.0071	1.39912e-06	1.77813e-06	1.86013e-06	1.71488e-06	1.69138e-06	2.50293e-05	2.83691e-05	3.0127e-05	3.02441e-05	3.05859e-05	0.0071	1.5868e-06	1.7245e-06	1.5556e-06	1.7925e-06	2.1647e-06	4.60313e-05	4.38594e-05	4.47344e-05	4.37969e-05	4.55e-05	0.0071	1.82007e-06	2.2596e-06	2.3961e-06	2.18663e-06	2.15933e-06
0.02	7.2882e-07	9.5732e-07	9.524e-07	9.2658e-07	9.1976e-07	1.0876e-05	1.13783e-05	1.16124e-05	1.14977e-05	1.15922e-05	0.02	1.1091e-06	1.5172e-06	1.5254e-06	1.4484e-06	1.3118e-06	1.21705e-05	1.42171e-05	1.4062e-05	1.33488e-05	1.30078e-05	0.02	1.16815e-06	1.52475e-06	1.59188e-06	1.44863e-06	1.42162e-06	1.7905e-05	1.96415e-05	2.07946e-05	2.06395e-05	2.09109e-05	0.02	1.2066e-06	1.346e-06	1.1831e-06	1.4253e-06	1.7901e-06	2.94729e-05	2.93411e-05	2.8876e-05	2.84651e-05	2.90388e-05	0.02	1.41025e-06	1.84212e-06	1.934e-06	1.73985e-06	1.73418e-06
0.0329	6.223e-07	8.5582e-07	8.4158e-07	8.1856e-07	8.1296e-07	8.25736e-06	7.86822e-06	8.5907e-06	8.37364e-06	8.27907e-06	0.0329	9.9216e-07	1.3826e-06	1.3944e-06	1.3291e-06	1.1952e-06	9.06512e-06	1.04341e-05	1.0155e-05	9.24806e-06	9.03876e-06	0.0329	1.0128e-06	1.345e-06	1.40212e-06	1.26425e-06	1.2368e-06	1.20426e-05	1.39341e-05	1.47093e-05	1.42926e-05	1.43275e-05	0.0329	9.6088e-07	1.0906e-06	9.28e-07	1.19e-06	1.5563e-06	1.90481e-05	1.97985e-05	1.97752e-05	1.82403e-05	1.8124e-05	0.0329	1.12466e-06	1.52786e-06	1.59968e-06	1.43798e-06	1.44585e-06
0.0457	5.4554e-07	7.7198e-07	7.564e-07	7.406e-07	7.3856e-07	5.99688e-06	6.55e-06	6.65469e-06	6.09062e-06	5.8125e-06	0.0457	9.0988e-07	1.2831e-06	1.2985e-06	1.2452e-06	1.1147e-06	6.42812e-06	7.77344e-06	7.49219e-06	6.55469e-06	6.28906e-06	0.0457	9.03375e-07	1.2116e-06	1.2685e-06	1.13563e-06	1.11498e-06	8.54883e-06	1.04219e-05	1.04395e-05	1.00488e-05	9.51758e-06	0.0457	7.7152e-07	9.1804e-07	8.9242e-07	1.0396e-06	1.429e-06	1.47938e-05	1.34813e-05	2.77969e-06	1.175e-05	9.94531e-06	0.0457	9.25197e-07	1.29633e-06	1.36647e-06	1.23606e-06	1.25832e-06
0.0586	4.9076e-07	7.006e-07	6.9548e-07	6.8416e-07	6.865e-07	4.24651e-06	5.53333e-06	4.72248e-06	4.37519e-06	4.03566e-06	0.0586	8.4876e-07	1.2062e-06	1.2263e-06	1.1862e-06	1.0579e-06	4.73798e-06	5.96124e-06	5.5969e-06	4.57364e-06	4.4031e-06	0.0586	8.24075e-07	1.11943e-06	1.16552e-06	1.04708e-06	1.03203e-06	6.14729e-06	7.14535e-06	7.98256e-06	6.86434e-06	6.43023e-06	0.0586	6.662e-07	7.8404e-07	7.8012e-07	1.0233e-06	1.3697e-06	8.16434e-06	1.03876e-05	8.70543e-06	1.26357e-06	4.5969e-06	0.0586	7.89075e-07	1.12938e-06	1.19899e-06	1.09693e-06	1.13222e-06
0.0714	4.5428e-07	6.4646e-07	6.4866e-07	6.4228e-07	6.49e-07	2.85e-06	4.22969e-06	3.65781e-06	3.27187e-06	2.92969e-06	0.0714	8.0232e-07	1.1459e-06	1.171e-06	1.1443e-06	1.0174e-06	3.62812e-06	4.71094e-06	4.32031e-06	3.27344e-06	3.16406e-06	0.0714	7.519e-07	1.0511e-06	1.09353e-06	9.85175e-07	9.763e-07	5.63867e-06	5.33789e-06	5.625e-06	4.83594e-06	4.35352e-06	0.0714	5.8956e-07	6.8902e-07	7.2252e-07	9.175e-07	1.3601e-06	5.9875e-06	7.42344e-06	4.5e-06	8.26562e-06	7.5e-07	0.0714	7.02471e-07	1.00693e-06	1.07993e-06	9.98424e-07	1.04819e-06
0.0843	4.3322e-07	6.1066e-07	6.185e-07	6.1678e-07	6.271e-07	1.63256e-06	2.77519e-06	2.33798e-06	1.97674e-06	1.69767e-06	0.0843	7.6568e-07	1.0972e-06	1.1271e-06	1.1143e-06	9.8634e-07	2.84031e-06	3.77519e-06	3.4031e-06	2.32558e-06	2.40775e-06	0.0843	6.87325e-07	9.988e-07	1.03855e-06	9.4045e-07	9.38125e-07	5.00581e-06	4.05426e-06	4.26163e-06	3.46705e-06	2.9593e-06	0.0843	5.3718e-07	6.3382e-07	6.8558e-07	8.971e-07	1.3973e-06	4.06047e-06	4.27907e-06	2.86357e-06	1.5814e-06	2.88372e-06	0.0843	6.50811e-07	9.2946e-07	1.00023e-06	9.38973e-07	9.82863e-07
0.0971	4.1702e-07	5.8962e-07	6.006e-07	6.025e-07	6.1584e-07	1.26563e-06	1.64375e-06	1.39844e-06	1.11563e-06	8.79687e-07	0.0971	7.3564e-07	1.0563e-06	1.0912e-06	1.0924e-06	9.6492e-07	2.34687e-06	3.19531e-06	2.80469e-06	1.71094e-06	1.67344e-06	0.0971	6.46875e-07	9.573e-07	9.95575e-07	9.077e-07	9.12675e-07	3.16016e-06	3.24219e-06	3.35742e-06	2.55859e-06	1.98828e-06	0.0971	4.9878e-07	5.946e-07	6.7862e-07	9.245e-07	1.4624e-06	3e-06	3.06406e-06	5.4375e-07	2.14062e-06	5.08594e-06	0.0971	6.13704e-07	8.84142e-07	9.55731e-07	9.06318e-07	9.53379e-07
0.11	4.0438e-07	5.7242e-07	5.864e-07	5.921e-07	6.0898e-07	9.79845e-07	1.33333e-06	1.10078e-06	8.06202e-07	5.31783e-07	0.11	7.1064e-07	1.0218e-06	1.0606e-06	1.0764e-06	9.4968e-07	1.93798e-06	2.67442e-06	2.37209e-06	1.24031e-06	1.1814e-06	0.11	6.23775e-07	9.2355e-07	9.60825e-07	8.83325e-07	8.96125e-07	1.7907e-06	2.61628e-06	2.6938e-06	1.88953e-06	1.28295e-06	0.11	4.697e-07	5.6858e-07	6.6506e-07	9.559e-07	1.5588e-06	2.25426e-06	2.01705e-06	1.05116e-06	2.43411e-06	7.47287e-06	0.11	5.8611e-07	8.49408e-07	9.22635e-07	8.84478e-07	9.44013e-07
0.1229	3.94e-07	5.579e-07	5.7496e-07	5.8408e-07	6.0548e-07	8.04651e-07	1.12558e-06	8.86822e-07	6.21705e-07	2.71318e-07	0.1229	6.8896e-07	9.882e-07	1.0348e-06	1.0647e-06	9.389e-07	1.68062e-06	2.60465e-06	2e-06	9.06977e-07	8.35659e-07	0.1229	6.04925e-07	8.9505e-07	9.31775e-07	8.63975e-07	8.8685e-07	1.46124e-06	2.2093e-06	2.25194e-06	1.5e-06	7.18992e-07	0.1229	4.495e-07	5.4624e-07	6.852e-07	1.0154e-06	1.6817e-06	1.56589e-06	1.73178e-06	1.56124e-06	4.6124e-06	9.52713e-06	0.1229	5.65215e-07	8.21961e-07	8.97477e-07	8.69316e-07	9.43908e-07
0.1357	3.8502e-07	5.4504e-07	5.6498e-07	5.7786e-07	6.0486e-07	7.01563e-07	1.00469e-06	7.79688e-07	4.85937e-07	4.84375e-08	0.1357	6.698e-07	9.614e-07	1.0116e-06	1.0562e-06	9.3252e-07	1.49688e-06	2.09375e-06	1.8125e-06	6.64063e-07	4.98438e-07	0.1357	5.88875e-07	8.69975e-07	9.0695e-07	8.4895e-07	8.8325e-07	1.25391e-06	1.95898e-06	1.93945e-06	1.17383e-06	2.8125e-07	0.1357	4.2992e-07	5.3366e-07	7.1736e-07	1.074e-06	1.8152e-06	1.52969e-06	9.82812e-07	2.5125e-06	4.57813e-06	1.04297e-05	0.1357	5.48688e-07	7.99701e-07	8.77968e-07	8.59404e-07	9.54345e-07
0.1486	3.772e-07	5.3342e-07	5.5666e-07	5.7314e-07	6.0756e-07	6.06202e-07	9.00775e-07	6.44961e-07	3.65891e-07	2.09302e-07	0.1486	6.5272e-07	9.3734e-07	9.888e-07	1.0507e-06	9.303e-07	1.32403e-06	1.86512e-06	1.76744e-06	4.26357e-07	1.72093e-07	0.1486	5.751e-07	8.3525e-07	8.8555e-07	8.3715e-07	8.86875e-07	1.06783e-06	2.69186e-06	1.65891e-06	9.14729e-07	2.81008e-07	0.1486	4.0906e-07	5.1036e-07	7.5276e-07	1.1294e-06	1.9568e-06	1.61705e-06	1.8062e-06	2.74419e-06	4.29457e-06	1.09767e-05	0.1486	5.35332e-07	7.81242e-07	8.62281e-07	8.5323e-07	9.74085e-07
0.1614	3.7026e-07	5.2272e-07	5.4924e-07	5.6958e-07	6.1428e-07	5.42188e-07	8.35937e-07	5.79688e-07	2.78125e-07	5.25e-07	0.1614	6.3694e-07	9.1526e-07	9.707e-07	1.0472e-06	9.329e-07	1.23281e-06	1.725e-06	1.41406e-06	2.73437e-07	2.03125e-07	0.1614	5.62625e-07	8.04575e-07	8.62625e-07	8.27775e-07	8.996e-07	9.74609e-07	2.39648e-06	1.79102e-06	7.32422e-07	9.94141e-07	0.1614	3.9138e-07	4.886e-07	7.8042e-07	1.1918e-06	2.1052e-06	1.38125e-06	1.7e-06	2.16094e-06	4.875e-06	1.15938e-05	0.1614	5.23467e-07	7.65387e-07	8.4945e-07	8.5029e-07	1.00733e-06
0.1743	3.639e-07	5.1302e-07	5.4264e-07	5.6672e-07	6.2696e-07	4.93023e-07	7.51938e-07	5.11628e-07	2.21705e-07	9.82946e-07	0.1743	6.2264e-07	8.9472e-07	9.5422e-07	1.0467e-06	9.424e-07	1.10853e-06	1.59225e-06	1.27752e-06	3.87597e-08	7.36434e-07	0.1743	5.515e-07	7.87825e-07	8.46525e-07	8.203e-07	9.23475e-07	8.62403e-07	1.29845e-06	1.24806e-06	5.79457e-07	1.85078e-06	0.1743	3.785e-07	4.7018e-07	8.1226e-07	1.2615e-06	2.2643e-06	9.9845e-07	1.42791e-06	2.46822e-06	5.4031e-06	1.23333e-05	0.1743	5.13912e-07	7.51611e-07	8.38971e-07	8.49177e-07	1.05985e-06
0.1871	3.581e-07	5.0366e-07	5.369e-07	5.6472e-07	6.4764e-07	4.53125e-07	7.3125e-07	4.48437e-07	1.5625e-07	1.61563e-06	0.1871	6.0906e-07	8.7568e-07	9.3904e-07	9.3376e-07	9.6156e-07	1.06094e-06	1.4875e-06	1.18594e-06	8.82344e-06	1.49688e-06	0.1871	5.41375e-07	7.71775e-07	8.3215e-07	8.1085e-07	9.6335e-07	7.91016e-07	1.25391e-06	1.12305e-06	7.38281e-07	3.11523e-06	0.1871	1.6858e-05	4.6272e-07	8.9352e-07	1.3617e-06	2.4301e-06	0.00129	5.82812e-07	6.34844e-06	7.82813e-06	1.29531e-05	0.1871	5.05029e-07	7.39704e-07	8.30235e-07	8.50584e-07	1.13085e-06
0.2	3.5262e-07	4.9512e-07	5.318e-07	5.6304e-07	6.806e-07	4.24806e-07	6.62016e-07	3.95349e-07	1.30233e-07	2.55504e-06	0.2	5.9686e-07	8.5786e-07	9.25e-07	9.26e-07	9.938e-07	9.45736e-07	1.3814e-06	1.08837e-06	6.0155e-07	2.49922e-06	0.2	5.319e-07	7.56725e-07	8.19675e-07	8.06825e-07	1.02452e-06	7.34496e-07	1.16667e-06	9.67054e-07	3.12015e-07	4.74225e-06	0.2	3.8938e-07	4.5746e-07	9.7692e-07	1.4373e-06	2.6186e-06	0.00128	4.07752e-07	6.46512e-06	5.86047e-06	1.46124e-05	0.2	4.97112e-07	7.29372e-07	8.22948e-07	8.56485e-07	1.25003e-06
[truncated: 82 more columns]

## Sheet: Fig. 6f
Top electrode width (µm)	Transconductance (S)		Transconductance (S)
	P-type	Error	N-type	Error
20	65.65	7.77	80.81	5.32
30	83.79	8.32	106.82	3.9
40	107.12	5.47	114.97	4.98
50	129.93	10.91	142.29	6.15
60	142.54	13.89	152.76	9.96
70	165.43	17.66	173.54	12.54

## Sheet: Fig. 6g
vOECT			cOECT
Vg (V)	Drain current (A)	Transconductance (S)	Vg (V)	Drain current (A)	Transconductance (S)
-0.2	0.02965	-0.00886	-0.4	0.000539291	-0.00029795
-0.18	0.02947	-0.0089	-0.38	0.000533332	-0.000545475
-0.16	0.0293	-0.01002	-0.36	0.000517472	-0.000892925
-0.14	0.02907	-0.01257	-0.34	0.000497615	-0.00106
-0.12	0.02879	-0.01486	-0.32	0.000475247	-0.00114
-0.1	0.02848	-0.01807	-0.3	0.000451897	-0.00119
-0.08	0.02807	-0.02109	-0.28	0.000427606	-0.00123
-0.06	0.02764	-0.02365	-0.26	0.000402722	-0.00126
-0.04	0.02712	-0.0275	-0.24	0.000377007	-0.00129
-0.02	0.02654	-0.03142	-0.22	0.00035114	-0.00129
0	0.02587	-0.03624	-0.2	0.000325408	-0.00128
0.02	0.02509	-0.04138	-0.18	0.000300118	-0.00125
0.04	0.02421	-0.04623	-0.16	0.000275226	-0.00123
0.06	0.02324	-0.05087	-0.14	0.000251084	-0.00118
0.08	0.02218	-0.05552	-0.12	0.000228051	-0.00113
0.1	0.02102	-0.05977	-0.1	0.00020574	-0.00109
0.12	0.01979	-0.06286	-0.08	0.000184541	-0.00103
0.14	0.0185	-0.06512	-0.06	0.000164567	-0.000962875
0.16	0.01718	-0.06618	-0.04	0.000146026	-0.000894925
0.18	0.01585	-0.06673	-0.02	0.00012877	-0.00082645
0.2	0.01451	-0.06738	0	0.000112968	-0.0007572
0.22	0.01316	-0.06686	0.02	9.8482e-05	-0.000679273
0.24	0.01184	-0.06528	0.04	8.57971e-05	-0.000599788
0.26	0.01055	-0.06362	0.06	7.44905e-05	-0.000528005
0.28	0.00929	-0.06121	0.08	6.46769e-05	-0.00046202
0.3	0.0081	-0.05821	0.1	5.60097e-05	-0.000406807
0.32	0.00697	-0.05497	0.12	4.84046e-05	-0.000353208
0.34	0.0059	-0.05128	0.14	4.18814e-05	-0.000304865
0.36	0.00491	-0.04707	0.16	3.621e-05	-0.000263497
0.38	0.00402	-0.04242	0.18	3.13415e-05	-0.000224467
0.4	0.00322	-0.03754	0.2	2.72313e-05	-0.000188945
0.42	0.00252	-0.03232	0.22	2.37837e-05	-0.00015926
0.44	0.00192	-0.02709	0.24	2.08609e-05	-0.000134635
0.46	0.00143	-0.02201	0.26	1.83983e-05	-0.000113223
0.48	0.00104	-0.01724	0.28	1.6332e-05	-9.47475e-05
0.5	0.000743844	-0.01306	0.3	1.46084e-05	-7.87275e-05
0.52	0.000521677	-0.00959	0.32	1.31829e-05	-6.50375e-05
0.54	0.000360255	-0.00689	0.34	1.20069e-05	-5.3715e-05
0.56	0.000246254	-0.00483	0.36	1.10343e-05	-4.36975e-05
0.58	0.000167193	-0.00334	0.38	1.0259e-05	-3.54852e-05
0.6	0.000112851	-0.00228	0.4	9.61489e-06	-3.06567e-05
0.62	7.60088e-05	-0.00154	0.42	9.03273e-06	-2.63055e-05
0.64	5.1404e-05	-0.00103	0.44	8.56267e-06	-2.19135e-05
0.66	3.46801e-05	-0.000692253	0.46	8.15619e-06	-1.8408e-05
0.68	2.37139e-05	-0.000454082	0.48	7.82635e-06	-1.5426e-05
0.7	1.65168e-05	-0.000296052	0.5	7.53915e-06	-1.3492e-05
0.72	1.18718e-05	-0.000190769	0.52	7.28667e-06	-1.18752e-05
0.74	8.88604e-06	-0.00011943	0.54	7.06414e-06	-1.0296e-05
0.76	7.09461e-06	-7.11552e-05	0.56	6.87483e-06	-8.60825e-06
0.78	6.03983e-06	-3.92235e-05	0.58	6.71981e-06	-6.9395e-06
0.8	5.52567e-06	--	0.6	6.59725e-06	--
0.8	5.48331e-06	--	0.6	6.46709e-06	--
0.78	5.85411e-06	-2.58402e-05	0.58	6.30538e-06	6.5095e-06
0.76	6.51692e-06	-4.34595e-05	0.56	6.20671e-06	3.9195e-06
0.74	7.59249e-06	-6.9967e-05	0.54	6.1486e-06	2.12675e-06
0.72	9.3156e-06	-0.000109	0.52	6.12164e-06	2.225e-08
0.7	1.19525e-05	-0.000164677	0.5	6.14771e-06	-1.62325e-06
0.68	1.59027e-05	-0.000244892	0.48	6.18657e-06	-2.95975e-06
0.66	2.17482e-05	-0.000361403	0.46	6.2661e-06	-4.9925e-06
0.64	3.03588e-05	-0.000531983	0.44	6.38627e-06	-7.2685e-06
0.62	4.30275e-05	-0.000777357	0.42	6.55684e-06	-9.56475e-06
0.6	6.14531e-05	-0.00114	0.4	6.76886e-06	-1.19757e-05
0.58	8.8519e-05	-0.0017	0.38	7.03587e-06	-1.47795e-05
0.56	0.000129531	-0.00243	0.36	7.36004e-06	-1.82027e-05
0.54	0.000185853	-0.00344	0.34	7.76398e-06	-2.27955e-05
0.52	0.00026694	-0.00489	0.32	8.27186e-06	-2.82865e-05
0.5	0.000381578	-0.00683	0.3	8.89544e-06	-3.4748e-05
0.48	0.000540229	-0.00931	0.28	9.66178e-06	-4.2849e-05
0.46	0.00075412	-0.0124	0.26	1.06094e-05	-5.14105e-05
0.44	0.00104	-0.01673	0.24	1.17182e-05	-6.3595e-05
0.42	0.00142	-0.02079	0.22	1.31532e-05	-8.05125e-05
0.4	0.00187	-0.0246	0.2	1.49387e-05	-9.984e-05
0.38	0.00241	-0.02927	0.18	1.71468e-05	-0.000122482
0.36	0.00304	-0.03411	0.16	1.9838e-05	-0.000148633
0.34	0.00377	-0.03906	0.14	2.30921e-05	-0.000179492
0.32	0.0046	-0.04372	0.12	2.70177e-05	-0.000213363
0.3	0.00552	-0.04804	0.1	3.16266e-05	-0.00025334
0.28	0.00652	-0.05219	0.08	3.71513e-05	-0.000297215
0.26	0.00761	-0.0558	0.06	4.35152e-05	-0.000345485
0.24	0.00875	-0.0589	0.04	5.09707e-05	-0.00040093
0.22	0.00996	-0.06176	0.02	5.95524e-05	-0.000459837
0.2	0.01122	-0.06395	0	6.93642e-05	-0.000523953
0.18	0.01252	-0.06505	-0.02	8.05105e-05	-0.000591403
0.16	0.01383	-0.0654	-0.04	9.30203e-05	-0.00065852
0.14	0.01514	-0.06563	-0.06	0.000106851	-0.000729917
0.12	0.01645	-0.06503	-0.08	0.000122217	-0.000799267
0.1	0.01774	-0.06388	-0.1	0.000138822	-0.000877675
0.08	0.01901	-0.06186	-0.12	0.000157324	-0.00095795
0.06	0.02021	-0.05908	-0.14	0.00017714	-0.00102
0.04	0.02137	-0.05623	-0.16	0.000197987	-0.00108
0.02	0.02246	-0.05252	-0.18	0.000220149	-0.00113
0	0.02347	-0.04805	-0.2	0.000243275	-0.00117
-0.02	0.02438	-0.04365	-0.22	0.000267019	-0.00121
-0.04	0.02522	-0.03965	-0.24	0.000291505	-0.00124
-0.06	0.02597	-0.03555	-0.26	0.000316789	-0.00128
-0.08	0.02664	-0.03164	-0.28	0.000342597	-0.0013
-0.1	0.02724	-0.02796	-0.3	0.00036859	-0.0013
-0.12	0.02776	-0.02441	-0.32	0.000394519	-0.0013
-0.14	0.02821	-0.02119	-0.34	0.000420647	-0.00131
-0.16	0.02861	-0.01826	-0.36	0.000446788	-0.00129
-0.18	0.02894	-0.01551	-0.38	0.000472426	-0.00127
-0.2	0.02923	-0.01415	-0.4	0.000497532	-0.00126
