# Supplementary material for: Vertical organic electrochemical transistors for complementary circuits
Source: Nature. 2023 Jan 18;613(7944):496–502. doi: 10.1038/s41586-022-05592-2 (PMC9849123; doi:10.1038/s41586-022-05592-2)
Supplement: Supplementary file 12 — Source Data Extended Data Fig. 7 [file 41586_2022_5592_MOESM12_ESM.xlsx]

## Sheet: Fig. 7a
Vg (V)	Vd (mV)
	1	5	10	50	100	500
0	3.743e-11	1.5363e-09	4.555e-10	3.31852e-08	6.38e-10	1.0163e-06
0.01	2.5687e-10	1.1335e-09	1.5369e-09	2.43238e-08	3.1268e-10	7.4582e-07
0.02	7.397e-11	4.539e-10	1.1085e-09	1.97938e-08	6.63e-11	5.233e-07
0.03	1.991e-11	2.05e-10	1.9076e-09	1.57662e-08	2.6671e-10	3.634e-07
0.04	3.374e-10	3.1686e-10	3.1526e-09	1.27136e-08	3.399e-10	2.5134e-07
0.05	2.04e-10	2.422e-10	2.2865e-09	1.08058e-08	7.562e-10	1.7344e-07
0.06	6.497e-10	1.025e-10	3.2859e-09	7.9814e-09	6.1653e-10	1.195e-07
0.07	1.0179e-09	4.782e-10	3.0901e-09	1.07831e-08	2.3362e-10	8.26386e-08
0.08	1.1174e-09	7.616e-10	3.1899e-09	8.1657e-09	2.5691e-10	5.63572e-08
0.09	1.2002e-09	1.0541e-09	3.0117e-09	6.0215e-09	1.5826e-10	3.90266e-08
0.1	1.1246e-09	9.003e-10	3.0918e-09	5.0381e-09	7.931e-10	2.67288e-08
0.11	1.19e-09	1.1585e-09	3.1913e-09	3.0144e-09	6.1569e-10	1.7848e-08
0.12	1.3171e-09	5.74e-10	3.2742e-09	1.5711e-09	1.1707e-10	1.25372e-08
0.13	1.3731e-09	8.899e-10	3.4014e-09	6.281e-10	3.572e-10	9.9751e-09
0.14	1.4051e-09	7.311e-10	3.5356e-09	1.3584e-09	4.523e-10	5.871e-09
0.15	1.4028e-09	8.015e-10	3.6203e-09	1.5743e-09	6.3205e-10	4.0642e-09
0.16	1.4102e-09	1.2395e-09	4.6692e-09	2.994e-09	2.4736e-10	2.5879e-09
0.17	1.237e-09	1.1346e-09	5.3586e-09	3.1965e-09	1.8e-12	1.5472e-09
0.18	1.0163e-09	1.2663e-09	4.9153e-09	4.7107e-09	4.4606e-10	8.518e-10
0.19	1.2309e-09	1.7476e-09	6.4802e-09	4.8096e-09	6.273e-10	4.335e-10
0.2	1.5461e-09	1.5184e-09	6.0414e-09	5.8792e-09	7.8561e-10	1.2058e-09
0.21	1.9453e-09	2.5723e-09	6.79e-09	2.9826e-09	1.3832e-09	1.4748e-09
0.22	2.8028e-09	2.1741e-09	8.5489e-09	3.6507e-09	1.785e-09	1.8807e-09
0.23	2.2719e-09	3.5698e-09	1.0075e-08	8.708e-09	2.5757e-09	2.3001e-09
0.24	2.7837e-09	4.7828e-09	6.9653e-09	6.0864e-09	2.9138e-09	2.7483e-09
0.25	3.9115e-09	4.6404e-09	9.9094e-09	4.1707e-09	5.32e-09	4.2183e-09
0.26	4.4019e-09	5.6804e-09	1.14344e-08	9.1242e-09	6.9902e-09	6.1435e-09
0.27	5.9076e-09	7.0025e-09	1.3171e-08	1.12598e-08	1.04504e-08	1.022e-08
0.28	6.4401e-09	8.5283e-09	1.56594e-08	1.33846e-08	1.5643e-08	1.46474e-08
0.29	7.0548e-09	1.01624e-08	1.87156e-08	1.49614e-08	2.23778e-08	2.084e-08
0.3	1.10079e-08	1.16638e-08	2.21292e-08	1.60886e-08	3.25338e-08	3.03284e-08
0.31	1.04062e-08	1.30018e-08	2.53152e-08	1.64964e-08	4.70738e-08	4.29622e-08
0.32	1.2602e-08	1.48926e-08	2.79668e-08	1.59408e-08	6.70816e-08	6.15406e-08
0.33	1.49466e-08	1.64538e-08	2.99698e-08	1.31026e-08	9.6144e-08	8.82148e-08
0.34	1.65688e-08	1.66958e-08	3.10868e-08	8.0961e-09	1.3746e-07	1.2594e-07
0.35	1.82944e-08	1.6109e-08	3.01218e-08	1.00577e-08	1.9606e-07	1.78e-07
0.36	2.03492e-08	1.42264e-08	2.52692e-08	3.43274e-08	2.805e-07	2.521e-07
0.37	2.15538e-08	7.2869e-09	1.4057e-08	7.55344e-08	3.9986e-07	3.562e-07
0.38	2.11496e-08	1.656e-09	6.292e-09	1.4108e-07	5.698e-07	5.029e-07
0.39	1.98774e-08	1.84548e-08	4.00724e-08	2.412e-07	8.1232e-07	7.0964e-07
0.4	1.70638e-08	4.4489e-08	9.26168e-08	3.9416e-07	1.1571e-06	1.00148e-06
0.41	1.03168e-08	8.60452e-08	1.734e-07	6.2452e-07	1.6499e-06	1.4018e-06
0.42	1.1902e-09	1.476e-07	2.9318e-07	9.651e-07	2.3581e-06	1.9786e-06
0.43	1.95328e-08	2.4296e-07	4.7364e-07	1.4808e-06	3.3728e-06	2.7986e-06
0.44	4.70118e-08	3.794e-07	7.3984e-07	2.2244e-06	4.8308e-06	3.9685e-06
0.45	8.93852e-08	5.8416e-07	1.12986e-06	3.3022e-06	6.9036e-06	5.6104e-06
0.46	1.5238e-07	8.8554e-07	1.7192e-06	4.878e-06	9.8921e-06	7.9735e-06
0.47	2.398e-07	1.3319e-06	2.5611e-06	7.1671e-06	1.4244e-05	1.1326e-05
0.48	3.7726e-07	1.9698e-06	3.7951e-06	1.0576e-05	2.0296e-05	1.6154e-05
0.49	5.6008e-07	2.9043e-06	5.5759e-06	1.5474e-05	2.8956e-05	2.3082e-05
0.5	8.482e-07	4.2534e-06	8.1947e-06	2.2566e-05	4.116e-05	3.3004e-05
0.51	1.2342e-06	6.1838e-06	1.1964e-05	3.2728e-05	5.8196e-05	4.7192e-05
0.52	1.8097e-06	8.9909e-06	1.7188e-05	4.7228e-05	8.214e-05	6.7386e-05
0.53	2.6259e-06	1.3064e-05	2.4512e-05	6.781e-05	0.00011702	9.6084e-05
0.54	3.7475e-06	1.8696e-05	3.4714e-05	9.6692e-05	0.00016214	0.00013772
0.55	5.3166e-06	2.6374e-05	4.8476e-05	0.00013688	0.00022538	0.0001939
0.56	7.4529e-06	3.6516e-05	6.6612e-05	0.00019036	0.00031156	0.00027326
0.57	1.00019e-05	4.962e-05	8.9282e-05	0.00026192	0.00042704	0.00038242
0.58	1.3154e-05	6.5596e-05	0.00011732	0.00035454	0.00057832	0.0005287
0.59	1.7144e-05	8.4774e-05	0.00015136	0.00047242	0.00077466	0.00073128
0.6	2.1368e-05	0.000106054	0.0001899	0.00061706	0.00104	0.00099388
0.61	2.5718e-05	0.00012894	0.00023202	0.00078854	0.00138	0.00134
0.62	3.0748e-05	0.00015204	0.0002765	0.00098342	0.00173	0.00174
0.63	3.5076e-05	0.0001756	0.00032112	0.0012	0.00216	0.00222
0.64	4.005e-05	0.00019764	0.00036518	0.00142	0.00262	0.00279
0.65	4.297e-05	0.00021836	0.00040666	0.00165	0.00311	0.00343
0.66	4.784e-05	0.00023646	0.00044456	0.00187	0.00359	0.00414
0.67	4.9966e-05	0.00025442	0.00048024	0.00209	0.00406	0.00492
0.68	5.3446e-05	0.00026772	0.00051186	0.00229	0.00451	0.00575
0.69	5.4808e-05	0.00028046	0.00054068	0.00247	0.00492	0.00664
0.7	5.7718e-05	0.00029152	0.0005655	0.00263	0.00528	0.00759
0.7	5.7652e-05	0.00029272	0.00056854	0.00264	0.00532	0.00762
0.69	5.6218e-05	0.00028408	0.00054786	0.0025	0.00501	0.00672
0.68	5.3488e-05	0.00027208	0.00052246	0.00233	0.00462	0.00586
0.67	5.1938e-05	0.00025882	0.00049182	0.00213	0.00419	0.00504
0.66	4.8668e-05	0.000243	0.00045854	0.00192	0.00372	0.00429
0.65	4.6032e-05	0.00022542	0.00042048	0.0017	0.00323	0.00359
0.64	4.1662e-05	0.00020606	0.00037886	0.00147	0.00274	0.00296
0.63	3.7858e-05	0.00018406	0.00033472	0.00124	0.00227	0.0024
0.62	3.3226e-05	0.00016154	0.0002877	0.00102	0.00184	0.00191
0.61	2.9024e-05	0.00013814	0.0002418	0.00081724	0.00146	0.00149
0.6	2.3988e-05	0.0001149	0.00019766	0.00064166	0.00114	0.00115
0.59	1.9526e-05	8.5604e-05	0.00015746	0.00049216	0.00086048	0.0008602
0.58	1.5574e-05	7.3152e-05	0.00012226	0.00036988	0.00064584	0.00063784
0.57	1.1934e-05	5.6274e-05	9.2388e-05	0.00027378	0.00047626	0.00046596
0.56	9.0242e-06	4.2118e-05	6.9004e-05	0.00019916	0.00034528	0.00033494
0.55	6.7284e-06	3.0936e-05	5.0314e-05	0.0001432	0.00024746	0.00023806
0.54	4.8567e-06	2.2258e-05	3.6074e-05	0.00010186	0.00017554	0.00016766
0.53	3.4772e-06	1.588e-05	2.5556e-05	7.2058e-05	0.00012354	0.00011726
0.52	2.4225e-06	1.1086e-05	1.7832e-05	5.0532e-05	8.6256e-05	8.1282e-05
0.51	1.7344e-06	7.7052e-06	1.2344e-05	3.5246e-05	5.9804e-05	5.6314e-05
0.5	1.1544e-06	5.3065e-06	8.4197e-06	2.449e-05	4.1448e-05	3.893e-05
0.49	5.8642e-07	3.6185e-06	5.6735e-06	1.6918e-05	2.8668e-05	2.687e-05
0.48	5.3298e-07	2.4456e-06	3.7536e-06	1.1636e-05	1.978e-05	1.8526e-05
0.47	3.535e-07	1.6302e-06	2.4328e-06	7.9505e-06	1.3626e-05	1.2766e-05
0.46	2.2556e-07	1.0725e-06	1.5206e-06	5.3959e-06	9.372e-06	8.7931e-06
0.45	1.4062e-07	6.9644e-07	9.1036e-07	3.6248e-06	6.449e-06	6.0667e-06
0.44	8.23028e-08	4.3496e-07	4.8612e-07	2.4127e-06	4.4457e-06	4.1924e-06
0.43	4.30888e-08	2.5954e-07	2.0686e-07	1.5727e-06	3.0538e-06	2.892e-06
0.42	1.90846e-08	1.4202e-07	2.78336e-08	1.0026e-06	2.1027e-06	1.9974e-06
0.41	1.6215e-09	6.4642e-08	8.21508e-08	6.2056e-07	1.4482e-06	1.3796e-06
0.4	7.5197e-09	1.48476e-08	1.4904e-07	3.6078e-07	1.00148e-06	9.5778e-07
0.39	1.37358e-08	1.62098e-08	1.8724e-07	1.9184e-07	6.8934e-07	6.6234e-07
0.38	1.63656e-08	3.45562e-08	2.033e-07	8.47294e-08	4.763e-07	4.5972e-07
0.37	1.74616e-08	4.50222e-08	2.0486e-07	1.9385e-08	3.2934e-07	3.195e-07
0.36	1.75396e-08	4.99606e-08	1.9788e-07	1.84732e-08	2.2798e-07	2.227e-07
0.35	1.68364e-08	4.99556e-08	1.8438e-07	3.81698e-08	1.576e-07	1.5504e-07
0.34	1.56368e-08	4.82698e-08	1.6918e-07	4.63e-08	1.092e-07	1.0862e-07
0.33	1.41196e-08	4.53884e-08	1.5012e-07	4.70952e-08	7.59618e-08	7.64932e-08
0.32	1.28664e-08	4.08266e-08	1.3356e-07	4.37962e-08	5.2712e-08	5.4103e-08
0.31	1.1616e-08	3.59176e-08	1.151e-07	3.78496e-08	3.66882e-08	3.83066e-08
0.3	1.00996e-08	3.125e-08	9.82662e-08	3.1731e-08	2.54348e-08	2.74234e-08
0.29	1.03395e-08	2.7015e-08	8.21908e-08	2.58178e-08	1.76726e-08	1.98056e-08
0.28	6.1734e-09	2.30682e-08	6.7714e-08	2.03822e-08	1.22918e-08	1.48402e-08
0.27	5.2181e-09	1.90168e-08	5.5085e-08	1.51284e-08	8.9738e-09	1.13344e-08
0.26	5.3443e-09	1.52682e-08	4.41392e-08	1.0505e-08	6.6762e-09	8.3748e-09
0.25	3.3559e-09	1.25994e-08	3.44868e-08	6.1556e-09	4.3462e-09	6.1623e-09
0.24	3.5984e-09	1.03176e-08	2.63954e-08	3.2127e-09	3.0486e-09	5.4139e-09
0.23	2.5124e-09	8.2917e-09	1.99124e-08	3.8235e-09	2.8279e-09	5.1917e-09
0.22	2.3857e-09	6.2798e-09	1.4973e-08	1.1934e-09	2.2691e-09	4.5976e-09
0.21	1.0627e-09	4.4848e-09	1.09858e-08	2.137e-09	1.8823e-09	4.0949e-09
0.2	1.2707e-09	4.2268e-09	7.4415e-09	4.1092e-09	1.5325e-09	3.6947e-09
0.19	9.906e-10	1.8226e-09	7.1703e-09	6.1628e-09	1.0911e-09	4.327e-09
0.18	9.029e-11	1.9767e-09	4.6187e-09	9.3566e-09	1.3022e-09	4.9047e-09
0.17	1.277e-10	1.2596e-09	1.5116e-09	1.05646e-08	1.22e-09	5.1382e-09
0.16	1.1473e-10	2.423e-10	1.3272e-09	7.7792e-09	1.1712e-09	6.2667e-09
0.15	1.4976e-10	2.92e-10	3.4498e-09	1.02892e-08	1.0578e-09	8.275e-09
0.14	2.3732e-10	1.437e-10	5.9032e-09	1.1739e-08	9.58e-10	9.853e-09
0.13	5.6267e-10	1.1254e-09	7.0317e-09	1.29762e-08	8.704e-10	1.2938e-08
0.12	1.326e-10	3.611e-10	1.06467e-08	1.45814e-08	1.2162e-09	1.71738e-08
0.11	1.3805e-10	1.8463e-09	1.14941e-08	1.62132e-08	1.1963e-09	2.31298e-08
0.1	8.776e-10	8.787e-10	7.9224e-09	1.8308e-08	1.1836e-09	3.16626e-08
0.09	1.1454e-09	2.2693e-09	1.01108e-08	1.8897e-08	1.1814e-09	4.4468e-08
0.08	1.2315e-09	1.9018e-09	1.14286e-08	2.10126e-08	1.2022e-09	6.20244e-08
0.07	1.3032e-09	1.8126e-09	1.22092e-08	2.16278e-08	1.2092e-09	8.76056e-08
0.06	1.3406e-09	1.4213e-09	1.29438e-08	2.38214e-08	1.3129e-09	1.2512e-07
0.05	1.3797e-09	2.0796e-09	1.41446e-08	2.45202e-08	1.3237e-09	1.774e-07
0.04	1.4437e-09	2.0575e-09	1.51346e-08	2.6788e-08	1.2421e-09	2.5312e-07
0.03	1.281e-09	2.1179e-09	1.62194e-08	2.76248e-08	9.692e-10	3.621e-07
0.02	9.643e-10	2.4537e-09	1.72268e-08	3.003e-08	1.6711e-09	5.1892e-07
0.01	1.7975e-09	1.8494e-09	1.85074e-08	3.10606e-08	9.139e-10	7.4436e-07
0	9.444e-10	2.7175e-09	1.90258e-08	3.35586e-08	1.8867e-09	1.06832e-06

## Sheet: Fig. 7b
Vg (V)	Vd (mV)
	-1	-5	-10	-50	-100	-500
0.2	2.53206e-08	2.111e-07	5.74148e-08	2.6876e-07	6.55982e-08	6.119e-07
0.19	1.72076e-08	1.9574e-07	4.88798e-08	2.5092e-07	5.45868e-08	5.8414e-07
0.18	1.36034e-08	1.8418e-07	4.47132e-08	2.3842e-07	5.03206e-08	5.6674e-07
0.17	1.34236e-08	1.7528e-07	4.0696e-08	2.2792e-07	4.80022e-08	5.5224e-07
0.16	1.21126e-08	1.6528e-07	3.79148e-08	2.1724e-07	4.63122e-08	5.372e-07
0.15	9.0502e-09	1.5762e-07	3.52104e-08	2.0838e-07	4.41802e-08	5.2414e-07
0.14	9.9192e-09	1.484e-07	3.38176e-08	1.9904e-07	4.20028e-08	5.1106e-07
0.13	7.014e-09	1.422e-07	3.11302e-08	1.9192e-07	4.09862e-08	5e-07
0.12	1.05806e-08	1.3374e-07	3.029e-08	1.8368e-07	4.1505e-08	4.8842e-07
0.11	9.7929e-09	1.2832e-07	2.93932e-08	1.7804e-07	4.26006e-08	4.8046e-07
0.1	1.02806e-08	1.2054e-07	2.72258e-08	1.7152e-07	4.32776e-08	4.7152e-07
0.09	7.3659e-09	1.1594e-07	2.66318e-08	1.6824e-07	4.40864e-08	4.6354e-07
0.08	5.4719e-09	1.0896e-07	2.7528e-08	1.6412e-07	4.66322e-08	4.5604e-07
0.07	4.6734e-09	1.0584e-07	2.75882e-08	1.6468e-07	5.22298e-08	4.5188e-07
0.06	5.0946e-09	1.0024e-07	2.83984e-08	1.6544e-07	6.09154e-08	4.4998e-07
0.05	6.3163e-09	9.6864e-08	3.20102e-08	1.7278e-07	7.24954e-08	4.5524e-07
0.04	2.4062e-09	9.51502e-08	3.73078e-08	1.8362e-07	8.85288e-08	4.6458e-07
0.03	4.6652e-09	9.4872e-08	4.38534e-08	2.0508e-07	1.1442e-07	4.8538e-07
0.02	4.0153e-09	9.53488e-08	5.56652e-08	2.3522e-07	1.503e-07	5.1772e-07
0.01	5.21e-09	9.8785e-08	7.41748e-08	2.849e-07	2.0338e-07	5.7084e-07
0	4.3209e-09	1.07493e-07	1.00169e-07	3.5586e-07	2.7988e-07	6.502e-07
-0.01	9.0745e-09	1.2142e-07	1.3762e-07	4.6254e-07	3.8824e-07	7.7006e-07
-0.02	1.50262e-08	1.4144e-07	1.8988e-07	6.1434e-07	5.5e-07	9.4466e-07
-0.03	1.96466e-08	1.7602e-07	2.6532e-07	8.3494e-07	7.7656e-07	1.2013e-06
-0.04	2.76348e-08	2.2124e-07	3.6918e-07	1.14694e-06	1.10404e-06	1.5688e-06
-0.05	4.29726e-08	2.8136e-07	5.176e-07	1.6008e-06	1.5775e-06	2.0939e-06
-0.06	6.14396e-08	3.713e-07	7.2368e-07	2.2112e-06	2.2335e-06	2.8414e-06
-0.07	8.58806e-08	5.3546e-07	1.00258e-06	3.0823e-06	3.1636e-06	3.8999e-06
-0.08	1.2626e-07	7.4302e-07	1.4043e-06	4.2834e-06	4.4707e-06	5.3888e-06
-0.09	1.7842e-07	1.02788e-06	1.9046e-06	5.9332e-06	6.2994e-06	7.4764e-06
-0.1	2.5306e-07	1.4344e-06	2.5921e-06	8.1835e-06	8.8417e-06	1.03893e-05
-0.11	3.573e-07	1.9736e-06	3.5148e-06	1.12184e-05	1.2476e-05	1.4568e-05
-0.12	5.1228e-07	2.7202e-06	4.7311e-06	1.5678e-05	1.7218e-05	2.0066e-05
-0.13	7.15e-07	3.7411e-06	6.4951e-06	2.0964e-05	2.388e-05	2.7784e-05
-0.14	9.981e-07	5.2458e-06	8.5271e-06	2.846e-05	3.3428e-05	3.8664e-05
-0.15	1.4442e-06	7.2178e-06	1.2054e-05	3.8442e-05	4.6244e-05	5.3402e-05
-0.16	1.9248e-06	9.8865e-06	1.5784e-05	5.3044e-05	6.3766e-05	7.3498e-05
-0.17	2.6493e-06	1.375e-05	2.0978e-05	7.1688e-05	8.7592e-05	0.000100984
-0.18	3.6192e-06	1.8324e-05	2.7908e-05	9.653e-05	0.00012118	0.00014346
-0.19	4.8231e-06	2.4568e-05	3.7054e-05	0.00013244	0.00016358	0.0001927
-0.2	6.4275e-06	3.2764e-05	4.899e-05	0.00017358	0.00022174	0.00026162
-0.21	8.5216e-06	4.2964e-05	6.4484e-05	0.00023018	0.0002987	0.00035306
-0.22	1.10291e-05	5.5828e-05	8.4216e-05	0.00030338	0.00039932	0.000473
-0.23	1.39e-05	7.1332e-05	0.000108582	0.00039662	0.00052886	0.00062792
-0.24	1.7776e-05	8.9378e-05	0.0001424	0.00051342	0.00069162	0.00082514
-0.25	2.195e-05	0.00010999	0.00017468	0.00065374	0.00089204	0.00107
-0.26	2.5986e-05	0.00013444	0.00021558	0.00082188	0.00114	0.00139
-0.27	3.0976e-05	0.00015822	0.00026102	0.00102	0.00142	0.00174
-0.28	3.6004e-05	0.00018458	0.00031098	0.00125	0.00176	0.00216
-0.29	4.2308e-05	0.00021336	0.00036716	0.00148	0.00215	0.00265
-0.3	4.7452e-05	0.00024226	0.00042706	0.00175	0.00259	0.00323
-0.31	5.3764e-05	0.00027064	0.00048874	0.00204	0.00308	0.00389
-0.32	5.8432e-05	0.00029946	0.00055122	0.00234	0.00361	0.00463
-0.33	6.4514e-05	0.0003273	0.00061222	0.00265	0.00417	0.00545
-0.34	6.947e-05	0.000353	0.00067192	0.00296	0.00475	0.00636
-0.35	7.438e-05	0.00037864	0.00072706	0.00325	0.00533	0.00733
-0.36	7.8906e-05	0.00040248	0.0007815	0.00354	0.0059	0.00839
-0.37	8.316e-05	0.00042612	0.00082892	0.00381	0.00646	0.00951
-0.38	8.8142e-05	0.00044918	0.0008798	0.00406	0.00698	0.01071
-0.39	9.1738e-05	0.00047306	0.0009245	0.0043	0.00753	0.012
-0.4	9.8478e-05	0.00049426	0.00096774	0.00454	0.00801	0.0133
-0.41	0.000102374	0.00051438	0.001	0.00474	0.00843	0.01468
-0.42	0.000104294	0.00052976	0.00104	0.00493	0.00882	0.01613
-0.43	0.00010832	0.00054584	0.00106	0.00511	0.00919	0.01764
-0.44	0.000110078	0.00055898	0.00109	0.00526	0.00956	0.01922
-0.45	0.000112146	0.00056936	0.00111	0.0054	0.00988	0.02103
-0.46	0.00011326	0.00057752	0.00113	0.00551	0.01011	0.02293
-0.47	0.000114998	0.0005862	0.00114	0.00561	0.0103	0.0248
-0.48	0.00011766	0.00059416	0.00116	0.0057	0.0105	0.02673
-0.49	0.00011986	0.0005991	0.00117	0.00578	0.01064	0.02868
-0.5	0.00011886	0.00060606	0.00118	0.00585	0.01079	0.03065
-0.5	0.0001209	0.00060812	0.00118	0.00587	0.01082	0.03117
-0.49	0.0001233	0.00060796	0.00118	0.00584	0.01076	0.03012
-0.48	0.00012036	0.00060414	0.00117	0.00577	0.01064	0.02874
-0.47	0.0001198	0.00059928	0.00116	0.0057	0.0105	0.0271
-0.46	0.00011898	0.00059268	0.00114	0.00562	0.01035	0.02545
-0.45	0.00011688	0.00058598	0.00112	0.00552	0.01018	0.02377
-0.44	0.00011642	0.00057776	0.00111	0.00542	0.00998	0.02209
-0.43	0.00011468	0.00057068	0.00108	0.00532	0.00974	0.02044
-0.42	0.00011448	0.0005636	0.00106	0.00519	0.00948	0.01882
-0.41	0.00011176	0.00055336	0.00104	0.00505	0.00919	0.01724
-0.4	0.00011046	0.00054178	0.00101	0.00489	0.00885	0.0157
-0.39	0.00010688	0.00052962	0.00097808	0.00471	0.00847	0.01428
-0.38	0.00010328	0.00051508	0.00094452	0.00452	0.00805	0.01292
-0.37	0.00010106	0.00049862	0.0009061	0.0043	0.00759	0.01159
-0.36138	9.9416e-05	0.0004806	0.00086414	0.00405	0.00708	0.01032
-0.35	9.3366e-05	0.00045996	0.00081776	0.00379	0.00653	0.00907
-0.34	8.902e-05	0.00043788	0.00076684	0.00351	0.00594	0.00795
-0.33	8.415e-05	0.00041304	0.0007122	0.00321	0.00533	0.00689
-0.32	7.8938e-05	0.00038664	0.00065364	0.0029	0.00471	0.00591
-0.31	7.2944e-05	0.00035798	0.0005925	0.00258	0.0041	0.00501
-0.3	6.7164e-05	0.00032614	0.00053044	0.00226	0.00351	0.0042
-0.29	6.024e-05	0.0002946	0.00046638	0.00195	0.00295	0.00348
-0.28	5.369e-05	0.00026014	0.00040418	0.00165	0.00244	0.00284
-0.27	4.7264e-05	0.00022754	0.00034374	0.00137	0.00199	0.00229
-0.26	3.983e-05	0.00019392	0.00028814	0.00112	0.00159	0.00182
-0.25	3.4104e-05	0.00016298	0.00023672	0.00089316	0.00125	0.00143
-0.24	2.8062e-05	0.00013372	0.00019156	0.00071198	0.00096152	0.0011
-0.23	2.2916e-05	0.00010772	0.00015256	0.00055648	0.000741	0.00083566
-0.22	1.8088e-05	8.0398e-05	0.00011974	0.0004289	0.00056036	0.00063442
-0.21	1.4318e-05	6.5748e-05	9.1532e-05	0.0003264	0.00041826	0.00047364
-0.2	1.0984e-05	5.0346e-05	7.074e-05	0.000246	0.00030878	0.00034972
-0.19	8.3093e-06	3.783e-05	5.3894e-05	0.0001835	0.0002258	0.00025574
-0.18	6.4284e-06	2.8222e-05	4.0686e-05	0.00013594	0.0001639	0.00018562
-0.17	4.8398e-06	2.073e-05	3.0498e-05	0.0001	0.00011818	0.00013384
-0.16	3.6747e-06	1.5136e-05	2.2748e-05	7.2244e-05	8.3816e-05	9.516e-05
-0.15	2.8081e-06	1.1042e-05	1.6894e-05	5.3116e-05	6.0452e-05	6.846e-05
-0.14	2.1699e-06	7.9321e-06	1.254e-05	3.8632e-05	4.3176e-05	4.8866e-05
-0.13	1.6993e-06	5.8269e-06	9.1527e-06	2.8034e-05	3.0778e-05	3.482e-05
-0.12	1.3512e-06	4.2873e-06	6.8341e-06	2.0306e-05	2.1946e-05	2.4822e-05
-0.11	1.1035e-06	3.1799e-06	5.0843e-06	1.473e-05	1.5682e-05	1.773e-05
-0.1	8.5078e-07	2.3966e-06	3.7974e-06	1.0696e-05	1.1224e-05	1.269e-05
-0.09	7.729e-07	1.8343e-06	2.8541e-06	7.7427e-06	8.0287e-06	9.0917e-06
-0.08	6.785e-07	1.4367e-06	2.1652e-06	5.6923e-06	5.8057e-06	6.5792e-06
-0.07	5.9892e-07	1.1466e-06	1.6683e-06	4.1973e-06	4.2245e-06	4.7925e-06
-0.06	5.4496e-07	9.3692e-07	1.3036e-06	3.1254e-06	3.1067e-06	3.5306e-06
-0.05	4.9864e-07	7.8826e-07	1.0428e-06	2.3598e-06	2.3088e-06	2.6402e-06
-0.04	4.4446e-07	6.795e-07	8.2148e-07	1.8153e-06	1.7271e-06	2.0139e-06
-0.03	3.917e-07	5.7926e-07	6.5836e-07	1.4342e-06	1.3246e-06	1.5752e-06
-0.02	3.5194e-07	4.944e-07	5.4306e-07	1.1428e-06	1.0212e-06	1.2683e-06
-0.01	3.301e-07	4.3268e-07	4.6998e-07	8.9552e-07	7.949e-07	1.0551e-06
0	3.2012e-07	3.8652e-07	4.2764e-07	7.2022e-07	6.3614e-07	9.0352e-07
0.01	3.1102e-07	3.5894e-07	4.0336e-07	6.1442e-07	5.31e-07	7.7892e-07
0.02	3.0518e-07	3.5208e-07	3.8498e-07	5.4518e-07	4.6274e-07	6.9778e-07
0.03	3.0172e-07	3.491e-07	3.5952e-07	4.9686e-07	4.139e-07	6.4208e-07
0.04	3.0798e-07	3.5322e-07	3.2056e-07	4.59e-07	3.773e-07	6.0392e-07
0.05	3.1536e-07	3.5154e-07	3.0396e-07	4.331e-07	3.5066e-07	5.8128e-07
0.06	3.1288e-07	3.288e-07	2.9402e-07	4.111e-07	3.2966e-07	5.6952e-07
0.07	2.6878e-07	3.0296e-07	2.8486e-07	3.961e-07	3.14e-07	5.6258e-07
0.08	2.5748e-07	2.938e-07	2.776e-07	3.8172e-07	3.0078e-07	5.6008e-07
0.09	2.5098e-07	2.8786e-07	2.7024e-07	3.7254e-07	2.9088e-07	5.5878e-07
0.1	2.4614e-07	2.8344e-07	2.648e-07	3.621e-07	2.8142e-07	5.5996e-07
0.11	2.4092e-07	2.7798e-07	2.597e-07	3.5518e-07	2.7448e-07	5.6202e-07
0.12	2.3538e-07	2.74e-07	2.5436e-07	3.474e-07	2.6722e-07	5.6388e-07
0.13	2.3126e-07	2.6918e-07	2.5056e-07	3.4168e-07	2.6198e-07	5.6748e-07
0.14	2.2584e-07	2.6522e-07	2.456e-07	3.3494e-07	2.5584e-07	5.6986e-07
0.15	2.2278e-07	2.6088e-07	2.4276e-07	3.2996e-07	2.52e-07	5.7344e-07
0.16	2.1704e-07	2.5654e-07	2.3788e-07	3.2428e-07	2.4668e-07	5.7674e-07
0.17	2.1456e-07	2.5302e-07	2.3532e-07	3.1978e-07	2.435e-07	5.8078e-07
0.18	2.0928e-07	2.4822e-07	2.3094e-07	3.1472e-07	2.39e-07	5.8478e-07
0.19	2.0648e-07	2.4502e-07	2.2852e-07	3.1048e-07	2.368e-07	5.9352e-07
0.2	2.0238e-07	2.4026e-07	2.2478e-07	3.0586e-07	2.3258e-07	6.0022e-07

## Sheet: Fig. 7c
W&d = 30 µm									W&d = 50 µm									W&d = 70 µm
Vd (V)	Vg (V)								Vd (V)	Vg (V)								Vd (V)	Vg (V)
	0	0.1	0.2	0.3	0.4	0.5	0.6	0.7		0	0.1	0.2	0.3	0.4	0.5	0.6	0.7		0	0.1	0.2	0.3	0.4	0.5	0.6	0.7
0	7.0196e-10	-7.7727e-09	-5.0264e-09	-2.23734e-08	-6.53568e-08	-1.16613e-07	2.00068e-08	-2.40082e-08	0	-1.3307e-09	-1.01828e-08	-8.908e-08	-6.36546e-08	-1.1132e-07	-6.99274e-08	1.5321e-06	3.06472e-08	0	-1.4825e-09	-1.13828e-08	-1.98302e-08	-8.95638e-08	-1.8434e-07	-6.07362e-08	2.0215e-06	1.3972e-06
0.01	3.02e-10	-2.6487e-09	-3.3171e-09	-7.5514e-09	1.7964e-07	8.6512e-06	0.0002208	0.00072194	0.01	-8.954e-10	-1.15132e-08	-1.16088e-08	-2.39566e-08	5.9118e-07	2.6796e-05	0.00056302	0.0014	0.01	-7e-13	-3.4895e-09	-1.1095e-08	-2.24476e-08	1.2563e-06	5.1156e-05	0.00093056	0.00197
0.02	6.737e-10	-6.92e-10	-7.087e-10	1.5286e-09	3.4912e-07	1.504e-05	0.00040608	0.00142	0.02	-2.0289e-09	-9.5384e-09	-9.5854e-09	4.353e-10	1.0825e-06	4.5908e-05	0.00104	0.00277	0.02	1.9e-11	-4.4458e-09	-5.3593e-09	2.2125e-08	2.2606e-06	8.8086e-05	0.00173	0.00391
0.03	1.066e-09	5.206e-10	-2.822e-10	9.8234e-09	4.6964e-07	1.9626e-05	0.00055532	0.0021	0.03	-6.694e-10	-6.2339e-09	-6.2279e-09	1.84938e-08	1.4294e-06	5.9634e-05	0.00142	0.00409	0.03	1.2982e-09	-2.4074e-09	-1.3675e-09	5.16462e-08	2.9744e-06	0.00011506	0.00241	0.00579
0.04	1.136e-09	1.896e-10	-2.048e-10	1.09084e-08	5.5594e-07	2.2924e-05	0.00067334	0.00274	0.04	-1.601e-09	-4.1079e-09	-3.5478e-09	3.16962e-08	1.6764e-06	6.9458e-05	0.00173	0.00537	0.04	3.006e-10	1.3436e-09	-2.661e-09	7.53392e-08	3.4849e-06	0.00013482	0.00296	0.00763
0.05	-8.7e-11	-7.65e-11	-2.856e-10	1.49428e-08	6.1744e-07	2.5342e-05	0.00076544	0.00334	0.05	-6.084e-10	-3.8579e-09	-1.9193e-09	4.17934e-08	1.8542e-06	7.6558e-05	0.00197	0.0066	0.05	1.3979e-09	-9.411e-10	8.025e-10	9.05414e-08	3.8495e-06	0.00014924	0.0034	0.0094
0.06	-4.475e-10	-2.761e-10	-3.309e-10	1.77022e-08	6.6218e-07	2.7126e-05	0.00083662	0.00391	0.06	-9.464e-10	-2.6023e-09	-1.5332e-09	5.0126e-08	1.9839e-06	8.1752e-05	0.00215	0.00777	0.06	2.0123e-09	-2.947e-10	1.0329e-09	1.041e-07	4.1197e-06	0.00016008	0.00375	0.0111
0.07	-1.968e-10	-7.662e-10	7.567e-10	1.96418e-08	6.9554e-07	2.8474e-05	0.00089098	0.00444	0.07	-5.936e-10	-2.6721e-09	-5.936e-10	5.59252e-08	2.079e-06	8.5618e-05	0.00229	0.00887	0.07	1.2517e-09	-6.214e-10	2.678e-09	1.1336e-07	4.3169e-06	0.00016818	0.00402	0.0127
0.08	4.665e-10	-5.814e-10	1.609e-09	2.1193e-08	7.2082e-07	2.9498e-05	0.00093326	0.00492	0.08	-8.632e-10	-1.1372e-09	4.712e-10	6.01064e-08	2.1499e-06	8.8514e-05	0.0024	0.00991	0.08	1.929e-09	2.8253e-09	4.1929e-09	1.2006e-07	4.4695e-06	0.00017458	0.00424	0.01423
0.09	1.2839e-09	3.894e-10	1.8655e-09	2.21652e-08	7.4066e-07	3.0316e-05	0.00096558	0.00536	0.09	2.956e-10	-1.9256e-09	-1.457e-10	6.41114e-08	2.2035e-06	9.0752e-05	0.00248	0.01086	0.09	2.8941e-09	6.466e-10	6.3968e-09	1.2534e-07	4.582e-06	0.00017956	0.0044	0.01566
0.1	1.3515e-09	-3.176e-10	1.9958e-09	2.19046e-08	7.5596e-07	3.0952e-05	0.00099166	0.00575	0.1	-1.001e-10	-9.65e-10	5.785e-10	6.7243e-08	2.245e-06	9.2518e-05	0.00255	0.0117	0.1	2.2179e-09	9.951e-10	5.0759e-09	1.2952e-07	4.6721e-06	0.0001837	0.00453	0.017
0.11	7.661e-10	1.1431e-09	1.4616e-09	2.35676e-08	7.675e-07	3.1506e-05	0.00101	0.00609	0.11	5.567e-10	-1.6344e-09	1.038e-09	6.88676e-08	2.2771e-06	9.3956e-05	0.0026	0.01249	0.11	3.5638e-09	5.389e-10	5.4322e-09	1.324e-07	4.7383e-06	0.00018706	0.00464	0.01821
0.12	7.023e-10	8.91e-10	6.874e-10	2.31406e-08	7.7662e-07	3.1956e-05	0.00103	0.00639	0.12	2.265e-10	2.15e-11	7.794e-10	7.09086e-08	2.3014e-06	9.5124e-05	0.00263	0.01319	0.12	3.2398e-09	1.411e-09	7.4432e-09	1.3372e-07	4.7922e-06	0.00019006	0.00473	0.01929
0.13	-5.68e-11	2.4631e-09	5.169e-10	2.37474e-08	7.8358e-07	3.2344e-05	0.00104	0.00664	0.13	1.5169e-09	8.851e-10	7.909e-10	7.17462e-08	2.3215e-06	9.6124e-05	0.00267	0.01378	0.13	3.8321e-09	1.02106e-08	7.9471e-09	1.3532e-07	4.8338e-06	0.00019248	0.0048	0.02026
0.14	1.672e-10	-1.334e-10	3.529e-10	2.4267e-08	7.9068e-07	3.2684e-05	0.00106	0.00685	0.14	9.352e-10	-2.387e-10	1.2801e-09	7.27396e-08	2.3376e-06	9.6956e-05	0.00269	0.01429	0.14	5.7633e-09	3.35e-09	5.8711e-09	1.3574e-07	4.8667e-06	0.00019482	0.00486	0.02109
0.15	1.888e-10	-6.136e-10	2.315e-10	2.43654e-08	7.9672e-07	3.2998e-05	0.00107	0.00703	0.15	4.7995e-09	-1.1133e-09	1.3278e-09	7.3139e-08	2.3482e-06	9.7714e-05	0.00272	0.01472	0.15	3.9519e-09	1.5188e-09	5.8215e-09	1.3628e-07	4.8913e-06	0.00019666	0.00491	0.02181
0.16	9e-11	-6.0584e-10	1.991e-10	2.39906e-08	8.0086e-07	3.3272e-05	0.00108	0.00717	0.16	2.1616e-09	-5.092e-10	1.8704e-09	7.3247e-08	2.3564e-06	9.8358e-05	0.00274	0.01507	0.16	5.1465e-09	2.5682e-09	6.4517e-09	1.3686e-07	4.9101e-06	0.00019858	0.00495	0.02241
0.17	1.3869e-09	1.614e-09	2.1487e-09	2.33442e-08	8.0462e-07	3.3524e-05	0.00109	0.00729	0.17	1.9315e-09	-5.111e-10	1.2855e-09	7.32728e-08	2.3616e-06	9.8932e-05	0.00276	0.01535	0.17	4.3528e-09	2.2101e-09	8.4847e-09	1.3718e-07	4.9215e-06	0.00020008	0.00499	0.02291
0.18	1.4305e-09	1.1352e-09	1.8708e-09	2.4158e-08	8.0726e-07	3.376e-05	0.00109	0.00738	0.18	2.2563e-09	-4.124e-10	2.3422e-09	7.31598e-08	2.3652e-06	9.9434e-05	0.00277	0.01558	0.18	4.7172e-09	2.4592e-09	6.6282e-09	1.3646e-07	4.9309e-06	0.0002016	0.00503	0.02332
0.19	7.9e-10	6.756e-10	9.639e-10	2.45002e-08	8.0994e-07	3.3966e-05	0.0011	0.00746	0.19	3.2875e-09	-8.274e-10	1.2612e-09	7.27568e-08	2.3668e-06	9.988e-05	0.00279	0.01576	0.19	5.8684e-09	3.0974e-09	8.821e-09	1.3678e-07	4.9352e-06	0.00020288	0.00506	0.02365
0.2	9.656e-10	4.704e-10	9.041e-10	2.37998e-08	8.1306e-07	3.4182e-05	0.00111	0.00752	0.2	2.8295e-09	2.683e-10	4.6551e-09	7.27596e-08	2.3672e-06	0.000100302	0.0028	0.0159	0.2	5.1671e-09	2.3072e-09	6.8158e-09	1.3656e-07	4.9377e-06	0.00020414	0.00509	0.02392
0.21	6.002e-10	-3.399e-10	1.064e-10	2.34452e-08	8.1584e-07	3.4354e-05	0.00111	0.00758	0.21	2.9095e-09	-4.598e-10	2.0469e-09	7.24192e-08	2.3669e-06	0.00010063	0.00281	0.01602	0.21	5.2831e-09	3.2161e-09	9.0798e-09	1.3636e-07	4.9386e-06	0.00020518	0.00512	0.02413
0.22	3.449e-10	-4.029e-10	3.04e-10	2.3797e-08	8.175e-07	3.454e-05	0.00112	0.00762	0.22	3.3877e-09	3.401e-10	1.09071e-08	7.17714e-08	2.3647e-06	0.000100962	0.00282	0.01611	0.22	5.5105e-09	2.9656e-09	8.4163e-09	1.3614e-07	4.9374e-06	0.00020618	0.00514	0.02431
0.23	9.145e-10	1.46e-10	1.6935e-09	2.41402e-08	8.1912e-07	3.4706e-05	0.00113	0.00766	0.23	4.7256e-09	1.234e-10	2.738e-08	7.1377e-08	2.3616e-06	0.000101184	0.00283	0.01619	0.23	5.7482e-09	3.9865e-09	8.619e-09	1.3604e-07	4.9344e-06	0.00020702	0.00517	0.02446
0.24	1.5947e-09	1.5334e-09	5.328e-09	2.44756e-08	8.2018e-07	3.4874e-05	0.00113	0.0077	0.24	4.2851e-09	4.142e-10	3.2891e-09	7.14228e-08	2.3594e-06	0.000101442	0.00284	0.01625	0.24	6.0569e-09	2.953e-09	1.77042e-08	1.3572e-07	4.9317e-06	0.00020776	0.00519	0.02458
0.25	2.0018e-09	1.8942e-09	2.5229e-09	2.37594e-08	8.2216e-07	3.502e-05	0.00114	0.00773	0.25	5.3253e-09	8.85e-11	3.1283e-09	7.12932e-08	2.3569e-06	0.000101626	0.00285	0.01631	0.25	6.5242e-09	4.2336e-09	9.3087e-09	1.3612e-07	4.9258e-06	0.0002084	0.00521	0.02469
0.26	2.3418e-09	1.4646e-09	2.5395e-09	2.3381e-08	8.2368e-07	3.517e-05	0.00114	0.00776	0.26	9.065e-09	1.1032e-09	2.1088e-09	7.0742e-08	2.354e-06	0.000101806	0.00286	0.01636	0.26	6.9946e-09	3.5344e-09	9.1911e-09	1.3596e-07	4.9242e-06	0.00020898	0.00523	0.02478
0.27	2.5264e-09	1.1124e-09	1.7905e-09	2.38072e-08	8.2548e-07	3.5302e-05	0.00114	0.00778	0.27	6.1301e-09	5.242e-10	3.1644e-09	7.01258e-08	2.3507e-06	0.000101918	0.00287	0.0164	0.27	7.6605e-09	4.6759e-09	8.4826e-09	1.3634e-07	4.92e-06	0.00020942	0.00524	0.02486
0.28	2.4687e-09	8.526e-10	9.888e-10	2.4209e-08	8.27e-07	3.5446e-05	0.00115	0.0078	0.28	1.00395e-08	1.2201e-09	2.6302e-09	6.9778e-08	2.3485e-06	0.000102028	0.00288	0.01643	0.28	8.4151e-09	4.0538e-09	9.1351e-09	1.3448e-07	4.9163e-06	0.00020976	0.00526	0.02493
0.29	1.4487e-09	6.357e-10	1.0439e-09	2.44518e-08	8.2784e-07	3.5562e-05	0.00115	0.00782	0.29	9.4677e-09	1.0929e-09	3.0076e-09	6.98772e-08	2.3465e-06	0.000102044	0.00288	0.01647	0.29	7.9412e-09	4.9112e-09	9.5028e-09	1.3394e-07	4.9136e-06	0.00021014	0.00527	0.025
0.3	3.3691e-09	2.831e-10	8.452e-10	2.42586e-08	8.2844e-07	3.5694e-05	0.00116	0.00784	0.3	1.06208e-08	1.3069e-09	3.185e-09	7.00166e-08	2.344e-06	0.000102084	0.00289	0.0165	0.3	5.6374e-09	5.0089e-09	9.1754e-09	1.3442e-07	4.9101e-06	0.00021036	0.00528	0.02506
0.31	2.1313e-09	2.651e-10	6.114e-10	2.33264e-08	8.2972e-07	3.5814e-05	0.00116	0.00786	0.31	1.0385e-08	1.1008e-09	3.2437e-09	6.99184e-08	2.3422e-06	0.0001021	0.00289	0.01653	0.31	9.6082e-09	4.8547e-09	9.0084e-09	1.351e-07	4.9078e-06	0.00021064	0.00529	0.02511
0.32	3.4234e-09	2.158e-10	6.485e-10	2.39848e-08	8.3158e-07	3.5922e-05	0.00116	0.00788	0.32	9.6956e-09	2.1608e-09	2.8826e-09	6.98582e-08	2.3393e-06	0.000102102	0.0029	0.01655	0.32	1.25074e-08	5.769e-09	9.1801e-09	1.3384e-07	4.9065e-06	0.00021088	0.0053	0.02517
0.33	4.4686e-09	1.7853e-09	7.544e-10	2.48676e-08	8.3336e-07	3.6038e-05	0.00117	0.00789	0.33	1.15376e-08	1.7216e-09	3.8635e-09	8.03578e-08	2.3362e-06	0.000102094	0.0029	0.01657	0.33	1.5326e-08	4.7983e-09	1.00963e-08	1.342e-07	4.9043e-06	0.00021108	0.00531	0.02521
0.34	4.327e-09	2.1869e-09	9.491e-10	2.86334e-08	8.341e-07	3.6134e-05	0.00117	0.00791	0.34	1.36048e-08	2.7367e-09	3.3916e-09	1.074e-07	2.3345e-06	0.000102064	0.0029	0.01659	0.34	1.93458e-08	6.1798e-09	9.0937e-09	1.4526e-07	4.9012e-06	0.00021114	0.00531	0.02526
0.35	6.0228e-09	2.3426e-09	1.7623e-09	2.3562e-08	8.3478e-07	3.624e-05	0.00117	0.00792	0.35	1.68982e-08	1.9015e-09	3.9364e-09	7.27204e-08	2.3331e-06	0.000102024	0.00291	0.01661	0.35	2.66738e-08	6.0091e-09	1.02726e-08	1.3516e-07	4.8999e-06	0.00021136	0.00532	0.02529
0.36	9.6761e-09	2.3763e-09	2.1262e-09	2.45696e-08	8.3546e-07	3.6332e-05	0.00117	0.00793	0.36	2.0877e-08	2.9706e-09	7.6752e-09	6.95518e-08	2.3309e-06	0.000102004	0.00291	0.01662	0.36	3.70206e-08	6.6469e-09	9.4534e-09	1.3368e-07	4.9001e-06	0.0002114	0.00532	0.02533
0.37	1.05932e-08	1.7793e-09	2.4673e-09	2.4582e-08	8.3686e-07	3.6436e-05	0.00118	0.00794	0.37	2.69138e-08	2.9988e-09	4.3599e-09	6.9217e-08	2.3285e-06	0.00010197	0.00291	0.01664	0.37	5.09776e-08	8.0572e-09	1.06722e-08	1.3344e-07	4.8989e-06	0.00021154	0.00532	0.02536
0.38	1.5366e-08	9.136e-10	2.4881e-09	2.41606e-08	8.3874e-07	3.6526e-05	0.00118	0.00795	0.38	3.52594e-08	3.1566e-09	4.3371e-09	6.87628e-08	2.3271e-06	0.000101906	0.00291	0.01665	0.38	7.15288e-08	7.3061e-09	9.7076e-09	1.348e-07	4.8997e-06	0.00021152	0.00532	0.02539
0.39	2.15178e-08	1.6321e-09	1.9381e-09	2.37816e-08	8.4024e-07	3.6632e-05	0.00118	0.00796	0.39	4.65942e-08	4.0624e-09	4.3987e-09	6.86404e-08	2.3257e-06	0.00010185	0.00291	0.01666	0.39	1.01e-07	8.3276e-09	1.04929e-08	1.3424e-07	4.8995e-06	0.00021168	0.00532	0.02542
0.4	2.97668e-08	2.3234e-09	2.0478e-09	2.38454e-08	8.406e-07	3.6708e-05	0.00118	0.00796	0.4	6.34206e-08	3.899e-09	4.3191e-09	6.87142e-08	2.3251e-06	0.000101828	0.00291	0.01667	0.4	1.446e-07	9.6574e-09	1.05924e-08	1.3384e-07	4.8994e-06	0.00021166	0.00532	0.02544
0.41	4.13574e-08	3.0761e-09	1.8292e-09	2.43272e-08	8.414e-07	3.6808e-05	0.00118	0.00797	0.41	8.75036e-08	5.6799e-09	5.5348e-09	6.87976e-08	2.3242e-06	0.00010178	0.00291	0.01668	0.41	2.0704e-07	9.7147e-09	9.3795e-09	1.352e-07	4.901e-06	0.00021182	0.00532	0.02546
0.42	5.9232e-08	3.3338e-09	1.0138e-09	2.48e-08	8.423e-07	3.689e-05	0.00119	0.00798	0.42	1.2198e-07	5.8931e-09	4.8255e-09	6.88126e-08	2.3238e-06	0.000101712	0.00291	0.01668	0.42	2.9744e-07	1.1799e-08	1.0731e-08	1.346e-07	4.9017e-06	0.00021178	0.00536	0.02547
0.43	8.38924e-08	2.5982e-09	1.0328e-09	2.44686e-08	8.4462e-07	3.6986e-05	0.00119	0.00798	0.43	1.7172e-07	1.08463e-08	5.6155e-09	6.89636e-08	2.3323e-06	0.000101676	0.00291	0.01669	0.43	4.282e-07	1.41114e-08	8.2562e-09	1.3492e-07	4.9052e-06	0.00021196	0.00538	0.02549
0.44	1.1952e-07	4.0961e-09	1.5766e-09	2.4119e-08	8.5304e-07	3.7066e-05	0.00119	0.00799	0.44	2.4296e-07	7.5424e-09	8.7838e-09	6.92076e-08	2.3937e-06	0.000101626	0.00292	0.01669	0.44	6.191e-07	1.81406e-08	9.0506e-09	1.3518e-07	4.9387e-06	0.00021196	0.00538	0.0255
0.45	1.7268e-07	5.5012e-09	2.2103e-09	2.44664e-08	8.488e-07	3.7146e-05	0.00119	0.00799	0.45	3.4578e-07	1.21918e-08	6.017e-09	6.94436e-08	2.3307e-06	0.00010159	0.00292	0.01669	0.45	8.9462e-07	2.51578e-08	9.3232e-09	1.3566e-07	4.9159e-06	0.0002121	0.00537	0.02551
0.46	2.4686e-07	8.3635e-09	2.6443e-09	2.49864e-08	8.4906e-07	3.7224e-05	0.00119	0.00799	0.46	4.9426e-07	1.61072e-08	9.6265e-09	6.97006e-08	2.3261e-06	0.000101552	0.00292	0.01669	0.46	1.2973e-06	3.47602e-08	9.7656e-09	1.3652e-07	4.9181e-06	0.00021212	0.00537	0.02551
0.47	3.5528e-07	1.03888e-08	3.0622e-09	2.5329e-08	8.4998e-07	3.73e-05	0.00119	0.008	0.47	7.0946e-07	2.25312e-08	9.377e-09	7.00734e-08	2.327e-06	0.000101522	0.00292	0.0167	0.47	1.8786e-06	4.7707e-08	9.5806e-09	1.3688e-07	4.9223e-06	0.00021228	0.00536	0.02551
0.48	5.1258e-07	1.36026e-08	3.4905e-09	2.50298e-08	8.5098e-07	3.7392e-05	0.0012	0.008	0.48	1.0212e-06	3.08582e-08	1.0254e-08	7.056e-08	2.3278e-06	0.000101496	0.00292	0.0167	0.48	2.7225e-06	6.63988e-08	1.03826e-08	1.3864e-07	4.927e-06	0.00021236	0.00537	0.02551
0.49	7.3814e-07	2.00558e-08	3.8151e-09	2.48732e-08	8.5312e-07	3.7466e-05	0.0012	0.008	0.49	1.4786e-06	4.31008e-08	1.01713e-08	7.0985e-08	2.3291e-06	0.000101452	0.00292	0.0167	0.49	3.9457e-06	9.4923e-08	1.14492e-08	1.3842e-07	4.932e-06	0.00021246	0.00536	0.02551
0.5	1.06206e-06	2.82502e-08	3.6742e-09	2.62186e-08	8.5564e-07	3.755e-05	0.0012	0.00801	0.5	2.1296e-06	6.02618e-08	1.08554e-08	7.162e-08	2.3319e-06	0.000101426	0.00292	0.0167	0.5	5.7128e-06	1.3576e-07	1.3172e-08	1.3994e-07	4.9388e-06	0.00021258	0.00536	0.02551
0.5	1.07076e-06	3.036e-08	3.464e-09	2.61592e-08	8.5382e-07	3.7512e-05	0.0012	0.008	0.5	2.1433e-06	6.44034e-08	4.7146e-09	7.60328e-08	2.3289e-06	0.000101238	0.00291	0.01669	0.5	5.7366e-06	1.3662e-07	1.43062e-08	1.332e-07	4.9323e-06	0.00021214	0.00537	0.02549
0.49	7.5126e-07	1.81226e-08	2.4512e-09	2.42126e-08	8.4986e-07	3.7444e-05	0.00119	0.00799	0.49	1.4934e-06	3.9796e-08	5.1411e-09	7.00364e-08	2.3185e-06	0.00010085	0.00291	0.01667	0.49	3.9767e-06	9.15376e-08	9.8461e-09	1.3558e-07	4.9098e-06	0.00021148	0.0054	0.02546
0.48	5.2086e-07	1.20038e-08	2.2321e-09	2.43076e-08	8.4756e-07	3.7388e-05	0.00119	0.00799	0.48	1.033e-06	2.64296e-08	3.3387e-09	6.86334e-08	2.3083e-06	0.000100462	0.0029	0.01666	0.48	2.7407e-06	6.1512e-08	8.7265e-09	1.3352e-07	4.893e-06	0.00021082	0.00538	0.02542
0.47	3.5906e-07	1.05601e-08	2.0723e-09	2.43204e-08	8.4578e-07	3.7366e-05	0.00119	0.00798	0.47	7.1348e-07	1.7932e-08	2.7412e-09	6.74358e-08	2.2993e-06	0.000100072	0.0029	0.01664	0.47	1.8838e-06	4.12258e-08	8.6486e-09	1.3046e-07	4.8761e-06	0.00021032	0.00537	0.02539
0.46	2.4768e-07	5.2157e-09	1.6566e-09	2.32172e-08	8.4324e-07	3.7328e-05	0.00119	0.00798	0.46	4.9202e-07	1.22104e-08	2.06822e-08	6.73596e-08	2.2909e-06	9.9704e-05	0.00289	0.01663	0.46	1.2905e-06	2.83634e-08	5.9933e-09	1.2958e-07	4.8631e-06	0.00020976	0.00535	0.02536
0.45	1.6874e-07	2.4612e-09	1.3726e-09	2.2635e-08	8.4102e-07	3.7286e-05	0.00119	0.00797	0.45	3.382e-07	1.08336e-08	1.0572e-09	6.60036e-08	2.2812e-06	9.9358e-05	0.00288	0.01661	0.45	8.8542e-07	1.7738e-08	6.628e-09	1.2856e-07	4.8493e-06	0.00020928	0.00534	0.02533
0.44	1.1734e-07	1.624e-09	3.399e-10	2.3429e-08	8.392e-07	3.7254e-05	0.00119	0.00796	0.44	2.3244e-07	6.0974e-09	1.7771e-09	6.62012e-08	2.2717e-06	9.9008e-05	0.00288	0.0166	0.44	6.0684e-07	1.15724e-08	6.4219e-09	1.2824e-07	4.8374e-06	0.0002087	0.00532	0.0253
0.43	8.00344e-08	1.7328e-09	-5.056e-10	2.34816e-08	8.368e-07	3.7206e-05	0.00119	0.00796	0.43	1.592e-07	2.6492e-09	1.4717e-09	6.49072e-08	2.263e-06	9.8668e-05	0.00288	0.01658	0.43	4.1408e-07	1.10927e-08	4.2419e-09	1.2734e-07	4.8248e-06	0.00020834	0.00531	0.02527
0.42	5.48148e-08	1.6055e-09	1.245e-10	2.31316e-08	8.3492e-07	3.717e-05	0.00118	0.00795	0.42	1.0878e-07	1.7207e-09	3.924e-10	6.43472e-08	2.2544e-06	9.8322e-05	0.00287	0.01657	0.42	2.8308e-07	7.3448e-09	4.9175e-09	1.2662e-07	4.8135e-06	0.0002078	0.0053	0.02523
0.41	3.67634e-08	9.698e-10	6.177e-10	2.24228e-08	8.3336e-07	3.7114e-05	0.00118	0.00794	0.41	7.3574e-08	-5.356e-10	8.668e-10	6.45578e-08	2.2465e-06	9.8008e-05	0.00286	0.01655	0.41	1.9132e-07	3.2602e-09	3.4822e-09	1.2602e-07	4.8038e-06	0.0002074	0.00528	0.02521
0.4	2.52016e-08	8.735e-10	8.893e-10	2.18506e-08	8.307e-07	3.7084e-05	0.00118	0.00793	0.4	5.05806e-08	-4.548e-10	2.067e-10	6.35598e-08	2.2383e-06	9.7688e-05	0.00286	0.01654	0.4	1.3068e-07	2.0295e-09	4.3259e-09	1.2566e-07	4.7923e-06	0.00020688	0.00527	0.02517
0.39	1.73626e-08	-1.2722e-09	1.1453e-09	2.25162e-08	8.2854e-07	3.7026e-05	0.00118	0.00792	0.39	3.3929e-08	-2.1754e-09	3.284e-10	6.3685e-08	2.231e-06	9.7408e-05	0.00285	0.01651	0.39	8.77634e-08	2.0712e-09	4.1754e-09	1.2494e-07	4.7819e-06	0.0002065	0.00526	0.02514
0.38	1.07078e-08	-1.043e-09	1.2068e-09	2.27124e-08	8.2684e-07	3.6982e-05	0.00118	0.00791	0.38	2.21588e-08	-1.6527e-09	6.311e-10	6.32322e-08	2.2232e-06	9.7124e-05	0.00285	0.0165	0.38	5.9776e-08	-2.889e-10	2.8513e-09	1.2416e-07	4.7732e-06	0.000206	0.00525	0.02511
0.37	6.3933e-09	-6.83e-10	9.208e-10	2.24854e-08	8.2506e-07	3.6926e-05	0.00118	0.0079	0.37	1.50256e-08	-3.0114e-09	-3.682e-10	6.27376e-08	2.2154e-06	9.6842e-05	0.00284	0.01648	0.37	3.94732e-08	-1.3412e-09	3.0702e-09	1.2388e-07	4.7645e-06	0.00020562	0.00523	0.02507
0.36	4.0817e-09	-4.575e-10	1.1443e-09	2.1827e-08	8.2262e-07	3.6886e-05	0.00117	0.00789	0.36	9.9664e-09	-2.4075e-09	2.829e-10	6.19384e-08	2.2088e-06	9.6566e-05	0.00284	0.01646	0.36	2.51614e-08	-2.2627e-09	3.5706e-09	1.2364e-07	4.7551e-06	0.0002051	0.00522	0.02503
0.35	3.0088e-09	1.611e-10	2.543e-10	2.1192e-08	8.1898e-07	3.6814e-05	0.00117	0.00788	0.35	9.159e-09	-3.4692e-09	-4.005e-10	6.19852e-08	2.201e-06	9.6296e-05	0.00283	0.01644	0.35	1.6421e-08	-1.9981e-09	3.1273e-09	1.2298e-07	4.7405e-06	0.00020478	0.00521	0.02499
0.34	2.3303e-09	-8.87e-11	-1.52e-11	2.189e-08	8.0996e-07	3.6766e-05	0.00117	0.00786	0.34	3.6873e-09	-3.0552e-09	6.49e-11	6.1743e-08	2.1915e-06	9.6014e-05	0.00283	0.01642	0.34	1.05144e-08	-2.4504e-09	3.4473e-09	1.2276e-07	4.7187e-06	0.00020428	0.0052	0.02494
0.33	1.3465e-09	-8.103e-10	-9.955e-10	2.21234e-08	8.169e-07	3.6706e-05	0.00117	0.00785	0.33	1.8451e-09	-2.804e-09	-6.971e-10	6.13156e-08	2.1652e-06	9.5746e-05	0.00283	0.01639	0.33	8.7468e-09	-3.0106e-09	3.2678e-09	1.2204e-07	4.7128e-06	0.00020388	0.00518	0.02489
0.32	1.2e-10	-1.0209e-09	-6.824e-10	2.19084e-08	8.1562e-07	3.6648e-05	0.00117	0.00783	0.32	2.69e-10	-3.7152e-09	-5.222e-10	6.03838e-08	2.1e-06	9.5504e-05	0.00282	0.01637	0.32	4.228e-09	-2.5875e-09	2.0014e-09	1.2194e-07	4.7169e-06	0.0002034	0.00517	0.02484
0.31	-1.1212e-09	-2.3138e-09	-1.101e-09	2.1305e-08	8.1374e-07	3.659e-05	0.00116	0.00781	0.31	-9.987e-10	-3.116e-09	-3.4e-10	5.99126e-08	2.1642e-06	9.5228e-05	0.00282	0.01634	0.31	2.4491e-09	2.199e-10	2.567e-09	1.2172e-07	4.7083e-06	0.00020296	0.00516	0.02478
0.3	-1.0437e-09	-6.742e-10	-6.417e-10	2.09864e-08	8.1194e-07	3.6524e-05	0.00116	0.00779	0.3	-1.6232e-09	-4.013e-09	-9.929e-10	5.95946e-08	2.1679e-06	9.5002e-05	0.00281	0.01631	0.3	-4.717e-10	-3.7625e-09	3.0617e-09	1.2082e-07	4.7e-06	0.00020244	0.00514	0.02472
0.29	-5.162e-10	-1.11e-10	-1.1598e-09	2.05088e-08	8.0998e-07	3.6466e-05	0.00116	0.00777	0.29	-3.0678e-09	-3.033e-09	-3.23e-11	5.91644e-08	2.1623e-06	9.4748e-05	0.00281	0.01627	0.29	-1.3974e-09	5.826e-10	3.053e-09	1.2098e-07	4.6896e-06	0.000202	0.00513	0.02465
0.28	-8.71e-11	1.128e-10	1.0095e-09	2.09294e-08	8.0822e-07	3.6406e-05	0.00116	0.00775	0.28	-2.7265e-09	-4.0712e-09	-1.0222e-09	5.87286e-08	2.1548e-06	9.449e-05	0.0028	0.01623	0.28	-1.7592e-09	-3.8375e-09	2.9334e-09	1.1986e-07	4.682e-06	0.00020142	0.00512	0.02458
0.27	-2.265e-10	2.41e-10	1.1072e-09	2.0269e-08	8.0636e-07	3.6332e-05	0.00115	0.00773	0.27	-3.8712e-09	-3.1775e-09	-3.073e-10	5.83092e-08	2.1485e-06	9.4254e-05	0.0028	0.01619	0.27	-2.2869e-09	-3.5781e-09	2.8478e-09	1.1908e-07	4.6725e-06	0.0002009	0.0051	0.02449
0.26	-6.076e-10	2.378e-10	1.1108e-09	2.0069e-08	8.0408e-07	3.626e-05	0.00115	0.0077	0.26	-3.4991e-09	-4.0317e-09	-1.0473e-09	5.78234e-08	2.1422e-06	9.4016e-05	0.00279	0.01614	0.26	-2.7173e-09	-2.8455e-09	2.856e-09	1.1836e-07	4.6628e-06	0.0002003	0.00509	0.0244
0.25	-6.55e-10	-3.897e-10	1.0324e-09	1.81468e-08	8.0228e-07	3.6182e-05	0.00115	0.00767	0.25	-3.3222e-09	-3.3578e-09	-9.491e-10	5.61142e-08	2.1358e-06	9.3794e-05	0.00279	0.01609	0.25	-3.096e-09	-3.053e-09	2.705e-09	1.1718e-07	4.6529e-06	0.00019974	0.00507	0.02429
0.24	-9.955e-10	-1.4589e-09	-1.2415e-09	1.53852e-08	8.0068e-07	3.6094e-05	0.00114	0.00764	0.24	-4.212e-09	-4.2384e-09	-6.047e-10	5.03892e-08	2.1301e-06	9.3576e-05	0.00278	0.01602	0.24	-3.2735e-09	-3.696e-09	2.563e-09	1.1382e-07	4.6431e-06	0.00019906	0.00506	0.02416
0.23	-1.3391e-09	-6.313e-10	9.669e-10	1.85014e-08	7.9814e-07	3.6018e-05	0.00114	0.0076	0.23	-3.702e-09	-3.2149e-09	-1.3658e-09	4.36004e-08	2.123e-06	9.3376e-05	0.00278	0.01593	0.23	-3.4557e-09	-2.9709e-09	2.6355e-09	1.0292e-07	4.6321e-06	0.0001984	0.00504	0.02401
0.22	-2.2538e-09	-2.38e-11	1.0462e-09	2.0257e-08	7.9566e-07	3.5932e-05	0.00114	0.00755	0.22	-4.4792e-09	-4.244e-09	-2.666e-10	1.43934e-08	2.1152e-06	9.3192e-05	0.00277	0.01586	0.22	-3.4734e-09	-3.0717e-09	2.4717e-09	1.1722e-07	4.6205e-06	0.0001977	0.00503	0.02385
0.21	-1.7783e-09	1.09e-11	1.0364e-09	2.02958e-08	7.9346e-07	3.5846e-05	0.00113	0.0075	0.21	-3.5775e-09	-3.3343e-09	-1.3086e-09	5.27012e-08	2.108e-06	9.3e-05	0.00276	0.01576	0.21	-3.4914e-09	-3.8734e-09	2.2951e-09	1.161e-07	4.6092e-06	0.00019698	0.00501	0.02365
0.2	-9.948e-10	1.711e-10	-1.4391e-09	2.01506e-08	7.9068e-07	3.5738e-05	0.00113	0.00744	0.2	-3.802e-09	-4.2045e-09	-9.214e-10	5.27222e-08	2.1014e-06	9.2838e-05	0.00275	0.01563	0.2	-3.5148e-09	-3.1313e-09	2.1828e-09	1.157e-07	4.5962e-06	0.0001963	0.00498	0.02341
0.19	-3.432e-10	-6.27e-10	9.977e-10	1.98814e-08	7.8786e-07	3.5634e-05	0.00112	0.00737	0.19	-4.4551e-09	-3.4677e-09	-9.27e-10	4.86408e-08	2.0932e-06	9.264e-05	0.00275	0.01548	0.19	-3.5425e-09	-2.02e-11	7.949e-10	1.1546e-07	4.5788e-06	0.00019566	0.00496	0.02312
0.18	-1.294e-10	-1.5275e-09	8.398e-10	1.85994e-08	7.8472e-07	3.5512e-05	0.00112	0.00729	0.18	-4.2414e-09	-4.3204e-09	-1.4344e-09	5.25642e-08	2.085e-06	9.2476e-05	0.00274	0.01529	0.18	-3.4967e-09	-3.4598e-09	1.2296e-09	1.1404e-07	4.5639e-06	0.00019492	0.00493	0.02278
0.17	-4.801e-10	-1.9893e-09	-1.4517e-09	1.91404e-08	7.8166e-07	3.5394e-05	0.00111	0.00718	0.17	-3.8205e-09	-3.2797e-09	-6.78e-10	5.05718e-08	2.0768e-06	9.2282e-05	0.00273	0.01506	0.17	-3.4752e-09	1.823e-10	1.6456e-09	1.1378e-07	4.5471e-06	0.00019412	0.0049	0.02237
0.16	-1.125e-10	-1.4666e-09	9.203e-10	1.9351e-08	7.7848e-07	3.5254e-05	0.00111	0.00706	0.16	-4.5065e-09	-4.3689e-09	-8.936e-10	5.37496e-08	2.068e-06	9.2106e-05	0.00271	0.01478	0.16	-3.4328e-09	-3.8982e-09	1.4409e-09	1.1284e-07	4.5267e-06	0.00019336	0.00486	0.02188
0.15	-2.575e-10	-6.343e-10	-3.895e-10	1.91608e-08	7.7418e-07	3.511e-05	0.0011	0.00692	0.15	-4.2792e-09	-3.2909e-09	-1.04531e-08	5.30754e-08	2.0577e-06	9.186e-05	0.0027	0.01443	0.15	-3.5866e-09	-3.3786e-09	-1.913e-10	1.1208e-07	4.5041e-06	0.00019246	0.00482	0.0213
0.14	-1.7599e-09	-4.4e-11	-2.6651e-09	1.93984e-08	7.6986e-07	3.4922e-05	0.00109	0.00674	0.14	-3.8441e-09	-4.2581e-09	-6.4421e-09	5.22276e-08	2.0468e-06	9.1602e-05	0.00268	0.01402	0.14	-3.4985e-09	-1.998e-10	-5.0982e-09	1.1086e-07	4.4784e-06	0.00019152	0.00478	0.02062
0.13	-9.287e-10	1.121e-10	-1.8105e-09	1.8026e-08	7.6398e-07	3.472e-05	0.00108	0.00653	0.13	-4.5758e-09	-3.327e-09	-1.71118e-08	5.13514e-08	2.0342e-06	9.1228e-05	0.00265	0.01352	0.13	-3.5154e-09	-3.7532e-09	-1.8365e-09	1.098e-07	4.4495e-06	0.00019034	0.00472	0.01982
0.12	-2.253e-10	3.76e-11	8.145e-10	1.83344e-08	7.5716e-07	3.4472e-05	0.00107	0.00628	0.12	-4.2768e-09	-4.2809e-09	-2.98072e-08	4.98326e-08	2.0198e-06	9.0796e-05	0.00262	0.01295	0.12	-3.6062e-09	-3.602e-09	4.048e-10	1.0794e-07	4.4139e-06	0.000189	0.00465	0.0189
0.11	-1.91e-11	-4.994e-10	7.911e-10	1.8306e-08	7.4896e-07	3.4154e-05	0.00106	0.006	0.11	-3.8104e-09	-3.1655e-09	1.06e-11	4.81622e-08	2.0024e-06	9.0166e-05	0.00259	0.01228	0.11	-3.5047e-09	-4.614e-09	6.092e-10	1.0522e-07	4.3726e-06	0.00018726	0.00457	0.01786
0.1	9.33e-11	-9.145e-10	7.04e-11	1.66218e-08	7.3862e-07	3.3758e-05	0.00104	0.00566	0.1	-4.6088e-09	-4.2821e-09	-1.4897e-09	4.643e-08	1.9816e-06	8.9306e-05	0.00254	0.01153	0.1	-1.604e-10	6.88e-11	-8.986e-10	1.0256e-07	4.3199e-06	0.00018502	0.00446	0.0167
0.09	-4.751e-10	-1.3776e-09	-5.209e-10	1.56808e-08	7.2542e-07	3.3238e-05	0.00101	0.00528	0.09	-4.2446e-09	-3.1026e-09	-1.7356e-09	4.36222e-08	1.9544e-06	8.8134e-05	0.00248	0.01068	0.09	-4.7303e-09	-4.9295e-09	-3.093e-10	9.91838e-08	4.2428e-06	0.0001821	0.00435	0.01543
0.08	-1.0553e-09	-1.783e-09	-9.193e-10	1.46208e-08	7.0852e-07	3.2546e-05	0.00098308	0.00486	0.08	-4.2244e-09	-4.2493e-09	-1.7826e-09	3.99024e-08	1.9183e-06	8.6498e-05	0.0024	0.00978	0.08	1.164e-10	-4.6974e-09	-6.25e-10	9.36912e-08	4.1513e-06	0.0001783	0.00419	0.01405
0.07	-1.697e-09	-2.3518e-09	-1.3268e-09	1.32842e-08	6.8584e-07	3.16e-05	0.0009389	0.00439	0.07	-4.6057e-09	-3.4627e-09	-2.0968e-09	3.57774e-08	1.8671e-06	8.418e-05	0.0023	0.00876	0.07	-4.774e-09	-4.2768e-09	-8.342e-10	8.75586e-08	4.0285e-06	0.00017302	0.00398	0.01256
0.06	-1.0096e-09	-4.257e-10	-1.807e-09	1.14652e-08	6.551e-07	3.0302e-05	0.00088182	0.00388	0.06	-3.7278e-09	-4.1475e-09	-2.3037e-09	3.07744e-08	1.7968e-06	8.0932e-05	0.00216	0.00768	0.06	-4.4934e-09	-4.6813e-09	-3.053e-09	7.84556e-08	3.863e-06	0.00016586	0.0037	0.01097
0.05	-6.498e-10	-8.213e-10	4.221e-10	1.04686e-08	6.133e-07	2.8496e-05	0.00080754	0.00332	0.05	-4.6213e-09	-5.131e-09	-3.617e-09	2.3858e-08	1.6958e-06	7.6288e-05	0.00198	0.00653	0.05	-3.7934e-09	-6.1702e-09	-3.3181e-09	6.73528e-08	3.6318e-06	0.00015574	0.00336	0.00933
0.04	-2.955e-10	-9.943e-10	2.531e-10	5.614e-09	5.5506e-07	2.5966e-05	0.00071996	0.00272	0.04	-4.0543e-09	-7.2026e-09	-4.9908e-09	1.47808e-08	1.5487e-06	6.969e-05	0.00176	0.00532	0.04	-2.757e-10	-9.27e-09	-4.6735e-09	5.24992e-08	3.3092e-06	0.00014182	0.00293	0.00758
0.03	4.15e-11	-1.0658e-09	1.281e-10	2.1197e-09	4.7268e-07	2.2384e-05	0.00059766	0.00209	0.03	-3.5902e-09	-8.3109e-09	-5.1351e-09	7.2209e-09	1.3364e-06	6.0266e-05	0.00145	0.00406	0.03	-4.4699e-09	-1.382e-09	-6.2473e-09	3.35158e-08	2.8454e-06	0.00012208	0.00239	0.00576
0.02	-8.9e-12	-1.8718e-09	-5.625e-10	-5.876e-10	3.5606e-07	1.7322e-05	0.00044072	0.00142	0.02	-4.5394e-09	-1.08471e-08	-7.4979e-09	-9.4756e-09	1.0266e-06	4.6762e-05	0.00107	0.00275	0.02	-3.9574e-09	-5.3748e-09	-4.1289e-09	9.1656e-09	2.1833e-06	9.5012e-05	0.00174	0.00389
0.01	-1.346e-10	-1.926e-09	-1.7013e-09	-1.03395e-08	1.891e-07	1.0106e-05	0.00024274	0.00072466	0.01	-3.7444e-09	-7.6893e-09	-9.7592e-09	-2.42678e-08	5.7638e-07	2.7466e-05	0.00058596	0.00139	0.01	-6.589e-10	-5.9231e-09	-4.4095e-09	-2.42516e-08	1.2226e-06	5.519e-05	0.00094402	0.00197
0	-7.204e-10	-1.814e-10	-3.1981e-09	-1.67262e-08	-5.04206e-08	-8.89836e-08	5.89004e-08	-5.6087e-10	0	-4.3877e-09	-1.19456e-08	-9.8544e-09	-4.63544e-08	-8.37584e-08	-4.51942e-08	9.29568e-08	5.8741e-08	0	-4.3747e-09	-5.5787e-09	-1.0919e-08	-6.82606e-08	-1.6166e-07	-4.44848e-08	1.8383e-06	1.5193e-06

## Sheet: Fig. 7d
W&d = 30 µm								W&d = 50 µm								W&d = 70 µm
Vd (V)	Vg (V)							Vd (V)	Vg (V)							Vd (V)	Vg (V)
	0.1	0	-0.1	-0.2	-0.3	-0.4	-0.5		0.1	0	-0.1	-0.2	-0.3	-0.4	-0.5		0.1	0	-0.1	-0.2	-0.3	-0.4	-0.5
0	-2.64102e-08	4.397e-09	7.2371e-08	1.9338e-06	3.7094e-06	4.9861e-06	5.104e-06	0	-1.87552e-08	1.1703e-08	1.04137e-07	1.3488e-06	5.7894e-06	1.05599e-05	1.13064e-05	0	-5.6405e-08	1.44186e-08	1.17301e-07	3.247e-06	6.2274e-06	9.1554e-06	9.0752e-06
-0.01	-2.88552e-08	-1.615e-07	-5.6841e-06	-0.00013476	-0.00075142	-0.00129	-0.0014	-0.01	-2.86046e-08	-4.394e-07	-1.4454e-05	-0.00030012	-0.00148	-0.00197	-0.00208	-0.01	-7.72224e-08	-9.0908e-07	-3.0888e-05	-0.00060228	-0.002	-0.00241	-0.00249
-0.02	-3.3245e-08	-2.7998e-07	-9.8133e-06	-0.00024432	-0.00148	-0.00259	-0.0028	-0.02	-3.78594e-08	-7.5076e-07	-2.493e-05	-0.00053636	-0.0029	-0.00395	-0.00416	-0.02	-9.51928e-08	-1.5599e-06	-5.2948e-05	-0.00109	-0.00396	-0.00482	-0.00498
-0.03	-3.70416e-08	-3.5876e-07	-1.279e-05	-0.0003288	-0.00216	-0.00388	-0.0042	-0.03	-4.6077e-08	-9.5776e-07	-3.255e-05	-0.00071704	-0.00422	-0.00591	-0.00623	-0.03	-1.0808e-07	-2.0036e-06	-6.8896e-05	-0.00148	-0.00583	-0.00723	-0.00747
-0.04	-4.11626e-08	-4.1696e-07	-1.486e-05	-0.00039312	-0.0028	-0.00515	-0.00559	-0.04	-5.32008e-08	-1.1172e-06	-3.8022e-05	-0.00085294	-0.00544	-0.00786	-0.0083	-0.04	-1.2182e-07	-2.3114e-06	-8.0278e-05	-0.00177	-0.00761	-0.00962	-0.00995
-0.05	-4.51088e-08	-4.559e-07	-1.6348e-05	-0.0004408	-0.00339	-0.00639	-0.00697	-0.05	-5.90754e-08	-1.2228e-06	-4.194e-05	-0.00095494	-0.00654	-0.00978	-0.01036	-0.05	-1.309e-07	-2.5237e-06	-8.8396e-05	-0.002	-0.00929	-0.01201	-0.01243
-0.06	-4.81204e-08	-4.8338e-07	-1.74e-05	-0.00047586	-0.00394	-0.00762	-0.00835	-0.06	-6.40418e-08	-1.2965e-06	-4.4728e-05	-0.00103	-0.00753	-0.01168	-0.0124	-0.06	-1.4042e-07	-2.6729e-06	-9.416e-05	-0.00216	-0.01086	-0.01436	-0.0149
-0.07	-5.051e-08	-5.0422e-07	-1.814e-05	-0.0005013	-0.00444	-0.00881	-0.00972	-0.07	-6.88362e-08	-1.3476e-06	-4.6714e-05	-0.00108	-0.00839	-0.01354	-0.01444	-0.07	-1.4822e-07	-2.7751e-06	-9.825e-05	-0.00228	-0.01231	-0.01669	-0.01735
-0.08	-5.3309e-08	-5.2112e-07	-1.8668e-05	-0.00051968	-0.00489	-0.00998	-0.01107	-0.08	-7.44534e-08	-1.3863e-06	-4.8132e-05	-0.00113	-0.00913	-0.01536	-0.01646	-0.08	-1.5648e-07	-2.8492e-06	-0.000101114	-0.00237	-0.01362	-0.01899	-0.01981
-0.09	-5.68824e-08	-5.3234e-07	-1.9042e-05	-0.00053294	-0.00528	-0.01112	-0.01244	-0.09	-8.07484e-08	-1.4123e-06	-4.9146e-05	-0.00116	-0.00975	-0.01713	-0.01847	-0.09	-1.6478e-07	-2.9023e-06	-0.000103174	-0.00244	-0.01478	-0.02127	-0.02225
-0.1	-6.09172e-08	-5.4122e-07	-1.9314e-05	-0.00054258	-0.00561	-0.01223	-0.01378	-0.1	-8.69194e-08	-1.4329e-06	-4.9866e-05	-0.00118	-0.01027	-0.01886	-0.02047	-0.1	-1.7144e-07	-2.9406e-06	-0.000104658	-0.00249	-0.01581	-0.02351	-0.02469
-0.11	-6.441e-08	-5.484e-07	-1.95e-05	-0.00054938	-0.00588	-0.0133	-0.01511	-0.11	-9.2628e-08	-1.4489e-06	-5.0392e-05	-0.00119	-0.01068	-0.02055	-0.02247	-0.11	-1.8142e-07	-2.9673e-06	-0.000105658	-0.00252	-0.01669	-0.02571	-0.02712
-0.12	-6.73384e-08	-5.5402e-07	-1.963e-05	-0.00055454	-0.00609	-0.01433	-0.01644	-0.12	-9.91962e-08	-1.462e-06	-5.076e-05	-0.00121	-0.011	-0.02219	-0.02445	-0.12	-1.8962e-07	-2.9896e-06	-0.000106376	-0.00255	-0.01742	-0.02787	-0.02954
-0.13	-7.0505e-08	-5.5882e-07	-1.9744e-05	-0.00055818	-0.00627	-0.0153	-0.01775	-0.13	-1.0624e-07	-1.4725e-06	-5.1042e-05	-0.00122	-0.01127	-0.02375	-0.02641	-0.13	-2.0012e-07	-3.0062e-06	-0.000106924	-0.00257	-0.01803	-0.02998	-0.03195
-0.14	-7.45392e-08	-5.632e-07	-1.9818e-05	-0.0005611	-0.00639	-0.01623	-0.01905	-0.14	-1.1396e-07	-1.4817e-06	-5.1248e-05	-0.00122	-0.01146	-0.02525	-0.02836	-0.14	-2.1028e-07	-3.0194e-06	-0.000107342	-0.00258	-0.01851	-0.03207	-0.03434
-0.15	-8.0117e-08	-5.6704e-07	-1.9888e-05	-0.00056324	-0.00649	-0.01711	-0.02034	-0.15	-1.2154e-07	-1.4903e-06	-5.1428e-05	-0.00123	-0.01161	-0.02667	-0.03029	-0.15	-2.2212e-07	-3.0313e-06	-0.000107592	-0.00259	-0.0189	-0.03409	-0.03673
-0.16	-8.48672e-08	-5.709e-07	-1.9936e-05	-0.000565	-0.00657	-0.01793	-0.02161	-0.16	-1.2914e-07	-1.4978e-06	-5.155e-05	-0.00123	-0.01172	-0.02801	-0.0322	-0.16	-2.3492e-07	-3.0403e-06	-0.0001078	-0.0026	-0.01919	-0.03605	-0.0391
-0.17	-8.98446e-08	-5.7432e-07	-1.997e-05	-0.0005663	-0.00662	-0.01868	-0.02287	-0.17	-1.3704e-07	-1.5051e-06	-5.1656e-05	-0.00124	-0.01181	-0.02924	-0.03408	-0.17	-2.4636e-07	-3.05e-06	-0.00010795	-0.00261	-0.01941	-0.03794	-0.04146
-0.18	-9.36738e-08	-5.7782e-07	-2.001e-05	-0.00056748	-0.00666	-0.01937	-0.02411	-0.18	-1.4494e-07	-1.5129e-06	-5.1742e-05	-0.00124	-0.01187	-0.03039	-0.03594	-0.18	-2.615e-07	-3.0584e-06	-0.00010811	-0.00261	-0.01957	-0.03974	-0.0438
-0.19	-1.00495e-07	-5.8092e-07	-1.9956e-05	-0.00056858	-0.00669	-0.01999	-0.02534	-0.19	-1.5256e-07	-1.5206e-06	-5.181e-05	-0.00124	-0.01192	-0.03142	-0.03777	-0.19	-2.7394e-07	-3.0672e-06	-0.000108188	-0.00261	-0.0197	-0.04146	-0.04612
-0.2	-1.0634e-07	-5.8474e-07	-2.0056e-05	-0.0005696	-0.00672	-0.02054	-0.02654	-0.2	-1.5984e-07	-1.5289e-06	-5.1878e-05	-0.00124	-0.01195	-0.03235	-0.03958	-0.2	-2.8934e-07	-3.0767e-06	-0.000108298	-0.00262	-0.01979	-0.04308	-0.04842
-0.21	-1.1258e-07	-5.8848e-07	-2.0082e-05	-0.00057032	-0.00673	-0.02102	-0.02772	-0.21	-1.6672e-07	-1.5372e-06	-5.1942e-05	-0.00125	-0.01198	-0.03317	-0.04136	-0.21	-3.0222e-07	-3.087e-06	-0.00010838	-0.00262	-0.01986	-0.0446	-0.05072
-0.22	-1.1876e-07	-5.925e-07	-2.0104e-05	-0.00057122	-0.00675	-0.02143	-0.02889	-0.22	-1.7312e-07	-1.5474e-06	-5.1978e-05	-0.00125	-0.012	-0.03387	-0.0431	-0.22	-3.155e-07	-3.0973e-06	-0.00010846	-0.00262	-0.01991	-0.046	-0.05299
-0.23	-1.2504e-07	-5.9646e-07	-2.0124e-05	-0.00057194	-0.00676	-0.02185	-0.03002	-0.23	-1.792e-07	-1.5578e-06	-5.2056e-05	-0.00125	-0.01202	-0.03446	-0.04481	-0.23	-3.2972e-07	-3.1087e-06	-0.00010854	-0.00263	-0.01994	-0.04728	-0.05524
-0.24	-1.3154e-07	-6.0118e-07	-2.0142e-05	-0.0005726	-0.00677	-0.02211	-0.03114	-0.24	-1.8696e-07	-1.568e-06	-5.2112e-05	-0.00125	-0.01203	-0.03495	-0.04647	-0.24	-3.4034e-07	-3.1227e-06	-0.00010858	-0.00263	-0.01998	-0.04842	-0.05746
-0.25	-1.3772e-07	-6.0668e-07	-2.0164e-05	-0.00057332	-0.00678	-0.02237	-0.03222	-0.25	-1.9254e-07	-1.5797e-06	-5.2168e-05	-0.00125	-0.01205	-0.03535	-0.04809	-0.25	-3.5414e-07	-3.1371e-06	-0.00010866	-0.00263	-0.02	-0.04944	-0.05965
-0.26	-1.4404e-07	-6.1182e-07	-2.0176e-05	-0.00057396	-0.00678	-0.02259	-0.03326	-0.26	-1.994e-07	-1.5916e-06	-5.223e-05	-0.00125	-0.01206	-0.03566	-0.04967	-0.26	-3.6428e-07	-3.1531e-06	-0.00010874	-0.00263	-0.02001	-0.05032	-0.06181
-0.27	-1.502e-07	-6.18e-07	-2.0198e-05	-0.0005745	-0.0068	-0.02275	-0.03428	-0.27	-2.0366e-07	-1.6041e-06	-5.227e-05	-0.00125	-0.01207	-0.0359	-0.05118	-0.27	-3.765e-07	-3.1703e-06	-0.00010882	-0.00263	-0.02003	-0.05107	-0.06393
-0.28	-1.5648e-07	-6.2474e-07	-2.0218e-05	-0.00057502	-0.0068	-0.02287	-0.03525	-0.28	-2.1398e-07	-1.6165e-06	-5.233e-05	-0.00125	-0.01208	-0.03608	-0.05265	-0.28	-3.8682e-07	-3.19e-06	-0.00010888	-0.00264	-0.02005	-0.05167	-0.06601
-0.29	-1.6166e-07	-6.3134e-07	-2.0242e-05	-0.00057574	-0.00681	-0.02294	-0.03619	-0.29	-2.169e-07	-1.6294e-06	-5.2408e-05	-0.00125	-0.01209	-0.03621	-0.05404	-0.29	-3.9788e-07	-3.2095e-06	-0.00010898	-0.00264	-0.02006	-0.05217	-0.06805
-0.3	-1.6928e-07	-6.3846e-07	-2.0258e-05	-0.00057642	-0.00682	-0.02299	-0.03707	-0.3	-2.226e-07	-1.6421e-06	-5.2474e-05	-0.00126	-0.0121	-0.03631	-0.05536	-0.3	-4.0876e-07	-3.2318e-06	-0.00010906	-0.00264	-0.02007	-0.05256	-0.07004
-0.31	-1.7528e-07	-6.461e-07	-2.0286e-05	-0.00057702	-0.00683	-0.02302	-0.03791	-0.31	-2.2624e-07	-1.654e-06	-5.2564e-05	-0.00126	-0.0121	-0.03638	-0.05661	-0.31	-4.1836e-07	-3.2536e-06	-0.00010918	-0.00264	-0.02008	-0.05286	-0.07197
-0.32	-1.8126e-07	-6.5364e-07	-2.0314e-05	-0.00057774	-0.00683	-0.02303	-0.03872	-0.32	-2.3142e-07	-1.6659e-06	-5.266e-05	-0.00126	-0.01211	-0.03642	-0.05778	-0.32	-4.2998e-07	-3.2734e-06	-0.00010934	-0.00264	-0.02008	-0.05308	-0.07386
-0.33	-1.8876e-07	-6.615e-07	-2.0342e-05	-0.00057822	-0.00684	-0.02305	-0.03946	-0.33	-2.3664e-07	-1.6771e-06	-5.2758e-05	-0.00126	-0.01212	-0.03643	-0.05887	-0.33	-4.3956e-07	-3.2946e-06	-0.0001095	-0.00264	-0.0201	-0.05324	-0.07567
-0.34	-1.9328e-07	-6.6944e-07	-2.0384e-05	-0.0005788	-0.00684	-0.02305	-0.04014	-0.34	-2.398e-07	-1.6877e-06	-5.288e-05	-0.00126	-0.01213	-0.03643	-0.05986	-0.34	-4.5158e-07	-3.3134e-06	-0.00010962	-0.00265	-0.0201	-0.05336	-0.07742
-0.35	-2.0126e-07	-6.7674e-07	-2.042e-05	-0.0005794	-0.00685	-0.02303	-0.04075	-0.35	-2.463e-07	-1.6982e-06	-5.301e-05	-0.00126	-0.01213	-0.03643	-0.06075	-0.35	-4.6182e-07	-3.3332e-06	-0.00010984	-0.00265	-0.02012	-0.05344	-0.07909
-0.36	-2.0608e-07	-6.8468e-07	-2.0466e-05	-0.0005801	-0.00686	-0.02302	-0.04131	-0.36	-2.5256e-07	-1.7078e-06	-5.3132e-05	-0.00126	-0.01214	-0.03645	-0.06156	-0.36	-4.7312e-07	-3.3487e-06	-0.00011006	-0.00265	-0.02012	-0.05343	-0.08067
-0.37	-2.133e-07	-6.9234e-07	-2.0516e-05	-0.00058068	-0.00686	-0.02302	-0.04181	-0.37	-2.5884e-07	-1.7202e-06	-5.3274e-05	-0.00126	-0.01215	-0.03647	-0.06226	-0.37	-4.8478e-07	-3.3654e-06	-0.00011028	-0.00265	-0.02013	-0.05341	-0.08217
-0.38	-2.1924e-07	-6.9918e-07	-2.0578e-05	-0.0005813	-0.00687	-0.02302	-0.04235	-0.38	-2.6364e-07	-1.7282e-06	-5.3424e-05	-0.00126	-0.01215	-0.03648	-0.06287	-0.38	-4.9498e-07	-3.3796e-06	-0.00011056	-0.00265	-0.02014	-0.0534	-0.08356
-0.39	-2.251e-07	-7.0624e-07	-2.0638e-05	-0.00058198	-0.00687	-0.02303	-0.04268	-0.39	-2.6942e-07	-1.7402e-06	-5.3564e-05	-0.00127	-0.01216	-0.0365	-0.06339	-0.39	-5.0854e-07	-3.3959e-06	-0.00011084	-0.00265	-0.02015	-0.05339	-0.08485
-0.4	-2.3272e-07	-7.1334e-07	-2.0702e-05	-0.00058276	-0.00688	-0.02303	-0.04307	-0.4	-2.7592e-07	-1.7486e-06	-5.3704e-05	-0.00127	-0.01217	-0.03651	-0.06382	-0.4	-5.191e-07	-3.4077e-06	-0.00011118	-0.00266	-0.02015	-0.0534	-0.08603
-0.41	-2.3702e-07	-7.206e-07	-2.0768e-05	-0.00058348	-0.00688	-0.02304	-0.04339	-0.41	-2.8122e-07	-1.7599e-06	-5.382e-05	-0.00127	-0.01218	-0.03652	-0.06418	-0.41	-5.3272e-07	-3.4225e-06	-0.0001114	-0.00266	-0.02017	-0.05342	-0.08709
-0.42	-2.4584e-07	-7.2788e-07	-2.084e-05	-0.00058428	-0.00689	-0.02304	-0.04363	-0.42	-2.894e-07	-1.7683e-06	-5.3938e-05	-0.00127	-0.01218	-0.03653	-0.06447	-0.42	-5.4416e-07	-3.4348e-06	-0.00011174	-0.00266	-0.02017	-0.05344	-0.08803
-0.43	-2.5052e-07	-7.3508e-07	-2.0912e-05	-0.00058518	-0.00689	-0.02305	-0.04382	-0.43	-2.9528e-07	-1.7803e-06	-5.4044e-05	-0.00127	-0.01219	-0.03654	-0.0647	-0.43	-5.5714e-07	-3.4513e-06	-0.000112	-0.00266	-0.02019	-0.05345	-0.08885
-0.44	-2.5854e-07	-7.4218e-07	-2.0976e-05	-0.00058622	-0.00689	-0.02306	-0.04396	-0.44	-3.0654e-07	-1.7895e-06	-5.415e-05	-0.00128	-0.0122	-0.03655	-0.06488	-0.44	-5.6982e-07	-3.4625e-06	-0.00011224	-0.00267	-0.02019	-0.05346	-0.08955
-0.45	-2.6524e-07	-7.494e-07	-2.1038e-05	-0.0005873	-0.0069	-0.02306	-0.04406	-0.45	-3.122e-07	-1.8014e-06	-5.4254e-05	-0.00128	-0.0122	-0.03656	-0.06503	-0.45	-5.8208e-07	-3.4788e-06	-0.0001125	-0.00267	-0.0202	-0.05347	-0.09014
-0.46	-2.7118e-07	-7.5688e-07	-2.1098e-05	-0.0005885	-0.0069	-0.02307	-0.04418	-0.46	-3.2002e-07	-1.8118e-06	-5.435e-05	-0.00128	-0.01221	-0.03657	-0.06512	-0.46	-5.9732e-07	-3.4919e-06	-0.00011274	-0.00268	-0.02021	-0.05347	-0.09062
-0.47	-2.8068e-07	-7.6416e-07	-2.1156e-05	-0.00059004	-0.00691	-0.02307	-0.04425	-0.47	-3.2966e-07	-1.8238e-06	-5.4438e-05	-0.00128	-0.01222	-0.03658	-0.0652	-0.47	-6.0896e-07	-3.508e-06	-0.00011288	-0.00268	-0.02022	-0.05348	-0.09101
-0.48	-2.8554e-07	-7.7388e-07	-2.121e-05	-0.00059152	-0.00691	-0.02308	-0.0443	-0.48	-3.3762e-07	-1.8349e-06	-5.4518e-05	-0.00129	-0.01223	-0.0366	-0.06528	-0.48	-6.2416e-07	-3.5231e-06	-0.00011306	-0.00269	-0.02022	-0.05349	-0.09132
-0.49	-2.9598e-07	-7.8096e-07	-2.1264e-05	-0.00059312	-0.00692	-0.02309	-0.04435	-0.49	-3.5126e-07	-1.8476e-06	-5.46e-05	-0.00129	-0.01223	-0.03661	-0.06536	-0.49	-6.3778e-07	-3.5391e-06	-0.0001132	-0.00269	-0.02024	-0.05349	-0.09156
-0.5	-3.0208e-07	-7.8766e-07	-2.1306e-05	-0.00059478	-0.00692	-0.0231	-0.04439	-0.5	-3.6068e-07	-1.8612e-06	-5.4672e-05	-0.00129	-0.01224	-0.03662	-0.06541	-0.5	-6.5298e-07	-3.5544e-06	-0.00011334	-0.0027	-0.02024	-0.0535	-0.09174
-0.5	-3.0342e-07	-7.8642e-07	-2.1308e-05	-0.0005952	-0.00692	-0.02308	-0.04431	-0.5	-3.6272e-07	-1.8598e-06	-5.4664e-05	-0.00129	-0.01224	-0.03662	-0.06543	-0.5	-6.4968e-07	-3.5504e-06	-0.00011328	-0.0027	-0.02024	-0.05348	-0.09163
-0.49	-2.9138e-07	-7.7842e-07	-2.1246e-05	-0.00059408	-0.00691	-0.02306	-0.04416	-0.49	-3.5288e-07	-1.8459e-06	-5.4554e-05	-0.00129	-0.01224	-0.0366	-0.06537	-0.49	-6.3128e-07	-3.5274e-06	-0.00011304	-0.0027	-0.02023	-0.05343	-0.09123
-0.48	-2.8484e-07	-7.697e-07	-2.12e-05	-0.00059302	-0.00691	-0.02305	-0.04406	-0.48	-3.4674e-07	-1.834e-06	-5.446e-05	-0.00129	-0.01224	-0.03659	-0.06529	-0.48	-6.1306e-07	-3.5093e-06	-0.0001128	-0.00269	-0.02022	-0.05339	-0.09084
-0.47	-2.747e-07	-7.6044e-07	-2.115e-05	-0.00059208	-0.00691	-0.02304	-0.04397	-0.47	-3.3796e-07	-1.8203e-06	-5.4366e-05	-0.00129	-0.01224	-0.03658	-0.0652	-0.47	-5.9674e-07	-3.4896e-06	-0.00011262	-0.00269	-0.02021	-0.05336	-0.0904
-0.46	-2.6742e-07	-7.5214e-07	-2.1098e-05	-0.0005912	-0.0069	-0.02304	-0.04386	-0.46	-3.3134e-07	-1.8077e-06	-5.4266e-05	-0.00128	-0.01223	-0.03657	-0.0651	-0.46	-5.81e-07	-3.4727e-06	-0.00011238	-0.00269	-0.02021	-0.05332	-0.08989
-0.45	-2.5998e-07	-7.4344e-07	-2.1046e-05	-0.0005904	-0.0069	-0.02303	-0.04373	-0.45	-3.2312e-07	-1.7965e-06	-5.4184e-05	-0.00128	-0.01223	-0.03656	-0.06497	-0.45	-5.6386e-07	-3.4541e-06	-0.00011216	-0.00268	-0.02021	-0.05329	-0.08938
-0.44	-2.504e-07	-7.37e-07	-2.0996e-05	-0.00058958	-0.0069	-0.02302	-0.04358	-0.44	-3.1544e-07	-1.7838e-06	-5.4098e-05	-0.00128	-0.01223	-0.03655	-0.06479	-0.44	-5.5016e-07	-3.4378e-06	-0.00011202	-0.00268	-0.0202	-0.05325	-0.08876
-0.43	-2.4498e-07	-7.3132e-07	-2.0942e-05	-0.00058898	-0.0069	-0.02302	-0.04342	-0.43	-3.0922e-07	-1.7734e-06	-5.4012e-05	-0.00128	-0.01222	-0.03654	-0.06459	-0.43	-5.3354e-07	-3.4216e-06	-0.0001118	-0.00268	-0.02019	-0.05322	-0.08805
-0.42	-2.35e-07	-7.2302e-07	-2.0886e-05	-0.0005884	-0.0069	-0.02301	-0.04325	-0.42	-3.0048e-07	-1.7603e-06	-5.391e-05	-0.00128	-0.01223	-0.03653	-0.06437	-0.42	-5.2002e-07	-3.403e-06	-0.00011162	-0.00267	-0.02019	-0.05318	-0.08724
-0.41	-2.2962e-07	-7.1406e-07	-2.0832e-05	-0.00058782	-0.0069	-0.02299	-0.043	-0.41	-2.9446e-07	-1.7501e-06	-5.3804e-05	-0.00128	-0.01222	-0.03652	-0.06408	-0.41	-5.0506e-07	-3.3894e-06	-0.00011142	-0.00267	-0.02018	-0.05314	-0.08633
-0.4	-2.2072e-07	-7.0582e-07	-2.078e-05	-0.00058728	-0.00689	-0.02298	-0.04266	-0.4	-2.8632e-07	-1.737e-06	-5.3744e-05	-0.00128	-0.01222	-0.0365	-0.06373	-0.4	-4.9128e-07	-3.3716e-06	-0.00011122	-0.00267	-0.02018	-0.05309	-0.08532
-0.39	-2.1374e-07	-6.9928e-07	-2.0728e-05	-0.00058696	-0.00689	-0.02296	-0.04229	-0.39	-2.7976e-07	-1.7276e-06	-5.3644e-05	-0.00128	-0.01222	-0.03648	-0.0633	-0.39	-4.7676e-07	-3.3566e-06	-0.000111	-0.00267	-0.02017	-0.05303	-0.08419
-0.38	-2.0764e-07	-6.9298e-07	-2.0678e-05	-0.00058662	-0.00689	-0.02295	-0.04188	-0.38	-2.7248e-07	-1.7144e-06	-5.3562e-05	-0.00128	-0.01222	-0.03646	-0.06279	-0.38	-4.6296e-07	-3.3399e-06	-0.00011086	-0.00266	-0.02017	-0.05297	-0.08297
-0.37	-1.9848e-07	-6.8636e-07	-2.0628e-05	-0.00058624	-0.00689	-0.02292	-0.04143	-0.37	-2.6458e-07	-1.705e-06	-5.3464e-05	-0.00128	-0.01222	-0.03644	-0.06219	-0.37	-4.506e-07	-3.3263e-06	-0.00011066	-0.00266	-0.02016	-0.0529	-0.08165
-0.36	-1.9392e-07	-6.7828e-07	-2.0586e-05	-0.0005859	-0.00689	-0.0229	-0.04101	-0.36	-2.5836e-07	-1.6926e-06	-5.339e-05	-0.00128	-0.01222	-0.03641	-0.06151	-0.36	-4.3546e-07	-3.3079e-06	-0.00011046	-0.00266	-0.02016	-0.0528	-0.0802
-0.35	-1.8454e-07	-6.692e-07	-2.0594e-05	-0.00058572	-0.00689	-0.02288	-0.04044	-0.35	-2.4958e-07	-1.682e-06	-5.331e-05	-0.00127	-0.01221	-0.03637	-0.06073	-0.35	-4.2438e-07	-3.2951e-06	-0.00011032	-0.00266	-0.02015	-0.05269	-0.07865
-0.34	-1.797e-07	-6.6104e-07	-2.0528e-05	-0.00058552	-0.00688	-0.02285	-0.03988	-0.34	-2.4334e-07	-1.6712e-06	-5.3236e-05	-0.00127	-0.01221	-0.03633	-0.05986	-0.34	-4.1044e-07	-3.277e-06	-0.00011018	-0.00266	-0.02014	-0.05254	-0.07702
-0.33	-1.7138e-07	-6.5432e-07	-2.0478e-05	-0.00058524	-0.00688	-0.02281	-0.03919	-0.33	-2.3466e-07	-1.6579e-06	-5.3152e-05	-0.00127	-0.01221	-0.03627	-0.0589	-0.33	-3.9868e-07	-3.2619e-06	-0.00011	-0.00266	-0.02014	-0.05236	-0.07533
-0.32	-1.665e-07	-6.4864e-07	-2.0446e-05	-0.00058496	-0.00688	-0.02275	-0.03851	-0.32	-2.281e-07	-1.6493e-06	-5.308e-05	-0.00127	-0.0122	-0.03621	-0.05783	-0.32	-3.8608e-07	-3.2438e-06	-0.00010984	-0.00266	-0.02013	-0.05212	-0.07357
-0.31	-1.5908e-07	-6.4192e-07	-2.0412e-05	-0.0005848	-0.00688	-0.02268	-0.03779	-0.31	-2.2076e-07	-1.6377e-06	-5.3008e-05	-0.00127	-0.0122	-0.03612	-0.05667	-0.31	-3.7338e-07	-3.2283e-06	-0.00010968	-0.00265	-0.02012	-0.05188	-0.07174
-0.3	-1.5078e-07	-6.3458e-07	-2.0384e-05	-0.0005846	-0.00687	-0.0226	-0.037	-0.3	-2.1222e-07	-1.6264e-06	-5.2942e-05	-0.00127	-0.0122	-0.036	-0.05543	-0.3	-3.615e-07	-3.2142e-06	-0.00010952	-0.00265	-0.02011	-0.05154	-0.06985
-0.29	-1.4336e-07	-6.2614e-07	-2.036e-05	-0.00058426	-0.00687	-0.0225	-0.03614	-0.29	-2.0568e-07	-1.6163e-06	-5.2864e-05	-0.00127	-0.01219	-0.03584	-0.05412	-0.29	-3.462e-07	-3.1973e-06	-0.00010944	-0.00265	-0.0201	-0.05112	-0.06791
-0.28	-1.3724e-07	-6.191e-07	-2.0338e-05	-0.0005839	-0.00686	-0.02237	-0.03524	-0.28	-1.9656e-07	-1.6061e-06	-5.2808e-05	-0.00127	-0.01219	-0.0357	-0.05275	-0.28	-3.3526e-07	-3.1809e-06	-0.00010932	-0.00265	-0.02008	-0.05061	-0.06592
-0.27	-1.3234e-07	-6.14e-07	-2.0316e-05	-0.00058386	-0.00686	-0.02222	-0.0343	-0.27	-1.902e-07	-1.5958e-06	-5.2742e-05	-0.00127	-0.01217	-0.03548	-0.05131	-0.27	-3.2096e-07	-3.1647e-06	-0.00010918	-0.00265	-0.02006	-0.04999	-0.06387
-0.26	-1.2626e-07	-6.1034e-07	-2.0296e-05	-0.00058376	-0.00685	-0.02201	-0.03331	-0.26	-1.8196e-07	-1.5866e-06	-5.2692e-05	-0.00127	-0.01217	-0.03521	-0.04981	-0.26	-3.0904e-07	-3.1503e-06	-0.00010906	-0.00265	-0.02004	-0.04926	-0.06179
-0.25	-1.1882e-07	-6.0438e-07	-2.0278e-05	-0.00058356	-0.00685	-0.02177	-0.03228	-0.25	-1.7446e-07	-1.5783e-06	-5.2644e-05	-0.00127	-0.01216	-0.03487	-0.04826	-0.25	-2.9654e-07	-3.136e-06	-0.00010896	-0.00265	-0.02001	-0.04841	-0.05966
-0.24	-1.1122e-07	-5.9924e-07	-2.0258e-05	-0.00058326	-0.00684	-0.02148	-0.03121	-0.24	-1.67e-07	-1.5681e-06	-5.261e-05	-0.00127	-0.01215	-0.03446	-0.04665	-0.24	-2.8466e-07	-3.1223e-06	-0.00010878	-0.00265	-0.01999	-0.04744	-0.05749
-0.23	-1.0414e-07	-5.9478e-07	-2.0242e-05	-0.00058304	-0.00683	-0.02115	-0.03012	-0.23	-1.5928e-07	-1.5598e-06	-5.2556e-05	-0.00127	-0.01213	-0.03396	-0.04499	-0.23	-2.733e-07	-3.1089e-06	-0.00010874	-0.00264	-0.01995	-0.04634	-0.0553
-0.22	-1.00516e-07	-5.9058e-07	-2.0222e-05	-0.00058272	-0.00682	-0.02076	-0.02899	-0.22	-1.5254e-07	-1.5521e-06	-5.253e-05	-0.00127	-0.01211	-0.03336	-0.04329	-0.22	-2.5952e-07	-3.0976e-06	-0.0001086	-0.00264	-0.0199	-0.04512	-0.05307
-0.21	-9.4474e-08	-5.8742e-07	-2.0208e-05	-0.0005823	-0.0068	-0.02039	-0.02784	-0.21	-1.452e-07	-1.5443e-06	-5.2482e-05	-0.00127	-0.01208	-0.03266	-0.04156	-0.21	-2.4914e-07	-3.0878e-06	-0.00010842	-0.00264	-0.01983	-0.04377	-0.05081
-0.2	-8.86848e-08	-5.8318e-07	-2.0178e-05	-0.00058178	-0.00678	-0.0199	-0.02666	-0.2	-1.3794e-07	-1.5369e-06	-5.2444e-05	-0.00127	-0.01205	-0.03186	-0.03978	-0.2	-2.356e-07	-3.0734e-06	-0.00010834	-0.00264	-0.01974	-0.0423	-0.04853
-0.19	-8.3075e-08	-5.764e-07	-2.0154e-05	-0.00058122	-0.00675	-0.01939	-0.02546	-0.19	-1.3046e-07	-1.5298e-06	-5.2384e-05	-0.00127	-0.01201	-0.03096	-0.03797	-0.19	-2.2378e-07	-3.0651e-06	-0.00010814	-0.00263	-0.01963	-0.04074	-0.04622
-0.18	-7.77286e-08	-5.7508e-07	-2.0142e-05	-0.00058042	-0.00672	-0.01883	-0.02423	-0.18	-1.2362e-07	-1.5233e-06	-5.232e-05	-0.00126	-0.01195	-0.02993	-0.03613	-0.18	-2.1144e-07	-3.0566e-06	-0.00010804	-0.00263	-0.01948	-0.03909	-0.0439
-0.17	-7.2672e-08	-5.7094e-07	-2.0108e-05	-0.00057934	-0.00667	-0.01819	-0.02299	-0.17	-1.1704e-07	-1.5158e-06	-5.2244e-05	-0.00126	-0.01188	-0.02881	-0.03426	-0.17	-1.9958e-07	-3.0456e-06	-0.00010788	-0.00262	-0.01929	-0.03735	-0.04155
-0.16	-6.60708e-08	-5.6616e-07	-2.0068e-05	-0.000578	-0.00661	-0.01748	-0.02172	-0.16	-1.1026e-07	-1.5093e-06	-5.2154e-05	-0.00126	-0.01178	-0.0276	-0.03236	-0.16	-1.8876e-07	-3.0355e-06	-0.00010768	-0.00262	-0.01907	-0.03553	-0.03919
-0.15	-6.30518e-08	-5.6326e-07	-2.0028e-05	-0.00057624	-0.00653	-0.01672	-0.02044	-0.15	-1.0348e-07	-1.5e-06	-5.203e-05	-0.00126	-0.01168	-0.0263	-0.03044	-0.15	-1.7806e-07	-3.0251e-06	-0.00010742	-0.00261	-0.01877	-0.03364	-0.03681
-0.14	-5.94756e-08	-5.5738e-07	-1.9964e-05	-0.0005739	-0.00642	-0.0159	-0.01915	-0.14	-9.62196e-08	-1.4935e-06	-5.1882e-05	-0.00125	-0.01153	-0.02492	-0.02851	-0.14	-1.6808e-07	-3.0131e-06	-0.0001071	-0.0026	-0.01839	-0.03169	-0.03442
-0.13	-5.49238e-08	-5.5482e-07	-1.9888e-05	-0.00057068	-0.00629	-0.01502	-0.01784	-0.13	-9.04782e-08	-1.4853e-06	-5.1676e-05	-0.00124	-0.01132	-0.02347	-0.02654	-0.13	-1.5898e-07	-2.9982e-06	-0.00010668	-0.00258	-0.0179	-0.02968	-0.032
-0.12	-5.17056e-08	-5.4744e-07	-1.9784e-05	-0.00056648	-0.00612	-0.01408	-0.01652	-0.12	-8.53912e-08	-1.4752e-06	-5.14e-05	-0.00123	-0.01106	-0.02194	-0.02457	-0.12	-1.502e-07	-2.9818e-06	-0.00010606	-0.00256	-0.0173	-0.0276	-0.02959
-0.11	-4.76304e-08	-5.4364e-07	-1.965e-05	-0.00056076	-0.00592	-0.0131	-0.01519	-0.11	-7.99324e-08	-1.4624e-06	-5.1034e-05	-0.00122	-0.01073	-0.02036	-0.02257	-0.11	-1.415e-07	-2.9603e-06	-0.00010536	-0.00253	-0.01658	-0.02549	-0.02716
-0.1	-4.29258e-08	-5.3424e-07	-1.9456e-05	-0.00055306	-0.00567	-0.01208	-0.01384	-0.1	-7.37632e-08	-1.4477e-06	-5.05e-05	-0.0012	-0.01032	-0.01871	-0.02057	-0.1	-1.3366e-07	-2.9309e-06	-0.00010432	-0.0025	-0.01572	-0.02332	-0.02473
-0.09	-3.92064e-08	-5.28e-07	-1.919e-05	-0.00054202	-0.00537	-0.01101	-0.01249	-0.09	-6.75926e-08	-1.4263e-06	-4.976e-05	-0.00118	-0.0098	-0.01701	-0.01855	-0.09	-1.2576e-07	-2.8914e-06	-0.00010286	-0.00245	-0.01472	-0.02112	-0.02228
-0.08	-3.68886e-08	-5.137e-07	-1.8812e-05	-0.00052744	-0.00504	-0.0099	-0.01112	-0.08	-6.23594e-08	-1.4003e-06	-4.8744e-05	-0.00115	-0.00916	-0.01526	-0.01652	-0.08	-1.1816e-07	-2.839e-06	-0.0001008	-0.00238	-0.01357	-0.01888	-0.01983
-0.07	-3.48424e-08	-5.0186e-07	-1.8276e-05	-0.0005076	-0.00466	-0.00875	-0.00975	-0.07	-5.78736e-08	-1.361e-06	-4.7324e-05	-0.00111	-0.00843	-0.01347	-0.01448	-0.07	-1.1092e-07	-2.7653e-06	-9.9586e-05	-0.00229	-0.01228	-0.0166	-0.01736
-0.06	-3.1558e-08	-4.7894e-07	-1.7528e-05	-0.00048098	-0.0042	-0.00758	-0.00837	-0.06	-5.3046e-08	-1.3107e-06	-4.5304e-05	-0.00105	-0.00757	-0.01163	-0.01244	-0.06	-1.0306e-07	-2.6618e-06	-9.3778e-05	-0.00216	-0.01085	-0.0143	-0.0149
-0.05	-2.71372e-08	-4.5308e-07	-1.6462e-05	-0.00044498	-0.00368	-0.00637	-0.00699	-0.05	-4.71026e-08	-1.2342e-06	-4.2482e-05	-0.0009741	-0.00658	-0.00976	-0.01038	-0.05	-9.40076e-08	-2.5129e-06	-8.8044e-05	-0.002	-0.0093	-0.01197	-0.01242
-0.04	-2.2857e-08	-4.1124e-07	-1.4976e-05	-0.00039696	-0.00308	-0.00514	-0.0056	-0.04	-4.00754e-08	-1.1299e-06	-3.8554e-05	-0.00086882	-0.00548	-0.00786	-0.0083	-0.04	-8.47696e-08	-2.2993e-06	-7.9988e-05	-0.00178	-0.00763	-0.0096	-0.00994
-0.03	-1.953e-08	-3.5666e-07	-1.2864e-05	-0.000333	-0.00242	-0.00389	-0.0042	-0.03	-3.3685e-08	-9.6464e-07	-3.3024e-05	-0.00073548	-0.00426	-0.00593	-0.00624	-0.03	-7.37752e-08	-1.994e-06	-6.8644e-05	-0.00149	-0.00586	-0.00722	-0.00746
-0.02	-1.64154e-08	-2.763e-07	-9.919e-06	-0.00024916	-0.00168	-0.00261	-0.00281	-0.02	-2.63138e-08	-7.5878e-07	-2.5324e-05	-0.00055368	-0.00294	-0.00397	-0.00416	-0.02	-5.85322e-08	-1.5544e-06	-5.2812e-05	-0.00111	-0.00399	-0.00483	-0.00497
-0.01	-1.1631e-08	-1.6026e-07	-5.7607e-06	-0.0001397	-0.00087372	-0.00131	-0.00141	-0.01	-1.58994e-08	-4.4486e-07	-1.4656e-05	-0.0003129	-0.00152	-0.00199	-0.00208	-0.01	-4.01194e-08	-9.0148e-07	-3.0696e-05	-0.000618	-0.00203	-0.00242	-0.00249
0	-5.6975e-09	3.6658e-09	4.62858e-08	1.17356e-07	1.9931e-06	2.5536e-06	1.9453e-06	0	-1.6013e-09	2.7255e-09	8.12206e-08	1.17356e-07	3.6853e-06	4.5733e-06	5.4138e-06	0	-1.37434e-08	7.1444e-09	1.10091e-07	2.0878e-06	4.7604e-06	4.9774e-06	5.5884e-06

## Sheet: Fig. 7e
PEDOT:PSS based cOECT
Time (s)	Drain current (mA)
0.00926	0.10118
0.01285	0.10098
0.01664	0.10124
0.02059	0.10158
0.0246	0.1015
0.02859	0.10108
0.03259	0.10082
0.03665	0.10114
0.04059	0.10152
0.0446	0.10146
0.04859	0.10106
0.05264	0.10082
0.05715	0.10118
0.06059	0.10154
0.06459	0.1015
0.06869	0.1011
0.07259	0.1009
0.07659	0.10122
0.08059	0.10164
0.0846	0.10156
0.08864	0.10118
0.09264	0.10094
0.09659	0.1013
0.1006	0.1017
0.10459	0.10164
0.1086	0.10124
0.11259	0.10102
0.11659	0.10134
0.11858	0.10154
0.12063	0.10174
0.12258	0.1018
0.12458	0.10168
0.12758	0.10136
0.13068	0.10108
0.1346	0.10118
0.13864	0.10162
0.14258	0.10184
0.14458	0.10174
0.14678	0.10154
0.151	0.10112
0.15459	0.10122
0.15859	0.10166
0.16259	0.10188
0.16659	0.1016
0.1706	0.10118
0.17459	0.10126
0.1786	0.10172
0.18263	0.10192
0.18458	0.10182
0.18658	0.10162
0.18858	0.10142
0.19058	0.10122
0.19262	0.10118
0.19472	0.1013
0.19864	0.10176
0.20058	0.10192
0.20263	0.10194
0.20462	0.10186
0.20658	0.10166
0.20858	0.10144
0.21205	0.10124
0.21459	0.10134
0.21658	0.10154
0.21863	0.10176
0.22058	0.10198
0.22263	0.102
0.22458	0.1019
0.22811	0.1015
0.23059	0.1013
0.23263	0.10124
0.23463	0.10136
0.23658	0.10156
0.23858	0.10182
0.24081	0.102
0.24459	0.10192
0.24658	0.10172
0.24859	0.1015
0.25058	0.10132
0.25258	0.10128
0.25458	0.1014
0.25669	0.10162
0.26059	0.13624
0.26258	0.14056
0.26459	0.14184
0.26658	0.14254
0.26858	0.14304
0.27058	0.14338
0.27271	0.14368
0.27659	0.14412
0.27858	0.14432
0.28059	0.14444
0.28263	0.14462
0.28458	0.1448
0.28663	0.14496
0.28946	0.1451
0.29259	0.14522
0.29458	0.14524
0.29658	0.14534
0.29863	0.14536
0.30063	0.14544
0.30258	0.14552
0.30601	0.14568
0.30858	0.14578
0.31058	0.1458
0.31258	0.1458
0.31463	0.14582
0.31658	0.14588
0.31884	0.14586
0.32259	0.14598
0.32458	0.14606
0.32658	0.1461
0.32858	0.14616
0.33058	0.14618
0.33258	0.14616
0.33481	0.14616
0.33859	0.14618
0.34063	0.14624
0.34259	0.14628
0.34463	0.14634
0.34658	0.1464
0.34858	0.1464
0.35076	0.14644
0.35459	0.14642
0.35658	0.14644
0.35858	0.0408
0.3627	0.0106
0.36883	0.00513
0.37259	0.00387
0.37663	0.00309
0.38058	0.00265
0.38521	0.00237
0.38863	0.00219
0.39259	0.00199
0.39674	0.00181
0.40058	0.00172
0.40459	0.00169
0.42014	0.12792
0.42259	0.12986
0.42463	0.13126
0.42658	0.13238
0.42879	0.13348
0.43259	0.135
0.43458	0.13562
0.43658	0.13624
0.43858	0.13672
0.44058	0.13722
0.44263	0.13768
0.4447	0.13816
0.44863	0.1388
0.45064	0.13908
0.45263	0.1393
0.45458	0.1395
0.45658	0.13972
0.45858	0.03956
0.46703	0.00542
0.47059	0.00391
0.47458	0.00295
0.47858	0.00241
0.48264	0.00213
0.48658	0.00197
0.49082	0.00179
0.49459	0.00163
0.49858	0.00153
0.50258	0.0015
0.50674	0.00148
0.53041	0.13536
0.53264	0.13598
0.53458	0.13646
0.53658	0.13694
0.53944	0.13754
0.54259	0.1381
0.54459	0.13848
0.54658	0.13878
0.54858	0.13902
0.55058	0.13926
0.55258	0.13946
0.55598	0.13972
0.55864	0.03722
0.5627	0.00979
0.56752	0.0051
0.57186	0.00348
0.57459	0.00287
0.57858	0.00232
0.58258	0.00204
0.58747	0.00183
0.59059	0.00171
0.59463	0.00154
0.59858	0.00144
0.60319	0.00142
0.60659	0.0014
0.62828	0.12998
0.63065	0.13118
0.63405	0.13254
0.6506	0.1366
0.66961	0.00404
0.67461	0.00274
0.67866	0.00221
0.68265	0.00195
0.6866	0.00179
0.6906	0.00163
0.69468	0.00147
0.6986	0.00138
0.70264	0.00136
0.7066	0.00134
0.72874	0.13256
0.73265	0.13386
0.73659	0.13486
0.7406	0.13572
0.74473	0.13648
0.7486	0.13702
0.75264	0.1375
0.7567	0.13782
0.76268	0.00969
0.76953	0.00409
0.7746	0.00273
0.7786	0.0022
0.78274	0.00192
0.7866	0.00176
0.7906	0.00159
0.7946	0.00144
0.7986	0.00134
0.80258	0.00133
0.80658	0.00131
0.82913	0.12942
0.83259	0.13102
0.83483	0.13182
0.83859	0.13296
0.84063	0.13356
0.84258	0.13402
0.84458	0.1345
0.84658	0.13488
0.84858	0.13522
0.85072	0.13552
0.85459	0.13596
0.85658	0.1362
0.85858	0.03926
0.8627	0.00947
0.86884	0.00425
0.87259	0.00307
0.87658	0.00236
0.88063	0.00198
0.88521	0.00176
0.88859	0.00163
0.89258	0.00147
0.89675	0.00135
0.90058	0.0013
0.90464	0.00129
0.92012	0.12398
0.92259	0.12606
0.92458	0.12744
0.92658	0.12862
0.92863	0.12966
0.93058	0.1305
0.93346	0.13152
0.93663	0.1325
0.93858	0.13298
0.94058	0.1335
0.94258	0.13392
0.94462	0.13434
0.94663	0.13472
0.94988	0.1352
0.95258	0.13548
0.95463	0.1357
0.95658	0.1359
0.95858	0.03902
0.9629	0.00922
0.96957	0.00397
0.97259	0.00306
0.97658	0.00234
0.98138	0.00191
0.98464	0.00177
0.98858	0.00161
0.99258	0.00145
0.99717	0.00132
1.00059	0.00128
1.00459	0.00128
1.02043	0.12384
1.0226	0.12558
1.02458	0.12698
1.02798	0.12892
1.03059	0.1301
1.03258	0.13082
1.03463	0.1315
1.03663	0.13208
1.03863	0.13258
1.04075	0.1331
1.04464	0.13394
1.04658	0.1343
1.04864	0.13462
1.05058	0.1349
1.05258	0.1351
1.05463	0.1353
1.05688	0.13554
1.06267	0.00955
1.06753	0.00481
1.07059	0.00358
1.07525	0.00251
1.07864	0.00209
1.08263	0.00183
1.08659	0.00166
1.09088	0.00149
1.09459	0.00135
1.09858	0.00127
1.10258	0.00126
1.10664	0.00124
1.14234	0.13272
1.1466	0.13362
1.15065	0.13424
1.1546	0.13468
1.15859	0.03878
1.16271	0.00941
1.16917	0.00404
1.17259	0.00298
1.17659	0.00228
1.18059	0.00191
1.1846	0.00172
1.18859	0.00156
1.19259	0.0014
1.19659	0.00129
1.20059	0.00125
1.20664	0.00122
1.22879	0.13102
1.2326	0.1322
1.23659	0.13318
1.23858	0.13358
1.24058	0.134
1.24258	0.13436
1.24478	0.13474
1.2486	0.13528
1.25058	0.13548
1.25258	0.13566
1.25458	0.13582
1.25658	0.136
1.25858	0.03966
1.26757	0.00481
1.2706	0.00357
1.27458	0.00259
1.27923	0.00201
1.28459	0.00173
1.2886	0.00157
1.2926	0.0014
1.2966	0.00129
1.30064	0.00124
1.3046	0.00124
1.31361	0.11366
1.33518	0.13132
1.3386	0.1322
1.34259	0.13312
1.34664	0.13384
1.34858	0.13412
1.3526	0.13458
1.35659	0.13496
1.36272	0.00944
1.36949	0.00392
1.3746	0.00256
1.37859	0.00204
1.38265	0.00179
1.38665	0.00161
1.39064	0.00146
1.39459	0.00131
1.39858	0.00123
1.40326	0.00122
1.40664	0.0012
1.42844	0.1275
1.43059	0.12858
1.43259	0.12936
1.4348	0.13018
1.43859	0.13132
1.44058	0.13186
1.44258	0.13234
1.44463	0.1328
1.44663	0.13318
1.44858	0.13348
1.45145	0.13386
1.45459	0.13418
1.45658	0.1344
1.45858	0.03884
1.46266	0.00948
1.46844	0.00428
1.47259	0.00293
1.47659	0.00223
1.48079	0.00186
1.48459	0.00168
1.48859	0.00153
1.49258	0.00136
1.4969	0.00125
1.50059	0.00122
1.50464	0.00121
1.52032	0.12292
1.52259	0.12474
1.52458	0.1261
1.52658	0.1273
1.52871	0.12866
1.53259	0.12982
1.53458	0.13048
1.53659	0.13104
1.53858	0.13156
1.54058	0.13202
1.54258	0.13248
1.54603	0.1331
1.54859	0.1335
1.55063	0.13376
1.55259	0.13394
1.55458	0.13414
1.55658	0.13436
1.55874	0.03288
1.56761	0.00469
1.5706	0.00348
1.57472	0.0025
1.57859	0.00202
1.58264	0.00176
1.58659	0.00159
1.59076	0.00143
1.60385	0.0012
1.61362	0.11308
1.63519	0.13054
1.64052	0.13186
1.6446	0.13272
1.64859	0.1333
1.65265	0.13376
1.65659	0.13414
1.66271	0.00943
1.66949	0.00386
1.6727	0.00289
1.67659	0.00222
1.6806	0.00186
1.68489	0.00165
1.6886	0.00152
1.69264	0.00134
1.6966	0.00125
1.70059	0.00121
1.70461	0.00119
1.7139	0.11331
1.73658	0.13068
1.7406	0.13164
1.74459	0.13246
1.7468	0.13286
1.75058	0.13336
1.75263	0.13352
1.75458	0.13374
1.75658	0.13392
1.75863	0.03688
1.76292	0.00909
1.76954	0.00383
1.77264	0.00289
1.77658	0.00221
1.78086	0.00184
1.78459	0.00166
1.78858	0.00151
1.79259	0.00134
1.79726	0.00122
1.80059	0.0012
1.80459	0.00119
1.81993	0.12264
1.82264	0.1248
1.82473	0.12612
1.82867	0.12812
1.83058	0.12892
1.83258	0.12954
1.83458	0.13016
1.83658	0.13074
1.83863	0.1312
1.84072	0.13164
1.84463	0.13246
1.84658	0.13278
1.84858	0.13306
1.85058	0.13334
1.85258	0.13344
1.85458	0.13368
1.85679	0.1339
1.86269	0.00947
1.86752	0.00471
1.87058	0.00345
1.87467	0.00249
1.87859	0.00198
1.88258	0.00174
1.88659	0.00157
1.89059	0.00141
1.89459	0.00128
1.89858	0.0012
1.90282	0.00119
1.90664	0.00116
1.92967	0.12718
1.93259	0.1284
1.93463	0.12918
1.93679	0.12988
1.9406	0.13082
1.94258	0.13134
1.94459	0.13172
1.94658	0.13214
1.94863	0.13244
1.95058	0.13272
1.95258	0.13286
1.95609	0.13326
1.95864	0.03624
1.96275	0.00929
1.96749	0.00467
1.97184	0.00305
1.97459	0.00246
1.97859	0.00196
1.98258	0.00173
1.98817	0.0015
1.99849	0.00119
2.0041	0.00118
2.01361	0.1124
2.03552	0.12994
2.0386	0.13066
2.0426	0.13158
2.04665	0.13228
2.05059	0.13284
2.0549	0.1332
2.0586	0.03806
2.06753	0.00467
2.07265	0.00285
2.07665	0.00217
2.0806	0.00183
2.0846	0.00163
2.0886	0.00149
2.0926	0.00131
2.0966	0.00122
2.1006	0.00118
2.1046	0.00117
2.11361	0.1123
2.13549	0.12974
2.1386	0.13052
2.1426	0.13144
2.1466	0.13212
2.1506	0.1327
2.15459	0.13304
2.15683	0.13326
2.16271	0.00938
2.16755	0.00465
2.17058	0.00341
2.17519	0.00236
2.17859	0.00196
2.18259	0.00172
2.18658	0.00155
2.19075	0.00139
2.19464	0.00126
2.19859	0.00117
2.20259	0.00118
2.20672	0.00115
2.22849	0.1262
2.23064	0.12728
2.23264	0.12802
2.23485	0.12884
2.23859	0.12992
2.24058	0.1304
2.24259	0.13094
2.24458	0.13128
2.24658	0.13166
2.24858	0.13196
2.25075	0.13228
2.25459	0.13266
2.25658	0.1329
2.25859	0.03836
2.26269	0.00936
2.26752	0.00462
2.2721	0.00294
2.27459	0.00244
2.27864	0.00193
2.28263	0.0017
2.28757	0.00151
2.29061	0.00138
2.29464	0.00125
2.29858	0.00117
2.30324	0.00116
2.30659	0.00114
2.32856	0.12606
2.33064	0.12706
2.33258	0.12778
2.33478	0.12864
2.33859	0.1297
2.34064	0.13022
2.34258	0.13068
2.34458	0.1311
2.34658	0.13146
2.34858	0.13176
2.3507	0.13206
2.35459	0.13246
2.35659	0.13266
2.35858	0.03854
2.36269	0.00933
2.36891	0.00397
2.37259	0.00281
2.37659	0.00214
2.38058	0.0018
2.38469	0.0016
2.38859	0.00147
2.39264	0.00129
2.39663	0.0012
2.40059	0.00117
2.40459	0.00115
2.41367	0.1121
2.43693	0.12966
2.44059	0.13048
2.44259	0.13092
2.44474	0.13132
2.45986	0.01772
2.46762	0.00458
2.4726	0.00282
2.47665	0.00214
2.48065	0.0018
2.4846	0.00161
2.4886	0.00147
2.4926	0.0013
2.4966	0.0012
2.5006	0.00116
2.50465	0.00115
2.51372	0.11205
2.53565	0.12922
2.53864	0.12996
2.5426	0.1309
2.54659	0.13154
2.5506	0.13206
2.55464	0.1324
2.55859	0.03802
2.5627	0.00936
2.56751	0.00463
2.57221	0.00291
2.57459	0.00243
2.57858	0.00193
2.58258	0.00169
2.58768	0.00149
2.59063	0.00137
2.59464	0.00124
2.59859	0.00116
2.60333	0.00116
2.60659	0.00114
2.62845	0.1256
2.63059	0.12664
2.63409	0.12796
2.63659	0.12874
2.63858	0.12928
2.64058	0.12978
2.64258	0.13024
2.64463	0.13068
2.64658	0.131
2.64994	0.13152
2.65258	0.13178
2.65458	0.132
2.65658	0.1322
2.65858	0.03856
2.66295	0.0089
2.66949	0.00371
2.67259	0.00279
2.67658	0.00212
2.68143	0.00174
2.68459	0.0016
2.68864	0.00145
2.69258	0.00129
2.69716	0.00117
2.70059	0.00116
2.70459	0.00114
2.71492	0.11403
2.73668	0.12916
2.73858	0.1296
2.74075	0.1301
2.7446	0.13084
2.74663	0.1312
2.74858	0.13146
2.75063	0.13172
2.75258	0.1319
2.75458	0.13206
2.75685	0.1323
2.76267	0.0094
2.76752	0.0046
2.77064	0.00334
2.7757	0.00224
2.7886	0.00145
2.79259	0.00129
2.7966	0.00118
2.80059	0.00116
2.80465	0.00114
2.81365	0.11162
2.83573	0.12884
2.83859	0.12952
2.84264	0.13044
2.84669	0.13114
2.85059	0.1316
2.8546	0.132
2.85859	0.03806
2.86762	0.00454
2.8726	0.0028
2.87659	0.00212
2.8806	0.00179
2.88464	0.0016
2.88859	0.00145
2.89259	0.00129
2.89658	0.00118
2.9006	0.00115
2.90459	0.00114
2.91371	0.11168
2.93713	0.12908
2.94059	0.12988
2.94259	0.13028
2.94471	0.13068
2.94859	0.13124
2.95059	0.13148
2.95258	0.13164
2.95463	0.13186
2.95658	0.13204
2.95858	0.03874
2.96769	0.00449
2.97063	0.00333
2.97459	0.0024
2.9792	0.00188
2.98264	0.00168
2.98658	0.00152
2.99075	0.00135
2.99459	0.00122
2.99859	0.00115
3.00259	0.00114
3.00691	0.00113
3.03063	0.12998
3.03264	0.13044
3.03458	0.13088
3.03658	0.13128
3.03868	0.13164
3.04264	0.1323
3.04458	0.1326
3.04658	0.13286
3.04863	0.13306
3.05058	0.13322
3.05263	0.13336
3.05458	0.13354
3.05674	0.13368
3.06272	0.00943
3.06757	0.00462
3.07059	0.00338
3.07546	0.00229
3.07859	0.00194
3.08258	0.00169
3.08659	0.00154
3.09185	0.00131
3.1046	0.00115
3.11361	0.11178
3.1356	0.12904
3.1386	0.12974
3.14265	0.13064
3.14664	0.13134
3.15059	0.13182
3.1546	0.13218
3.15868	0.03442
3.16758	0.00454
3.1726	0.00279
3.17664	0.00211
3.1806	0.00178
3.1846	0.0016
3.18864	0.00144
3.1926	0.00128
3.19665	0.00117
3.2006	0.00115
3.20461	0.00114
3.21361	0.11158
3.23662	0.12908
3.2406	0.12998
3.24258	0.13038
3.24458	0.13074
3.24663	0.13108
3.24858	0.1313
3.25082	0.13158
3.25463	0.13194
3.25658	0.13212
3.25859	0.03812
3.26266	0.0094
3.26921	0.00381
3.27258	0.00278
3.27664	0.0021
3.28059	0.00178
3.28475	0.00159
3.28859	0.00144
3.29259	0.00128
3.29659	0.00117
3.30084	0.00115
3.30459	0.00114
3.31361	0.11136
3.32142	0.12194
3.3246	0.12416
3.32658	0.12528
3.32858	0.12622
3.33058	0.12706
3.33278	0.12776
3.33659	0.12888
3.33858	0.1293
3.34058	0.1298
3.34258	0.13018
3.34458	0.13056
3.34663	0.13088
3.35006	0.13132
3.35264	0.13154
3.35458	0.13172
3.35663	0.1319
3.35858	0.03856
3.36266	0.0094
3.36902	0.00387
3.37264	0.00276
3.37658	0.0021
3.38058	0.00178
3.38516	0.00157
3.38859	0.00144
3.39259	0.00127
3.39658	0.00117
3.40073	0.00114
3.40464	0.00114
3.41371	0.11155
3.43769	0.12898
3.4406	0.12966
3.44258	0.13002
3.44458	0.1304
3.44658	0.13074
3.44944	0.13108
3.4526	0.13136
3.45458	0.13158
3.45658	0.13174
3.45858	0.03848
3.4627	0.00931
3.46887	0.00393
3.47259	0.00276
3.47663	0.00209
3.48189	0.00171
3.48463	0.00159
3.48859	0.00143
3.49263	0.00127
3.49745	0.00116
3.50063	0.00114
3.50459	0.00114
3.51402	0.11218
3.54519	0.13062
3.54865	0.13102
3.55265	0.13142
3.5566	0.13176
3.56268	0.00938
3.56954	0.00367
3.5746	0.00237
3.5786	0.0019
3.5826	0.00168
3.5866	0.00151
3.5906	0.00135
3.59465	0.0012
3.5986	0.00115
3.6026	0.00114
3.6066	0.00112
3.62917	0.12788
3.6326	0.12884
3.63796	0.13008
3.64059	0.13056
3.64258	0.1309
3.64463	0.1312
3.64658	0.1315
3.64858	0.13168
3.65083	0.1319
3.6546	0.1322
3.65658	0.13232
3.65858	0.03862
3.66266	0.00945
3.66904	0.00388
3.67259	0.00278
3.67664	0.0021
3.68063	0.00178
3.68523	0.00156
3.68864	0.00143
3.69259	0.00127
3.69659	0.00117
3.70094	0.00115
3.70459	0.00114
3.71367	0.11139
3.73739	0.12878
3.74059	0.1295
3.74259	0.12992
3.74481	0.13028
3.74864	0.13082
3.75063	0.13104
3.75258	0.13124
3.75463	0.1314
3.75663	0.13158
3.75858	0.03834
3.7627	0.00931
3.76902	0.00385
3.7726	0.00274
3.77658	0.00209
3.78206	0.00169
3.78464	0.00158
3.78863	0.00142
3.79258	0.00126
3.79789	0.00114
3.81361	0.11111
3.82126	0.12144
3.8246	0.12372
3.8286	0.12578
3.8326	0.12724
3.8366	0.12836
3.8406	0.1293
3.84465	0.13004
3.84865	0.13062
3.8526	0.13102
3.8566	0.13136
3.86272	0.00926
3.86986	0.00352
3.8746	0.00235
3.87859	0.0019
3.88264	0.00167
3.88659	0.00151
3.89065	0.00133
3.89464	0.0012
3.8986	0.00115
3.90263	0.00114
3.90658	0.00111
3.92957	0.12518
3.93265	0.12642
3.93459	0.12708
3.93663	0.12768
3.93858	0.1282
3.94063	0.12872
3.94271	0.1292
3.94659	0.12988
3.94859	0.13016
3.95058	0.13038
3.95258	0.13058
3.95463	0.13082
3.95658	0.131
3.95944	0.02078
3.96758	0.00446
3.97064	0.00323
3.97587	0.00215
3.97859	0.00188
3.98264	0.00165
3.98659	0.0015
3.99198	0.00127
3.99459	0.00119
3.99859	0.00114
4.00258	0.00113
4.01407	0.11496
4.03513	0.12826
4.03905	0.12916
4.04259	0.12986
4.04458	0.13018
4.04658	0.13046
4.04858	0.13068
4.05058	0.1309
4.05347	0.1312
4.05659	0.1314
4.05863	0.03622
4.0627	0.00932
4.06784	0.00437
4.07259	0.00273
4.07663	0.00208
4.08063	0.00176
4.08575	0.00153
4.08859	0.00141
4.09259	0.00125
4.09663	0.00116
4.10141	0.00114
4.1046	0.00113
4.11376	0.11114
4.1371	0.12816
4.14059	0.12896
4.14259	0.12936
4.14463	0.1297
4.14658	0.13002
4.14858	0.13024
4.15058	0.1305
4.16773	0.00441
4.17265	0.0027
4.17664	0.00206
4.1806	0.00176
4.18459	0.00157
4.18865	0.00141
4.19259	0.00125
4.1966	0.00115
4.20059	0.00114
4.20465	0.00112
4.21365	0.11078
4.22228	0.1218
4.2266	0.1244
4.22858	0.12532
4.23058	0.1261
4.23258	0.12674
4.23458	0.12738
4.23658	0.12788
4.23875	0.12844
4.24387	0.12946
4.2466	0.12986
4.25068	0.13032
4.2546	0.1307
4.25868	0.0343
4.26758	0.00447
4.2726	0.00271
4.27659	0.00207
4.28059	0.00176
4.28463	0.00157
4.28896	0.00139
4.29459	0.00119
4.2986	0.00114
4.30406	0.00112
4.30659	0.0011
4.32914	0.1248
4.3326	0.12614
4.3366	0.12736
4.3406	0.12838
4.34461	0.12918
4.3486	0.12978
4.3526	0.1302
4.35659	0.13056
4.35863	0.03614
4.36266	0.0093
4.36987	0.00347
4.37459	0.00232
4.37859	0.00188
4.38314	0.00162
4.38659	0.00148
4.39059	0.00131
4.39459	0.00119
4.39913	0.00114
4.40353	0.00112
4.41361	0.11044
4.42227	0.1215
4.4266	0.12412
4.43059	0.12584
4.43258	0.12648
4.43458	0.12708
4.43658	0.1276
4.43863	0.12808
4.44058	0.1285
4.44273	0.12896
4.4466	0.12956
4.44858	0.1298
4.45058	0.13002
4.45258	0.13022
4.45458	0.13036
4.45658	0.13054
4.45871	0.03332
4.46757	0.00446
4.47059	0.00323
4.47627	0.00209
4.47864	0.00188
4.48259	0.00166
4.48663	0.00148
4.4907	0.0013
4.49459	0.00119
4.49864	0.00114
4.50258	0.00114
4.50674	0.00109
4.53023	0.12744
4.53264	0.12804
4.53458	0.12852
4.53663	0.12894
4.53863	0.12936
4.54082	0.12976
4.54459	0.13032
4.54658	0.13058
4.54859	0.13076
4.55058	0.13098
4.55258	0.13108
4.55458	0.13124
4.55671	0.1314
4.56272	0.00934
4.56748	0.00455
4.57064	0.00324
4.57479	0.00232
4.57859	0.0019
4.58258	0.00167
4.58663	0.00149
4.59113	0.00129
4.59459	0.0012
4.59859	0.00115
4.60275	0.00114
4.60664	0.0011
4.6297	0.12474
4.63259	0.12586
4.63459	0.12652
4.63658	0.12712
4.63944	0.12786
4.64259	0.12858
4.64459	0.12896
4.64663	0.12932
4.64863	0.12958
4.65058	0.12982
4.65263	0.12998
4.65589	0.13036
4.65859	0.03778
4.66274	0.00917
4.66747	0.00449
4.6718	0.00288
4.67464	0.00231
4.67859	0.00188
4.68258	0.00165
4.68742	0.00145
4.69059	0.0013
4.69465	0.00119
4.69859	0.00114
4.70315	0.00112
4.70659	0.00109
4.72838	0.12378
4.73059	0.12482
4.73404	0.1261
4.73664	0.12688
4.73864	0.12742
4.74058	0.1279
4.74258	0.12834
4.74458	0.12876
4.74679	0.12908
4.75108	0.12956
4.75459	0.12994
4.75659	0.13014
4.75858	0.03818
4.76735	0.00454
4.77059	0.0032
4.77459	0.00231
4.77878	0.00186
4.78259	0.00165
4.78659	0.00147
4.79059	0.0013
4.79478	0.00118
4.825	0.12782
4.82864	0.12872
4.83259	0.12956
4.83659	0.13032
4.84059	0.13098
4.84459	0.13152
4.84859	0.13192
4.8526	0.13216
4.85664	0.13246
4.86271	0.00941
4.86949	0.00366
4.87269	0.00272
4.87659	0.0021
4.88061	0.00178
4.8846	0.00158
4.88861	0.00141
4.8926	0.00125
4.8966	0.00116
4.90061	0.00115
4.90461	0.00112
4.91362	0.11092
4.92229	0.12198
4.9266	0.12454
4.9306	0.1262
4.93465	0.12748
4.93859	0.12844
4.94265	0.1293
4.9466	0.12992
4.9506	0.13032
4.95473	0.1307
4.9586	0.03756
4.96879	0.00387
4.9726	0.00269
4.9766	0.00206
4.9806	0.00176
4.98465	0.00156
4.98859	0.00139
4.99259	0.00124
4.99683	0.00115
5.00059	0.00114
5.00463	0.00111
5.0144	0.11239
5.02222	0.12162
5.02464	0.12316
5.02658	0.1242
5.02879	0.12522
5.03259	0.12656
5.03458	0.12716
5.03658	0.12768
5.03863	0.12814
5.04058	0.12864
5.04263	0.12902
5.04473	0.12936
5.04864	0.12986
5.05058	0.13004
5.05258	0.13024
5.05458	0.13042
5.05663	0.1306
5.05858	0.03816
5.06692	0.00479
5.07059	0.00321
5.07463	0.00232
5.07953	0.00181
5.08259	0.00165
5.08663	0.00148
5.09058	0.0013
5.09522	0.00117
5.09864	0.00114
5.10258	0.00113
5.10658	0.00109
5.12937	0.12438
5.1326	0.12566
5.13458	0.12634
5.13663	0.12696
5.13858	0.12746
5.14058	0.128
5.1427	0.1284
5.14659	0.1291
5.14858	0.12934
5.15063	0.12956
5.15258	0.12978
5.15458	0.12998
5.15658	0.13016
5.15858	0.03798
5.16669	0.00489
5.17059	0.00318
5.17464	0.0023
5.17928	0.00182
5.18259	0.00164
5.18659	0.00147
5.19059	0.00129
5.195	0.00118
5.19859	0.00114
5.20258	0.00113
5.20658	0.00109
5.22897	0.12542
5.2326	0.12654
5.23463	0.12712
5.23658	0.1276
5.23879	0.12806
5.2426	0.12884
5.24458	0.12916
5.24663	0.12946
5.24858	0.12968
5.25063	0.12984
5.25258	0.13
5.25479	0.13022
5.25859	0.03762
5.2627	0.00927
5.26752	0.00447
5.27071	0.00316
5.2746	0.00232
5.27859	0.00188
5.28263	0.00165
5.28751	0.00144
5.29059	0.00129
5.29459	0.00119
5.29859	0.00114
5.30401	0.00112
5.30659	0.00109
5.32846	0.12366
5.3306	0.1246
5.33277	0.1255
5.3366	0.12666
5.33858	0.12722
5.34058	0.12776
5.34258	0.12814
5.34458	0.12852
5.34663	0.12884
5.3488	0.12914
5.3526	0.1295
5.35458	0.12972
5.35658	0.1299
5.35858	0.03812
5.36269	0.00919
5.36983	0.00343
5.37259	0.00266
5.37658	0.00203
5.38206	0.00167
5.38458	0.00154
5.38859	0.00137
5.39258	0.00123
5.398	0.00114
5.40059	0.00113
5.40459	0.0011
5.41381	0.11034
5.42223	0.12094
5.42459	0.12248
5.42673	0.12366
5.44736	0.12908
5.45266	0.12956
5.45659	0.1299
5.46267	0.00928
5.46954	0.00355
5.47465	0.0023
5.4786	0.00187
5.48265	0.00164
5.48665	0.00147
5.4906	0.00129
5.49465	0.00118
5.49858	0.00114
5.50265	0.00112
5.5066	0.00109
5.52871	0.12624
5.5326	0.1273
5.53745	0.12832
5.54062	0.12898
5.54459	0.12956
5.5486	0.13002
5.55264	0.13032
5.55665	0.13062
5.56267	0.00935
5.56953	0.00358
5.5746	0.00233
5.57859	0.00189
5.58281	0.00164
5.5866	0.00148
5.59059	0.00129
5.59459	0.00119
5.59906	0.00114
5.60259	0.00113
5.60663	0.00109
5.62833	0.12346
5.63204	0.12502
5.63459	0.12592
5.63658	0.12648
5.63858	0.12698
5.64058	0.12754
5.64258	0.12792
5.64458	0.12832
5.64794	0.1288
5.65059	0.12908
5.65258	0.12928
5.65459	0.12952
5.65658	0.12968
5.65858	0.038
5.6627	0.00916
5.66986	0.0034
5.67259	0.00265
5.67658	0.00202
5.68234	0.00165
5.68458	0.00154
5.68859	0.00137
5.69258	0.00123
5.69798	0.00114
5.70059	0.00113
5.70464	0.0011
5.71405	0.11091
5.72228	0.12082
5.72459	0.12234
5.72674	0.12348
5.73059	0.12504
5.73258	0.12572
5.73458	0.12634
5.73658	0.12686
5.73863	0.1273
5.74063	0.12778
5.74258	0.12814
5.74463	0.1285
5.74807	0.12892
5.75059	0.12914
5.75258	0.12938
5.75458	0.12952
5.75663	0.12972
5.75858	0.038
5.76696	0.00473
5.77059	0.00317
5.77459	0.0023
5.77976	0.00179
5.78259	0.00164
5.78664	0.00147
5.79058	0.00129
5.79537	0.00116
5.79859	0.00114
5.80264	0.00112
5.80663	0.00109
5.82991	0.12432
5.83259	0.12528
5.83463	0.12592
5.83658	0.12646
5.83863	0.12694
5.84199	0.12774
5.84459	0.12816
5.84658	0.12848
5.84858	0.12872
5.85058	0.12888
5.85258	0.12908
5.85483	0.1293
5.85864	0.0353
5.86265	0.00927
5.86756	0.00438
5.87084	0.00309
5.87459	0.00229
5.87859	0.00187
5.88259	0.00163
5.88675	0.00146
5.89125	0.00126
5.92035	0.12124
5.9246	0.12372
5.9286	0.12546
5.93269	0.12668
5.9366	0.12762
5.9406	0.12846
5.9446	0.12906
5.9486	0.12952
5.9526	0.12984
5.9566	0.13016
5.96267	0.0093
5.96949	0.00356
5.9726	0.00267
5.97659	0.00204
5.98058	0.00175
5.98464	0.00155
5.98859	0.00137
5.99465	0.00118
5.99859	0.00114
6.00263	0.00112
6.01388	0.11186
6.02262	0.12134
6.02459	0.12256
6.02735	0.12394
6.0306	0.12514
6.0346	0.12636
6.0386	0.12728
6.04259	0.12808
6.0466	0.1287
6.04858	0.12896
6.05058	0.12908
6.05393	0.1294
6.05665	0.12962
6.05858	0.03812
6.06755	0.0044
6.07068	0.00314
6.07484	0.00225
6.07859	0.00187
6.08291	0.00162
6.08664	0.00147
6.09059	0.00129
6.09459	0.00118
6.09872	0.00114
6.10259	0.00112
6.10659	0.00108
6.12836	0.12302
6.13203	0.12454
6.13459	0.12544
6.13658	0.12602
6.13858	0.12652
6.14058	0.12704
6.14263	0.12748
6.14474	0.12786
6.14859	0.12844
6.15059	0.1286
6.15264	0.12882
6.15458	0.12902
6.15658	0.12916
6.15858	0.03794
6.1666	0.0049
6.1706	0.00313
6.17458	0.00227
6.17925	0.0018
6.18259	0.00162
6.18658	0.00146
6.19063	0.00128
6.1952	0.00115
6.19864	0.00113
6.20259	0.00111
6.20658	0.00108
6.2298	0.12486
6.23259	0.1257
6.23458	0.12628
6.23658	0.12674
6.23879	0.12718
6.24259	0.12794
6.24459	0.12824
6.24658	0.1285
6.24858	0.12874
6.25058	0.12888
6.25263	0.12908
6.25475	0.12928
6.25859	0.03736
6.2627	0.0092
6.26747	0.00443
6.27072	0.00312
6.2746	0.00229
6.27859	0.00187
6.28259	0.00163
6.28746	0.00142
6.29907	0.00113
6.30261	0.00112
6.30659	0.00108
6.32862	0.12554
6.3326	0.1266
6.33661	0.1275
6.34061	0.12826
6.3447	0.12884
6.34861	0.1293
6.35265	0.1296
6.35661	0.1299
6.36268	0.0093
6.36949	0.00355
6.3746	0.0023
6.37859	0.00188
6.3826	0.00164
6.3866	0.00147
6.3906	0.00129
6.39464	0.00118
6.3986	0.00114
6.40259	0.00112
6.4066	0.00108
6.42866	0.12568
6.4326	0.12674
6.43659	0.12764
6.43863	0.128
6.44058	0.12836
6.44344	0.12882
6.44665	0.1292
6.4506	0.12954
6.4546	0.12984
6.4586	0.03722
6.46764	0.00436
6.4726	0.00266
6.47659	0.00204
6.48064	0.00174
6.48458	0.00156
6.48879	0.00137
6.49259	0.00123
6.49658	0.00114
6.50059	0.00113
6.50473	0.00111
6.51361	0.10964
6.51659	0.11493
6.53869	0.12692
6.54064	0.12736
6.54263	0.12774
6.54458	0.12806
6.54658	0.12832
6.54863	0.12856
6.55063	0.12876
6.55406	0.12906
6.55659	0.12926
6.55858	0.03786
6.56265	0.00926
6.5677	0.00429
6.57059	0.00315
6.57463	0.00227
6.57859	0.00186
6.58283	0.00162
6.5866	0.00146
6.59059	0.00129
6.59459	0.00117
6.5987	0.00113
6.6026	0.00112
6.60659	0.00108
6.62838	0.12276
6.63153	0.12434
6.63459	0.12518
6.63658	0.12574
6.63858	0.12628
6.64058	0.12678
6.64258	0.12718
6.64458	0.12752
6.64804	0.12806
6.65063	0.1283
6.65258	0.12848
6.65463	0.1287
6.65658	0.12884
6.65858	0.0377
6.66689	0.00469
6.67059	0.00312
6.67458	0.00226
6.67951	0.00179
6.68259	0.00162
6.68663	0.00145
6.69058	0.00128
6.69527	0.00115
6.69858	0.00113
6.70259	0.00111
6.70663	0.00107
6.72917	0.12306
6.73259	0.12442
6.73458	0.12508
6.73658	0.12564
6.73874	0.1262
6.7426	0.12704
6.74458	0.12742
6.74658	0.12772
6.74863	0.12796
6.75058	0.12814
6.75263	0.12836
6.75475	0.12856
6.7586	0.03718
6.76274	0.00905
6.76749	0.00436
6.77072	0.00308
6.77459	0.00225
6.77858	0.00185
6.78258	0.00162
6.78679	0.00144
6.79059	0.00128
6.79458	0.00116
6.79863	0.00113
6.80406	0.0011
6.80664	0.00107
6.82878	0.12258
6.83058	0.12342
6.83288	0.12426
6.83659	0.1254
6.83859	0.12592
6.84058	0.1264
6.84263	0.12684
6.84458	0.12722
6.84658	0.12748
6.84878	0.12776
6.85259	0.12816
6.85458	0.12832
6.85658	0.1285
6.85858	0.0378
6.8627	0.00909
6.88485	0.00153
6.89065	0.00127
6.89459	0.00116
6.89859	0.00113
6.90259	0.00111
6.90686	0.00106
6.9304	0.12322
6.9346	0.12472
6.9386	0.1258
6.94264	0.12672
6.9466	0.12736
6.95059	0.12782
6.9546	0.12824
6.9586	0.03702
6.96753	0.00432
6.97269	0.00258
6.9766	0.002
6.9806	0.00171
6.98465	0.00153
6.98865	0.00135
6.99265	0.0012
6.99665	0.00113
7.00061	0.00112
7.00461	0.0011
7.01362	0.10905
7.0166	0.11435
7.03807	0.12604
7.04265	0.12698
7.0466	0.12758
7.05065	0.128
7.0546	0.12836
7.0586	0.03666
7.06788	0.00417
7.0726	0.00261
7.0766	0.00201
7.0806	0.00172
7.08469	0.00154
7.08859	0.00135
7.0926	0.00121
7.0966	0.00114
7.1006	0.00112
7.10459	0.0011
7.11364	0.10907
7.13772	0.12586
7.1406	0.1265
7.14464	0.12722
7.14859	0.12768
7.1526	0.12806
7.15663	0.1284
7.16267	0.00921
7.16953	0.00347
7.1746	0.00226
7.1786	0.00185
7.1826	0.00163
7.1866	0.00145
7.19065	0.00127
7.19463	0.00116
7.19859	0.00113
7.20259	0.00111
7.2067	0.00107
7.23081	0.1266
7.23264	0.127
7.23459	0.1274
7.23663	0.12776
7.23873	0.12812
7.2426	0.12868
7.24458	0.12896
7.24658	0.12916
7.24858	0.1293
7.25058	0.12946
7.25258	0.12956
7.25544	0.12974
7.25864	0.03552
7.26274	0.00922
7.26752	0.0044
7.2719	0.00281
7.27459	0.00229
7.27858	0.00188
7.28263	0.00164
7.28777	0.0014
7.2906	0.00129
7.29463	0.00117
7.29863	0.00114
7.3035	0.00111
7.3066	0.00108
7.32822	0.12234
7.3306	0.1234
7.33272	0.12422
7.33663	0.1254
7.33859	0.12592
7.34063	0.12642
7.34258	0.12682
7.34458	0.1272
7.34658	0.12746
7.35006	0.12782
7.35258	0.12814
7.35464	0.1283
7.35658	0.12846
7.35858	0.0376
7.36286	0.00885
7.36954	0.00344
7.37259	0.00259
7.37659	0.002
7.38164	0.00167
7.38459	0.00154
7.38859	0.00135
7.39258	0.0012
7.39734	0.00114
7.40063	0.00112
7.40459	0.0011
7.41439	0.11073
7.41659	0.11428
7.43791	0.12596
7.44059	0.12656
7.44396	0.12716
7.4466	0.12754
7.44858	0.12776
7.45058	0.12794
7.45258	0.12812
7.45463	0.12826
7.45679	0.12846
7.46274	0.00907
7.46749	0.00435
7.47059	0.00311
7.47544	0.00214
7.4786	0.00185
7.48258	0.00163
7.48663	0.00144
7.49121	0.00124
7.4946	0.00116
7.49859	0.00113
7.50263	0.00112
7.50685	0.00106
7.5288	0.12222
7.53064	0.12308
7.53258	0.1238
7.53474	0.1245
7.53864	0.12558
7.54059	0.12604
7.54258	0.12642
7.54463	0.1268
7.54658	0.12708
7.54858	0.1273
7.55075	0.12752
7.55459	0.12792
7.55663	0.12812
7.55858	0.03768
7.56266	0.00916
7.56891	0.00367
7.57259	0.00258
7.57658	0.002
7.58058	0.00172
7.58499	0.00151
7.58864	0.00134
7.59258	0.0012
7.59659	0.00113
7.60062	0.00112
7.60459	0.0011
7.61365	0.10884
7.61659	0.11404
7.62325	0.12016
7.62659	0.122
7.62887	0.12298
7.63263	0.12432
7.63458	0.12484
7.63663	0.12536
7.63858	0.12582
7.64058	0.12628
7.64258	0.1266
7.64473	0.12702
7.64859	0.12744
7.65058	0.12762
7.65263	0.12782
7.65458	0.128
7.65658	0.12818
7.65858	0.03774
7.66763	0.00427
7.6706	0.0031
7.67463	0.00224
7.67921	0.00181
7.68264	0.00162
7.68658	0.00144
7.69058	0.00127
7.69464	0.00115
7.69864	0.00113
7.70259	0.00112
7.7068	0.00105
7.73078	0.12624
7.73259	0.12662
7.73458	0.127
7.73658	0.12738
7.73879	0.12778
7.7426	0.12832
7.74458	0.1286
7.74658	0.12878
7.74858	0.12894
7.75058	0.12908
7.75258	0.12922
7.75472	0.12936
7.75863	0.03566
7.76269	0.00927
7.76756	0.00436
7.772	0.00277
7.7746	0.00227
7.77859	0.00187
7.78258	0.00164
7.78789	0.00139
7.7906	0.00128
7.79464	0.00116
7.79863	0.00114
7.80352	0.00111
7.8066	0.00107
7.82831	0.12208
7.83059	0.12308
7.83279	0.12392
7.83659	0.12508
7.83858	0.1256
7.84058	0.12608
7.84258	0.12646
7.84458	0.12684
7.84658	0.12712
7.85006	0.1275
7.85259	0.1278
7.85458	0.12796
7.85658	0.12816
7.85858	0.03756
7.86282	0.00889
7.89958	0.00113
7.9046	0.0011
7.91365	0.10887
7.9166	0.1141
7.93815	0.12574
7.9426	0.1266
7.9467	0.12718
7.9506	0.12758
7.9546	0.12796
7.9586	0.0367
7.96758	0.00428
7.97265	0.00258
7.97659	0.00201
7.98059	0.00173
7.98463	0.00154
7.98873	0.00134
7.99261	0.0012
7.99664	0.00114
8.0006	0.00113
8.00459	0.0011
8.01362	0.1088
8.0166	0.11402
8.03814	0.1256
8.0426	0.12648
8.0466	0.12706
8.05065	0.12746
8.05465	0.1278
8.05865	0.03478
8.069	0.00363
8.07259	0.00259
8.07659	0.00201
8.08064	0.00173
8.08486	0.00152
8.08927	0.00131
8.09259	0.0012
8.09659	0.00114
8.10064	0.00113
8.10459	0.0011
8.11362	0.10866
8.1166	0.11389
8.13831	0.1255
8.14265	0.12634
8.14661	0.1269
8.1506	0.12732
8.1546	0.12768
8.15858	0.03746
8.16821	0.00397
8.17265	0.00257
8.17668	0.00201
8.1806	0.00173
8.18464	0.00153
8.18868	0.00134
8.19259	0.0012
8.1966	0.00114
8.20059	0.00113
8.2046	0.0011
8.21365	0.10858
8.2166	0.11378
8.23842	0.12546
8.24261	0.12622
8.24659	0.12682
8.2506	0.12722
8.25603	0.12768
8.25859	0.03716
8.26266	0.00918
8.26748	0.00432
8.27193	0.00267
8.27464	0.00223
8.27858	0.00184
8.28263	0.00162
8.28805	0.00137
8.2906	0.00126
8.29459	0.00116
8.29858	0.00113
8.3035	0.0011
8.3066	0.00105
8.32834	0.1214
8.33059	0.12238
8.33274	0.1232
8.33659	0.12438
8.33859	0.12494
8.34058	0.12542
8.34258	0.12578
8.34458	0.12614
8.34658	0.12642
8.35006	0.12678
8.35264	0.12706
8.35459	0.12724
8.35658	0.12744
8.35858	0.03748
8.36283	0.00885
8.36954	0.00339
8.37259	0.00256
8.37659	0.002
8.3818	0.00164
8.38459	0.00152
8.38858	0.00133
8.39264	0.00119
8.39736	0.00114
8.40064	0.00112
8.40464	0.00109
8.4144	0.10997
8.41664	0.11359
8.42421	0.12018
8.42807	0.12206
8.43059	0.12302
8.43263	0.12368
8.43458	0.12424
8.43658	0.12476
8.43858	0.12522
8.44079	0.1257
8.44522	0.1264
8.44858	0.1268
8.45059	0.12696
8.45258	0.12716
8.45463	0.12732
8.4568	0.1275
8.4627	0.0091
8.46753	0.00428
8.47059	0.00307
8.47534	0.00213
8.47858	0.00185
8.48259	0.00162
8.48659	0.00143
8.49104	0.00124
8.49464	0.00115
8.49859	0.00113
8.50258	0.00111
8.50666	0.00105
8.52872	0.12138
8.53059	0.1222
8.53258	0.12298
8.53474	0.12366
8.53909	0.12484
8.54259	0.12556
8.54458	0.12596
8.54658	0.1262
8.54858	0.12642
8.55058	0.12664
8.55258	0.12686
8.55549	0.12712
8.55859	0.0369
8.5627	0.00905
8.56751	0.00426
8.57208	0.00267
8.57459	0.00222
8.57863	0.00183
8.58259	0.00161
8.58794	0.00136
8.59059	0.00125
8.59459	0.00115
8.59858	0.00112
8.60365	0.0011
8.60659	0.00105
8.62834	0.12108
8.63064	0.12208
8.63276	0.1229
8.63665	0.1241
8.63858	0.12458
8.64058	0.12508
8.64263	0.12546
8.64458	0.12582
8.64658	0.12608
8.64947	0.1264
8.6526	0.12674
8.65458	0.12692
8.65663	0.1271
8.65858	0.0373
8.66265	0.00911
8.66894	0.0036
8.67264	0.00254
8.67659	0.002
8.68183	0.00164
8.68463	0.00151
8.68859	0.00132
8.69258	0.00119
8.69746	0.00113
8.70063	0.00113
8.70464	0.00108
[truncated: 105,414 more rows]

## Sheet: Fig. 7f
PEDOT:PSS based vOECT
Time (s)	Drain current (mA)
0.00059	22.716
0.00461	23.274
0.00859	23.324
0.01265	23.332
0.01659	23.344
0.02063	23.338
0.02263	23.346
0.02458	23.35
0.02658	23.352
0.02858	23.36
0.03217	23.388
0.03463	23.396
0.03663	23.398
0.03858	23.39
0.04058	23.392
0.04258	23.386
0.04489	23.382
0.04859	23.392
0.05058	23.406
0.05263	23.412
0.05463	23.42
0.05658	23.418
0.05858	23.416
0.06067	23.41
0.06771	23.412
0.07059	23.43
0.07464	23.44
0.07869	23.438
0.08267	23.424
0.08659	23.422
0.0906	23.44
0.09468	23.458
0.0986	23.446
0.1026	23.434
0.10674	23.43
0.11059	23.448
0.1146	23.464
0.11658	23.464
0.11858	23.458
0.12063	23.45
0.12278	23.446
0.12838	23.45
0.1326	23.468
0.13664	23.468
0.1406	23.454
0.14464	23.442
0.1486	23.452
0.15259	23.468
0.15665	23.472
0.16064	23.456
0.1646	23.442
0.16858	23.452
0.17071	23.466
0.1746	23.474
0.17659	23.468
0.17863	23.46
0.18058	23.452
0.18263	23.446
0.18458	23.442
0.18804	23.446
0.19059	23.458
0.19264	23.464
0.19463	23.47
0.19658	23.468
0.19858	23.462
0.20058	23.452
0.20399	23.44
0.20664	23.446
0.20859	23.45
0.21058	23.46
0.21258	23.468
0.21458	23.468
0.21683	23.468
0.2206	23.452
0.22259	23.446
0.22458	23.44
0.22658	23.44
0.22863	23.448
0.23063	23.46
0.2327	23.468
0.23659	23.47
0.23864	23.462
0.24063	23.454
0.24258	23.45
0.24463	23.442
0.24658	23.44
0.24871	23.45
0.25264	23.47
0.25458	23.474
0.25658	23.472
0.25863	23.464
0.26058	23.452
0.26258	23.444
0.26544	23.442
0.26859	23.448
0.27059	23.458
0.27258	23.466
0.27458	23.47
0.27663	23.474
0.27858	23.466
0.28188	23.454
0.28464	23.448
0.28663	23.446
0.28863	23.452
0.29058	23.46
0.29258	23.468
0.29478	23.474
0.29908	23.462
0.30264	23.452
0.30458	23.446
0.30663	23.446
0.30858	23.452
0.3108	23.46
0.31464	23.472
0.31663	23.474
0.31858	23.464
0.32058	23.456
0.32258	23.448
0.32458	23.444
0.3267	23.446
0.33059	23.456
0.33263	23.464
0.33463	23.47
0.33662	23.468
0.33858	23.46
0.34063	23.454
0.3427	23.446
0.34659	23.44
0.34859	23.448
0.35058	23.456
0.35258	23.466
0.35458	23.47
0.35658	23.47
0.36006	23.456
0.36259	23.446
0.36459	23.436
0.36663	23.438
0.36863	23.442
0.37058	23.452
0.37275	23.462
0.37659	23.468
0.37859	23.46
0.38058	23.452
0.38258	23.442
0.38458	23.44
0.38658	23.442
0.38882	23.45
0.39259	23.466
0.39464	23.468
0.39658	23.468
0.39858	23.462
0.40058	23.454
0.40258	23.446
0.4047	23.44
0.40859	23.448
0.41059	23.456
0.41258	23.464
0.41458	23.472
0.41658	23.474
0.41863	23.466
0.42072	23.456
0.44039	23.452
0.44544	23.442
0.44864	23.448
0.4526	23.468
0.45664	23.474
0.45858	23.464
0.46058	23.456
0.46339	23.45
0.4666	23.446
0.47059	23.46
0.47464	23.474
0.47865	23.464
0.48259	23.446
0.48659	23.442
0.49084	23.46
0.49459	23.472
0.49859	23.464
0.50259	23.446
0.5066	23.44
0.5106	23.454
0.51464	23.47
0.51859	23.46
0.5226	23.444
0.52663	23.44
0.52858	23.442
0.53239	23.464
0.53459	23.468
0.53663	23.466
0.53858	23.458
0.54058	23.45
0.54258	23.446
0.54483	23.438
0.54859	23.442
0.55058	23.452
0.55258	23.458
0.55463	23.468
0.55663	23.468
0.55858	23.46
0.56077	23.446
0.56459	23.432
0.56658	23.434
0.56858	23.44
0.57058	23.45
0.57258	23.458
0.57458	23.464
0.57671	23.46
0.58059	23.446
0.58258	23.44
0.58458	23.438
0.58663	23.434
0.58858	23.44
0.59058	23.45
0.59345	23.46
0.59664	23.466
0.59863	23.46
0.60058	23.45
0.60258	23.442
0.60458	23.434
0.60658	23.432
0.61	23.446
0.61259	23.458
0.61458	23.464
0.61658	23.466
0.61863	23.46
0.62058	23.45
0.62274	23.442
0.62659	23.438
0.62859	23.442
0.63058	23.45
0.63258	23.458
0.63463	23.47
0.63658	23.47
0.63888	23.46
0.64259	23.444
0.64458	23.44
0.64658	23.438
0.64858	23.444
0.65058	23.452
0.65258	23.462
0.65474	23.468
0.65859	23.46
0.66063	23.452
0.66258	23.44
0.66463	23.436
0.66658	23.438
0.66858	23.442
0.67071	23.454
0.67464	23.47
0.67658	23.47
0.67858	23.464
0.68058	23.452
0.68258	23.442
0.68463	23.438
0.68811	23.442
0.69059	23.454
0.69258	23.464
0.69463	23.47
0.69658	23.47
0.69858	23.464
0.70058	23.452
0.70387	23.446
0.70659	24.134
0.70858	24.498
0.71058	24.548
0.71258	24.564
0.71458	24.572
0.71679	24.578
0.72059	24.582
0.72259	24.582
0.72458	24.586
0.72658	24.588
0.72858	24.588
0.73058	24.586
0.73269	24.586
0.73659	24.586
0.73859	24.584
0.74058	24.582
0.74258	24.582
0.74458	24.588
0.74658	24.59
0.74877	24.588
0.75259	24.59
0.75458	24.586
0.75658	24.586
0.75858	24.588
0.76058	24.59
0.76258	24.59
0.76544	24.59
0.77993	24.588
0.78818	24.594
0.7926	24.592
0.79659	24.59
0.80074	24.592
0.80464	17.96
0.81932	0.05257
0.8226	0.04853
0.82673	0.04523
0.8326	0.04216
0.83659	0.04074
0.84059	0.03961
0.84575	0.03828
0.84864	0.03757
0.85264	0.03673
0.86558	24.396
0.8686	24.43
0.87259	24.474
0.87458	24.49
0.87658	24.498
0.87888	24.512
0.88059	24.518
0.88258	24.528
0.88458	24.532
0.88658	24.536
0.88883	24.538
0.89259	24.55
0.89458	24.548
0.89658	24.544
0.89858	24.542
0.90058	24.542
0.90258	24.544
0.90471	16.752
0.91955	0.04473
0.92323	0.04175
0.92663	0.03989
0.92858	0.03903
0.93058	0.03828
0.93258	0.03764
0.93458	0.03708
0.93806	0.03637
0.94059	0.03586
0.94258	0.03549
0.94458	0.03509
0.94658	0.03475
0.94858	0.03439
0.95058	0.03406
0.97718	24.462
0.98059	24.482
0.98275	24.488
0.98663	24.512
0.98858	24.522
0.99058	24.526
0.99258	24.532
0.99463	24.538
0.99658	24.54
0.99873	24.544
1.00259	24.554
1.00459	18.888
1.02612	0.03775
1.03059	0.03609
1.03459	0.03502
1.03859	0.03429
1.04264	0.03361
1.04659	0.03295
1.0506	0.03236
1.07564	24.452
1.07859	24.476
1.08259	24.498
1.08659	24.512
1.09059	24.528
1.0946	24.526
1.09859	24.534
1.10264	24.538
1.1173	0.04246
1.1206	0.03915
1.12598	0.03626
1.1286	0.03526
1.13058	0.03461
1.13465	0.03361
1.1386	0.03297
1.1426	0.03235
1.1467	0.03172
1.15065	0.03115
1.17573	24.452
1.1786	24.478
1.18259	24.494
1.18805	24.52
1.19098	24.528
1.1946	24.524
1.19859	24.534
1.2026	24.532
1.21726	0.04111
1.22065	0.03789
1.2246	0.0357
1.22865	0.03418
1.23269	0.03306
1.2366	0.03232
1.24059	0.03173
1.24465	0.03117
1.24864	0.03058
1.2526	0.03009
1.26557	24.404
1.26865	24.428
1.27265	24.46
1.27684	24.48
1.28068	24.496
1.2846	24.506
1.2886	24.516
1.29259	24.528
1.2966	24.53
1.3006	24.534
1.3046	18.358
1.32015	0.03724
1.3246	0.03482
1.32859	0.03335
1.33259	0.03229
1.3366	0.03156
1.33858	0.03127
1.34058	0.03098
1.34351	0.03059
1.34693	0.03012
1.35059	0.02966
1.37594	24.45
1.3786	24.466
1.38064	24.48
1.38258	24.492
1.38463	24.498
1.38658	24.51
1.38884	24.512
1.39288	24.522
1.39664	24.522
1.39859	24.522
1.40058	24.526
1.40263	24.528
1.40469	15.926
1.41934	0.03683
1.42322	0.03461
1.42659	0.03323
1.42863	0.03255
1.43058	0.03204
1.43258	0.03155
1.43463	0.03113
1.43807	0.03065
1.44059	0.03029
1.44258	0.03004
1.44458	0.02978
1.44658	0.02951
1.44858	0.02921
1.45058	0.029
1.47715	24.45
1.48059	24.472
1.48273	24.486
1.48659	24.506
1.48859	24.512
1.49058	24.516
1.49258	24.516
1.49458	24.518
1.49658	24.524
1.49879	24.53
1.50259	24.542
1.50463	17.7
1.51752	0.0379
1.52059	0.03532
1.52259	0.03423
1.52459	0.03333
1.52658	0.0326
1.52858	0.03198
1.53063	0.03144
1.53286	0.03092
1.53659	0.03031
1.53859	0.03005
1.54059	0.02977
1.54258	0.02953
1.54458	0.0293
1.54658	0.02906
1.54871	0.02879
1.55259	0.02834
1.5771	24.458
1.58211	24.486
1.58464	24.5
1.58658	24.51
1.58858	24.512
1.59059	24.518
1.59258	24.522
1.59458	24.524
1.5979	24.53
1.60059	24.534
1.60263	24.532
1.60458	18.54
1.61852	0.03625
1.6206	0.03469
1.62263	0.03359
1.62458	0.03276
1.62671	0.03197
1.63059	0.03088
1.63258	0.03046
1.63458	0.03008
1.63658	0.0298
1.63858	0.02954
1.64058	0.02926
1.6427	0.02902
1.6466	0.0285
1.64858	0.02825
1.65058	0.02804
1.65263	0.02783
1.67673	24.448
1.67864	24.462
1.68058	24.472
1.68258	24.486
1.68463	24.498
1.68663	24.51
1.68884	24.514
1.69259	24.524
1.69459	24.522
1.69659	24.524
1.69858	24.53
1.70059	24.534
1.70258	24.532
1.70478	13.712
1.71924	0.03509
1.72319	0.03289
1.72658	0.03159
1.72863	0.03095
1.73058	0.03049
1.73263	0.03002
1.73458	0.02965
1.73671	0.02934
1.7406	0.02885
1.74258	0.02863
1.74458	0.0284
1.74663	0.02815
1.74863	0.02789
1.75058	0.02769
1.77747	24.456
1.78059	24.472
1.78282	24.482
1.78664	24.506
1.78858	24.514
1.79059	24.522
1.79263	24.524
1.79458	24.522
1.79658	24.522
1.79874	24.524
1.80259	24.534
1.80458	18.412
1.81883	0.03484
1.82064	0.03355
1.82263	0.03253
1.82458	0.03173
1.82663	0.03103
1.82858	0.03045
1.83145	0.02977
1.83459	0.02914
1.83658	0.02886
1.83859	0.02864
1.84058	0.02838
1.84258	0.02818
1.84458	0.02793
1.84798	0.02754
1.85059	0.02725
1.85263	0.02706
1.87683	24.446
1.88059	24.47
1.88259	24.484
1.88458	24.496
1.88663	24.508
1.88858	24.516
1.89063	24.522
1.89271	24.524
1.89659	24.526
1.89864	24.534
1.90063	24.538
1.90263	24.538
1.90458	18.436
1.91854	0.03459
1.92064	0.0331
1.92263	0.0321
1.92602	0.03082
1.92859	0.03004
1.93058	0.02958
1.93258	0.02915
1.93458	0.02878
1.93663	0.0285
1.93874	0.02826
1.9426	0.02784
1.94463	0.02759
1.94658	0.02734
1.94858	0.02708
1.95058	0.0269
1.95263	0.02671
1.97718	24.458
1.98059	24.482
1.98258	24.498
1.98458	24.514
1.9867	24.524
1.99059	24.53
1.99259	24.536
1.99458	24.536
1.99659	24.534
1.99858	24.54
2.00063	24.54
2.00258	24.542
2.0047	2.698
2.0195	0.03344
2.03951	0.02785
2.06743	24.426
2.07065	24.456
2.07464	24.488
2.0786	24.5
2.08259	24.518
2.0866	24.528
2.0906	24.536
2.0946	24.54
2.0986	24.542
2.1026	24.546
2.11828	0.0339
2.12259	0.03137
2.1266	0.02995
2.13064	0.02891
2.13465	0.02815
2.1386	0.02765
2.14261	0.02724
2.1466	0.02677
2.1506	0.02632
2.17564	24.452
2.1786	24.47
2.1826	24.496
2.1866	24.51
2.19073	24.524
2.19465	24.534
2.1986	24.534
2.20265	24.546
2.21812	0.03368
2.2226	0.03102
2.2266	0.02962
2.23065	0.02856
2.23459	0.02784
2.2386	0.02737
2.2426	0.02695
2.24665	0.02651
2.2506	0.02605
2.27758	24.464
2.28064	24.492
2.28459	24.51
2.28663	24.516
2.28871	24.522
2.29258	24.536
2.29463	24.536
2.29663	24.542
2.29858	24.54
2.30059	24.546
2.30258	24.55
2.30548	2.396
2.31962	0.03221
2.32459	0.02992
2.32658	0.02932
2.32863	0.02874
2.33058	0.0283
2.33263	0.02791
2.33475	0.02754
2.33859	0.02709
2.34063	0.02688
2.34259	0.02668
2.34458	0.02644
2.34658	0.02623
2.34858	0.02599
2.35092	0.02577
2.37657	24.452
2.37859	24.466
2.38059	24.482
2.38271	24.498
2.38659	24.518
2.38864	24.53
2.39058	24.538
2.39258	24.542
2.39458	24.542
2.39658	24.542
2.4001	24.544
2.40259	24.548
2.40459	18.038
2.41831	0.03279
2.42059	0.03135
2.42258	0.03041
2.42458	0.02964
2.42658	0.02902
2.42858	0.02846
2.43079	0.02796
2.43464	0.02728
2.43658	0.02703
2.43858	0.0268
2.44058	0.02662
2.44258	0.02641
2.44458	0.02618
2.44672	0.02596
2.45064	0.02554
2.45258	0.02538
2.47712	24.466
2.48084	24.486
2.48459	24.516
2.48658	24.522
2.48863	24.532
2.49058	24.534
2.49258	24.544
2.49459	24.548
2.49674	24.55
2.50059	24.554
2.50259	24.558
2.50458	18.076
2.51827	0.03251
2.5206	0.03103
2.52263	0.03011
2.52463	0.02935
2.52658	0.02876
2.52858	0.02821
2.53058	0.02774
2.53258	0.02736
2.53605	0.02685
2.5386	0.02657
2.54058	0.02639
2.54263	0.02618
2.54458	0.02598
2.54658	0.02579
2.54863	0.02553
2.55199	0.0252
2.57718	24.464
2.58081	24.488
2.58463	24.52
2.58658	24.53
2.58858	24.538
2.59063	24.536
2.59258	24.546
2.59458	24.546
2.5968	24.548
2.60059	24.552
2.60259	24.556
2.60463	17.022
2.61897	0.03172
2.6226	0.02989
2.62463	0.02915
2.62658	0.02856
2.62858	0.028
2.63071	0.0275
2.6346	0.02683
2.63663	0.02658
2.63858	0.02637
2.64058	0.02619
2.64258	0.02599
2.64458	0.02576
2.64752	0.02543
2.65059	0.02511
2.65258	0.02497
2.67642	24.462
2.67994	24.482
2.68258	24.5
2.68458	24.516
2.68658	24.53
2.68859	24.532
2.69058	24.532
2.69283	24.536
2.69659	24.548
2.69863	24.55
2.70058	24.552
2.70259	24.554
2.70463	17.056
2.73828	0.02616
2.7426	0.02575
2.7466	0.02533
2.7506	0.02489
2.77573	24.464
2.7786	24.482
2.78268	24.508
2.7866	24.534
2.79064	24.536
2.7946	24.548
2.79859	24.554
2.80274	24.558
2.81745	0.03232
2.8226	0.02937
2.82458	0.02867
2.82663	0.02807
2.82863	0.02754
2.83058	0.0271
2.83258	0.02673
2.83623	0.02621
2.83859	0.02595
2.84058	0.02576
2.84258	0.02556
2.84458	0.02536
2.84658	0.02514
2.84888	0.0249
2.85259	0.02456
2.87694	24.47
2.88074	24.498
2.88464	24.516
2.88658	24.526
2.88858	24.534
2.89059	24.54
2.89258	24.546
2.89463	24.552
2.89746	24.548
2.9046	17.55
2.91927	0.03076
2.9226	0.02913
2.92659	0.02786
2.93065	0.02688
2.93459	0.02616
2.9386	0.0257
2.9426	0.02533
2.9466	0.02492
2.9506	0.0245
2.97564	24.466
2.9786	24.486
2.98259	24.51
2.9866	24.528
2.99059	24.538
2.9946	24.546
2.99859	24.554
3.00265	24.558
3.01725	0.03193
3.02072	0.02966
3.02459	0.02821
3.02663	0.02761
3.02858	0.02711
3.03058	0.02668
3.03258	0.02631
3.03458	0.02598
3.03658	0.02575
3.03858	0.02553
3.04213	0.0252
3.04459	0.02497
3.04658	0.02477
3.04858	0.02458
3.05063	0.02439
3.05263	0.0242
3.07727	24.47
3.08059	24.492
3.08263	24.502
3.08458	24.512
3.08672	24.53
3.09059	24.546
3.09258	24.546
3.09458	24.55
3.09658	24.552
3.09859	24.556
3.10058	24.56
3.10345	24.562
3.1176	0.03138
3.12264	0.02866
3.12459	0.02798
3.12658	0.0274
3.12858	0.02692
3.13058	0.02651
3.13278	0.02608
3.13664	0.02554
3.13858	0.02531
3.14058	0.02514
3.14264	0.02497
3.14459	0.02479
3.14663	0.02458
3.14858	0.02441
3.15058	0.0242
3.15271	0.02399
3.16598	24.414
3.17005	24.462
3.17259	24.48
3.17459	24.492
3.17658	24.502
3.17859	24.506
3.18058	24.516
3.18263	24.526
3.18587	24.534
3.18859	24.546
3.19064	24.546
3.19258	24.552
3.19458	24.558
3.19658	24.558
3.19883	24.56
3.204	24.084
3.22609	0.02738
3.2306	0.02633
3.2346	0.02561
3.2386	0.02518
3.2426	0.0248
3.24665	0.0244
3.2506	0.02403
3.27568	24.47
3.2786	24.494
3.28264	24.518
3.28458	24.524
3.28658	24.534
3.28858	24.542
3.29058	24.552
3.29259	24.554
3.29545	24.56
3.29859	24.566
3.30059	24.566
3.30263	24.566
3.30458	17.822
3.31736	0.03115
3.32125	0.02881
3.32664	0.02704
3.3306	0.02614
3.33459	0.02544
3.33865	0.025
3.34423	0.0245
3.3486	0.02406
3.35264	0.02368
3.36557	24.42
3.3686	24.454
3.37058	24.472
3.37273	24.488
3.3766	24.51
3.38059	24.524
3.3846	24.536
3.38865	24.548
3.3926	24.554
3.39659	24.564
3.4006	24.568
3.4046	17.31
3.41929	0.02954
3.4226	0.02807
3.42659	0.02688
3.42858	0.02639
3.43058	0.02597
3.43258	0.0256
3.43458	0.02527
3.43678	0.02502
3.44061	0.02467
3.44258	0.0245
3.44458	0.02432
3.44658	0.02413
3.44858	0.02391
3.45058	0.02374
3.45283	0.02355
3.46644	24.424
3.46872	24.448
3.47259	24.48
3.47459	24.498
3.47663	24.51
3.47858	24.516
3.48058	24.524
3.48258	24.53
3.48471	24.542
3.48859	24.548
3.49059	24.554
3.49258	24.558
3.49458	24.56
3.49658	24.562
3.49859	24.558
3.50232	24.566
3.50459	17.368
3.51821	0.03002
3.52059	0.02869
3.52258	0.02788
3.52458	0.02722
3.52658	0.02669
3.52863	0.02619
3.53085	0.02573
3.53459	0.02511
3.53658	0.02486
3.53864	0.02467
3.54058	0.02452
3.54263	0.02435
3.54458	0.02417
3.54658	0.02401
3.54858	0.0238
3.55145	0.02353
3.5774	24.476
3.58084	24.502
3.58459	24.522
3.58659	24.534
3.58859	24.542
3.59058	24.548
3.59259	24.554
3.59463	24.56
3.59658	24.562
3.59858	24.564
3.60203	24.568
3.60459	17.47
3.6174	0.03049
3.62125	0.02826
3.62458	0.02711
3.62658	0.02657
3.62858	0.02606
3.63058	0.02564
3.63258	0.02529
3.63463	0.02495
3.63658	0.02471
3.63995	0.0244
3.64263	0.02416
3.64464	0.02399
3.64658	0.02384
3.64858	0.02362
3.65058	0.02343
3.65278	0.02326
3.66648	24.424
3.66872	24.444
3.67264	24.484
3.67459	24.498
3.67658	24.508
3.67858	24.522
3.68058	24.53
3.68263	24.538
3.68472	24.54
3.68859	24.554
3.69058	24.558
3.69258	24.56
3.69463	24.56
3.69658	24.564
3.69858	24.564
3.70207	24.57
3.70464	16.41
3.71933	0.02894
3.73659	0.02457
3.7406	0.02421
3.74464	0.02386
3.7486	0.02349
3.75259	0.02316
3.76553	24.414
3.76859	24.454
3.7726	24.494
3.77659	24.516
3.78182	24.536
3.7846	24.546
3.78859	24.56
3.79259	24.564
3.7966	24.572
3.80064	24.57
3.80459	17.298
3.81924	0.02884
3.8226	0.02737
3.82659	0.02623
3.82872	0.0257
3.8346	0.02467
3.83663	0.02441
3.83863	0.02421
3.84058	0.02406
3.84258	0.02388
3.84472	0.02372
3.85	0.02322
3.87568	24.472
3.8786	24.488
3.88259	24.524
3.88659	24.538
3.88859	24.544
3.89075	24.554
3.89511	24.56
3.89864	24.56
3.9026	24.568
3.91727	0.03003
3.9206	0.02806
3.92459	0.02664
3.92861	0.02564
3.93259	0.0249
3.93665	0.02432
3.94151	0.02391
3.94458	0.02363
3.94663	0.02346
3.94863	0.02325
3.95058	0.02306
3.95258	0.02292
3.97565	24.476
3.97859	24.492
3.98058	24.51
3.98258	24.52
3.98471	24.534
3.98864	24.548
3.99059	24.55
3.99259	24.554
3.99459	24.558
3.99658	24.56
3.99858	24.56
4.00071	24.564
4.00464	16.28
4.01873	0.02882
4.02058	0.02788
4.02259	0.02706
4.02458	0.02646
4.02658	0.02595
4.02858	0.02549
4.03058	0.02506
4.03345	0.02461
4.03659	0.0242
4.03859	0.02399
4.04058	0.02385
4.04258	0.02367
4.04458	0.02351
4.04658	0.02335
4.04997	0.02302
4.05258	0.02282
4.07627	24.484
4.07878	24.498
4.08259	24.524
4.08459	24.536
4.08659	24.544
4.08859	24.55
4.09063	24.556
4.09263	24.564
4.09476	24.568
4.09859	24.566
4.10059	24.566
4.10259	24.572
4.10459	17.318
4.11813	0.02902
4.1206	0.0277
4.12263	0.02689
4.12458	0.02632
4.12803	0.02548
4.1306	0.02494
4.13258	0.02462
4.13458	0.02432
4.13658	0.02405
4.13858	0.02384
4.14074	0.02368
4.14464	0.02334
4.14664	0.02317
4.14859	0.023
4.15058	0.02281
4.15258	0.02267
4.17658	24.492
4.17859	24.496
4.18059	24.512
4.18258	24.524
4.18458	24.536
4.18658	24.546
4.1887	24.546
4.19263	24.558
4.19458	24.564
4.19664	24.568
4.19858	24.568
4.20059	24.572
4.20258	24.576
4.20612	0.374
4.21963	0.02801
4.22265	0.02678
4.22458	0.02619
4.22658	0.02567
4.22863	0.02521
4.23063	0.0248
4.23258	0.02448
4.23481	0.02413
4.23859	0.0237
4.24058	0.02357
4.24258	0.0234
4.24463	0.02324
4.24663	0.02308
4.24863	0.02291
4.25073	0.0227
4.27631	24.49
4.27864	24.5
4.28058	24.512
4.28344	24.528
4.28659	24.546
4.28859	24.554
4.29058	24.558
4.29263	24.566
4.29463	24.572
4.29658	24.57
4.3	24.574
4.30259	24.576
4.30459	17.22
4.33246	0.02442
4.33708	0.02378
4.34133	0.02342
4.3446	0.02315
4.34859	0.02282
4.3526	0.02246
4.36561	24.434
4.36864	24.468
4.3726	24.5
4.37669	24.524
4.38065	24.534
4.38459	24.552
4.3886	24.562
4.39259	24.57
4.3966	24.57
4.40059	24.568
4.40461	16.788
4.41922	0.02796
4.4226	0.02656
4.42659	0.02545
4.42876	0.02498
4.43465	0.02394
4.43864	0.02349
4.4426	0.0232
4.4466	0.02288
4.4506	0.02252
4.45258	0.02238
4.47717	24.49
4.4806	24.508
4.48459	24.536
4.48658	24.546
4.48858	24.556
4.49075	24.562
4.4966	24.57
4.50059	24.576
4.5046	16.92
4.51924	0.02785
4.52261	0.02646
4.5266	0.02538
4.5306	0.0245
4.5346	0.02389
4.53861	0.02342
4.5426	0.02312
4.54659	0.02281
4.54858	0.02264
4.55058	0.02245
4.55279	0.02229
4.5666	24.448
4.57059	24.486
4.57463	24.522
4.57658	24.526
4.57859	24.534
4.58059	24.538
4.58258	24.546
4.58479	24.552
4.58996	24.568
4.59264	24.57
4.59665	24.576
4.60059	24.574
4.60465	15.782
4.61908	0.02784
4.6226	0.02638
4.62659	0.02529
4.63059	0.02445
4.63483	0.02378
4.63859	0.02336
4.6426	0.02309
4.64659	0.02274
4.65064	0.02236
4.67563	24.486
4.67865	24.498
4.68259	24.528
4.68458	24.538
4.68659	24.54
4.68863	24.548
4.69058	24.558
4.69263	24.562
4.69606	24.568
4.70059	24.576
4.7046	16.892
4.7193	0.02753
4.7226	0.02623
4.7266	0.02514
4.7306	0.02428
4.73469	0.02363
4.73865	0.0232
4.7426	0.0229
4.7466	0.02258
4.7506	0.02223
4.77567	24.494
4.7786	24.51
4.78259	24.534
4.7866	24.55
4.79125	24.566
4.7946	24.574
4.7986	24.576
4.80279	24.584
4.81781	0.02827
4.82059	0.02682
4.82459	0.02552
4.82658	0.02503
4.82863	0.02458
4.83058	0.02421
4.8346	0.02354
4.8386	0.02311
4.84265	0.02283
4.84673	0.02251
4.8506	0.02218
4.87571	24.494
4.8786	24.506
4.88264	24.536
4.88664	24.556
4.89064	24.568
4.8946	24.574
4.89868	24.578
4.9026	24.576
4.9173	0.02854
4.9206	0.02672
4.9246	0.02544
4.92861	0.02451
4.9326	0.02376
4.93665	0.02323
4.9406	0.0229
4.9446	0.0226
4.9486	0.02224
4.95265	0.02189
4.96564	24.43
4.9686	24.458
4.97259	24.492
4.9766	24.524
4.9806	24.538
4.9846	24.548
4.98658	24.554
4.98859	24.564
4.99065	24.566
4.99464	24.57
4.99658	24.57
4.99859	24.57
5.00063	24.578
5.00258	24.578
5.00458	17.028
5.01764	0.02813
5.02064	0.02656
5.02346	0.02561
5.02664	0.02485
5.02864	0.02439
5.03063	0.02402
5.03258	0.02366
5.03458	0.02337
5.03658	0.02313
5.03991	0.02283
5.04259	0.02266
5.04458	0.0225
5.04663	0.02235
5.04858	0.02216
5.05058	0.02199
5.05283	0.02179
5.06665	24.424
5.06875	24.46
5.0726	24.5
5.07458	24.512
5.07663	24.52
5.07858	24.528
5.08058	24.534
5.08258	24.538
5.08473	24.546
5.08859	24.558
5.09058	24.56
5.09258	24.562
5.09458	24.566
5.09658	24.564
5.09859	24.566
5.10072	24.564
5.10459	16.76
5.11858	0.02743
5.12059	0.02647
5.12258	0.0258
5.12458	0.02525
5.12658	0.02481
5.12863	0.02436
5.13058	0.02402
5.1339	0.02349
5.13664	0.02313
5.13858	0.02297
5.14058	0.02282
5.14258	0.02269
5.14458	0.02254
5.14679	0.02238
5.15059	0.02206
5.15259	0.02189
5.17588	24.492
5.17871	24.506
5.18259	24.534
5.18459	24.536
5.18658	24.542
5.18859	24.552
5.19058	24.56
5.19258	24.562
5.19546	24.57
5.19864	24.576
5.20058	24.572
5.20263	24.578
5.20458	17.104
5.21808	0.02778
5.22064	0.02648
5.22258	0.02578
5.22474	0.02515
5.22914	0.02416
5.23258	0.02353
5.23463	0.0232
5.23664	0.02295
5.23858	0.02278
5.24084	0.02258
5.24464	0.02231
5.24658	0.02218
5.24858	0.02198
5.25064	0.02182
5.25258	0.02166
5.27683	24.49
5.27864	24.504
5.28058	24.522
5.28258	24.534
5.28458	24.544
5.28663	24.554
5.29006	24.564
5.29259	24.576
5.29463	24.576
5.29658	24.578
5.29858	24.586
5.30058	24.588
5.30258	24.584
5.31658	0.02872
5.31883	0.02716
5.32259	0.02565
5.32458	0.02509
5.32658	0.02462
5.32858	0.02416
5.33058	0.02379
5.33258	0.02344
5.33471	0.02311
5.33864	0.02271
5.34058	0.02256
5.34259	0.02241
5.34463	0.02226
5.34663	0.02213
5.34858	0.02193
5.3507	0.02176
5.37603	24.488
5.37859	24.502
5.38059	24.518
5.38392	24.538
5.38659	24.546
5.38859	24.556
5.39058	24.562
5.39263	24.574
5.39463	24.576
5.39679	24.576
5.40107	24.584
5.40459	16.934
5.4185	0.02718
5.42059	0.02619
5.42263	0.02547
5.42458	0.02493
5.42658	0.02446
5.42871	0.02399
5.43259	0.02333
5.43459	0.02301
5.43658	0.02277
5.43859	0.02259
5.44058	0.02242
5.44263	0.02226
5.44472	0.02211
5.44864	0.02179
5.45058	0.02164
5.45258	0.02149
5.47761	24.496
5.48059	24.518
5.48258	24.53
5.48458	24.546
5.48658	24.55
5.48858	24.558
5.49091	24.566
5.49464	24.572
5.49658	24.574
5.49859	24.582
5.50058	24.582
5.50258	24.586
5.50463	15.904
5.51773	0.02757
5.52059	0.0261
5.52258	0.0254
5.52458	0.02486
5.52807	0.02408
5.53059	0.02358
5.53258	0.02324
5.53458	0.02294
5.53658	0.0227
5.53858	0.02251
5.54058	0.02234
5.54387	0.02211
5.54659	0.02192
5.54858	0.02175
5.55058	0.0216
5.55258	0.02143
5.57658	24.5
5.57859	24.51
5.58058	24.53
5.58258	24.536
5.58458	24.548
5.58658	24.56
5.5887	24.566
5.59264	24.578
5.59458	24.582
5.59663	24.586
5.59858	24.586
5.60058	24.588
5.60258	24.59
5.60549	0.328
5.61957	0.0264
5.62459	0.02477
5.62658	0.0243
5.62858	0.02387
5.63058	0.0235
5.63263	0.02316
5.63474	0.02283
5.63908	0.0224
5.64259	0.02212
5.64458	0.02198
5.64658	0.02183
5.64863	0.02163
5.65083	0.02145
5.67648	24.49
5.67864	24.504
5.68058	24.516
5.68271	24.532
5.68663	24.554
5.68858	24.564
5.69059	24.57
5.69258	24.576
5.69458	24.58
5.69663	24.586
5.70003	24.586
5.70259	24.594
5.70459	16.808
5.71829	0.02701
5.72059	0.02592
5.72259	0.02522
5.72458	0.02468
5.72658	0.02422
5.72875	0.02376
5.73259	0.0231
5.73463	0.02279
5.73663	0.02254
5.73858	0.02234
5.74058	0.02218
5.74258	0.02205
5.74469	0.0219
5.74859	0.02161
5.75058	0.02144
5.75258	0.02128
5.778	24.508
5.78059	24.524
5.78258	24.536
5.78458	24.548
5.78658	24.556
5.78858	24.564
5.79058	24.576
5.79393	24.578
5.79659	24.584
5.79864	24.588
5.80058	24.584
5.80263	24.588
5.80458	16.992
5.81788	0.02718
5.82063	0.02579
5.82273	0.0251
5.82658	0.02412
5.82858	0.02371
5.83058	0.02333
5.83258	0.023
5.83458	0.02271
5.83663	0.02245
5.83875	0.02224
5.84264	0.02196
5.84458	0.02183
5.84658	0.02168
5.84858	0.02153
5.85058	0.02135
5.85258	0.02118
5.87722	24.5
5.88059	24.52
5.88259	24.536
5.88475	24.55
5.88909	24.568
5.89259	24.578
5.89459	24.586
5.89658	24.59
5.89859	24.59
5.90081	24.592
5.90464	15.716
5.91882	0.02647
5.92059	0.02571
5.92263	0.02501
5.92458	0.02449
5.92663	0.02402
5.92858	0.02363
5.93063	0.02324
5.93273	0.02288
5.93659	0.02237
5.93859	0.02213
5.94063	0.02199
5.94258	0.02186
5.94463	0.02171
5.94658	0.02157
5.95005	0.02132
5.95264	0.02111
5.97634	24.498
5.97875	24.512
5.98259	24.534
5.98463	24.546
5.98658	24.552
5.98863	24.56
5.99058	24.572
5.99263	24.58
5.99474	24.582
5.99859	24.588
6.00063	24.59
6.00259	24.594
6.00459	16.788
6.01773	0.02705
6.0206	0.0256
6.02258	0.02494
6.02458	0.02439
6.02745	0.02379
6.03059	0.02318
6.03258	0.02283
6.03463	0.02257
6.03658	0.02232
6.03858	0.02211
6.04063	0.02196
6.04395	0.02174
6.04659	0.02154
6.04863	0.02139
6.05058	0.02123
6.05258	0.02106
6.07678	24.502
6.07859	24.51
6.08059	24.524
6.08258	24.536
6.08458	24.548
6.08658	24.558
6.08871	24.566
6.09259	24.572
6.09458	24.576
6.09659	24.582
6.09863	24.582
6.10058	24.582
6.10258	24.586
6.10552	1.48
6.11945	0.02602
6.1246	0.0243
6.12658	0.02387
6.12858	0.02347
6.13058	0.0231
6.13263	0.02276
6.13479	0.02245
6.14128	0.02182
6.14873	0.0213
6.20144	24.562
6.23041	0.02311
6.2346	0.02243
6.23859	0.02197
6.2427	0.02167
6.2466	0.02139
6.24858	0.02125
6.25058	0.02108
6.25258	0.0209
6.27624	24.512
6.27864	24.52
6.28058	24.528
6.28263	24.548
6.28458	24.554
6.28658	24.56
6.28858	24.564
6.29417	24.582
6.2986	24.588
6.30264	24.592
6.31766	0.02679
6.3206	0.02533
6.32464	0.02413
6.3286	0.02331
6.33264	0.02259
6.33463	0.02232
6.33672	0.02205
6.34059	0.02169
6.34258	0.02157
6.34458	0.02142
6.34658	0.02128
6.34863	0.02114
6.35058	0.02096
6.35271	0.0208
6.36605	24.446
6.37004	24.488
6.37259	24.51
6.37459	24.522
6.37658	24.53
6.37863	24.54
6.38058	24.544
6.38274	24.554
6.38597	24.562
6.38859	24.564
6.39059	24.57
6.39258	24.572
6.39458	24.576
6.39658	24.582
6.39874	24.584
6.40267	24.588
6.40458	16.674
6.42065	0.02524
6.4246	0.02406
6.4286	0.02324
6.4326	0.02254
6.43659	0.02203
6.4406	0.02164
6.44459	0.02137
6.4486	0.02109
6.45259	0.02075
6.46559	24.418
6.46864	24.454
6.47259	24.492
6.47463	24.508
6.47658	24.516
6.48007	24.534
6.48259	24.542
6.48459	24.548
6.48658	24.552
6.48863	24.558
6.49058	24.558
6.49274	24.566
6.496	24.572
6.49859	24.57
6.50058	24.57
6.50258	24.568
6.50458	16.602
6.51734	0.02678
6.52059	0.02515
6.52258	0.02451
6.52472	0.02391
6.52859	0.02314
6.53063	0.02278
6.53258	0.02245
6.53458	0.02219
6.53658	0.02194
6.53858	0.0217
6.54077	0.02153
6.54459	0.02128
6.54658	0.02117
6.54859	0.02101
6.55063	0.02084
6.55258	0.02068
6.58013	24.48
6.58465	24.512
6.58859	24.54
6.5926	24.554
6.59659	24.566
6.59863	24.566
6.60063	24.564
6.60259	24.57
6.60458	16.678
6.61734	0.02678
6.6206	0.02512
6.62459	0.02392
6.6286	0.02307
6.63264	0.02237
6.6366	0.02186
6.64059	0.02149
6.6446	0.02121
6.64859	0.02092
6.65265	0.02059
6.66564	24.414
6.66864	24.446
6.67058	24.47
6.67321	24.492
6.67659	24.52
6.68065	24.528
6.6848	24.54
6.6886	24.548
6.69264	24.558
6.69681	24.56
6.70259	24.568
6.71735	0.02662
6.7206	0.025
6.72459	0.02382
6.7286	0.023
6.73264	0.02231
6.73665	0.02179
6.74059	0.02142
6.74279	0.02129
6.74693	0.02099
6.75059	0.02074
6.77563	24.47
6.7786	24.488
6.78259	24.516
6.78458	24.528
6.78658	24.536
6.78859	24.546
6.79071	24.552
6.79459	24.56
6.79658	24.568
6.79864	24.566
6.80063	24.57
6.80263	24.572
6.80458	16.746
6.81882	0.02572
6.82064	0.02492
6.82391	0.02396
6.82659	0.02336
6.82859	0.02297
6.83063	0.02261
6.83263	0.02227
6.83458	0.022
6.83679	0.02175
6.8406	0.02138
6.84264	0.02126
6.84458	0.02114
6.84658	0.021
6.84858	0.02086
6.85058	0.02072
6.85278	0.02053
6.8664	24.42
6.8688	24.448
6.87259	24.482
6.87459	24.5
6.87663	24.516
6.87858	24.526
6.88058	24.53
6.88258	24.534
6.88471	24.542
6.88859	24.554
6.89059	24.556
6.89258	24.56
6.89458	24.562
6.89658	24.566
6.89858	24.568
6.90205	24.572
6.90459	16.32
6.91734	0.0265
6.92124	0.02461
6.92459	0.0237
6.92658	0.02326
6.92863	0.02287
6.93063	0.02254
6.93263	0.02219
6.93683	0.02165
6.93858	0.02145
6.94059	0.0213
6.94258	0.02118
6.94463	0.02105
6.94658	0.02093
6.94863	0.02077
6.95201	0.02052
6.97721	24.47
6.98084	24.492
6.98464	24.514
6.98658	24.524
6.98858	24.536
6.99058	24.544
6.99263	24.548
6.99458	24.554
6.99671	24.56
7.00059	24.566
7.00259	24.568
7.00464	15.27
7.01891	0.02555
7.02259	0.02418
7.02458	0.02367
7.02658	0.02324
7.03005	0.02258
7.0326	0.02216
7.03463	0.02185
7.03658	0.02163
7.03858	0.02142
7.04058	0.02126
7.04258	0.02112
7.04593	0.02093
7.04865	0.02072
7.05058	0.0206
7.05258	0.02043
7.07706	24.48
7.08064	24.5
7.08263	24.512
7.08463	24.522
7.08658	24.53
7.08859	24.54
7.09071	24.546
7.09464	24.56
7.09659	24.564
7.09858	24.566
7.10058	24.564
7.10258	24.566
7.10458	16.52
7.11805	0.02595
7.12064	0.02474
7.12403	0.02374
7.12659	0.02318
7.12858	0.02278
7.13063	0.02245
7.13263	0.02211
7.13458	0.02181
7.13658	0.02156
7.13991	0.02124
7.14354	0.021
7.16616	24.414
7.17374	24.488
7.17661	24.506
7.18061	24.52
7.18461	24.538
7.18861	24.55
7.19261	24.56
7.19666	24.568
7.20061	24.564
7.20469	13.856
7.21928	0.02527
7.2226	0.02404
7.22459	0.02356
7.22658	0.02313
7.22858	0.02273
7.23088	0.02233
7.23533	0.02166
7.23868	0.02127
7.2426	0.021
7.24659	0.02076
7.2506	0.02047
7.27571	24.462
7.2786	24.486
7.28263	24.508
7.28463	24.524
7.28658	24.53
7.28858	24.536
7.29063	24.544
7.29278	24.55
7.29686	24.56
7.29859	24.56
7.30059	24.564
7.30258	24.564
7.30458	16.402
7.31739	0.02633
7.32059	0.02465
7.32258	0.02399
7.3247	0.02346
7.32859	0.02265
7.33058	0.0223
7.33264	0.02197
7.33463	0.02166
7.33658	0.02143
7.33858	0.02122
7.3407	0.02106
7.34459	0.02081
7.34658	0.02068
7.34859	0.02056
7.35058	0.0204
7.35258	0.02025
7.37787	24.482
7.38059	24.498
7.38258	24.51
7.38463	24.524
7.38679	24.53
7.39107	24.554
7.39459	24.558
7.39663	24.566
7.39858	24.57
7.40063	24.576
7.40283	24.574
7.41727	0.02622
7.42118	0.02431
7.42459	0.0234
7.42658	0.02296
7.42863	0.02256
7.43058	0.02222
7.43258	0.02192
7.43458	0.02162
7.43684	0.02135
7.44059	0.02101
7.44258	0.02087
7.44458	0.02077
7.44658	0.02063
7.44858	0.02049
7.45063	0.02034
7.45281	0.02017
7.4661	24.422
7.4687	24.456
7.48101	24.53
7.48459	24.542
7.4886	24.548
7.49259	24.562
7.49659	24.568
7.5006	24.576
7.5046	16.04
7.51927	0.02496
7.5226	0.02376
7.52659	0.02287
7.5306	0.02214
7.53464	0.02155
7.5386	0.02108
7.54264	0.02079
7.5466	0.02057
7.54858	0.02043
7.55059	0.02028
7.55283	0.02012
7.5765	24.476
7.58108	24.508
7.58464	24.532
7.58658	24.542
7.58859	24.55
7.59059	24.554
7.59273	24.56
7.59659	24.566
7.59864	24.572
7.60058	24.574
7.60263	24.576
7.60458	16.506
7.61894	0.02506
7.62264	0.02371
7.62471	0.02322
7.62858	0.02246
7.63058	0.02213
7.63259	0.02181
7.63458	0.02152
7.63663	0.02127
7.63858	0.02106
7.64212	0.0208
7.64459	0.02065
7.64658	0.02053
7.64859	0.0204
7.65058	0.02025
7.65258	0.02009
7.67776	24.492
7.6806	24.508
7.68263	24.524
7.68458	24.536
7.6868	24.544
7.69064	24.558
7.69263	24.564
7.69458	24.572
7.69658	24.574
7.69858	24.576
7.70059	24.578
[truncated: 109,641 more rows]

## Sheet: Fig. 7h
gDPP-g2T (cOECT)		Homo-gDPP (cOECT)
Time (s)	Drain current (A)	Time (s)	Drain current (A)
0	6.28292e-07	0	4.89962e-07
1e-05	1.3129e-07	1e-05	-2.5554e-07
2e-05	2.5554e-07	2e-05	-2.5554e-07
3e-05	1.3129e-07	3e-05	-2.5554e-07
4e-05	2.5554e-07	4e-05	-7.03917e-09
5e-05	-2.41461e-07	5e-05	-7.52542e-07
6e-05	3.79791e-07	6e-05	2.41461e-07
7e-05	-9.86963e-07	7e-05	-7.03917e-09
8e-05	-2.41461e-07	8e-05	1.23546e-06
9e-05	-2.41461e-07	9e-05	-7.03917e-09
0.0001	8.76793e-07	0.0001	3.65712e-07
0.00011	-3.65712e-07	0.00011	-1.00104e-06
0.00012	3.79791e-07	0.00012	6.14213e-07
0.00013	7.03917e-09	0.00013	-7.52542e-07
0.00014	-3.65712e-07	0.00014	4.89962e-07
0.00015	-1.17211e-07	0.00015	-1.00104e-06
0.00016	6.28292e-07	0.00016	8.62714e-07
0.00017	-3.65712e-07	0.00017	-1.3129e-07
0.00018	8.76793e-07	0.00018	3.65712e-07
0.00019	-4.89962e-07	0.00019	-6.28292e-07
0.0002	2.5554e-07	0.0002	7.38463e-07
0.00021	-3.65712e-07	0.00021	-6.28292e-07
0.00022	-3.65712e-07	0.00022	1.17211e-07
0.00023	-8.62714e-07	0.00023	-1.3129e-07
0.00024	7.03917e-09	0.00024	9.86963e-07
0.00025	-8.62714e-07	0.00025	-3.79791e-07
0.00026	1.00104e-06	0.00026	1.17211e-07
0.00027	-7.38463e-07	0.00027	-7.03917e-09
0.00028	2.5554e-07	0.00028	6.14213e-07
0.00029	7.03917e-09	0.00029	-1.12529e-06
0.0003	2.5554e-07	0.0003	3.65712e-07
0.00031	7.03917e-09	0.00031	-8.76793e-07
0.00032	-1.17211e-07	0.00032	2.41461e-07
0.00033	-1.17211e-07	0.00033	-8.76793e-07
0.00034	3.79791e-07	0.00034	-7.03917e-09
0.00035	-2.41461e-07	0.00035	-1.3129e-07
0.00036	1.3129e-07	0.00036	7.38463e-07
0.00037	7.03917e-09	0.00037	-1.00104e-06
0.00038	-3.65712e-07	0.00038	3.65712e-07
0.00039	-1.17211e-07	0.00039	-6.28292e-07
0.0004	1.37379e-06	0.0004	3.65712e-07
0.00041	-2.41461e-07	0.00041	2.41461e-07
0.00042	1.3129e-07	0.00042	1.17211e-07
0.00043	-7.38463e-07	0.00043	2.41461e-07
0.00044	1.24954e-06	0.00044	2.41461e-07
0.00045	-1.17211e-07	0.00045	-1.3129e-07
0.00046	-1.17211e-07	0.00046	6.14213e-07
0.00047	-2.41461e-07	0.00047	-1.00104e-06
0.00048	5.04041e-07	0.00048	-2.5554e-07
0.00049	1.3129e-07	0.00049	-2.5554e-07
0.0005	8.76793e-07	0.0005	3.65712e-07
0.00051	-3.65712e-07	0.00051	-3.79791e-07
0.00052	-1.17211e-07	0.00052	6.14213e-07
0.00053	-1.11121e-06	0.00053	-1.3129e-07
0.00054	5.04041e-07	0.00054	3.65712e-07
0.00055	3.79791e-07	0.00055	-1.3129e-07
0.00056	6.28292e-07	0.00056	7.38463e-07
0.00057	7.03917e-09	0.00057	-2.5554e-07
0.00058	6.28292e-07	0.00058	8.62714e-07
0.00059	-2.41461e-07	0.00059	-6.28292e-07
0.0006	-4.89962e-07	0.0006	7.38463e-07
0.00061	-6.14213e-07	0.00061	-5.04041e-07
0.00062	2.5554e-07	0.00062	4.89962e-07
0.00063	-2.41461e-07	0.00063	-7.03917e-09
0.00064	2.5554e-07	0.00064	6.14213e-07
0.00065	7.03917e-09	0.00065	-3.79791e-07
0.00066	8.76793e-07	0.00066	2.41461e-07
0.00067	-2.41461e-07	0.00067	2.41461e-07
0.00068	1.3129e-07	0.00068	7.38463e-07
0.00069	2.5554e-07	0.00069	-6.28292e-07
0.0007	-1.17211e-07	0.0007	-1.3129e-07
0.00071	3.79791e-07	0.00071	-1.00104e-06
0.00072	1.3129e-07	0.00072	4.89962e-07
0.00073	-4.89962e-07	0.00073	-2.5554e-07
0.00074	1.3129e-07	0.00074	-1.3129e-07
0.00075	-6.14213e-07	0.00075	-7.03917e-09
0.00076	-2.41461e-07	0.00076	8.62714e-07
0.00077	1.3129e-07	0.00077	-2.5554e-07
0.00078	5.04041e-07	0.00078	1.17211e-07
0.00079	-2.41461e-07	0.00079	-2.5554e-07
0.0008	7.03917e-09	0.0008	-5.04041e-07
0.00081	7.03917e-09	0.00081	1.17211e-07
0.00082	2.5554e-07	0.00082	-1.3129e-07
0.00083	-2.41461e-07	0.00083	2.41461e-07
0.00084	2.5554e-07	0.00084	2.41461e-07
0.00085	7.52542e-07	0.00085	1.17211e-07
0.00086	2.5554e-07	0.00086	4.89962e-07
0.00087	-4.89962e-07	0.00087	-5.04041e-07
0.00088	-3.65712e-07	0.00088	2.41461e-07
0.00089	-1.17211e-07	0.00089	-3.79791e-07
0.0009	-2.41461e-07	0.0009	-3.79791e-07
0.00091	-7.38463e-07	0.00091	-8.76793e-07
0.00092	-2.41461e-07	0.00092	2.41461e-07
0.00093	-1.17211e-07	0.00093	-3.79791e-07
0.00094	3.79791e-07	0.00094	2.41461e-07
0.00095	-3.65712e-07	0.00095	-1.3129e-07
0.00096	7.03917e-09	0.00096	1.17211e-07
0.00097	7.03917e-09	0.00097	-1.00104e-06
0.00098	-1.17211e-07	0.00098	-2.5554e-07
0.00099	-6.14213e-07	0.00099	1.17211e-07
0.001	6.28292e-07	0.001	4.89962e-07
0.00101	1.3129e-07	0.00101	1.17211e-07
0.00102	-2.41461e-07	0.00102	-7.03917e-09
0.00103	-1.11121e-06	0.00103	-2.5554e-07
0.00104	1.24954e-06	0.00104	2.41461e-07
0.00105	-7.38463e-07	0.00105	8.62714e-07
0.00106	2.5554e-07	0.00106	1.17211e-07
0.00107	-1.17211e-07	0.00107	-2.5554e-07
0.00108	5.04041e-07	0.00108	3.65712e-07
0.00109	-2.41461e-07	0.00109	-7.52542e-07
0.0011	2.5554e-07	0.0011	1.17211e-07
0.00111	-2.41461e-07	0.00111	2.41461e-07
0.00112	1.3129e-07	0.00112	9.86963e-07
0.00113	-2.41461e-07	0.00113	1.17211e-07
0.00114	-2.41461e-07	0.00114	3.65712e-07
0.00115	-6.14213e-07	0.00115	-3.79791e-07
0.00116	2.5554e-07	0.00116	2.41461e-07
0.00117	-7.38463e-07	0.00117	4.89962e-07
0.00118	2.5554e-07	0.00118	-7.03917e-09
0.00119	-7.38463e-07	0.00119	-7.52542e-07
0.0012	1.3129e-07	0.0012	6.14213e-07
0.00121	-3.65712e-07	0.00121	-3.79791e-07
0.00122	1.24954e-06	0.00122	1.17211e-07
0.00123	-4.89962e-07	0.00123	-3.79791e-07
0.00124	-2.41461e-07	0.00124	1.17211e-07
0.00125	-3.65712e-07	0.00125	-1.3129e-07
0.00126	7.03917e-09	0.00126	3.65712e-07
0.00127	-7.38463e-07	0.00127	-5.04041e-07
0.00128	3.79791e-07	0.00128	4.89962e-07
0.00129	-3.65712e-07	0.00129	-5.04041e-07
0.0013	3.79791e-07	0.0013	1.17211e-07
0.00131	1.3129e-07	0.00131	-1.3129e-07
0.00132	7.52542e-07	0.00132	4.89962e-07
0.00133	-2.41461e-07	0.00133	-5.04041e-07
0.00134	8.76793e-07	0.00134	2.41461e-07
0.00135	-2.41461e-07	0.00135	-2.5554e-07
0.00136	2.5554e-07	0.00136	4.89962e-07
0.00137	-2.41461e-07	0.00137	-2.5554e-07
0.00138	1.37379e-06	0.00138	4.89962e-07
0.00139	-2.41461e-07	0.00139	-2.5554e-07
0.0014	3.79791e-07	0.0014	3.65712e-07
0.00141	-3.65712e-07	0.00141	4.89962e-07
0.00142	1.3129e-07	0.00142	1.17211e-07
0.00143	-8.62714e-07	0.00143	-7.03917e-09
0.00144	3.79791e-07	0.00144	6.14213e-07
0.00145	-8.62714e-07	0.00145	-6.28292e-07
0.00146	2.5554e-07	0.00146	6.14213e-07
0.00147	-4.89962e-07	0.00147	-2.5554e-07
0.00148	2.5554e-07	0.00148	1.17211e-07
0.00149	-9.86963e-07	0.00149	-7.52542e-07
0.0015	-2.41461e-07	0.0015	6.14213e-07
0.00151	-7.38463e-07	0.00151	-1.00104e-06
0.00152	7.03917e-09	0.00152	7.38463e-07
0.00153	-2.41461e-07	0.00153	-3.79791e-07
0.00154	2.5554e-07	0.00154	3.65712e-07
0.00155	-4.89962e-07	0.00155	-7.52542e-07
0.00156	7.52542e-07	0.00156	4.89962e-07
0.00157	-4.89962e-07	0.00157	3.65712e-07
0.00158	3.79791e-07	0.00158	2.41461e-07
0.00159	-7.38463e-07	0.00159	-3.79791e-07
0.0016	7.03917e-09	0.0016	4.89962e-07
0.00161	1.3129e-07	0.00161	-2.5554e-07
0.00162	3.79791e-07	0.00162	2.41461e-07
0.00163	-3.65712e-07	0.00163	-6.28292e-07
0.00164	7.03917e-09	0.00164	6.14213e-07
0.00165	-7.38463e-07	0.00165	-1.3129e-07
0.00166	2.5554e-07	0.00166	2.41461e-07
0.00167	-4.89962e-07	0.00167	-1.3129e-07
0.00168	7.52542e-07	0.00168	4.89962e-07
0.00169	-6.14213e-07	0.00169	-2.5554e-07
0.0017	8.76793e-07	0.0017	1.17211e-07
0.00171	-4.89962e-07	0.00171	-7.52542e-07
0.00172	1.3129e-07	0.00172	-7.03917e-09
0.00173	-4.89962e-07	0.00173	-3.79791e-07
0.00174	5.04041e-07	0.00174	3.65712e-07
0.00175	-1.17211e-07	0.00175	-3.79791e-07
0.00176	6.28292e-07	0.00176	4.89962e-07
0.00177	-2.41461e-07	0.00177	-3.79791e-07
0.00178	1.3129e-07	0.00178	4.89962e-07
0.00179	-3.65712e-07	0.00179	-3.79791e-07
0.0018	7.03917e-09	0.0018	3.65712e-07
0.00181	7.03917e-09	0.00181	3.65712e-07
0.00182	-4.89962e-07	0.00182	2.41461e-07
0.00183	-2.41461e-07	0.00183	-1.3129e-07
0.00184	2.5554e-07	0.00184	2.41461e-07
0.00185	-4.89962e-07	0.00185	-3.79791e-07
0.00186	1.00104e-06	0.00186	-7.03917e-09
0.00187	2.5554e-07	0.00187	-8.76793e-07
0.00188	2.5554e-07	0.00188	6.14213e-07
0.00189	-7.38463e-07	0.00189	-1.3129e-07
0.0019	2.5554e-07	0.0019	8.62714e-07
0.00191	-1.17211e-07	0.00191	-1.12529e-06
0.00192	2.5554e-07	0.00192	1.17211e-07
0.00193	-4.89962e-07	0.00193	-1.00104e-06
0.00194	7.03917e-09	0.00194	-7.03917e-09
0.00195	-2.41461e-07	0.00195	-6.28292e-07
0.00196	-1.17211e-07	0.00196	3.65712e-07
0.00197	7.03917e-09	0.00197	-5.04041e-07
0.00198	-1.17211e-07	0.00198	4.89962e-07
0.00199	-3.65712e-07	0.00199	-6.28292e-07
0.002	1.3129e-07	0.002	1.17211e-07
0.00201	-2.41461e-07	0.00201	-8.76793e-07
0.00202	-2.41461e-07	0.00202	-1.3129e-07
0.00203	-3.65712e-07	0.00203	-1.3129e-07
0.00204	7.03917e-09	0.00204	4.89962e-07
0.00205	2.5554e-07	0.00205	-1.3129e-07
0.00206	5.04041e-07	0.00206	3.65712e-07
0.00207	-2.41461e-07	0.00207	-8.76793e-07
0.00208	1.3129e-07	0.00208	-7.03917e-09
0.00209	-3.65712e-07	0.00209	-8.76793e-07
0.0021	5.04041e-07	0.0021	6.14213e-07
0.00211	1.3129e-07	0.00211	-1.3129e-07
0.00212	7.52542e-07	0.00212	3.65712e-07
0.00213	-7.38463e-07	0.00213	-3.79791e-07
0.00214	5.04041e-07	0.00214	-7.03917e-09
0.00215	-7.38463e-07	0.00215	-3.79791e-07
0.00216	-3.65712e-07	0.00216	2.41461e-07
0.00217	2.5554e-07	0.00217	-2.5554e-07
0.00218	7.03917e-09	0.00218	4.89962e-07
0.00219	-3.65712e-07	0.00219	-5.04041e-07
0.0022	7.03917e-09	0.0022	4.89962e-07
0.00221	1.3129e-07	0.00221	3.65712e-07
0.00222	1.3129e-07	0.00222	2.41461e-07
0.00223	-8.62714e-07	0.00223	-1.3129e-07
0.00224	1.3129e-07	0.00224	1.17211e-07
0.00225	-6.14213e-07	0.00225	-7.03917e-09
0.00226	1.3129e-07	0.00226	7.38463e-07
0.00227	7.03917e-09	0.00227	-7.52542e-07
0.00228	2.5554e-07	0.00228	4.89962e-07
0.00229	-7.38463e-07	0.00229	-6.28292e-07
0.0023	-2.41461e-07	0.0023	6.14213e-07
0.00231	-3.65712e-07	0.00231	6.14213e-07
0.00232	3.79791e-07	0.00232	3.65712e-07
0.00233	7.03917e-09	0.00233	-3.79791e-07
0.00234	1.37379e-06	0.00234	7.38463e-07
0.00235	1.3129e-07	0.00235	-1.3129e-07
0.00236	3.79791e-07	0.00236	8.62714e-07
0.00237	-2.41461e-07	0.00237	-1.3129e-07
0.00238	-1.17211e-07	0.00238	4.89962e-07
0.00239	-2.41461e-07	0.00239	-7.03917e-09
0.0024	5.04041e-07	0.0024	9.86963e-07
0.00241	-9.86963e-07	0.00241	-5.04041e-07
0.00242	7.03917e-09	0.00242	6.14213e-07
0.00243	7.03917e-09	0.00243	-8.76793e-07
0.00244	6.28292e-07	0.00244	6.14213e-07
0.00245	-1.17211e-07	0.00245	-3.79791e-07
0.00246	7.03917e-09	0.00246	1.11121e-06
0.00247	-2.41461e-07	0.00247	1.17211e-07
0.00248	2.5554e-07	0.00248	1.11121e-06
0.00249	-2.41461e-07	0.00249	-2.5554e-07
0.0025	3.79791e-07	0.0025	4.89962e-07
0.00251	-6.14213e-07	0.00251	-7.03917e-09
0.00252	7.03917e-09	0.00252	6.14213e-07
0.00253	-3.65712e-07	0.00253	-1.3129e-07
0.00254	3.79791e-07	0.00254	4.89962e-07
0.00255	-3.65712e-07	0.00255	-5.04041e-07
0.00256	1.3129e-07	0.00256	9.86963e-07
0.00257	-8.62714e-07	0.00257	-7.52542e-07
0.00258	5.04041e-07	0.00258	-1.3129e-07
0.00259	7.03917e-09	0.00259	-2.5554e-07
0.0026	7.03917e-09	0.0026	3.65712e-07
0.00261	-1.17211e-07	0.00261	2.41461e-07
0.00262	-6.14213e-07	0.00262	4.89962e-07
0.00263	-3.65712e-07	0.00263	-2.5554e-07
0.00264	-2.41461e-07	0.00264	1.17211e-07
0.00265	2.5554e-07	0.00265	-1.00104e-06
0.00266	7.03917e-09	0.00266	-7.03917e-09
0.00267	-6.14213e-07	0.00267	-7.03917e-09
0.00268	1.00104e-06	0.00268	3.65712e-07
0.00269	-1.17211e-07	0.00269	-1.3129e-07
0.0027	5.04041e-07	0.0027	4.89962e-07
0.00271	-7.38463e-07	0.00271	-7.03917e-09
0.00272	8.76793e-07	0.00272	1.17211e-07
0.00273	-2.41461e-07	0.00273	-2.5554e-07
0.00274	7.03917e-09	0.00274	1.17211e-07
0.00275	-4.89962e-07	0.00275	-5.04041e-07
0.00276	6.28292e-07	0.00276	-7.03917e-09
0.00277	-8.62714e-07	0.00277	-7.03917e-09
0.00278	8.76793e-07	0.00278	1.11121e-06
0.00279	1.3129e-07	0.00279	-2.5554e-07
0.0028	2.5554e-07	0.0028	4.89962e-07
0.00281	-1.17211e-07	0.00281	-7.03917e-09
0.00282	8.76793e-07	0.00282	1.17211e-07
0.00283	-4.89962e-07	0.00283	-1.3129e-07
0.00284	7.03917e-09	0.00284	4.89962e-07
0.00285	7.03917e-09	0.00285	-2.5554e-07
0.00286	-1.17211e-07	0.00286	2.41461e-07
0.00287	-2.41461e-07	0.00287	2.41461e-07
0.00288	1.3129e-07	0.00288	2.41461e-07
0.00289	-8.62714e-07	0.00289	-2.5554e-07
0.0029	-4.89962e-07	0.0029	8.62714e-07
0.00291	-2.41461e-07	0.00291	-3.79791e-07
0.00292	-3.65712e-07	0.00292	4.89962e-07
0.00293	7.03917e-09	0.00293	-2.5554e-07
0.00294	-2.41461e-07	0.00294	1.11121e-06
0.00295	-3.65712e-07	0.00295	-1.3129e-07
0.00296	-3.65712e-07	0.00296	-3.79791e-07
0.00297	5.04041e-07	0.00297	-6.28292e-07
0.00298	-2.41461e-07	0.00298	2.41461e-07
0.00299	7.03917e-09	0.00299	-7.52542e-07
0.003	7.03917e-09	0.003	4.89962e-07
0.00301	-4.89962e-07	0.00301	-3.79791e-07
0.00302	5.04041e-07	0.00302	2.41461e-07
0.00303	-3.65712e-07	0.00303	-5.04041e-07
0.00304	6.28292e-07	0.00304	3.65712e-07
0.00305	-2.41461e-07	0.00305	-8.76793e-07
0.00306	2.5554e-07	0.00306	-1.3129e-07
0.00307	-9.86963e-07	0.00307	-1.3129e-07
0.00308	1.00104e-06	0.00308	-2.5554e-07
0.00309	-8.62714e-07	0.00309	3.65712e-07
0.0031	2.5554e-07	0.0031	6.14213e-07
0.00311	-3.65712e-07	0.00311	1.17211e-07
0.00312	2.5554e-07	0.00312	-1.3129e-07
0.00313	-4.89962e-07	0.00313	-3.79791e-07
0.00314	7.03917e-09	0.00314	4.89962e-07
0.00315	1.3129e-07	0.00315	3.65712e-07
0.00316	6.28292e-07	0.00316	2.41461e-07
0.00317	5.04041e-07	0.00317	-6.28292e-07
0.00318	1.3129e-07	0.00318	4.89962e-07
0.00319	-1.17211e-07	0.00319	-2.5554e-07
0.0032	1.3129e-07	0.0032	-6.28292e-07
0.00321	-4.89962e-07	0.00321	-3.79791e-07
0.00322	-1.17211e-07	0.00322	9.86963e-07
0.00323	5.04041e-07	0.00323	-1.3129e-07
0.00324	7.52542e-07	0.00324	1.17211e-07
0.00325	7.03917e-09	0.00325	-3.79791e-07
0.00326	3.79791e-07	0.00326	4.89962e-07
0.00327	-4.89962e-07	0.00327	-7.52542e-07
0.00328	-6.14213e-07	0.00328	2.41461e-07
0.00329	1.3129e-07	0.00329	1.17211e-07
0.0033	7.03917e-09	0.0033	-7.03917e-09
0.00331	3.79791e-07	0.00331	-1.3129e-07
0.00332	1.3129e-07	0.00332	4.89962e-07
0.00333	-3.65712e-07	0.00333	-1.12529e-06
0.00334	-1.17211e-07	0.00334	8.62714e-07
0.00335	5.04041e-07	0.00335	-6.28292e-07
0.00336	-3.65712e-07	0.00336	8.62714e-07
0.00337	-6.14213e-07	0.00337	-5.04041e-07
0.00338	-2.41461e-07	0.00338	7.38463e-07
0.00339	-7.38463e-07	0.00339	-5.04041e-07
0.0034	5.04041e-07	0.0034	6.14213e-07
0.00341	7.03917e-09	0.00341	-7.03917e-09
0.00342	-1.17211e-07	0.00342	7.38463e-07
0.00343	-3.65712e-07	0.00343	-1.3129e-07
0.00344	7.03917e-09	0.00344	2.41461e-07
0.00345	1.3129e-07	0.00345	-6.28292e-07
0.00346	3.79791e-07	0.00346	2.41461e-07
0.00347	-1.17211e-07	0.00347	-1.3129e-07
0.00348	7.03917e-09	0.00348	2.41461e-07
0.00349	-7.38463e-07	0.00349	-7.03917e-09
0.0035	7.03917e-09	0.0035	8.62714e-07
0.00351	-1.17211e-07	0.00351	-7.03917e-09
0.00352	1.3129e-07	0.00352	2.41461e-07
0.00353	1.3129e-07	0.00353	-5.04041e-07
0.00354	2.5554e-07	0.00354	1.17211e-07
0.00355	1.3129e-07	0.00355	-1.3129e-07
0.00356	-1.17211e-07	0.00356	2.41461e-07
0.00357	-9.86963e-07	0.00357	-2.5554e-07
0.00358	7.03917e-09	0.00358	-1.3129e-07
0.00359	-6.14213e-07	0.00359	2.41461e-07
0.0036	1.3129e-07	0.0036	6.14213e-07
0.00361	-1.17211e-07	0.00361	-5.04041e-07
0.00362	1.00104e-06	0.00362	8.62714e-07
0.00363	-3.65712e-07	0.00363	2.41461e-07
0.00364	5.04041e-07	0.00364	1.17211e-07
0.00365	-3.65712e-07	0.00365	1.17211e-07
0.00366	7.03917e-09	0.00366	3.65712e-07
0.00367	-2.41461e-07	0.00367	2.41461e-07
0.00368	-1.17211e-07	0.00368	3.65712e-07
0.00369	-3.65712e-07	0.00369	1.17211e-07
0.0037	6.28292e-07	0.0037	3.65712e-07
0.00371	7.03917e-09	0.00371	-3.79791e-07
0.00372	3.79791e-07	0.00372	2.41461e-07
0.00373	7.03917e-09	0.00373	-3.79791e-07
0.00374	1.12529e-06	0.00374	7.38463e-07
0.00375	2.5554e-07	0.00375	-6.28292e-07
0.00376	1.3129e-07	0.00376	6.14213e-07
0.00377	6.28292e-07	0.00377	-2.5554e-07
0.00378	3.79791e-07	0.00378	2.41461e-07
0.00379	1.3129e-07	0.00379	-7.03917e-09
0.0038	2.5554e-07	0.0038	1.17211e-07
0.00381	-4.89962e-07	0.00381	-3.79791e-07
0.00382	2.5554e-07	0.00382	1.17211e-07
0.00383	1.3129e-07	0.00383	1.17211e-07
0.00384	2.5554e-07	0.00384	-1.3129e-07
0.00385	-3.65712e-07	0.00385	-2.5554e-07
0.00386	6.28292e-07	0.00386	7.38463e-07
0.00387	-3.65712e-07	0.00387	-3.79791e-07
0.00388	5.04041e-07	0.00388	-5.04041e-07
0.00389	-7.38463e-07	0.00389	-3.79791e-07
0.0039	7.03917e-09	0.0039	-2.5554e-07
0.00391	-6.14213e-07	0.00391	-6.28292e-07
0.00392	1.3129e-07	0.00392	1.17211e-07
0.00393	7.03917e-09	0.00393	-1.3129e-07
0.00394	6.28292e-07	0.00394	1.17211e-07
0.00395	-4.89962e-07	0.00395	1.17211e-07
0.00396	3.79791e-07	0.00396	2.41461e-07
0.00397	-6.14213e-07	0.00397	-6.28292e-07
0.00398	1.3129e-07	0.00398	-1.3129e-07
0.00399	-2.41461e-07	0.00399	-5.04041e-07
0.004	3.79791e-07	0.004	4.89962e-07
0.00401	-4.89962e-07	0.00401	-3.79791e-07
0.00402	5.04041e-07	0.00402	-7.03917e-09
0.00403	-3.65712e-07	0.00403	-5.04041e-07
0.00404	1.3129e-07	0.00404	-7.03917e-09
0.00405	2.5554e-07	0.00405	-2.5554e-07
0.00406	1.3129e-07	0.00406	-3.79791e-07
0.00407	-4.89962e-07	0.00407	-1.3129e-07
0.00408	3.79791e-07	0.00408	-1.3129e-07
0.00409	-2.41461e-07	0.00409	-1.00104e-06
0.0041	6.28292e-07	0.0041	-5.04041e-07
0.00411	1.3129e-07	0.00411	-8.76793e-07
0.00412	-1.17211e-07	0.00412	-7.03917e-09
0.00413	-1.17211e-07	0.00413	1.17211e-07
0.00414	-2.41461e-07	0.00414	1.11121e-06
0.00415	-3.65712e-07	0.00415	-3.79791e-07
0.00416	6.28292e-07	0.00416	2.41461e-07
0.00417	-1.11121e-06	0.00417	-5.04041e-07
0.00418	7.52542e-07	0.00418	7.38463e-07
0.00419	-2.41461e-07	0.00419	-7.03917e-09
0.0042	5.04041e-07	0.0042	4.89962e-07
0.00421	-3.65712e-07	0.00421	-6.28292e-07
0.00422	-1.17211e-07	0.00422	1.17211e-07
0.00423	-7.38463e-07	0.00423	-5.04041e-07
0.00424	1.3129e-07	0.00424	1.17211e-07
0.00425	-3.65712e-07	0.00425	-5.04041e-07
0.00426	-1.17211e-07	0.00426	-2.5554e-07
0.00427	5.04041e-07	0.00427	-2.5554e-07
0.00428	6.28292e-07	0.00428	7.38463e-07
0.00429	-6.14213e-07	0.00429	-3.79791e-07
0.0043	-1.17211e-07	0.0043	4.89962e-07
0.00431	-1.17211e-07	0.00431	-1.12529e-06
0.00432	2.5554e-07	0.00432	8.62714e-07
0.00433	1.3129e-07	0.00433	-1.00104e-06
0.00434	-6.14213e-07	0.00434	9.86963e-07
0.00435	-1.17211e-07	0.00435	2.41461e-07
0.00436	3.79791e-07	0.00436	-6.28292e-07
0.00437	-4.89962e-07	0.00437	-7.03917e-09
0.00438	-2.41461e-07	0.00438	-7.03917e-09
0.00439	-1.17211e-07	0.00439	-7.52542e-07
0.0044	2.5554e-07	0.0044	3.65712e-07
0.00441	-4.89962e-07	0.00441	-1.3129e-07
0.00442	8.76793e-07	0.00442	-7.03917e-09
0.00443	-3.65712e-07	0.00443	4.89962e-07
0.00444	1.3129e-07	0.00444	7.38463e-07
0.00445	-2.41461e-07	0.00445	-3.79791e-07
0.00446	5.04041e-07	0.00446	3.65712e-07
0.00447	-3.65712e-07	0.00447	-5.04041e-07
0.00448	7.52542e-07	0.00448	1.17211e-07
0.00449	-4.89962e-07	0.00449	-3.79791e-07
0.0045	-1.17211e-07	0.0045	3.65712e-07
0.00451	-7.38463e-07	0.00451	-7.52542e-07
0.00452	1.3129e-07	0.00452	-3.79791e-07
0.00453	-2.41461e-07	0.00453	6.14213e-07
0.00454	3.79791e-07	0.00454	1.17211e-07
0.00455	-1.17211e-07	0.00455	-5.04041e-07
0.00456	3.79791e-07	0.00456	1.17211e-07
0.00457	-8.62714e-07	0.00457	-5.04041e-07
0.00458	3.79791e-07	0.00458	4.89962e-07
0.00459	-7.38463e-07	0.00459	-1.00104e-06
0.0046	8.76793e-07	0.0046	-2.5554e-07
0.00461	7.52542e-07	0.00461	-3.79791e-07
0.00462	1.3129e-07	0.00462	7.38463e-07
0.00463	-3.65712e-07	0.00463	-5.04041e-07
0.00464	-3.65712e-07	0.00464	-2.5554e-07
0.00465	-7.38463e-07	0.00465	-5.04041e-07
0.00466	7.03917e-09	0.00466	2.41461e-07
0.00467	-2.41461e-07	0.00467	-6.28292e-07
0.00468	3.79791e-07	0.00468	3.65712e-07
0.00469	-2.41461e-07	0.00469	6.14213e-07
0.0047	-2.41461e-07	0.0047	1.17211e-07
0.00471	-9.86963e-07	0.00471	-2.5554e-07
0.00472	7.52542e-07	0.00472	3.65712e-07
0.00473	-1.23546e-06	0.00473	-3.79791e-07
0.00474	-1.17211e-07	0.00474	3.65712e-07
0.00475	-3.65712e-07	0.00475	1.17211e-07
0.00476	-2.41461e-07	0.00476	8.62714e-07
0.00477	-6.14213e-07	0.00477	-7.52542e-07
0.00478	3.79791e-07	0.00478	6.14213e-07
0.00479	-9.86963e-07	0.00479	1.17211e-07
0.0048	-6.14213e-07	0.0048	-7.03917e-09
0.00481	-1.17211e-07	0.00481	-7.03917e-09
0.00482	2.5554e-07	0.00482	-3.79791e-07
0.00483	-6.14213e-07	0.00483	-2.5554e-07
0.00484	8.76793e-07	0.00484	7.38463e-07
0.00485	-4.89962e-07	0.00485	-1.24954e-06
0.00486	-1.17211e-07	0.00486	1.11121e-06
0.00487	-1.23546e-06	0.00487	-7.03917e-09
0.00488	6.28292e-07	0.00488	2.41461e-07
0.00489	-1.17211e-07	0.00489	-6.28292e-07
0.0049	1.00104e-06	0.0049	3.65712e-07
0.00491	1.3129e-07	0.00491	1.17211e-07
0.00492	2.5554e-07	0.00492	7.38463e-07
0.00493	2.5554e-07	0.00493	-5.04041e-07
0.00494	7.52542e-07	0.00494	4.89962e-07
0.00495	-2.41461e-07	0.00495	4.89962e-07
0.00496	3.79791e-07	0.00496	1.35971e-06
0.00497	-4.89962e-07	0.00497	1.17211e-07
0.00498	5.04041e-07	0.00498	7.38463e-07
0.00499	1.3129e-07	0.00499	-2.5554e-07
0.005	-1.17211e-07	0.005	4.89962e-07
0.00501	2.5554e-07	0.00501	-5.04041e-07
0.00502	-2.41461e-07	0.00502	-3.79791e-07
0.00503	-2.41461e-07	0.00503	2.41461e-07
0.00504	1.3129e-07	0.00504	6.14213e-07
0.00505	3.79791e-07	0.00505	-3.79791e-07
0.00506	1.3129e-07	0.00506	2.41461e-07
0.00507	-6.14213e-07	0.00507	-5.04041e-07
0.00508	2.5554e-07	0.00508	-2.5554e-07
0.00509	3.79791e-07	0.00509	-3.79791e-07
0.0051	1.3129e-07	0.0051	2.41461e-07
0.00511	-1.17211e-07	0.00511	-3.79791e-07
0.00512	-4.89962e-07	0.00512	-7.03917e-09
0.00513	-2.41461e-07	0.00513	-7.03917e-09
0.00514	7.03917e-09	0.00514	4.89962e-07
0.00515	-2.41461e-07	0.00515	1.17211e-07
0.00516	-1.17211e-07	0.00516	3.65712e-07
0.00517	-4.89962e-07	0.00517	1.17211e-07
0.00518	5.04041e-07	0.00518	3.65712e-07
0.00519	-8.62714e-07	0.00519	-8.76793e-07
0.0052	1.00104e-06	0.0052	9.86963e-07
0.00521	5.04041e-07	0.00521	-2.5554e-07
0.00522	2.5554e-07	0.00522	1.17211e-07
0.00523	7.03917e-09	0.00523	-1.3129e-07
0.00524	-1.17211e-07	0.00524	3.65712e-07
0.00525	-3.65712e-07	0.00525	2.41461e-07
0.00526	1.3129e-07	0.00526	2.41461e-07
0.00527	-4.89962e-07	0.00527	-2.5554e-07
0.00528	1.3129e-07	0.00528	6.14213e-07
0.00529	-1.11121e-06	0.00529	-3.79791e-07
0.0053	-2.41461e-07	0.0053	1.35971e-06
0.00531	7.03917e-09	0.00531	-6.28292e-07
0.00532	5.04041e-07	0.00532	2.41461e-07
0.00533	-4.89962e-07	0.00533	-7.52542e-07
0.00534	-1.17211e-07	0.00534	4.89962e-07
0.00535	-6.14213e-07	0.00535	1.17211e-07
0.00536	2.5554e-07	0.00536	-1.3129e-07
0.00537	-3.65712e-07	0.00537	-2.5554e-07
0.00538	-2.41461e-07	0.00538	1.17211e-07
0.00539	3.79791e-07	0.00539	2.41461e-07
0.0054	1.3129e-07	0.0054	6.14213e-07
0.00541	5.04041e-07	0.00541	-2.5554e-07
0.00542	2.5554e-07	0.00542	-1.3129e-07
0.00543	-1.17211e-07	0.00543	-1.3129e-07
0.00544	-2.41461e-07	0.00544	-7.03917e-09
0.00545	-6.14213e-07	0.00545	-2.5554e-07
0.00546	3.79791e-07	0.00546	4.89962e-07
0.00547	-3.65712e-07	0.00547	1.17211e-07
0.00548	6.28292e-07	0.00548	3.65712e-07
0.00549	-3.65712e-07	0.00549	-6.28292e-07
0.0055	2.5554e-07	0.0055	6.14213e-07
0.00551	-2.41461e-07	0.00551	-5.04041e-07
0.00552	2.5554e-07	0.00552	1.17211e-07
0.00553	1.3129e-07	0.00553	-3.79791e-07
0.00554	3.79791e-07	0.00554	2.41461e-07
0.00555	-2.41461e-07	0.00555	-1.3129e-07
0.00556	7.03917e-09	0.00556	8.62714e-07
0.00557	-2.41461e-07	0.00557	-1.00104e-06
0.00558	3.79791e-07	0.00558	1.17211e-07
0.00559	2.5554e-07	0.00559	-6.28292e-07
0.0056	-2.41461e-07	0.0056	4.89962e-07
0.00561	-1.17211e-07	0.00561	2.41461e-07
0.00562	-1.17211e-07	0.00562	1.11121e-06
0.00563	7.03917e-09	0.00563	-2.5554e-07
0.00564	2.5554e-07	0.00564	-1.3129e-07
0.00565	-2.41461e-07	0.00565	-2.5554e-07
0.00566	1.3129e-07	0.00566	7.38463e-07
0.00567	-3.65712e-07	0.00567	-5.04041e-07
0.00568	2.5554e-07	0.00568	3.65712e-07
0.00569	-3.65712e-07	0.00569	-3.79791e-07
0.0057	5.04041e-07	0.0057	6.14213e-07
0.00571	-4.89962e-07	0.00571	-5.04041e-07
0.00572	3.79791e-07	0.00572	4.89962e-07
0.00573	-6.14213e-07	0.00573	-6.28292e-07
0.00574	5.04041e-07	0.00574	8.62714e-07
0.00575	-2.41461e-07	0.00575	-6.28292e-07
0.00576	-3.65712e-07	0.00576	7.38463e-07
0.00577	-4.89962e-07	0.00577	-7.52542e-07
0.00578	1.3129e-07	0.00578	-2.5554e-07
0.00579	-2.41461e-07	0.00579	-7.52542e-07
0.0058	1.3129e-07	0.0058	3.65712e-07
0.00581	-1.11121e-06	0.00581	-6.28292e-07
0.00582	2.5554e-07	0.00582	-7.03917e-09
0.00583	-4.89962e-07	0.00583	-1.3129e-07
0.00584	7.52542e-07	0.00584	3.65712e-07
0.00585	-3.65712e-07	0.00585	1.17211e-07
0.00586	7.03917e-09	0.00586	1.11121e-06
0.00587	-2.41461e-07	0.00587	-2.5554e-07
0.00588	5.04041e-07	0.00588	3.65712e-07
0.00589	-4.89962e-07	0.00589	-5.04041e-07
0.0059	1.00104e-06	0.0059	3.65712e-07
0.00591	-9.86963e-07	0.00591	-1.37379e-06
0.00592	5.04041e-07	0.00592	-7.03917e-09
0.00593	-6.14213e-07	0.00593	-3.79791e-07
0.00594	1.3129e-07	0.00594	2.41461e-07
0.00595	-6.14213e-07	0.00595	-1.3129e-07
0.00596	-1.17211e-07	0.00596	-2.5554e-07
0.00597	-4.89962e-07	0.00597	-2.5554e-07
0.00598	-2.41461e-07	0.00598	-7.03917e-09
0.00599	-3.65712e-07	0.00599	3.65712e-07
0.006	5.04041e-07	0.006	-6.28292e-07
0.00601	-3.65712e-07	0.00601	-7.52542e-07
0.00602	2.5554e-07	0.00602	2.41461e-07
0.00603	5.04041e-07	0.00603	-5.04041e-07
0.00604	2.5554e-07	0.00604	1.17211e-07
0.00605	7.03917e-09	0.00605	-1.3129e-07
0.00606	-2.41461e-07	0.00606	3.65712e-07
0.00607	-2.41461e-07	0.00607	-7.52542e-07
0.00608	1.12529e-06	0.00608	4.89962e-07
0.00609	-6.14213e-07	0.00609	-3.79791e-07
0.0061	-2.41461e-07	0.0061	2.41461e-07
0.00611	-1.17211e-07	0.00611	-3.79791e-07
0.00612	2.5554e-07	0.00612	3.65712e-07
0.00613	-2.41461e-07	0.00613	-5.04041e-07
0.00614	-1.17211e-07	0.00614	2.41461e-07
0.00615	-6.14213e-07	0.00615	-1.3129e-07
0.00616	-1.17211e-07	0.00616	2.41461e-07
0.00617	-6.14213e-07	0.00617	-3.79791e-07
0.00618	2.5554e-07	0.00618	-1.3129e-07
0.00619	7.03917e-09	0.00619	-1.3129e-07
0.0062	1.3129e-07	0.0062	7.38463e-07
0.00621	-4.89962e-07	0.00621	-1.3129e-07
0.00622	6.28292e-07	0.00622	3.65712e-07
0.00623	5.04041e-07	0.00623	-5.04041e-07
0.00624	2.5554e-07	0.00624	3.65712e-07
0.00625	-2.41461e-07	0.00625	-2.5554e-07
0.00626	-1.17211e-07	0.00626	-1.3129e-07
0.00627	1.3129e-07	0.00627	-6.28292e-07
0.00628	3.79791e-07	0.00628	2.41461e-07
0.00629	1.3129e-07	0.00629	-1.3129e-07
0.0063	1.3129e-07	0.0063	2.41461e-07
0.00631	-2.41461e-07	0.00631	1.17211e-07
0.00632	6.28292e-07	0.00632	9.86963e-07
0.00633	7.03917e-09	0.00633	-8.76793e-07
0.00634	3.79791e-07	0.00634	3.65712e-07
0.00635	-3.65712e-07	0.00635	-2.5554e-07
0.00636	2.5554e-07	0.00636	6.14213e-07
0.00637	-1.17211e-07	0.00637	-7.03917e-09
0.00638	3.79791e-07	0.00638	-7.03917e-09
0.00639	-3.65712e-07	0.00639	-2.5554e-07
0.0064	6.28292e-07	0.0064	4.89962e-07
0.00641	-8.62714e-07	0.00641	-2.5554e-07
0.00642	1.3129e-07	0.00642	1.17211e-07
0.00643	-7.38463e-07	0.00643	1.17211e-07
0.00644	3.79791e-07	0.00644	-7.03917e-09
0.00645	-3.65712e-07	0.00645	-7.03917e-09
0.00646	1.3129e-07	0.00646	3.65712e-07
0.00647	-2.41461e-07	0.00647	-7.52542e-07
0.00648	8.76793e-07	0.00648	-7.03917e-09
0.00649	1.3129e-07	0.00649	-1.12529e-06
0.0065	7.03917e-09	0.0065	6.14213e-07
0.00651	3.79791e-07	0.00651	-1.3129e-07
0.00652	-2.41461e-07	0.00652	1.17211e-07
0.00653	7.03917e-09	0.00653	-2.5554e-07
0.00654	1.3129e-07	0.00654	3.65712e-07
0.00655	1.3129e-07	0.00655	-1.3129e-07
0.00656	1.3129e-07	0.00656	-1.3129e-07
0.00657	-6.14213e-07	0.00657	-2.5554e-07
0.00658	-2.41461e-07	0.00658	8.62714e-07
0.00659	-4.89962e-07	0.00659	3.65712e-07
0.0066	7.03917e-09	0.0066	3.65712e-07
0.00661	7.03917e-09	0.00661	-7.52542e-07
0.00662	7.03917e-09	0.00662	1.17211e-07
0.00663	-3.65712e-07	0.00663	-3.79791e-07
0.00664	1.3129e-07	0.00664	4.89962e-07
0.00665	7.03917e-09	0.00665	-8.76793e-07
0.00666	8.76793e-07	0.00666	8.62714e-07
0.00667	-6.14213e-07	0.00667	3.65712e-07
0.00668	1.3129e-07	0.00668	8.62714e-07
0.00669	-2.41461e-07	0.00669	-1.00104e-06
0.0067	7.03917e-09	0.0067	8.62714e-07
0.00671	-2.41461e-07	0.00671	1.17211e-07
0.00672	7.03917e-09	0.00672	3.65712e-07
0.00673	-1.23546e-06	0.00673	2.41461e-07
0.00674	1.12529e-06	0.00674	7.38463e-07
0.00675	-1.23546e-06	0.00675	1.17211e-07
0.00676	1.12529e-06	0.00676	7.38463e-07
0.00677	-1.11121e-06	0.00677	-5.04041e-07
0.00678	8.76793e-07	0.00678	-1.3129e-07
0.00679	-2.41461e-07	0.00679	-1.00104e-06
0.0068	1.00104e-06	0.0068	2.41461e-07
0.00681	-6.14213e-07	0.00681	-7.03917e-09
0.00682	3.79791e-07	0.00682	6.14213e-07
0.00683	1.3129e-07	0.00683	-1.12529e-06
0.00684	1.3129e-07	0.00684	3.65712e-07
0.00685	-3.65712e-07	0.00685	-1.3129e-07
0.00686	2.5554e-07	0.00686	3.65712e-07
0.00687	-3.65712e-07	0.00687	7.38463e-07
0.00688	7.52542e-07	0.00688	8.62714e-07
0.00689	-1.17211e-07	0.00689	2.41461e-07
0.0069	2.5554e-07	0.0069	2.41461e-07
0.00691	5.04041e-07	0.00691	1.17211e-07
0.00692	5.04041e-07	0.00692	3.65712e-07
0.00693	1.3129e-07	0.00693	-7.52542e-07
0.00694	-1.17211e-07	0.00694	1.17211e-07
0.00695	-1.17211e-07	0.00695	-1.3129e-07
0.00696	2.5554e-07	0.00696	1.11121e-06
0.00697	7.03917e-09	0.00697	-7.52542e-07
0.00698	7.52542e-07	0.00698	1.11121e-06
0.00699	-4.89962e-07	0.00699	-7.03917e-09
0.007	6.28292e-07	0.007	6.14213e-07
0.00701	1.3129e-07	0.00701	-2.5554e-07
0.00702	1.3129e-07	0.00702	-2.5554e-07
0.00703	-3.65712e-07	0.00703	-7.03917e-09
0.00704	-1.17211e-07	0.00704	3.65712e-07
0.00705	-4.89962e-07	0.00705	-3.79791e-07
0.00706	2.5554e-07	0.00706	4.89962e-07
0.00707	-4.89962e-07	0.00707	-2.5554e-07
0.00708	3.79791e-07	0.00708	2.41461e-07
0.00709	-7.38463e-07	0.00709	-5.04041e-07
0.0071	6.28292e-07	0.0071	4.89962e-07
0.00711	-2.41461e-07	0.00711	2.41461e-07
0.00712	5.04041e-07	0.00712	7.38463e-07
0.00713	-4.89962e-07	0.00713	-7.52542e-07
0.00714	6.28292e-07	0.00714	6.14213e-07
0.00715	-1.23546e-06	0.00715	1.17211e-07
0.00716	5.04041e-07	0.00716	-3.79791e-07
0.00717	5.04041e-07	0.00717	-2.5554e-07
0.00718	6.28292e-07	0.00718	4.89962e-07
0.00719	-2.41461e-07	0.00719	-5.04041e-07
0.0072	3.79791e-07	0.0072	6.14213e-07
0.00721	1.3129e-07	0.00721	-1.3129e-07
0.00722	1.3129e-07	0.00722	2.41461e-07
0.00723	-7.38463e-07	0.00723	1.17211e-07
0.00724	1.00104e-06	0.00724	1.17211e-07
0.00725	1.3129e-07	0.00725	-1.3129e-07
0.00726	-4.89962e-07	0.00726	-7.03917e-09
0.00727	1.3129e-07	0.00727	-1.3129e-07
0.00728	2.5554e-07	0.00728	-7.03917e-09
0.00729	-8.62714e-07	0.00729	-3.79791e-07
0.0073	7.03917e-09	0.0073	6.14213e-07
0.00731	-1.17211e-07	0.00731	-2.5554e-07
0.00732	-9.86963e-07	0.00732	4.89962e-07
0.00733	-2.41461e-07	0.00733	-3.79791e-07
0.00734	-2.41461e-07	0.00734	7.38463e-07
0.00735	-6.14213e-07	0.00735	-5.04041e-07
0.00736	-1.17211e-07	0.00736	4.89962e-07
0.00737	-8.62714e-07	0.00737	-7.03917e-09
0.00738	1.00104e-06	0.00738	-1.3129e-07
0.00739	-1.17211e-07	0.00739	-8.76793e-07
0.0074	3.79791e-07	0.0074	2.41461e-07
0.00741	-3.65712e-07	0.00741	-1.3129e-07
0.00742	3.79791e-07	0.00742	2.41461e-07
0.00743	-1.17211e-07	0.00743	-5.04041e-07
0.00744	1.12529e-06	0.00744	-1.3129e-07
0.00745	-7.38463e-07	0.00745	-7.03917e-09
0.00746	-2.41461e-07	0.00746	2.41461e-07
0.00747	-9.86963e-07	0.00747	-1.3129e-07
0.00748	2.5554e-07	0.00748	-7.03917e-09
0.00749	-1.17211e-07	0.00749	-2.5554e-07
0.0075	1.3129e-07	0.0075	-2.5554e-07
0.00751	-2.41461e-07	0.00751	4.89962e-07
0.00752	7.03917e-09	0.00752	-3.79791e-07
0.00753	-2.41461e-07	0.00753	-5.04041e-07
0.00754	3.79791e-07	0.00754	7.38463e-07
0.00755	3.79791e-07	0.00755	1.17211e-07
0.00756	7.03917e-09	0.00756	9.86963e-07
0.00757	7.03917e-09	0.00757	-2.5554e-07
0.00758	7.52542e-07	0.00758	7.38463e-07
0.00759	1.3129e-07	0.00759	-7.03917e-09
0.0076	2.5554e-07	0.0076	-7.03917e-09
0.00761	-9.86963e-07	0.00761	-3.79791e-07
0.00762	6.28292e-07	0.00762	3.65712e-07
0.00763	-8.62714e-07	0.00763	-1.12529e-06
0.00764	1.3129e-07	0.00764	2.41461e-07
0.00765	-4.89962e-07	0.00765	-1.3129e-07
0.00766	1.3129e-07	0.00766	-7.03917e-09
0.00767	-1.11121e-06	0.00767	-7.03917e-09
0.00768	-3.65712e-07	0.00768	4.89962e-07
0.00769	-3.65712e-07	0.00769	4.89962e-07
0.0077	2.5554e-07	0.0077	1.23546e-06
0.00771	-9.86963e-07	0.00771	-7.03917e-09
0.00772	7.03917e-09	0.00772	6.14213e-07
0.00773	-3.65712e-07	0.00773	-1.3129e-07
0.00774	-1.17211e-07	0.00774	4.89962e-07
0.00775	-1.17211e-07	0.00775	-7.03917e-09
0.00776	5.04041e-07	0.00776	8.62714e-07
0.00777	-4.89962e-07	0.00777	1.17211e-07
0.00778	7.03917e-09	0.00778	8.62714e-07
0.00779	-1.17211e-07	0.00779	-7.52542e-07
0.0078	-2.41461e-07	0.0078	7.38463e-07
0.00781	1.3129e-07	0.00781	-7.52542e-07
0.00782	6.28292e-07	0.00782	6.14213e-07
0.00783	-3.65712e-07	0.00783	-2.5554e-07
0.00784	2.5554e-07	0.00784	4.89962e-07
0.00785	-6.14213e-07	0.00785	-3.79791e-07
0.00786	1.3129e-07	0.00786	4.89962e-07
0.00787	7.03917e-09	0.00787	-7.52542e-07
0.00788	7.03917e-09	0.00788	1.11121e-06
0.00789	-1.23546e-06	0.00789	-1.3129e-07
0.0079	7.03917e-09	0.0079	6.14213e-07
0.00791	-4.89962e-07	0.00791	-8.76793e-07
0.00792	5.04041e-07	0.00792	6.14213e-07
0.00793	3.79791e-07	0.00793	-1.3129e-07
0.00794	-1.17211e-07	0.00794	3.65712e-07
0.00795	-1.17211e-07	0.00795	4.89962e-07
0.00796	7.03917e-09	0.00796	-7.03917e-09
0.00797	7.52542e-07	0.00797	1.17211e-07
0.00798	2.5554e-07	0.00798	6.14213e-07
0.00799	-8.62714e-07	0.00799	-7.52542e-07
0.008	3.79791e-07	0.008	1.17211e-07
0.00801	1.3129e-07	0.00801	6.14213e-07
0.00802	3.79791e-07	0.00802	-7.03917e-09
0.00803	-2.41461e-07	0.00803	-1.00104e-06
0.00804	5.04041e-07	0.00804	7.38463e-07
0.00805	-2.41461e-07	0.00805	-2.5554e-07
0.00806	7.03917e-09	0.00806	1.11121e-06
0.00807	7.03917e-09	0.00807	-1.24954e-06
0.00808	5.04041e-07	0.00808	2.41461e-07
0.00809	-1.17211e-07	0.00809	2.41461e-07
0.0081	1.12529e-06	0.0081	4.89962e-07
0.00811	-2.41461e-07	0.00811	1.17211e-07
0.00812	5.04041e-07	0.00812	9.86963e-07
0.00813	-6.14213e-07	0.00813	-1.3129e-07
0.00814	8.76793e-07	0.00814	7.38463e-07
0.00815	-1.17211e-07	0.00815	-2.5554e-07
0.00816	5.04041e-07	0.00816	3.65712e-07
0.00817	-2.41461e-07	0.00817	-3.79791e-07
0.00818	8.76793e-07	0.00818	8.62714e-07
0.00819	-2.41461e-07	0.00819	-3.79791e-07
0.0082	1.12529e-06	0.0082	7.38463e-07
0.00821	-7.38463e-07	0.00821	-7.03917e-09
0.00822	3.79791e-07	0.00822	8.62714e-07
0.00823	-1.17211e-07	0.00823	-7.03917e-09
0.00824	1.3129e-07	0.00824	1.17211e-07
0.00825	7.03917e-09	0.00825	-7.03917e-09
0.00826	3.79791e-07	0.00826	6.14213e-07
0.00827	-4.89962e-07	0.00827	-1.3129e-07
0.00828	7.52542e-07	0.00828	6.14213e-07
0.00829	-1.17211e-07	0.00829	-7.52542e-07
0.0083	-2.41461e-07	0.0083	3.65712e-07
0.00831	1.3129e-07	0.00831	-1.00104e-06
0.00832	7.52542e-07	0.00832	3.65712e-07
0.00833	-6.14213e-07	0.00833	1.17211e-07
0.00834	-3.65712e-07	0.00834	4.89962e-07
0.00835	-2.41461e-07	0.00835	-1.3129e-07
0.00836	-2.41461e-07	0.00836	3.65712e-07
0.00837	-3.65712e-07	0.00837	3.65712e-07
0.00838	1.3129e-07	0.00838	1.23546e-06
0.00839	-1.17211e-07	0.00839	-3.79791e-07
0.0084	3.79791e-07	0.0084	-2.5554e-07
0.00841	-4.89962e-07	0.00841	-5.04041e-07
0.00842	-8.62714e-07	0.00842	4.89962e-07
0.00843	-3.65712e-07	0.00843	-1.3129e-07
0.00844	6.28292e-07	0.00844	9.86963e-07
0.00845	-4.89962e-07	0.00845	-6.28292e-07
0.00846	-3.65712e-07	0.00846	3.65712e-07
0.00847	-1.17211e-07	0.00847	-2.5554e-07
0.00848	3.79791e-07	0.00848	8.62714e-07
0.00849	-4.89962e-07	0.00849	1.17211e-07
0.0085	-3.65712e-07	0.0085	6.14213e-07
0.00851	-2.41461e-07	0.00851	-8.76793e-07
0.00852	1.12529e-06	0.00852	4.89962e-07
0.00853	3.79791e-07	0.00853	-6.28292e-07
0.00854	7.03917e-09	0.00854	7.38463e-07
0.00855	-4.89962e-07	0.00855	1.17211e-07
0.00856	-6.14213e-07	0.00856	-1.3129e-07
0.00857	-4.89962e-07	0.00857	-1.00104e-06
0.00858	5.04041e-07	0.00858	-7.03917e-09
0.00859	-6.14213e-07	0.00859	-1.3129e-07
0.0086	2.5554e-07	0.0086	-7.03917e-09
0.00861	-6.14213e-07	0.00861	-5.04041e-07
0.00862	7.03917e-09	0.00862	-7.03917e-09
0.00863	1.3129e-07	0.00863	-1.12529e-06
0.00864	1.3129e-07	0.00864	-1.3129e-07
0.00865	-4.89962e-07	0.00865	-2.5554e-07
0.00866	-2.41461e-07	0.00866	-1.3129e-07
0.00867	-4.89962e-07	0.00867	-2.5554e-07
0.00868	7.03917e-09	0.00868	2.41461e-07
0.00869	-2.41461e-07	0.00869	-1.00104e-06
0.0087	3.79791e-07	0.0087	6.14213e-07
0.00871	-6.14213e-07	0.00871	-6.28292e-07
0.00872	-1.17211e-07	0.00872	6.14213e-07
0.00873	1.3129e-07	0.00873	-1.00104e-06
0.00874	7.03917e-09	0.00874	1.48397e-06
0.00875	-8.62714e-07	0.00875	-8.76793e-07
0.00876	6.28292e-07	0.00876	4.89962e-07
0.00877	-4.89962e-07	0.00877	2.41461e-07
0.00878	1.3129e-07	0.00878	-1.3129e-07
0.00879	1.3129e-07	0.00879	-5.04041e-07
0.0088	1.3129e-07	0.0088	2.41461e-07
0.00881	-1.17211e-07	0.00881	-7.52542e-07
0.00882	-1.17211e-07	0.00882	-7.03917e-09
0.00883	-3.65712e-07	0.00883	-6.28292e-07
0.00884	2.5554e-07	0.00884	1.17211e-07
0.00885	-1.17211e-07	0.00885	-7.52542e-07
0.00886	6.28292e-07	0.00886	3.65712e-07
0.00887	-4.89962e-07	0.00887	-2.5554e-07
0.00888	8.76793e-07	0.00888	4.89962e-07
0.00889	-4.89962e-07	0.00889	-5.04041e-07
0.0089	-3.65712e-07	0.0089	7.38463e-07
0.00891	-2.41461e-07	0.00891	-6.28292e-07
0.00892	7.52542e-07	0.00892	7.38463e-07
0.00893	7.03917e-09	0.00893	-3.79791e-07
0.00894	-2.41461e-07	0.00894	7.38463e-07
0.00895	-3.65712e-07	0.00895	-5.04041e-07
0.00896	-1.17211e-07	0.00896	3.65712e-07
0.00897	-1.17211e-07	0.00897	2.41461e-07
0.00898	-2.41461e-07	0.00898	4.89962e-07
0.00899	-2.41461e-07	0.00899	-6.28292e-07
0.009	3.79791e-07	0.009	2.41461e-07
0.00901	-3.65712e-07	0.00901	-5.04041e-07
0.00902	7.03917e-09	0.00902	1.17211e-07
0.00903	2.5554e-07	0.00903	2.41461e-07
0.00904	7.03917e-09	0.00904	1.17211e-07
0.00905	-2.41461e-07	0.00905	-3.79791e-07
0.00906	2.5554e-07	0.00906	-7.03917e-09
0.00907	-7.38463e-07	0.00907	1.17211e-07
0.00908	3.79791e-07	0.00908	6.14213e-07
0.00909	-1.17211e-07	0.00909	-1.00104e-06
0.0091	-1.17211e-07	0.0091	-7.03917e-09
0.00911	-8.62714e-07	0.00911	-7.03917e-09
0.00912	-3.65712e-07	0.00912	1.17211e-07
0.00913	-3.65712e-07	0.00913	-7.52542e-07
0.00914	1.3129e-07	0.00914	4.89962e-07
0.00915	-2.41461e-07	0.00915	-7.03917e-09
0.00916	2.5554e-07	0.00916	-1.3129e-07
0.00917	1.3129e-07	0.00917	-6.28292e-07
0.00918	7.03917e-09	0.00918	9.86963e-07
0.00919	-7.38463e-07	0.00919	-2.5554e-07
0.0092	8.76793e-07	0.0092	6.14213e-07
0.00921	-2.41461e-07	0.00921	-3.79791e-07
0.00922	-3.65712e-07	0.00922	-7.03917e-09
0.00923	-6.14213e-07	0.00923	-3.79791e-07
0.00924	-1.17211e-07	0.00924	1.48397e-06
0.00925	7.03917e-09	0.00925	-1.3129e-07
0.00926	1.3129e-07	0.00926	3.65712e-07
0.00927	2.5554e-07	0.00927	-3.79791e-07
0.00928	-3.65712e-07	0.00928	-2.5554e-07
0.00929	-1.17211e-07	0.00929	-1.3129e-07
0.0093	-1.17211e-07	0.0093	-2.5554e-07
0.00931	-1.17211e-07	0.00931	-5.04041e-07
0.00932	-2.41461e-07	0.00932	2.41461e-07
0.00933	1.3129e-07	0.00933	-1.49804e-06
0.00934	1.3129e-07	0.00934	2.41461e-07
0.00935	-2.41461e-07	0.00935	-1.3129e-07
0.00936	-1.17211e-07	0.00936	2.41461e-07
0.00937	-1.11121e-06	0.00937	1.17211e-07
0.00938	2.5554e-07	0.00938	6.14213e-07
0.00939	-2.41461e-07	0.00939	-7.03917e-09
0.0094	7.52542e-07	0.0094	6.14213e-07
0.00941	-2.41461e-07	0.00941	-1.3129e-07
0.00942	-1.17211e-07	0.00942	4.89962e-07
0.00943	6.28292e-07	0.00943	-1.00104e-06
0.00944	2.5554e-07	0.00944	2.41461e-07
0.00945	1.3129e-07	0.00945	-2.5554e-07
0.00946	3.79791e-07	0.00946	-7.03917e-09
0.00947	-4.89962e-07	0.00947	-1.3129e-07
0.00948	-3.65712e-07	0.00948	4.89962e-07
0.00949	-1.17211e-07	0.00949	-3.79791e-07
0.0095	7.52542e-07	0.0095	4.89962e-07
0.00951	7.03917e-09	0.00951	3.65712e-07
0.00952	-1.17211e-07	0.00952	6.14213e-07
0.00953	-4.89962e-07	0.00953	-2.5554e-07
0.00954	-2.41461e-07	0.00954	3.65712e-07
0.00955	-3.65712e-07	0.00955	-7.03917e-09
0.00956	2.5554e-07	0.00956	3.65712e-07
0.00957	7.03917e-09	0.00957	-7.03917e-09
0.00958	3.79791e-07	0.00958	3.65712e-07
0.00959	-6.14213e-07	0.00959	-7.03917e-09
0.0096	1.12529e-06	0.0096	1.17211e-07
0.00961	-4.89962e-07	0.00961	-3.79791e-07
0.00962	-1.17211e-07	0.00962	3.65712e-07
0.00963	-8.62714e-07	0.00963	-1.3129e-07
0.00964	1.3129e-07	0.00964	4.89962e-07
0.00965	1.3129e-07	0.00965	1.17211e-07
0.00966	-2.41461e-07	0.00966	1.17211e-07
0.00967	-1.17211e-07	0.00967	-6.28292e-07
0.00968	5.04041e-07	0.00968	3.65712e-07
0.00969	-1.17211e-07	0.00969	2.41461e-07
0.0097	5.04041e-07	0.0097	4.89962e-07
0.00971	7.03917e-09	0.00971	-7.03917e-09
0.00972	3.79791e-07	0.00972	-1.3129e-07
0.00973	1.3129e-07	0.00973	-7.03917e-09
0.00974	-1.17211e-07	0.00974	1.35971e-06
0.00975	-1.17211e-07	0.00975	1.17211e-07
0.00976	7.03917e-09	0.00976	6.14213e-07
0.00977	6.28292e-07	0.00977	-5.04041e-07
0.00978	5.04041e-07	0.00978	-5.04041e-07
0.00979	-8.62714e-07	0.00979	2.41461e-07
0.0098	5.04041e-07	0.0098	7.38463e-07
0.00981	1.3129e-07	0.00981	-3.79791e-07
0.00982	-1.17211e-07	0.00982	2.41461e-07
0.00983	-1.17211e-07	0.00983	-1.3129e-07
0.00984	2.5554e-07	0.00984	2.41461e-07
0.00985	-3.65712e-07	0.00985	-5.04041e-07
0.00986	-2.41461e-07	0.00986	3.65712e-07
0.00987	-3.65712e-07	0.00987	-2.5554e-07
0.00988	-3.65712e-07	0.00988	3.65712e-07
0.00989	7.03917e-09	0.00989	3.65712e-07
0.0099	-5.33573e-06	0.0099	-1.03198e-05
0.00991	-1.98097e-06	0.00991	-2.8648e-06
0.00992	-7.38463e-07	0.00992	-5.04041e-07
0.00993	-1.48397e-06	0.00993	-1.24954e-06
0.00994	-3.65712e-07	0.00994	-7.03917e-09
0.00995	-1.48397e-06	0.00995	-1.62229e-06
0.00996	1.3129e-07	0.00996	-3.79791e-07
0.00997	-1.60822e-06	0.00997	-3.79791e-07
0.00998	-4.89962e-07	0.00998	-7.03917e-09
0.00999	-1.17211e-07	0.00999	-7.52542e-07
0.01	5.04041e-07	0.01	-1.3129e-07
0.01001	4.48005e-06	0.01001	-3.79791e-07
0.01002	1.39231e-05	0.01002	9.86963e-07
0.01003	2.60996e-05	0.01003	-6.28292e-07
0.01004	3.72822e-05	0.01004	9.86963e-07
0.01005	4.90859e-05	0.01005	-1.12529e-06
0.01006	6.21322e-05	0.01006	7.38463e-07
0.01007	7.3439e-05	0.01007	-7.52542e-07
0.01008	8.52428e-05	0.01008	3.65712e-07
0.01009	9.63011e-05	0.01009	-1.12529e-06
0.0101	0.000108229	0.0101	2.41461e-07
0.01011	0.00011966	0.01011	-6.28292e-07
0.01012	0.000130221	0.01012	-2.5554e-07
0.01013	0.000141031	0.01013	-1.12529e-06
0.01014	0.000152587	0.01014	4.89962e-07
0.01015	0.000163024	0.01015	-7.03917e-09
0.01016	0.000173709	0.01016	3.65712e-07
0.01017	0.000183898	0.01017	-3.79791e-07
0.01018	0.000195329	0.01018	2.41461e-07
0.01019	0.000204647	0.01019	-5.04041e-07
0.0102	0.000214463	0.0102	-7.03917e-09
0.01021	0.000223285	0.01021	-5.04041e-07
0.01022	0.000232977	0.01022	4.89962e-07
0.01023	0.000240804	0.01023	-7.52542e-07
0.01024	0.000248632	0.01024	3.65712e-07
0.01025	0.000256087	0.01025	-8.76793e-07
0.01026	0.000264039	0.01026	-1.3129e-07
0.01027	0.000269506	0.01027	-1.00104e-06
0.01028	0.000276464	0.01028	3.65712e-07
0.01029	0.000280316	0.01029	-3.79791e-07
0.0103	0.000287025	0.0103	7.38463e-07
0.01031	0.000292244	0.01031	-1.3129e-07
0.01032	0.000296965	0.01032	-2.5554e-07
0.01033	0.000301811	0.01033	-6.28292e-07
0.01034	0.000305415	0.01034	6.14213e-07
0.01035	0.000309142	0.01035	4.89962e-07
0.01036	0.000312373	0.01036	1.35971e-06
0.01037	0.000317591	0.01037	2.35372e-06
0.01038	0.000319331	0.01038	2.72647e-06
0.01039	0.00032194	0.01039	2.35372e-06
0.0104	0.000326661	0.0104	3.84472e-06
0.01041	0.000327531	0.01041	2.72647e-06
0.01042	0.000331631	0.01042	5.33573e-06
0.01043	0.000333744	0.01043	3.84472e-06
0.01044	0.000336477	0.01044	5.58423e-06
0.01045	0.000338838	0.01045	3.96897e-06
0.01046	0.000340826	0.01046	5.70848e-06
0.01047	0.00034269	0.01047	5.70848e-06
0.01048	0.000346044	0.01048	6.82673e-06
0.01049	0.000345796	0.01049	6.20548e-06
0.0105	0.000348032	0.0105	6.95098e-06
0.01051	0.000349772	0.01051	6.70248e-06
0.01052	0.000350269	0.01052	8.06924e-06
0.01053	0.000352754	0.01053	6.95098e-06
0.01054	0.000354493	0.01054	7.82074e-06
0.01055	0.000354493	0.01055	7.19948e-06
0.01056	0.000355736	0.01056	8.44199e-06
0.01057	0.00035673	0.01057	7.32373e-06
0.01058	0.000358469	0.01058	8.69049e-06
0.01059	0.000358842	0.01059	8.44199e-06
0.0106	0.000360706	0.0106	8.56624e-06
0.01061	0.000360706	0.01061	8.56624e-06
0.01062	0.000362694	0.01062	1.00572e-05
0.01063	0.000362321	0.01063	8.81474e-06
0.01064	0.000364185	0.01064	1.10512e-05
0.01065	0.000363688	0.01065	8.81474e-06
0.01066	0.000365303	0.01066	9.43599e-06
0.01067	0.000365179	0.01067	9.43599e-06
0.01068	0.000367291	0.01068	1.043e-05
0.01069	0.000366173	0.01069	1.043e-05
0.0107	0.000368037	0.0107	1.08027e-05
0.01071	0.000367415	0.01071	9.93299e-06
0.01072	0.000369155	0.01072	1.11755e-05
0.01073	0.000369031	0.01073	9.68449e-06
0.01074	0.0003699	0.01074	1.11755e-05
0.01075	0.000369776	0.01075	1.08027e-05
0.01076	0.0003699	0.01076	1.12997e-05
0.01077	0.000371391	0.01077	1.05542e-05
0.01078	0.000371019	0.01078	1.1424e-05
0.01079	0.000371267	0.01079	1.08027e-05
0.0108	0.000372634	0.0108	1.2418e-05
0.01081	0.000372758	0.01081	1.03057e-05
0.01082	0.000373131	0.01082	1.16725e-05
0.01083	0.000372385	0.01083	1.11755e-05
0.01084	0.000374746	0.01084	1.15482e-05
0.01085	0.00037251	0.01085	1.15482e-05
0.01086	0.000374622	0.01086	1.2915e-05
0.01087	0.000374001	0.01087	1.15482e-05
0.01088	0.000375616	0.01088	1.2418e-05
0.01089	0.000374622	0.01089	1.17967e-05
0.0109	0.000375367	0.0109	1.27908e-05
0.01091	0.000375616	0.01091	1.21695e-05
0.01092	0.000375367	0.01092	1.27908e-05
0.01093	0.000375989	0.01093	1.1424e-05
0.01094	0.000376237	0.01094	1.31635e-05
0.01095	0.000375989	0.01095	1.26665e-05
0.01096	0.000376859	0.01096	1.21695e-05
0.01097	0.00037661	0.01097	1.1921e-05
0.01098	0.000377231	0.01098	1.32878e-05
0.01099	0.000376486	0.01099	1.1921e-05
0.011	0.000378225	0.011	1.2915e-05
0.01101	0.000377977	0.01101	1.20452e-05
0.01102	0.000377728	0.01102	1.32878e-05
0.01103	0.000377728	0.01103	1.2915e-05
0.01104	0.00037748	0.01104	1.27908e-05
0.01105	0.000378474	0.01105	1.25423e-05
0.01106	0.000378598	0.01106	1.3412e-05
0.01107	0.000378225	0.01107	1.31635e-05
0.01108	0.00037835	0.01108	1.37848e-05
0.01109	0.000379219	0.01109	1.2418e-05
0.0111	0.000378722	0.0111	1.37848e-05
0.01111	0.000378598	0.01111	1.26665e-05
0.01112	0.000379095	0.01112	1.35363e-05
0.01113	0.000378971	0.01113	1.26665e-05
0.01114	0.000379095	0.01114	1.3412e-05
0.01115	0.000379095	0.01115	1.2915e-05
0.01116	0.000380213	0.01116	1.3909e-05
0.01117	0.000379095	0.01117	1.30393e-05
0.01118	0.000380462	0.01118	1.3412e-05
0.01119	0.000379344	0.01119	1.2418e-05
0.0112	0.000380462	0.0112	1.42818e-05
0.01121	0.000380213	0.01121	1.31635e-05
0.01122	0.000380462	0.01122	1.40333e-05
0.01123	0.000379965	0.01123	1.27908e-05
0.01124	0.000380089	0.01124	1.35363e-05
0.01125	0.000379841	0.01125	1.26665e-05
0.01126	0.000381083	0.01126	1.35363e-05
0.01127	0.000380462	0.01127	1.26665e-05
0.01128	0.000380959	0.01128	1.37848e-05
0.01129	0.000381456	0.01129	1.32878e-05
0.0113	0.000381332	0.0113	1.32878e-05
0.01131	0.000381207	0.01131	1.2915e-05
0.01132	0.000381704	0.01132	1.46545e-05
0.01133	0.000381083	0.01133	1.3412e-05
0.01134	0.000381704	0.01134	1.41575e-05
0.01135	0.000381083	0.01135	1.31635e-05
0.01136	0.000382326	0.01136	1.40333e-05
0.01137	0.00038071	0.01137	1.3412e-05
0.01138	0.000382201	0.01138	1.40333e-05
0.01139	0.000381207	0.01139	1.27908e-05
0.0114	0.000382077	0.0114	1.42818e-05
0.01141	0.000381953	0.01141	1.31635e-05
0.01142	0.000381704	0.01142	1.45303e-05
0.01143	0.000382077	0.01143	1.3909e-05
0.01144	0.000381704	0.01144	1.41575e-05
0.01145	0.000382077	0.01145	1.2915e-05
0.01146	0.00038332	0.01146	1.41575e-05
0.01147	0.000381704	0.01147	1.32878e-05
0.01148	0.000382326	0.01148	1.4406e-05
0.01149	0.000382326	0.01149	1.32878e-05
0.0115	0.00038245	0.0115	1.45303e-05
0.01151	0.000383692	0.01151	1.47788e-05
0.01152	0.000383071	0.01152	1.4406e-05
0.01153	0.000382077	0.01153	1.3909e-05
0.01154	0.000383568	0.01154	1.54e-05
0.01155	0.000382077	0.01155	1.32878e-05
0.01156	0.000383568	0.01156	1.40333e-05
0.01157	0.000383071	0.01157	1.25423e-05
0.01158	0.000383568	0.01158	1.41575e-05
0.01159	0.000382574	0.01159	1.3909e-05
0.0116	0.000382698	0.0116	1.37848e-05
0.01161	0.000382574	0.01161	1.3412e-05
0.01162	0.000383568	0.01162	1.42818e-05
0.01163	0.000381953	0.01163	1.41575e-05
0.01164	0.000383817	0.01164	1.42818e-05
0.01165	0.000382201	0.01165	1.2915e-05
0.01166	0.00038332	0.01166	1.3909e-05
0.01167	0.000383692	0.01167	1.41575e-05
0.01168	0.00038332	0.01168	1.47788e-05
0.01169	0.000383568	0.01169	1.37848e-05
0.0117	0.000383195	0.0117	1.47788e-05
0.01171	0.000382326	0.01171	1.37848e-05
0.01172	0.000383692	0.01172	1.41575e-05
0.01173	0.000383071	0.01173	1.40333e-05
0.01174	0.000383817	0.01174	1.55243e-05
0.01175	0.00038332	0.01175	1.4406e-05
0.01176	0.000383817	0.01176	1.41575e-05
0.01177	0.000383071	0.01177	1.35363e-05
0.01178	0.000383941	0.01178	1.51515e-05
0.01179	0.00038332	0.01179	1.27908e-05
0.0118	0.000384065	0.0118	1.40333e-05
0.01181	0.00038332	0.01181	1.3412e-05
0.01182	0.000384314	0.01182	1.47788e-05
0.01183	0.000383817	0.01183	1.36605e-05
0.01184	0.000385432	0.01184	1.3412e-05
0.01185	0.000384189	0.01185	1.42818e-05
0.01186	0.000383941	0.01186	1.45303e-05
0.01187	0.00038332	0.01187	1.35363e-05
0.01188	0.000385183	0.01188	1.3909e-05
0.01189	0.000383444	0.01189	1.3412e-05
0.0119	0.000384686	0.0119	1.41575e-05
0.01191	0.000383444	0.01191	1.30393e-05
0.01192	0.000385308	0.01192	1.47788e-05
0.01193	0.000383568	0.01193	1.3909e-05
0.01194	0.000383817	0.01194	1.4406e-05
0.01195	0.000384438	0.01195	1.3412e-05
0.01196	0.000384686	0.01196	1.4903e-05
0.01197	0.000385556	0.01197	1.37848e-05
0.01198	0.000384065	0.01198	1.47788e-05
0.01199	0.000385183	0.01199	1.36605e-05
0.012	0.000384438	0.012	1.3909e-05
0.01201	0.000384811	0.01201	1.3909e-05
0.01202	0.000384438	0.01202	1.4406e-05
0.01203	0.000383817	0.01203	1.45303e-05
0.01204	0.000385308	0.01204	1.46545e-05
0.01205	0.000383692	0.01205	1.4406e-05
0.01206	0.000386302	0.01206	1.42818e-05
0.01207	0.000383692	0.01207	1.3909e-05
0.01208	0.000386053	0.01208	1.45303e-05
0.01209	0.000384935	0.01209	1.35363e-05
0.0121	0.000385556	0.0121	1.46545e-05
0.01211	0.000384811	0.01211	1.40333e-05
0.01212	0.000385059	0.01212	1.42818e-05
0.01213	0.000384811	0.01213	1.36605e-05
0.01214	0.000385432	0.01214	1.52758e-05
0.01215	0.000383692	0.01215	1.42818e-05
0.01216	0.000385183	0.01216	1.47788e-05
0.01217	0.000385556	0.01217	1.37848e-05
0.01218	0.000386177	0.01218	1.47788e-05
0.01219	0.000384314	0.01219	1.37848e-05
0.0122	0.000385432	0.0122	1.46545e-05
0.01221	0.000385556	0.01221	1.41575e-05
0.01222	0.000385805	0.01222	1.4903e-05
0.01223	0.000384811	0.01223	1.36605e-05
0.01224	0.000385432	0.01224	1.4406e-05
0.01225	0.000385059	0.01225	1.45303e-05
0.01226	0.000386302	0.01226	1.42818e-05
0.01227	0.000384811	0.01227	1.3909e-05
0.01228	0.000386177	0.01228	1.47788e-05
0.01229	0.000386053	0.01229	1.40333e-05
0.0123	0.00038568	0.0123	1.46545e-05
0.01231	0.000385059	0.01231	1.45303e-05
0.01232	0.00038655	0.01232	1.46545e-05
0.01233	0.000385556	0.01233	1.35363e-05
0.01234	0.000386302	0.01234	1.4903e-05
0.01235	0.000385308	0.01235	1.50273e-05
0.01236	0.000386302	0.01236	1.40333e-05
0.01237	0.000386177	0.01237	1.46545e-05
0.01238	0.000385432	0.01238	1.3909e-05
0.01239	0.000386177	0.01239	1.36605e-05
0.0124	0.000385556	0.0124	1.42818e-05
0.01241	0.00038568	0.01241	1.35363e-05
0.01242	0.000386302	0.01242	1.4406e-05
0.01243	0.000385805	0.01243	1.36605e-05
0.01244	0.000386053	0.01244	1.50273e-05
0.01245	0.000385929	0.01245	1.41575e-05
0.01246	0.000386302	0.01246	1.42818e-05
0.01247	0.000385308	0.01247	1.47788e-05
0.01248	0.000386799	0.01248	1.47788e-05
0.01249	0.000385805	0.01249	1.4406e-05
0.0125	0.000386923	0.0125	1.47788e-05
0.01251	0.000385308	0.01251	1.3909e-05
0.01252	0.000386053	0.01252	1.45303e-05
0.01253	0.000386674	0.01253	1.36605e-05
0.01254	0.000385929	0.01254	1.50273e-05
0.01255	0.00038655	0.01255	1.46545e-05
0.01256	0.000386177	0.01256	1.55243e-05
0.01257	0.000385805	0.01257	1.37848e-05
0.01258	0.000386302	0.01258	1.47788e-05
0.01259	0.00038655	0.01259	1.42818e-05
0.0126	0.000386923	0.0126	1.54e-05
0.01261	0.000385308	0.01261	1.3412e-05
0.01262	0.000385805	0.01262	1.50273e-05
0.01263	0.000385805	0.01263	1.41575e-05
0.01264	0.000386426	0.01264	1.52758e-05
0.01265	0.000385432	0.01265	1.37848e-05
0.01266	0.00038655	0.01266	1.52758e-05
0.01267	0.000386053	0.01267	1.42818e-05
0.01268	0.000386177	0.01268	1.46545e-05
0.01269	0.000386426	0.01269	1.40333e-05
0.0127	0.000386799	0.0127	1.4406e-05
0.01271	0.000386799	0.01271	1.45303e-05
0.01272	0.000386674	0.01272	1.54e-05
0.01273	0.000386053	0.01273	1.32878e-05
0.01274	0.000387668	0.01274	1.4903e-05
0.01275	0.000385929	0.01275	1.42818e-05
0.01276	0.000387171	0.01276	1.4903e-05
0.01277	0.000385432	0.01277	1.36605e-05
0.01278	0.000386799	0.01278	1.50273e-05
0.01279	0.000387296	0.01279	1.46545e-05
0.0128	0.000386799	0.0128	1.46545e-05
0.01281	0.000386799	0.01281	1.41575e-05
0.01282	0.000386923	0.01282	1.47788e-05
0.01283	0.000386426	0.01283	1.35363e-05
0.01284	0.000387668	0.01284	1.45303e-05
0.01285	0.000386053	0.01285	1.54e-05
0.01286	0.000387296	0.01286	1.45303e-05
0.01287	0.000387171	0.01287	1.4406e-05
0.01288	0.000387047	0.01288	1.4406e-05
0.01289	0.000387171	0.01289	1.3412e-05
0.0129	0.000386799	0.0129	1.47788e-05
0.01291	0.000386426	0.01291	1.41575e-05
0.01292	0.000387047	0.01292	1.52758e-05
0.01293	0.000387793	0.01293	1.45303e-05
0.01294	0.000386053	0.01294	1.3909e-05
0.01295	0.000386799	0.01295	1.45303e-05
0.01296	0.000387296	0.01296	1.46545e-05
0.01297	0.000386302	0.01297	1.36605e-05
0.01298	0.000387171	0.01298	1.45303e-05
0.01299	0.000385556	0.01299	1.4406e-05
0.013	0.000388165	0.013	1.46545e-05
0.01301	0.000386674	0.01301	1.40333e-05
0.01302	0.000386799	0.01302	1.45303e-05
0.01303	0.000387668	0.01303	1.40333e-05
0.01304	0.00038655	0.01304	1.51515e-05
0.01305	0.00038655	0.01305	1.3909e-05
0.01306	0.000387793	0.01306	1.42818e-05
0.01307	0.000386923	0.01307	1.42818e-05
0.01308	0.000387793	0.01308	1.46545e-05
0.01309	0.000387171	0.01309	1.41575e-05
0.0131	0.000387668	0.0131	1.42818e-05
0.01311	0.000386674	0.01311	1.47788e-05
0.01312	0.000387296	0.01312	1.41575e-05
0.01313	0.000386799	0.01313	1.40333e-05
0.01314	0.000387171	0.01314	1.47788e-05
0.01315	0.000386799	0.01315	1.41575e-05
0.01316	0.000386923	0.01316	1.56485e-05
0.01317	0.000388041	0.01317	1.37848e-05
0.01318	0.000387047	0.01318	1.47788e-05
0.01319	0.000387296	0.01319	1.3909e-05
0.0132	0.000387171	0.0132	1.45303e-05
0.01321	0.000386302	0.01321	1.40333e-05
0.01322	0.000387793	0.01322	1.46545e-05
0.01323	0.000387171	0.01323	1.4406e-05
0.01324	0.000388538	0.01324	1.47788e-05
0.01325	0.000386799	0.01325	1.42818e-05
0.01326	0.000389284	0.01326	1.54e-05
0.01327	0.000387917	0.01327	1.45303e-05
0.01328	0.000387544	0.01328	1.47788e-05
0.01329	0.000387171	0.01329	1.41575e-05
0.0133	0.00038742	0.0133	1.40333e-05
0.01331	0.000388165	0.01331	1.40333e-05
0.01332	0.000388787	0.01332	1.47788e-05
0.01333	0.000386923	0.01333	1.36605e-05
0.01334	0.000387793	0.01334	1.46545e-05
0.01335	0.000386674	0.01335	1.3909e-05
0.01336	0.000387047	0.01336	1.46545e-05
0.01337	0.000386923	0.01337	1.50273e-05
0.01338	0.000388041	0.01338	1.46545e-05
0.01339	0.000386799	0.01339	1.41575e-05
0.0134	0.000388041	0.0134	1.4903e-05
0.01341	0.000386799	0.01341	1.31635e-05
0.01342	0.000388165	0.01342	1.4903e-05
0.01343	0.000387917	0.01343	1.45303e-05
0.01344	0.000388041	0.01344	1.51515e-05
0.01345	0.000386799	0.01345	1.36605e-05
0.01346	0.000387171	0.01346	1.41575e-05
0.01347	0.000387793	0.01347	1.40333e-05
0.01348	0.000387793	0.01348	1.54e-05
0.01349	0.000387296	0.01349	1.37848e-05
0.0135	0.000388538	0.0135	1.52758e-05
0.01351	0.00038742	0.01351	1.45303e-05
0.01352	0.00038829	0.01352	1.40333e-05
0.01353	0.00038655	0.01353	1.46545e-05
0.01354	0.000388538	0.01354	1.51515e-05
0.01355	0.000388165	0.01355	1.46545e-05
0.01356	0.000387296	0.01356	1.47788e-05
0.01357	0.000387296	0.01357	1.3909e-05
0.01358	0.000387793	0.01358	1.45303e-05
0.01359	0.000387917	0.01359	1.37848e-05
0.0136	0.000388662	0.0136	1.46545e-05
0.01361	0.000386923	0.01361	1.40333e-05
0.01362	0.000388538	0.01362	1.46545e-05
0.01363	0.000387793	0.01363	1.3909e-05
0.01364	0.000387917	0.01364	1.50273e-05
0.01365	0.000387917	0.01365	1.3909e-05
0.01366	0.000387793	0.01366	1.46545e-05
0.01367	0.000388414	0.01367	1.4406e-05
0.01368	0.00038829	0.01368	1.46545e-05
0.01369	0.000387668	0.01369	1.37848e-05
0.0137	0.000388538	0.0137	1.47788e-05
0.01371	0.000387296	0.01371	1.47788e-05
0.01372	0.000387793	0.01372	1.50273e-05
0.01373	0.000388165	0.01373	1.32878e-05
0.01374	0.000388538	0.01374	1.54e-05
0.01375	0.000387668	0.01375	1.4406e-05
0.01376	0.000388538	0.01376	1.47788e-05
0.01377	0.000387668	0.01377	1.3909e-05
0.01378	0.000388538	0.01378	1.54e-05
0.01379	0.00038742	0.01379	1.41575e-05
0.0138	0.000388911	0.0138	1.4903e-05
0.01381	0.000389408	0.01381	1.4406e-05
0.01382	0.000388041	0.01382	1.54e-05
0.01383	0.000388414	0.01383	1.3909e-05
0.01384	0.000388414	0.01384	1.4903e-05
0.01385	0.000387917	0.01385	1.41575e-05
0.01386	0.000388414	0.01386	1.50273e-05
0.01387	0.000387668	0.01387	1.3909e-05
0.01388	0.000388414	0.01388	1.4903e-05
0.01389	0.00038829	0.01389	1.42818e-05
0.0139	0.000388538	0.0139	1.47788e-05
0.01391	0.00038829	0.01391	1.35363e-05
0.01392	0.000388662	0.01392	1.47788e-05
0.01393	0.000387544	0.01393	1.4406e-05
0.01394	0.000388538	0.01394	1.41575e-05
0.01395	0.00038829	0.01395	1.41575e-05
0.01396	0.000388911	0.01396	1.51515e-05
0.01397	0.000388165	0.01397	1.45303e-05
0.01398	0.000389035	0.01398	1.50273e-05
0.01399	0.00038829	0.01399	1.3909e-05
0.014	0.000389656	0.014	1.45303e-05
0.01401	0.000388041	0.01401	1.40333e-05
0.01402	0.000388165	0.01402	1.4903e-05
0.01403	0.000388414	0.01403	1.41575e-05
0.01404	0.000388165	0.01404	1.50273e-05
0.01405	0.000387917	0.01405	1.4406e-05
0.01406	0.000388662	0.01406	1.54e-05
0.01407	0.000388414	0.01407	1.41575e-05
0.01408	0.000389408	0.01408	1.4903e-05
0.01409	0.000388165	0.01409	1.42818e-05
0.0141	0.00038829	0.0141	1.46545e-05
0.01411	0.000387668	0.01411	1.36605e-05
0.01412	0.000389035	0.01412	1.41575e-05
0.01413	0.00038742	0.01413	1.42818e-05
0.01414	0.000389284	0.01414	1.4406e-05
0.01415	0.000387793	0.01415	1.3909e-05
0.01416	0.000388538	0.01416	1.51515e-05
0.01417	0.000388414	0.01417	1.37848e-05
0.01418	0.00038829	0.01418	1.50273e-05
0.01419	0.00038829	0.01419	1.50273e-05
0.0142	0.000388538	0.0142	1.54e-05
0.01421	0.000388787	0.01421	1.42818e-05
0.01422	0.000388414	0.01422	1.45303e-05
0.01423	0.000387917	0.01423	1.45303e-05
0.01424	0.000388911	0.01424	1.42818e-05
0.01425	0.000388538	0.01425	1.42818e-05
0.01426	0.000389532	0.01426	1.51515e-05
0.01427	0.00038829	0.01427	1.37848e-05
0.01428	0.000388165	0.01428	1.47788e-05
0.01429	0.000387917	0.01429	1.3909e-05
0.0143	0.000389284	0.0143	1.4406e-05
0.01431	0.000388414	0.01431	1.37848e-05
0.01432	0.000388662	0.01432	1.42818e-05
0.01433	0.000388538	0.01433	1.47788e-05
0.01434	0.000389408	0.01434	1.41575e-05
0.01435	0.000387793	0.01435	1.45303e-05
0.01436	0.000388787	0.01436	1.50273e-05
0.01437	0.000388787	0.01437	1.45303e-05
0.01438	0.000389532	0.01438	1.4903e-05
0.01439	0.00038829	0.01439	1.40333e-05
0.0144	0.000389035	0.0144	1.47788e-05
0.01441	0.000387917	0.01441	1.42818e-05
0.01442	0.000389159	0.01442	1.47788e-05
0.01443	0.000388662	0.01443	1.42818e-05
0.01444	0.000388911	0.01444	1.45303e-05
0.01445	0.00038829	0.01445	1.3909e-05
0.01446	0.000389532	0.01446	1.51515e-05
0.01447	0.000387917	0.01447	1.37848e-05
0.01448	0.000389656	0.01448	1.47788e-05
0.01449	0.000388911	0.01449	1.4406e-05
0.0145	0.000388911	0.0145	1.50273e-05
0.01451	0.000389284	0.01451	1.40333e-05
0.01452	0.000388414	0.01452	1.52758e-05
0.01453	0.000389532	0.01453	1.3909e-05
0.01454	0.000387793	0.01454	1.45303e-05
0.01455	0.000388041	0.01455	1.41575e-05
0.01456	0.000389284	0.01456	1.42818e-05
0.01457	0.000388662	0.01457	1.40333e-05
0.01458	0.000389656	0.01458	1.50273e-05
0.01459	0.000389656	0.01459	1.46545e-05
0.0146	0.000388538	0.0146	1.50273e-05
0.01461	0.00038829	0.01461	1.42818e-05
0.01462	0.000389781	0.01462	1.55243e-05
0.01463	0.000389532	0.01463	1.40333e-05
0.01464	0.000389159	0.01464	1.4903e-05
0.01465	0.000389159	0.01465	1.36605e-05
0.01466	0.000389408	0.01466	1.55243e-05
0.01467	0.000389035	0.01467	1.45303e-05
0.01468	0.000389284	0.01468	1.4903e-05
0.01469	0.00038829	0.01469	1.42818e-05
0.0147	0.000390153	0.0147	1.46545e-05
0.01471	0.00038829	0.01471	1.41575e-05
0.01472	0.000389159	0.01472	1.3909e-05
0.01473	0.000387793	0.01473	1.41575e-05
0.01474	0.000389905	0.01474	1.46545e-05
0.01475	0.000388538	0.01475	1.3909e-05
0.01476	0.000389532	0.01476	1.45303e-05
0.01477	0.000388041	0.01477	1.45303e-05
0.01478	0.000390278	0.01478	1.47788e-05
0.01479	0.000389656	0.01479	1.42818e-05
0.0148	0.000389035	0.0148	1.54e-05
0.01481	0.000389284	0.01481	1.37848e-05
0.01482	0.000388662	0.01482	1.52758e-05
0.01483	0.000388414	0.01483	1.42818e-05
0.01484	0.000389781	0.01484	1.40333e-05
0.01485	0.000387793	0.01485	1.40333e-05
0.01486	0.000390029	0.01486	1.54e-05
0.01487	0.000388662	0.01487	1.3909e-05
0.01488	0.000390278	0.01488	1.54e-05
0.01489	0.000388787	0.01489	1.37848e-05
0.0149	0.000389159	0.0149	1.50273e-05
0.01491	0.000389035	0.01491	1.42818e-05
0.01492	0.000389905	0.01492	1.4903e-05
0.01493	0.000388538	0.01493	1.37848e-05
0.01494	0.000390029	0.01494	1.46545e-05
0.01495	0.000388787	0.01495	1.41575e-05
0.01496	0.000389656	0.01496	1.52758e-05
0.01497	0.000388662	0.01497	1.37848e-05
0.01498	0.000388662	0.01498	1.50273e-05
0.01499	0.000389532	0.01499	1.37848e-05
0.015	0.000389284	0.015	1.56485e-05
0.01501	0.000389035	0.01501	1.40333e-05
0.01502	0.000390153	0.01502	1.52758e-05
0.01503	0.000389656	0.01503	1.41575e-05
0.01504	0.000389284	0.01504	1.52758e-05
0.01505	0.000390153	0.01505	1.40333e-05
0.01506	0.000389781	0.01506	1.52758e-05
0.01507	0.000388538	0.01507	1.45303e-05
0.01508	0.000389656	0.01508	1.55243e-05
0.01509	0.000389781	0.01509	1.46545e-05
0.0151	0.000389159	0.0151	1.50273e-05
0.01511	0.000389532	0.01511	1.4406e-05
0.01512	0.000389905	0.01512	1.42818e-05
0.01513	0.000390029	0.01513	1.42818e-05
0.01514	0.000389408	0.01514	1.50273e-05
0.01515	0.000389035	0.01515	1.47788e-05
0.01516	0.000390278	0.01516	1.51515e-05
0.01517	0.000389656	0.01517	1.45303e-05
0.01518	0.000390278	0.01518	1.52758e-05
0.01519	0.000389408	0.01519	1.42818e-05
0.0152	0.000390029	0.0152	1.4406e-05
0.01521	0.000388662	0.01521	1.3412e-05
0.01522	0.000389532	0.01522	1.50273e-05
0.01523	0.000389284	0.01523	1.4406e-05
0.01524	0.000390029	0.01524	1.50273e-05
0.01525	0.000389284	0.01525	1.42818e-05
0.01526	0.000389284	0.01526	1.56485e-05
0.01527	0.000390029	0.01527	1.41575e-05
0.01528	0.000389656	0.01528	1.50273e-05
0.01529	0.000388911	0.01529	1.47788e-05
0.0153	0.000390029	0.0153	1.4903e-05
0.01531	0.000388414	0.01531	1.4406e-05
0.01532	0.000389159	0.01532	1.50273e-05
0.01533	0.000389408	0.01533	1.3909e-05
0.01534	0.000390899	0.01534	1.50273e-05
0.01535	0.000388165	0.01535	1.36605e-05
0.01536	0.00039065	0.01536	1.52758e-05
0.01537	0.000389408	0.01537	1.40333e-05
0.01538	0.000389781	0.01538	1.50273e-05
0.01539	0.000389284	0.01539	1.47788e-05
0.0154	0.000390029	0.0154	1.56485e-05
0.01541	0.000390029	0.01541	1.4406e-05
0.01542	0.000390775	0.01542	1.4903e-05
0.01543	0.000389408	0.01543	1.45303e-05
0.01544	0.000389284	0.01544	1.46545e-05
0.01545	0.000389408	0.01545	1.41575e-05
0.01546	0.000389781	0.01546	1.46545e-05
0.01547	0.000389284	0.01547	1.4406e-05
0.01548	0.00039065	0.01548	1.51515e-05
0.01549	0.000388662	0.01549	1.3909e-05
0.0155	0.000390278	0.0155	1.50273e-05
0.01551	0.000389905	0.01551	1.4406e-05
0.01552	0.000389284	0.01552	1.50273e-05
0.01553	0.000389408	0.01553	1.37848e-05
0.01554	0.000389408	0.01554	1.51515e-05
0.01555	0.000389656	0.01555	1.42818e-05
0.01556	0.000390029	0.01556	1.42818e-05
0.01557	0.000389284	0.01557	1.4406e-05
0.01558	0.000389905	0.01558	1.56485e-05
0.01559	0.000389532	0.01559	1.40333e-05
0.0156	0.000389532	0.0156	1.45303e-05
0.01561	0.000390402	0.01561	1.4406e-05
0.01562	0.000390153	0.01562	1.4406e-05
0.01563	0.000390278	0.01563	1.45303e-05
0.01564	0.000390153	0.01564	1.46545e-05
0.01565	0.000389284	0.01565	1.40333e-05
0.01566	0.000389656	0.01566	1.54e-05
0.01567	0.000389408	0.01567	1.45303e-05
0.01568	0.000390029	0.01568	1.47788e-05
0.01569	0.000389905	0.01569	1.41575e-05
0.0157	0.000389408	0.0157	1.47788e-05
0.01571	0.000390526	0.01571	1.41575e-05
0.01572	0.000389781	0.01572	1.54e-05
0.01573	0.000389532	0.01573	1.42818e-05
0.01574	0.000389656	0.01574	1.50273e-05
0.01575	0.000388911	0.01575	1.4406e-05
0.01576	0.000389905	0.01576	1.57728e-05
0.01577	0.000389656	0.01577	1.46545e-05
0.01578	0.000390153	0.01578	1.57728e-05
0.01579	0.000388787	0.01579	1.42818e-05
0.0158	0.00039065	0.0158	1.51515e-05
0.01581	0.000388787	0.01581	1.41575e-05
0.01582	0.000390153	0.01582	1.51515e-05
0.01583	0.000390029	0.01583	1.46545e-05
0.01584	0.00039065	0.01584	1.56485e-05
0.01585	0.000389284	0.01585	1.4406e-05
0.01586	0.000390526	0.01586	1.4903e-05
0.01587	0.000390029	0.01587	1.46545e-05
0.01588	0.000390153	0.01588	1.46545e-05
0.01589	0.000390029	0.01589	1.46545e-05
0.0159	0.000389905	0.0159	1.50273e-05
0.01591	0.000388787	0.01591	1.45303e-05
0.01592	0.000390526	0.01592	1.47788e-05
0.01593	0.000391023	0.01593	1.3909e-05
0.01594	0.000389408	0.01594	1.46545e-05
0.01595	0.000389905	0.01595	1.41575e-05
0.01596	0.000389532	0.01596	1.52758e-05
0.01597	0.000389905	0.01597	1.42818e-05
0.01598	0.00039065	0.01598	1.37848e-05
0.01599	0.000389159	0.01599	1.46545e-05
0.016	0.000391147	0.016	1.4903e-05
0.01601	0.000389284	0.01601	1.42818e-05
0.01602	0.000391023	0.01602	1.47788e-05
0.01603	0.000388787	0.01603	1.42818e-05
0.01604	0.000390278	0.01604	1.51515e-05
0.01605	0.000389905	0.01605	1.37848e-05
0.01606	0.000389905	0.01606	1.56485e-05
0.01607	0.000389532	0.01607	1.41575e-05
0.01608	0.000390402	0.01608	1.45303e-05
0.01609	0.000389905	0.01609	1.45303e-05
0.0161	0.000390153	0.0161	1.56485e-05
0.01611	0.000389408	0.01611	1.46545e-05
0.01612	0.00039065	0.01612	1.4903e-05
0.01613	0.000390029	0.01613	1.3909e-05
0.01614	0.000390029	0.01614	1.4903e-05
0.01615	0.000388911	0.01615	1.47788e-05
0.01616	0.000390029	0.01616	1.46545e-05
0.01617	0.000389781	0.01617	1.46545e-05
0.01618	0.000390402	0.01618	1.47788e-05
0.01619	0.000390029	0.01619	1.36605e-05
0.0162	0.000391023	0.0162	1.56485e-05
0.01621	0.000389532	0.01621	1.4903e-05
0.01622	0.000390153	0.01622	1.47788e-05
0.01623	0.000389905	0.01623	1.36605e-05
0.01624	0.000390153	0.01624	1.47788e-05
0.01625	0.000389781	0.01625	1.3909e-05
0.01626	0.00039065	0.01626	1.4903e-05
0.01627	0.000389781	0.01627	1.46545e-05
0.01628	0.000391023	0.01628	1.57728e-05
0.01629	0.000390278	0.01629	1.4406e-05
0.0163	0.000389905	0.0163	1.50273e-05
0.01631	0.000389532	0.01631	1.47788e-05
0.01632	0.000391147	0.01632	1.42818e-05
0.01633	0.00039065	0.01633	1.3909e-05
0.01634	0.00039065	0.01634	1.50273e-05
0.01635	0.000390029	0.01635	1.42818e-05
0.01636	0.000390402	0.01636	1.50273e-05
0.01637	0.000390029	0.01637	1.50273e-05
0.01638	0.000390029	0.01638	1.4903e-05
0.01639	0.00039152	0.01639	1.46545e-05
0.0164	0.000390402	0.0164	1.54e-05
0.01641	0.000389781	0.01641	1.4406e-05
0.01642	0.00039065	0.01642	1.4406e-05
0.01643	0.000390153	0.01643	1.45303e-05
0.01644	0.000391023	0.01644	1.54e-05
0.01645	0.000389408	0.01645	1.46545e-05
0.01646	0.000391396	0.01646	1.4903e-05
0.01647	0.000389035	0.01647	1.47788e-05
0.01648	0.000391147	0.01648	1.4406e-05
0.01649	0.000390153	0.01649	1.46545e-05
0.0165	0.000389781	0.0165	1.50273e-05
0.01651	0.00039065	0.01651	1.36605e-05
0.01652	0.000389408	0.01652	1.50273e-05
0.01653	0.000390402	0.01653	1.45303e-05
0.01654	0.00039152	0.01654	1.4903e-05
0.01655	0.000389408	0.01655	1.41575e-05
0.01656	0.000390775	0.01656	1.4903e-05
0.01657	0.000390402	0.01657	1.4406e-05
0.01658	0.000390526	0.01658	1.4406e-05
0.01659	0.000389656	0.01659	1.45303e-05
0.0166	0.000389656	0.0166	1.50273e-05
0.01661	0.000389905	0.01661	1.37848e-05
0.01662	0.000390526	0.01662	1.56485e-05
0.01663	0.000390775	0.01663	1.4406e-05
0.01664	0.000390526	0.01664	1.5897e-05
0.01665	0.000390775	0.01665	1.3909e-05
0.01666	0.000389905	0.01666	1.4903e-05
0.01667	0.000390402	0.01667	1.4903e-05
0.01668	0.000390526	0.01668	1.4903e-05
0.01669	0.000390526	0.01669	1.40333e-05
0.0167	0.000390526	0.0167	1.45303e-05
0.01671	0.000390402	0.01671	1.3909e-05
0.01672	0.000390526	0.01672	1.54e-05
0.01673	0.000390526	0.01673	1.45303e-05
0.01674	0.000390402	0.01674	1.4903e-05
0.01675	0.000390526	0.01675	1.40333e-05
0.01676	0.000390899	0.01676	1.51515e-05
0.01677	0.000389284	0.01677	1.4406e-05
0.01678	0.000390029	0.01678	1.54e-05
0.01679	0.000391396	0.01679	1.41575e-05
0.0168	0.000390402	0.0168	1.51515e-05
0.01681	0.000389408	0.01681	1.3909e-05
0.01682	0.000390899	0.01682	1.42818e-05
0.01683	0.000390153	0.01683	1.3909e-05
0.01684	0.000390899	0.01684	1.52758e-05
0.01685	0.000389532	0.01685	1.46545e-05
0.01686	0.000391023	0.01686	1.46545e-05
0.01687	0.000390402	0.01687	1.45303e-05
0.01688	0.000389905	0.01688	1.52758e-05
0.01689	0.00039065	0.01689	1.46545e-05
0.0169	0.000391147	0.0169	1.51515e-05
0.01691	0.000390029	0.01691	1.46545e-05
0.01692	0.000391644	0.01692	1.4903e-05
0.01693	0.000390402	0.01693	1.42818e-05
0.01694	0.000390899	0.01694	1.54e-05
0.01695	0.000390526	0.01695	1.40333e-05
0.01696	0.000390402	0.01696	1.52758e-05
0.01697	0.000389905	0.01697	1.4406e-05
0.01698	0.000391272	0.01698	1.45303e-05
0.01699	0.000390775	0.01699	1.42818e-05
0.017	0.000390899	0.017	1.45303e-05
0.01701	0.000390153	0.01701	1.45303e-05
0.01702	0.000391023	0.01702	1.57728e-05
0.01703	0.000390526	0.01703	1.4406e-05
0.01704	0.00039065	0.01704	1.51515e-05
0.01705	0.000389781	0.01705	1.35363e-05
0.01706	0.000391769	0.01706	1.51515e-05
0.01707	0.000390526	0.01707	1.41575e-05
0.01708	0.000389781	0.01708	1.4903e-05
0.01709	0.000390899	0.01709	1.42818e-05
0.0171	0.000390526	0.0171	1.54e-05
0.01711	0.00039065	0.01711	1.32878e-05
0.01712	0.000390899	0.01712	1.51515e-05
0.01713	0.000389656	0.01713	1.46545e-05
0.01714	0.000391396	0.01714	1.4903e-05
0.01715	0.000389781	0.01715	1.40333e-05
0.01716	0.000391272	0.01716	1.57728e-05
0.01717	0.00039065	0.01717	1.42818e-05
0.01718	0.000390899	0.01718	1.46545e-05
0.01719	0.000391023	0.01719	1.4406e-05
0.0172	0.000390899	0.0172	1.52758e-05
0.01721	0.000390278	0.01721	1.41575e-05
0.01722	0.000390899	0.01722	1.50273e-05
0.01723	0.000390278	0.01723	1.41575e-05
0.01724	0.00039065	0.01724	1.52758e-05
0.01725	0.000389284	0.01725	1.4406e-05
0.01726	0.000391396	0.01726	1.4903e-05
0.01727	0.000390278	0.01727	1.41575e-05
0.01728	0.000390899	0.01728	1.55243e-05
0.01729	0.000390526	0.01729	1.4406e-05
0.0173	0.000390775	0.0173	1.50273e-05
0.01731	0.000389284	0.01731	1.46545e-05
0.01732	0.000390899	0.01732	1.56485e-05
0.01733	0.000390402	0.01733	1.3909e-05
0.01734	0.000391769	0.01734	1.54e-05
0.01735	0.000389905	0.01735	1.4406e-05
0.01736	0.00039065	0.01736	1.52758e-05
0.01737	0.000389656	0.01737	1.41575e-05
0.01738	0.000390899	0.01738	1.50273e-05
0.01739	0.000390899	0.01739	1.46545e-05
0.0174	0.000390899	0.0174	1.46545e-05
0.01741	0.000390402	0.01741	1.42818e-05
0.01742	0.00039065	0.01742	1.45303e-05
0.01743	0.000390899	0.01743	1.40333e-05
0.01744	0.000390153	0.01744	1.46545e-05
0.01745	0.000391147	0.01745	1.4406e-05
0.01746	0.000391147	0.01746	1.45303e-05
0.01747	0.000390402	0.01747	1.42818e-05
0.01748	0.000391396	0.01748	1.54e-05
0.01749	0.000390526	0.01749	1.41575e-05
0.0175	0.000392017	0.0175	1.55243e-05
0.01751	0.000389905	0.01751	1.47788e-05
0.01752	0.000390899	0.01752	1.50273e-05
0.01753	0.000390402	0.01753	1.45303e-05
0.01754	0.000390899	0.01754	1.50273e-05
0.01755	0.000389159	0.01755	1.54e-05
0.01756	0.00039152	0.01756	1.52758e-05
0.01757	0.000390775	0.01757	1.42818e-05
0.01758	0.000390402	0.01758	1.51515e-05
0.01759	0.000391023	0.01759	1.47788e-05
0.0176	0.00039152	0.0176	1.46545e-05
0.01761	0.000390899	0.01761	1.4406e-05
0.01762	0.000389781	0.01762	1.52758e-05
0.01763	0.000390775	0.01763	1.37848e-05
0.01764	0.000391769	0.01764	1.46545e-05
0.01765	0.000390526	0.01765	1.42818e-05
0.01766	0.000391272	0.01766	1.51515e-05
0.01767	0.000390278	0.01767	1.42818e-05
0.01768	0.000390775	0.01768	1.52758e-05
0.01769	0.000391644	0.01769	1.41575e-05
0.0177	0.000390278	0.0177	1.57728e-05
0.01771	0.000391147	0.01771	1.4903e-05
0.01772	0.000390899	0.01772	1.62698e-05
0.01773	0.000390899	0.01773	1.46545e-05
0.01774	0.000390899	0.01774	1.54e-05
0.01775	0.000390278	0.01775	1.46545e-05
0.01776	0.000391644	0.01776	1.54e-05
0.01777	0.000390153	0.01777	1.40333e-05
0.01778	0.000390899	0.01778	1.50273e-05
0.01779	0.000391147	0.01779	1.51515e-05
0.0178	0.000390899	0.0178	1.54e-05
0.01781	0.00039152	0.01781	1.45303e-05
0.01782	0.00039152	0.01782	1.4903e-05
0.01783	0.000391396	0.01783	1.45303e-05
0.01784	0.00039152	0.01784	1.50273e-05
0.01785	0.000390526	0.01785	1.42818e-05
0.01786	0.000392017	0.01786	1.56485e-05
0.01787	0.000390899	0.01787	1.4406e-05
0.01788	0.000392638	0.01788	1.4903e-05
0.01789	0.00039065	0.01789	1.47788e-05
0.0179	0.000391272	0.0179	1.57728e-05
0.01791	0.000390526	0.01791	1.51515e-05
0.01792	0.000393011	0.01792	1.55243e-05
0.01793	0.000389781	0.01793	1.40333e-05
0.01794	0.000392141	0.01794	1.4903e-05
0.01795	0.000391023	0.01795	1.50273e-05
0.01796	0.000390526	0.01796	1.46545e-05
0.01797	0.000390899	0.01797	1.45303e-05
0.01798	0.000390278	0.01798	1.55243e-05
0.01799	0.000391396	0.01799	1.50273e-05
0.018	0.000391147	0.018	1.4903e-05
0.01801	0.000390278	0.01801	1.4406e-05
0.01802	0.000390899	0.01802	1.47788e-05
0.01803	0.000391272	0.01803	1.42818e-05
0.01804	0.000391023	0.01804	1.51515e-05
0.01805	0.000390526	0.01805	1.3909e-05
0.01806	0.000391644	0.01806	1.54e-05
0.01807	0.000391023	0.01807	1.47788e-05
0.01808	0.000391147	0.01808	1.4903e-05
0.01809	0.000391893	0.01809	1.46545e-05
0.0181	0.000390775	0.0181	1.60213e-05
0.01811	0.00039152	0.01811	1.42818e-05
0.01812	0.000391272	0.01812	1.55243e-05
0.01813	0.000391023	0.01813	1.4406e-05
0.01814	0.000391396	0.01814	1.50273e-05
0.01815	0.000390899	0.01815	1.46545e-05
0.01816	0.000392141	0.01816	1.4903e-05
0.01817	0.000390526	0.01817	1.47788e-05
0.01818	0.000391769	0.01818	1.55243e-05
0.01819	0.000390775	0.01819	1.3909e-05
0.0182	0.00039239	0.0182	1.52758e-05
0.01821	0.000390899	0.01821	1.36605e-05
0.01822	0.000391769	0.01822	1.46545e-05
0.01823	0.000390899	0.01823	1.42818e-05
0.01824	0.000391147	0.01824	1.55243e-05
0.01825	0.000391769	0.01825	1.4406e-05
0.01826	0.000391023	0.01826	1.50273e-05
0.01827	0.000391272	0.01827	1.4406e-05
0.01828	0.000391769	0.01828	1.56485e-05
0.01829	0.000391272	0.01829	1.45303e-05
0.0183	0.000391396	0.0183	1.51515e-05
0.01831	0.00039065	0.01831	1.40333e-05
0.01832	0.000391272	0.01832	1.50273e-05
0.01833	0.000391147	0.01833	1.47788e-05
0.01834	0.000390899	0.01834	1.50273e-05
0.01835	0.000390899	0.01835	1.36605e-05
0.01836	0.000391644	0.01836	1.56485e-05
0.01837	0.000391023	0.01837	1.4406e-05
0.01838	0.000391396	0.01838	1.54e-05
0.01839	0.000391023	0.01839	1.45303e-05
0.0184	0.000392017	0.0184	1.51515e-05
0.01841	0.00039065	0.01841	1.40333e-05
0.01842	0.00039152	0.01842	1.45303e-05
0.01843	0.000391023	0.01843	1.47788e-05
0.01844	0.000390402	0.01844	1.50273e-05
0.01845	0.000391147	0.01845	1.41575e-05
0.01846	0.000391023	0.01846	1.52758e-05
0.01847	0.000391272	0.01847	1.37848e-05
0.01848	0.000390775	0.01848	1.60213e-05
0.01849	0.000390526	0.01849	1.42818e-05
0.0185	0.000393508	0.0185	1.54e-05
0.01851	0.000390526	0.01851	1.40333e-05
0.01852	0.000391893	0.01852	1.47788e-05
0.01853	0.000390899	0.01853	1.47788e-05
0.01854	0.000390899	0.01854	1.51515e-05
0.01855	0.000390775	0.01855	1.45303e-05
0.01856	0.000391396	0.01856	1.50273e-05
0.01857	0.000392141	0.01857	1.42818e-05
0.01858	0.000390775	0.01858	1.54e-05
0.01859	0.000391147	0.01859	1.47788e-05
0.0186	0.000391396	0.0186	1.4406e-05
0.01861	0.000390899	0.01861	1.46545e-05
0.01862	0.00039152	0.01862	1.50273e-05
0.01863	0.000391272	0.01863	1.47788e-05
0.01864	0.000391396	0.01864	1.51515e-05
0.01865	0.00039152	0.01865	1.4406e-05
0.01866	0.000391396	0.01866	1.55243e-05
0.01867	0.000391147	0.01867	1.3909e-05
0.01868	0.000391272	0.01868	1.4903e-05
0.01869	0.000390899	0.01869	1.42818e-05
0.0187	0.000391396	0.0187	1.51515e-05
0.01871	0.000390899	0.01871	1.54e-05
0.01872	0.000391272	0.01872	1.47788e-05
0.01873	0.000391023	0.01873	1.46545e-05
0.01874	0.000390402	0.01874	1.60213e-05
0.01875	0.000390899	0.01875	1.45303e-05
0.01876	0.000391147	0.01876	1.51515e-05
0.01877	0.000391147	0.01877	1.42818e-05
0.01878	0.000392017	0.01878	1.52758e-05
0.01879	0.000391396	0.01879	1.4406e-05
0.0188	0.000391893	0.0188	1.47788e-05
0.01881	0.000391147	0.01881	1.4406e-05
0.01882	0.000392017	0.01882	1.55243e-05
0.01883	0.000390153	0.01883	1.46545e-05
0.01884	0.000392763	0.01884	1.50273e-05
0.01885	0.000391147	0.01885	1.41575e-05
0.01886	0.000391893	0.01886	1.4903e-05
0.01887	0.000391023	0.01887	1.41575e-05
0.01888	0.00039152	0.01888	1.5897e-05
0.01889	0.000390899	0.01889	1.4406e-05
0.0189	0.000391396	0.0189	1.61455e-05
0.01891	0.000391272	0.01891	1.3909e-05
0.01892	0.000391893	0.01892	1.52758e-05
0.01893	0.000390775	0.01893	1.4406e-05
0.01894	0.000391893	0.01894	1.52758e-05
0.01895	0.00039065	0.01895	1.42818e-05
0.01896	0.000391396	0.01896	1.5897e-05
0.01897	0.000390775	0.01897	1.4406e-05
0.01898	0.000391893	0.01898	1.45303e-05
0.01899	0.000391147	0.01899	1.42818e-05
0.019	0.000392763	0.019	1.51515e-05
0.01901	0.00039152	0.01901	1.40333e-05
0.01902	0.000391147	0.01902	1.50273e-05
0.01903	0.000391396	0.01903	1.36605e-05
0.01904	0.000391893	0.01904	1.51515e-05
0.01905	0.000391893	0.01905	1.4406e-05
0.01906	0.00039152	0.01906	1.47788e-05
0.01907	0.000391147	0.01907	1.40333e-05
0.01908	0.000391644	0.01908	1.52758e-05
0.01909	0.00039152	0.01909	1.37848e-05
0.0191	0.000391644	0.0191	1.52758e-05
0.01911	0.000390899	0.01911	1.4406e-05
0.01912	0.00039239	0.01912	1.52758e-05
0.01913	0.000391396	0.01913	1.45303e-05
0.01914	0.000392141	0.01914	1.50273e-05
0.01915	0.000391272	0.01915	1.40333e-05
0.01916	0.000391769	0.01916	1.54e-05
0.01917	0.000392017	0.01917	1.40333e-05
0.01918	0.000392141	0.01918	1.4903e-05
0.01919	0.000391396	0.01919	1.40333e-05
0.0192	0.000391396	0.0192	1.52758e-05
0.01921	0.000390899	0.01921	1.45303e-05
0.01922	0.000392141	0.01922	1.46545e-05
0.01923	0.000390278	0.01923	1.3909e-05
0.01924	0.000393011	0.01924	1.56485e-05
0.01925	0.000391769	0.01925	1.46545e-05
0.01926	0.000392266	0.01926	1.56485e-05
0.01927	0.000391644	0.01927	1.45303e-05
0.01928	0.000391023	0.01928	1.4406e-05
0.01929	0.000392266	0.01929	1.3909e-05
0.0193	0.000392141	0.0193	1.54e-05
0.01931	0.000391396	0.01931	1.42818e-05
0.01932	0.000391396	0.01932	1.47788e-05
0.01933	0.000391396	0.01933	1.4903e-05
0.01934	0.000392514	0.01934	1.51515e-05
0.01935	0.000391147	0.01935	1.3412e-05
0.01936	0.00039152	0.01936	1.56485e-05
0.01937	0.000391396	0.01937	1.42818e-05
0.01938	0.000392017	0.01938	1.56485e-05
0.01939	0.000390775	0.01939	1.36605e-05
0.0194	0.000392141	0.0194	1.4903e-05
0.01941	0.000391147	0.01941	1.50273e-05
0.01942	0.000392763	0.01942	1.51515e-05
0.01943	0.000390899	0.01943	1.55243e-05
0.01944	0.000392266	0.01944	1.51515e-05
0.01945	0.000391147	0.01945	1.50273e-05
0.01946	0.000391893	0.01946	1.56485e-05
0.01947	0.00039152	0.01947	1.4406e-05
0.01948	0.000391893	0.01948	1.54e-05
0.01949	0.000392141	0.01949	1.50273e-05
0.0195	0.00039239	0.0195	1.41575e-05
0.01951	0.000391396	0.01951	1.51515e-05
0.01952	0.000392017	0.01952	1.47788e-05
0.01953	0.000391769	0.01953	1.46545e-05
0.01954	0.000391769	0.01954	1.50273e-05
0.01955	0.00039152	0.01955	1.4903e-05
0.01956	0.00039239	0.01956	1.57728e-05
0.01957	0.000391147	0.01957	1.42818e-05
0.01958	0.000393135	0.01958	1.4903e-05
0.01959	0.000391893	0.01959	1.37848e-05
0.0196	0.000392017	0.0196	1.56485e-05
0.01961	0.000390899	0.01961	1.45303e-05
0.01962	0.000391644	0.01962	1.50273e-05
0.01963	0.000390775	0.01963	1.51515e-05
0.01964	0.000391769	0.01964	1.50273e-05
0.01965	0.000391769	0.01965	1.47788e-05
0.01966	0.00039152	0.01966	1.54e-05
0.01967	0.000392514	0.01967	1.45303e-05
0.01968	0.000390899	0.01968	1.46545e-05
0.01969	0.00039239	0.01969	1.42818e-05
0.0197	0.000391893	0.0197	1.51515e-05
0.01971	0.000391396	0.01971	1.4903e-05
0.01972	0.000391769	0.01972	1.52758e-05
0.01973	0.00039152	0.01973	1.50273e-05
0.01974	0.000392017	0.01974	1.45303e-05
0.01975	0.000392514	0.01975	1.50273e-05
0.01976	0.00039152	0.01976	1.45303e-05
0.01977	0.000391769	0.01977	1.3909e-05
0.01978	0.000392887	0.01978	1.47788e-05
0.01979	0.000391272	0.01979	1.41575e-05
0.0198	0.000391023	0.0198	1.52758e-05
0.01981	0.000391644	0.01981	1.45303e-05
0.01982	0.000391644	0.01982	1.4903e-05
0.01983	0.000391644	0.01983	1.45303e-05
0.01984	0.000392017	0.01984	1.4406e-05
0.01985	0.00039239	0.01985	1.47788e-05
0.01986	0.000391769	0.01986	1.42818e-05
0.01987	0.000390153	0.01987	1.46545e-05
0.01988	0.000391893	0.01988	1.4903e-05
0.01989	0.00039152	0.01989	1.41575e-05
0.0199	0.00037077	0.0199	2.19853e-05
0.01991	0.000187998	0.01991	1.16725e-05
0.01992	9.76679e-05	0.01992	8.31774e-06
0.01993	5.41802e-05	0.01993	6.32973e-06
0.01994	3.16909e-05	0.01994	5.70848e-06
0.01995	1.91416e-05	0.01995	3.22347e-06
0.01996	1.31776e-05	0.01996	3.34772e-06
0.01997	8.33182e-06	0.01997	1.48397e-06
[truncated: 1,002 more rows]

## Sheet: Fig. 7i
gDPP-g2T (cOECT)			Homo-gDPP (cOECT)
Frequency (Hz)	tranconductance (ms)	Standard deviation	Frequency (Hz)	tranconductance (ms)	Standard deviation
1	4.05465	0.27349	1	0.23843	0.03039
1.2589	4.0359	0.27387	1.2589	0.22127	0.02922
1.5849	4.02958	0.2745	1.5849	0.21008	0.02842
1.9953	4.0229	0.27581	1.9953	0.20282	0.02802
2.5119	4.01842	0.27403	2.5119	0.19739	0.02775
3.1623	4.01483	0.27189	3.1623	0.19277	0.0277
3.9811	4.0072	0.26776	3.9811	0.18931	0.02675
5.0119	4.00633	0.27364	5.0119	0.18683	0.027
6.3095	4.00567	0.28462	6.3095	0.18464	0.02669
7.9433	4.01117	0.28757	7.9433	0.18233	0.02583
10	3.9973	0.26958	10	0.18051	0.02691
12.589	4.00545	0.27005	12.589	0.17945	0.02755
15.849	3.98958	0.25728	15.849	0.1788	0.02582
19.953	3.99007	0.30623	19.953	0.17636	0.02673
25.119	3.98062	0.27744	25.119	0.17521	0.02614
31.624	3.97188	0.27459	31.624	0.17419	0.0259
39.812	3.96983	0.27598	39.812	0.17299	0.0262
50.12	3.9612	0.27729	50.12	0.17179	0.02545
63.099	3.95337	0.27746	63.099	0.17029	0.02537
79.428	3.93378	0.28433	79.428	0.16917	0.0254
100	3.91743	0.28802	100	0.16719	0.02495
125.88	3.88682	0.29284	125.88	0.16511	0.02435
158.48	3.85077	0.30932	158.48	0.1624	0.0238
199.52	3.79648	0.32017	199.52	0.15897	0.02306
251.13	3.72198	0.34285	251.13	0.15428	0.02179
316.26	3.62202	0.35683	316.26	0.14821	0.0206
398.09	3.48278	0.36517	398.09	0.14035	0.01843
501	3.305	0.36677	501	0.13073	0.01638
631.31	3.0881	0.34779	631.31	0.11935	0.01443
794.91	2.8315	0.32249	794.91	0.1069	0.01243
1000	2.54732	0.29174	1000	0.09323	0.01071
1259.4	2.25522	0.24956	1259.4	0.07992	0.00924
1587.3	1.98053	0.21092	1587.3	0.06745	0.00831
1992	1.71308	0.17434	1992	0.05609	0.00731
2512.6	1.47312	0.14441	2512.6	0.04581	0.00623
3164.6	1.25873	0.1191	3164.6	0.03792	0.00608
3968.3	1.07062	0.09815	3968.3	0.03175	0.00585
5000	0.90113	0.07668	5000	0.02593	0.00559
6329.1	0.74099	0.06425	6329.1	0.02135	0.00487
7936.5	0.61316	0.05042	7936.5	0.01836	0.00503
10000	0.51563	0.03374	10000	0.01696	0.00458
