# Supplementary material for: Vertical organic electrochemical transistors for complementary circuits
Source: Nature. 2023 Jan 18;613(7944):496–502. doi: 10.1038/s41586-022-05592-2 (PMC9849123; doi:10.1038/s41586-022-05592-2)
Supplement: Supplementary file 13 — Source Data Extended Data Fig. 8 [file 41586_2022_5592_MOESM13_ESM.xlsx]

## Sheet: Fig. 8b
Measured			Fitting
Frequency (Hz)	|Z| (Ω)	theta	Frequency (Hz)	|Z| (Ω)	theta
100000	213.995	20.1053	100000	244.98	0.22669
63095.7	228.856	14.5863	63095.7	244.984	0.35922
39810.7	237.924	10.5077	39810.7	244.992	0.5692
25118.9	243.183	7.92714	25118.9	245.013	0.90183
15848.9	246.661	6.53408	15848.9	245.063	1.42865
10000	249.32	6.23835	10000	245.188	2.26255
6309.57	252.372	6.90176	6309.57	245.495	3.581
3981.07	256.224	8.58763	3981.07	246.253	5.65993
2511.89	262.121	11.5516	2511.89	248.126	8.91699
1584.89	271.487	16.0246	1584.89	252.721	13.9428
1000	287.942	22.5346	1000	263.808	21.4303
630.957	317.688	31.5436	630.957	289.575	31.7824
398.107	376.09	42.6484	398.107	345.484	44.2868
251.189	486.291	54.2483	251.189	455.784	56.7926
158.489	682.388	64.3511	158.489	653.88	67.1247
100	1010.37	71.9015	100	986.685	74.5293
63.0957	1544.18	77.1533	63.0957	1525.47	79.3868
39.8107	2385.35	80.5065	39.8107	2381.95	82.3798
25.1189	3708.61	82.6041	25.1189	3730.88	84.0899
15.8489	5766.12	83.7116	15.8489	5843.47	84.9226
10	8994.05	84.3063	10	9136.57	85.1372
6.30957	13953.7	84.4069	6.30957	14245.1	84.891
3.98107	21666.3	83.9849	3.98107	22125.3	84.2734
2.51189	33602.8	83.3522	2.51189	34197.6	83.3314
1.58489	51692.2	82.349	1.58489	52537.9	82.0863
1	78960.2	80.9709	1	80117.9	80.5477
0.63096	120092	79.0124	0.63096	121092	78.7227
0.39811	179556	76.9493	0.39811	181104	76.626
0.25119	264491	75.0012	0.25119	267590	74.2858
0.15849	385463	73.7449	0.15849	390044	71.7488
0.1	573371	72.4162	0.1	560226	69.0801

## Sheet: Fig. 8c
Measured			Fitting
Frequency (Hz)	|Z| (Ω)	theta	Frequency (Hz)	|Z| (Ω)	theta
100000	240.97	22.3527	100000	284.87	0.13166
63095.7	261.033	16.4199	63095.7	284.871	0.20867
39810.7	273.592	11.6941	39810.7	284.874	0.33071
25118.9	280.762	8.4841	25118.9	284.881	0.52414
15848.9	284.659	6.57717	15848.9	284.899	0.83067
10000	287.984	5.76573	10000	284.945	1.31637
6309.57	291.206	5.84743	6309.57	285.06	2.08574
3981.07	294.482	6.79141	3981.07	285.349	3.30342
2511.89	299.861	8.73866	2511.89	286.074	5.22661
1584.89	307.306	11.9474	1584.89	287.887	8.24845
1000	319.396	16.5738	1000	292.391	12.9365
630.957	340.173	23.1791	630.957	303.406	19.9936
398.107	378.798	32.1474	398.107	329.447	29.9355
251.189	452.573	42.93	251.189	387.18	42.2881
158.489	589.509	53.7197	158.489	503.716	55.0277
100	827.53	62.5934	100	716.971	65.7595
63.0957	1217.62	68.7208	63.0957	1079.71	73.4172
39.8107	1824.28	72.2276	39.8107	1671.13	78.209
25.1189	2739.76	73.8144	25.1189	2613.87	80.7313
15.8489	4076.23	74.1641	15.8489	4094.48	81.4765
10	6023.94	73.8719	10	6384.5	80.7322
6.30957	8827.24	73.4565	6.30957	9850.95	78.6379
3.98107	12912	73.1237	3.98107	14931.3	75.2995
2.51189	19020.9	72.3206	2.51189	22049.6	70.926
1.58489	28067.7	70.7214	1.58489	31499.8	65.9276
1	41412.8	67.6019	1	43413.5	60.8781
0.63096	60360.5	62.3535	0.63096	57906.5	56.3297
0.39811	85569.5	53.4537	0.39811	75306.2	52.6239
0.25119	112269	46.3474	0.25119	96286.9	49.8436
0.15849	160529	36.3426	0.15849	121883	47.8903
0.1	157901	15.8915	0.1	153466	46.59

## Sheet: Fig. 8d
100 nm		200 nm		300 nm		400 nm
Time (s)	Drain current (A)	Time (s)	Drain current (A)	Time (s)	Drain current (A)	Time (s)	Drain current (A)
4e-05	-1.92152e-05	5e-05	-1.12253e-05	5e-05	-1.01047e-05	5e-05	-1.12253e-05
6e-05	-1.38711e-05	0.0001	-2.26075e-06	0.0001	-2.26075e-06	0.0001	-2.82103e-06
8e-05	-2.45593e-05	0.00015	5.40675e-07	0.00015	-5.79895e-07	0.00015	-5.79895e-07
0.0001	-1.65432e-05	0.0002	1.10096e-06	0.0002	-5.79895e-07	0.0002	-1.961e-08
0.00012	-1.38711e-05	0.00025	1.66124e-06	0.00025	-1.961e-08	0.00025	-5.79895e-07
0.00014	-1.11991e-05	0.0003	-5.79895e-07	0.0003	3.3421e-06	0.0003	1.66124e-06
0.00016	-1.38711e-05	0.00035	2.22153e-06	0.00035	-5.79895e-07	0.00035	-1.14018e-06
0.00018	-1.65432e-05	0.0004	2.22153e-06	0.0004	1.10096e-06	0.0004	5.40675e-07
0.0002	-1.92152e-05	0.00045	-1.14018e-06	0.00045	5.40675e-07	0.00045	1.10096e-06
0.00022	-1.65432e-05	0.0005	3.90238e-06	0.0005	1.66124e-06	0.0005	1.10096e-06
0.00024	-8.52704e-06	0.00055	-1.961e-08	0.00055	1.10096e-06	0.00055	1.66124e-06
0.00026	-8.52704e-06	0.0006	2.78181e-06	0.0006	-1.961e-08	0.0006	1.10096e-06
0.00028	-1.38711e-05	0.00065	1.10096e-06	0.00065	1.66124e-06	0.00065	-2.26075e-06
0.0003	-1.65432e-05	0.0007	2.78181e-06	0.0007	1.66124e-06	0.0007	3.90238e-06
0.00032	-1.65432e-05	0.00075	1.66124e-06	0.00075	1.10096e-06	0.00075	-1.70046e-06
0.00034	-5.85499e-06	0.0008	1.10096e-06	0.0008	-1.961e-08	0.0008	2.78181e-06
0.00036	-8.52704e-06	0.00085	-1.961e-08	0.00085	5.40675e-07	0.00085	1.10096e-06
0.00038	-1.92152e-05	0.0009	2.78181e-06	0.0009	-1.961e-08	0.0009	1.66124e-06
0.0004	-1.38711e-05	0.00095	1.66124e-06	0.00095	3.3421e-06	0.00095	-1.14018e-06
0.00042	-1.92152e-05	0.001	3.90238e-06	0.001	1.10096e-06	0.001	2.78181e-06
0.00044	-8.52704e-06	0.00105	-1.961e-08	0.00105	-5.79895e-07	0.00105	-1.961e-08
0.00046	-1.11991e-05	0.0011	1.66124e-06	0.0011	2.78181e-06	0.0011	2.22153e-06
0.00048	-1.65432e-05	0.00115	-1.961e-08	0.00115	-1.961e-08	0.00115	1.66124e-06
0.0005	-1.38711e-05	0.0012	3.3421e-06	0.0012	1.66124e-06	0.0012	-5.79895e-07
0.00052	-1.38711e-05	0.00125	1.66124e-06	0.00125	1.10096e-06	0.00125	3.3421e-06
0.00054	-1.11991e-05	0.0013	1.66124e-06	0.0013	2.22153e-06	0.0013	-5.79895e-07
0.00056	-1.11991e-05	0.00135	-5.79895e-07	0.00135	5.40675e-07	0.00135	1.10096e-06
0.00058	-1.92152e-05	0.0014	3.90238e-06	0.0014	1.66124e-06	0.0014	-1.961e-08
0.0006	-1.11991e-05	0.00145	-1.14018e-06	0.00145	2.78181e-06	0.00145	1.66124e-06
0.00062	-1.38711e-05	0.0015	2.22153e-06	0.0015	1.66124e-06	0.0015	1.10096e-06
0.00064	-8.52704e-06	0.00155	1.66124e-06	0.00155	1.66124e-06	0.00155	5.40675e-07
0.00066	-1.38711e-05	0.0016	1.66124e-06	0.0016	1.10096e-06	0.0016	2.78181e-06
0.00068	-1.92152e-05	0.00165	1.10096e-06	0.00165	-1.14018e-06	0.00165	1.66124e-06
0.0007	-1.11991e-05	0.0017	2.22153e-06	0.0017	2.78181e-06	0.0017	-5.79895e-07
0.00072	-8.52704e-06	0.00175	-1.14018e-06	0.00175	2.22153e-06	0.00175	1.66124e-06
0.00074	-1.65432e-05	0.0018	2.78181e-06	0.0018	1.10096e-06	0.0018	1.10096e-06
0.00076	-3.18294e-06	0.00185	5.40675e-07	0.00185	1.66124e-06	0.00185	5.40675e-07
0.00078	-1.92152e-05	0.0019	2.22153e-06	0.0019	2.22153e-06	0.0019	2.22153e-06
0.0008	-1.65432e-05	0.00195	1.66124e-06	0.00195	5.40675e-07	0.00195	1.10096e-06
0.00082	-1.65432e-05	0.002	2.78181e-06	0.002	4.46267e-06	0.002	2.22153e-06
0.00084	-1.11991e-05	0.00205	-1.961e-08	0.00205	1.10096e-06	0.00205	-1.961e-08
0.00086	-1.11991e-05	0.0021	2.22153e-06	0.0021	-1.961e-08	0.0021	1.10096e-06
0.00088	-1.92152e-05	0.00215	5.40675e-07	0.00215	2.22153e-06	0.00215	5.40675e-07
0.0009	-1.38711e-05	0.0022	5.40675e-07	0.0022	5.40675e-07	0.0022	2.22153e-06
0.00092	-3.18294e-06	0.00225	2.78181e-06	0.00225	3.3421e-06	0.00225	1.10096e-06
0.00094	-1.11991e-05	0.0023	-5.79895e-07	0.0023	1.66124e-06	0.0023	1.10096e-06
0.00096	-1.65432e-05	0.00235	2.78181e-06	0.00235	-5.79895e-07	0.00235	1.10096e-06
0.00098	-5.85499e-06	0.0024	1.66124e-06	0.0024	1.66124e-06	0.0024	1.10096e-06
0.001	-2.45593e-05	0.00245	-1.961e-08	0.00245	5.02295e-06	0.00245	5.40675e-07
0.00102	-8.52704e-06	0.0025	-1.961e-08	0.0025	-1.961e-08	0.0025	1.66124e-06
0.00104	-1.65432e-05	0.00255	2.22153e-06	0.00255	1.10096e-06	0.00255	2.22153e-06
0.00106	-1.38711e-05	0.0026	1.10096e-06	0.0026	1.66124e-06	0.0026	-1.961e-08
0.00108	-1.11991e-05	0.00265	1.66124e-06	0.00265	1.66124e-06	0.00265	2.22153e-06
0.0011	-5.85499e-06	0.0027	1.66124e-06	0.0027	1.66124e-06	0.0027	-1.961e-08
0.00112	-1.65432e-05	0.00275	2.78181e-06	0.00275	1.66124e-06	0.00275	5.40675e-07
0.00114	-1.65432e-05	0.0028	5.40675e-07	0.0028	2.22153e-06	0.0028	2.78181e-06
0.00116	-8.52704e-06	0.00285	-1.961e-08	0.00285	2.22153e-06	0.00285	5.40675e-07
0.00118	-3.18294e-06	0.0029	1.66124e-06	0.0029	1.66124e-06	0.0029	5.40675e-07
0.0012	-2.45593e-05	0.00295	1.10096e-06	0.00295	5.40675e-07	0.00295	1.10096e-06
0.00122	-8.52704e-06	0.003	-1.961e-08	0.003	2.22153e-06	0.003	1.10096e-06
0.00124	-1.11991e-05	0.00305	2.78181e-06	0.00305	2.78181e-06	0.00305	5.40675e-07
0.00126	-1.92152e-05	0.0031	-1.961e-08	0.0031	1.10096e-06	0.0031	1.10096e-06
0.00128	-1.65432e-05	0.00315	5.40675e-07	0.00315	-1.14018e-06	0.00315	5.40675e-07
0.0013	-1.11991e-05	0.0032	2.22153e-06	0.0032	3.90238e-06	0.0032	2.22153e-06
0.00132	-8.52704e-06	0.00325	-1.961e-08	0.00325	2.22153e-06	0.00325	-1.961e-08
0.00134	-1.65432e-05	0.0033	1.10096e-06	0.0033	2.22153e-06	0.0033	2.22153e-06
0.00136	-5.85499e-06	0.00335	1.66124e-06	0.00335	2.22153e-06	0.00335	-1.961e-08
0.00138	-1.38711e-05	0.0034	1.10096e-06	0.0034	1.66124e-06	0.0034	2.78181e-06
0.0014	-1.92152e-05	0.00345	1.10096e-06	0.00345	1.66124e-06	0.00345	-1.961e-08
0.00142	-5.85499e-06	0.0035	1.10096e-06	0.0035	3.3421e-06	0.0035	5.40675e-07
0.00144	-2.18873e-05	0.00355	-5.79895e-07	0.00355	2.78181e-06	0.00355	5.40675e-07
0.00146	-8.52704e-06	0.0036	2.22153e-06	0.0036	1.66124e-06	0.0036	2.78181e-06
0.00148	-1.92152e-05	0.00365	5.40675e-07	0.00365	5.40675e-07	0.00365	5.40675e-07
0.0015	-1.11991e-05	0.0037	2.22153e-06	0.0037	2.78181e-06	0.0037	1.10096e-06
0.00152	-8.52704e-06	0.00375	-1.70046e-06	0.00375	1.10096e-06	0.00375	1.10096e-06
0.00154	-1.11991e-05	0.0038	5.02295e-06	0.0038	2.78181e-06	0.0038	-1.14018e-06
0.00156	-1.65432e-05	0.00385	-2.26075e-06	0.00385	1.10096e-06	0.00385	2.22153e-06
0.00158	-1.38711e-05	0.0039	2.22153e-06	0.0039	2.78181e-06	0.0039	1.66124e-06
0.0016	-1.38711e-05	0.00395	-1.961e-08	0.00395	1.66124e-06	0.00395	-1.961e-08
0.00162	-1.38711e-05	0.004	2.22153e-06	0.004	2.22153e-06	0.004	5.40675e-07
0.00164	-1.11991e-05	0.00405	-5.79895e-07	0.00405	4.46267e-06	0.00405	1.10096e-06
0.00166	-5.85499e-06	0.0041	1.10096e-06	0.0041	2.78181e-06	0.0041	1.10096e-06
0.00168	-2.18873e-05	0.00415	-5.79895e-07	0.00415	5.40675e-07	0.00415	1.10096e-06
0.0017	-1.65432e-05	0.0042	1.66124e-06	0.0042	2.22153e-06	0.0042	2.22153e-06
0.00172	-5.85499e-06	0.00425	2.22153e-06	0.00425	3.3421e-06	0.00425	-1.961e-08
0.00174	-3.18294e-06	0.0043	-5.79895e-07	0.0043	1.66124e-06	0.0043	1.66124e-06
0.00176	-1.65432e-05	0.00435	1.66124e-06	0.00435	2.22153e-06	0.00435	1.10096e-06
0.00178	-1.65432e-05	0.0044	1.10096e-06	0.0044	2.78181e-06	0.0044	1.10096e-06
0.0018	-2.18873e-05	0.00445	1.66124e-06	0.00445	1.10096e-06	0.00445	1.10096e-06
0.00182	-3.18294e-06	0.0045	1.10096e-06	0.0045	2.78181e-06	0.0045	1.66124e-06
0.00184	-1.65432e-05	0.00455	5.40675e-07	0.00455	2.78181e-06	0.00455	2.78181e-06
0.00186	-8.52704e-06	0.0046	2.22153e-06	0.0046	5.40675e-07	0.0046	5.40675e-07
0.00188	-1.65432e-05	0.00465	-1.70046e-06	0.00465	3.3421e-06	0.00465	2.78181e-06
0.0019	-8.52704e-06	0.0047	1.10096e-06	0.0047	2.78181e-06	0.0047	-5.79895e-07
0.00192	-1.92152e-05	0.00475	1.10096e-06	0.00475	2.22153e-06	0.00475	-1.961e-08
0.00194	-1.11991e-05	0.0048	5.40675e-07	0.0048	1.10096e-06	0.0048	1.66124e-06
0.00196	-1.38711e-05	0.00485	-5.79895e-07	0.00485	3.90238e-06	0.00485	3.90238e-06
0.00198	-1.38711e-05	0.0049	2.22153e-06	0.0049	1.10096e-06	0.0049	1.10096e-06
0.002	-1.11991e-05	0.00495	1.10096e-06	0.00495	3.3421e-06	0.00495	5.40675e-07
0.00202	-1.38711e-05	0.005	-1.961e-08	0.005	5.40675e-07	0.005	5.40675e-07
0.00204	-1.11991e-05	0.00505	2.22153e-06	0.00505	3.3421e-06	0.00505	1.10096e-06
0.00206	-1.11991e-05	0.0051	-1.14018e-06	0.0051	1.10096e-06	0.0051	1.10096e-06
0.00208	-2.45593e-05	0.00515	5.40675e-07	0.00515	3.3421e-06	0.00515	3.3421e-06
0.0021	-5.85499e-06	0.0052	2.22153e-06	0.0052	3.3421e-06	0.0052	-1.961e-08
0.00212	-1.11991e-05	0.00525	-5.79895e-07	0.00525	3.3421e-06	0.00525	2.78181e-06
0.00214	-1.92152e-05	0.0053	2.78181e-06	0.0053	1.10096e-06	0.0053	-1.961e-08
0.00216	-5.85499e-06	0.00535	1.66124e-06	0.00535	1.10096e-06	0.00535	5.40675e-07
0.00218	-1.65432e-05	0.0054	-5.79895e-07	0.0054	3.3421e-06	0.0054	1.10096e-06
0.0022	-1.65432e-05	0.00545	3.3421e-06	0.00545	2.22153e-06	0.00545	2.78181e-06
0.00222	-1.11991e-05	0.0055	-1.961e-08	0.0055	1.66124e-06	0.0055	1.66124e-06
0.00224	-1.11991e-05	0.00555	1.66124e-06	0.00555	1.66124e-06	0.00555	1.10096e-06
0.00226	-1.11991e-05	0.0056	1.10096e-06	0.0056	2.22153e-06	0.0056	2.78181e-06
0.00228	-1.65432e-05	0.00565	1.10096e-06	0.00565	2.22153e-06	0.00565	-5.79895e-07
0.0023	-1.11991e-05	0.0057	-5.79895e-07	0.0057	2.78181e-06	0.0057	1.10096e-06
0.00232	-1.65432e-05	0.00575	2.22153e-06	0.00575	1.66124e-06	0.00575	1.66124e-06
0.00234	-5.85499e-06	0.0058	-1.961e-08	0.0058	2.22153e-06	0.0058	2.78181e-06
0.00236	-8.52704e-06	0.00585	2.22153e-06	0.00585	3.3421e-06	0.00585	1.10096e-06
0.00238	-2.18873e-05	0.0059	-5.79895e-07	0.0059	2.22153e-06	0.0059	5.40675e-07
0.0024	-1.38711e-05	0.00595	3.3421e-06	0.00595	1.10096e-06	0.00595	1.66124e-06
0.00242	-1.38711e-05	0.006	1.10096e-06	0.006	3.3421e-06	0.006	2.78181e-06
0.00244	-3.18294e-06	0.00605	1.10096e-06	0.00605	1.66124e-06	0.00605	-1.961e-08
0.00246	-1.65432e-05	0.0061	1.10096e-06	0.0061	2.78181e-06	0.0061	5.40675e-07
0.00248	-8.52704e-06	0.00615	5.40675e-07	0.00615	1.10096e-06	0.00615	3.3421e-06
0.0025	-1.92152e-05	0.0062	1.66124e-06	0.0062	1.66124e-06	0.0062	-5.79895e-07
0.00252	-1.38711e-05	0.00625	2.22153e-06	0.00625	3.3421e-06	0.00625	2.78181e-06
0.00254	-1.11991e-05	0.0063	5.40675e-07	0.0063	1.10096e-06	0.0063	1.66124e-06
0.00256	-5.10895e-07	0.00635	1.10096e-06	0.00635	3.90238e-06	0.00635	-5.79895e-07
0.00258	-2.45593e-05	0.0064	1.10096e-06	0.0064	2.78181e-06	0.0064	1.66124e-06
0.0026	-1.11991e-05	0.00645	2.22153e-06	0.00645	2.22153e-06	0.00645	1.66124e-06
0.00262	-1.11991e-05	0.0065	2.22153e-06	0.0065	1.66124e-06	0.0065	2.78181e-06
0.00264	-1.65432e-05	0.00655	-5.79895e-07	0.00655	3.90238e-06	0.00655	1.10096e-06
0.00266	-8.52704e-06	0.0066	2.22153e-06	0.0066	2.22153e-06	0.0066	-1.961e-08
0.00268	-1.65432e-05	0.00665	-1.961e-08	0.00665	-1.961e-08	0.00665	2.22153e-06
0.0027	-1.65432e-05	0.0067	3.3421e-06	0.0067	5.02295e-06	0.0067	5.40675e-07
0.00272	-8.52704e-06	0.00675	5.40675e-07	0.00675	2.22153e-06	0.00675	1.66124e-06
0.00274	-1.11991e-05	0.0068	5.40675e-07	0.0068	2.78181e-06	0.0068	1.10096e-06
0.00276	-1.11991e-05	0.00685	1.10096e-06	0.00685	1.66124e-06	0.00685	1.66124e-06
0.00278	-1.92152e-05	0.0069	2.22153e-06	0.0069	1.10096e-06	0.0069	1.66124e-06
0.0028	-1.11991e-05	0.00695	-5.79895e-07	0.00695	4.46267e-06	0.00695	1.10096e-06
0.00282	-1.11991e-05	0.007	2.22153e-06	0.007	2.22153e-06	0.007	1.10096e-06
0.00284	-1.11991e-05	0.00705	-5.79895e-07	0.00705	1.66124e-06	0.00705	2.22153e-06
0.00286	-1.11991e-05	0.0071	2.22153e-06	0.0071	2.22153e-06	0.0071	1.10096e-06
0.00288	-1.92152e-05	0.00715	2.22153e-06	0.00715	2.22153e-06	0.00715	1.66124e-06
0.0029	-1.11991e-05	0.0072	1.66124e-06	0.0072	2.78181e-06	0.0072	-1.961e-08
0.00292	-1.11991e-05	0.00725	-1.961e-08	0.00725	4.46267e-06	0.00725	1.10096e-06
0.00294	-8.52704e-06	0.0073	1.10096e-06	0.0073	5.40675e-07	0.0073	1.66124e-06
0.00296	-2.18873e-05	0.00735	-1.961e-08	0.00735	3.3421e-06	0.00735	1.10096e-06
0.00298	-1.11991e-05	0.0074	1.66124e-06	0.0074	2.22153e-06	0.0074	5.40675e-07
0.003	-5.85499e-06	0.00745	-1.961e-08	0.00745	2.22153e-06	0.00745	2.22153e-06
0.00302	-1.92152e-05	0.0075	2.78181e-06	0.0075	2.78181e-06	0.0075	2.22153e-06
0.00304	-8.52704e-06	0.00755	1.10096e-06	0.00755	2.22153e-06	0.00755	1.10096e-06
0.00306	-1.11991e-05	0.0076	5.40675e-07	0.0076	2.78181e-06	0.0076	1.10096e-06
0.00308	-1.92152e-05	0.00765	2.22153e-06	0.00765	2.78181e-06	0.00765	1.10096e-06
0.0031	-5.85499e-06	0.0077	2.22153e-06	0.0077	1.66124e-06	0.0077	1.10096e-06
0.00312	-1.38711e-05	0.00775	-2.82103e-06	0.00775	3.90238e-06	0.00775	2.22153e-06
0.00314	-8.52704e-06	0.0078	5.02295e-06	0.0078	5.40675e-07	0.0078	5.40675e-07
0.00316	-1.92152e-05	0.00785	-1.961e-08	0.00785	3.3421e-06	0.00785	2.78181e-06
0.00318	-1.38711e-05	0.0079	2.78181e-06	0.0079	3.3421e-06	0.0079	-1.961e-08
0.0032	-5.85499e-06	0.00795	5.40675e-07	0.00795	1.66124e-06	0.00795	1.10096e-06
0.00322	-1.11991e-05	0.008	-1.961e-08	0.008	1.10096e-06	0.008	2.78181e-06
0.00324	-8.52704e-06	0.00805	1.66124e-06	0.00805	5.02295e-06	0.00805	1.66124e-06
0.00326	-1.38711e-05	0.0081	1.66124e-06	0.0081	2.22153e-06	0.0081	-1.961e-08
0.00328	-1.38711e-05	0.00815	1.10096e-06	0.00815	4.46267e-06	0.00815	3.3421e-06
0.0033	-1.65432e-05	0.0082	3.3421e-06	0.0082	1.66124e-06	0.0082	5.40675e-07
0.00332	-8.52704e-06	0.00825	1.66124e-06	0.00825	1.66124e-06	0.00825	1.66124e-06
0.00334	-1.11991e-05	0.0083	5.40675e-07	0.0083	3.90238e-06	0.0083	2.22153e-06
0.00336	-3.18294e-06	0.00835	-1.961e-08	0.00835	1.66124e-06	0.00835	2.78181e-06
0.00338	-2.18873e-05	0.0084	1.10096e-06	0.0084	5.02295e-06	0.0084	1.10096e-06
0.0034	-1.65432e-05	0.00845	2.78181e-06	0.00845	2.22153e-06	0.00845	-1.961e-08
0.00342	-5.85499e-06	0.0085	-1.14018e-06	0.0085	2.78181e-06	0.0085	2.22153e-06
0.00344	-1.65432e-05	0.00855	5.40675e-07	0.00855	3.3421e-06	0.00855	2.78181e-06
0.00346	-1.65432e-05	0.0086	3.90238e-06	0.0086	2.78181e-06	0.0086	-5.79895e-07
0.00348	-1.11991e-05	0.00865	5.40675e-07	0.00865	3.90238e-06	0.00865	2.78181e-06
0.0035	-1.11991e-05	0.0087	2.22153e-06	0.0087	2.78181e-06	0.0087	2.78181e-06
0.00352	-1.11991e-05	0.00875	5.40675e-07	0.00875	3.3421e-06	0.00875	-5.79895e-07
0.00354	-1.38711e-05	0.0088	-1.961e-08	0.0088	4.46267e-06	0.0088	2.78181e-06
0.00356	-1.38711e-05	0.00885	2.78181e-06	0.00885	5.40675e-07	0.00885	1.10096e-06
0.00358	-1.11991e-05	0.0089	-1.961e-08	0.0089	4.46267e-06	0.0089	1.10096e-06
0.0036	-8.52704e-06	0.00895	2.22153e-06	0.00895	2.22153e-06	0.00895	2.22153e-06
0.00362	-1.11991e-05	0.009	1.10096e-06	0.009	4.46267e-06	0.009	1.66124e-06
0.00364	-1.38711e-05	0.00905	1.10096e-06	0.00905	1.66124e-06	0.00905	1.10096e-06
0.00366	-2.18873e-05	0.0091	2.22153e-06	0.0091	2.78181e-06	0.0091	2.22153e-06
0.00368	-8.52704e-06	0.00915	5.40675e-07	0.00915	2.78181e-06	0.00915	2.22153e-06
0.0037	-1.11991e-05	0.0092	2.78181e-06	0.0092	2.78181e-06	0.0092	2.22153e-06
0.00372	-1.11991e-05	0.00925	-1.14018e-06	0.00925	2.78181e-06	0.00925	5.40675e-07
0.00374	-1.38711e-05	0.0093	2.78181e-06	0.0093	3.90238e-06	0.0093	1.66124e-06
0.00376	-1.38711e-05	0.00935	5.40675e-07	0.00935	2.22153e-06	0.00935	1.66124e-06
0.00378	-1.38711e-05	0.0094	1.10096e-06	0.0094	5.02295e-06	0.0094	1.10096e-06
0.0038	-3.18294e-06	0.00945	2.22153e-06	0.00945	3.3421e-06	0.00945	2.22153e-06
0.00382	-1.38711e-05	0.0095	5.40675e-07	0.0095	1.66124e-06	0.0095	3.3421e-06
0.00384	-1.65432e-05	0.00955	1.66124e-06	0.00955	4.46267e-06	0.00955	2.22153e-06
0.00386	-1.11991e-05	0.0096	2.78181e-06	0.0096	1.66124e-06	0.0096	1.66124e-06
0.00388	-2.18873e-05	0.00965	-5.79895e-07	0.00965	3.3421e-06	0.00965	1.10096e-06
0.0039	-3.18294e-06	0.0097	1.10096e-06	0.0097	5.02295e-06	0.0097	1.10096e-06
0.00392	-1.38711e-05	0.00975	2.22153e-06	0.00975	1.66124e-06	0.00975	3.3421e-06
0.00394	-1.11991e-05	0.0098	1.10096e-06	0.0098	2.22153e-06	0.0098	5.40675e-07
0.00396	-1.92152e-05	0.00985	2.22153e-06	0.00985	5.02295e-06	0.00985	2.22153e-06
0.00398	-8.52704e-06	0.0099	2.22153e-06	0.0099	1.10096e-06	0.0099	2.78181e-06
0.004	-1.11991e-05	0.00995	1.10096e-06	0.00995	4.46267e-06	0.00995	5.40675e-07
0.00402	-1.38711e-05	0.01	1.66124e-06	0.01	2.22153e-06	0.01	2.78181e-06
0.00404	-8.52704e-06	0.01005	1.10096e-06	0.01005	2.22153e-06	0.01005	1.66124e-06
0.00406	-2.18873e-05	0.0101	2.22153e-06	0.0101	4.46267e-06	0.0101	1.10096e-06
0.00408	-5.85499e-06	0.01015	1.10096e-06	0.01015	2.78181e-06	0.01015	3.90238e-06
0.0041	-1.11991e-05	0.0102	2.78181e-06	0.0102	3.3421e-06	0.0102	2.22153e-06
0.00412	-1.38711e-05	0.01025	1.10096e-06	0.01025	2.78181e-06	0.01025	1.10096e-06
0.00414	-1.11991e-05	0.0103	2.78181e-06	0.0103	3.90238e-06	0.0103	-1.961e-08
0.00416	-1.65432e-05	0.01035	1.10096e-06	0.01035	1.66124e-06	0.01035	2.22153e-06
0.00418	-1.11991e-05	0.0104	1.10096e-06	0.0104	3.90238e-06	0.0104	4.46267e-06
0.0042	-1.11991e-05	0.01045	-5.79895e-07	0.01045	2.78181e-06	0.01045	2.22153e-06
0.00422	-1.11991e-05	0.0105	2.78181e-06	0.0105	2.22153e-06	0.0105	2.22153e-06
0.00424	-1.11991e-05	0.01055	1.10096e-06	0.01055	3.90238e-06	0.01055	1.66124e-06
0.00426	-2.18873e-05	0.0106	2.78181e-06	0.0106	3.90238e-06	0.0106	3.90238e-06
0.00428	-8.52704e-06	0.01065	-1.961e-08	0.01065	2.78181e-06	0.01065	-1.961e-08
0.0043	-1.11991e-05	0.0107	3.90238e-06	0.0107	3.90238e-06	0.0107	2.78181e-06
0.00432	-1.11991e-05	0.01075	1.66124e-06	0.01075	4.46267e-06	0.01075	1.66124e-06
0.00434	-1.11991e-05	0.0108	5.40675e-07	0.0108	1.10096e-06	0.0108	2.78181e-06
0.00436	-1.92152e-05	0.01085	2.22153e-06	0.01085	5.58324e-06	0.01085	5.40675e-07
0.00438	-5.85499e-06	0.0109	5.40675e-07	0.0109	1.10096e-06	0.0109	2.78181e-06
0.0044	-1.65432e-05	0.01095	2.78181e-06	0.01095	3.3421e-06	0.01095	2.22153e-06
0.00442	-1.11991e-05	0.011	1.10096e-06	0.011	3.3421e-06	0.011	5.40675e-07
0.00444	-1.38711e-05	0.01105	3.90238e-06	0.01105	6.14352e-06	0.01105	2.78181e-06
0.00446	-8.52704e-06	0.0111	-5.79895e-07	0.0111	-1.70046e-06	0.0111	2.22153e-06
0.00448	-1.38711e-05	0.01115	1.66124e-06	0.01115	4.46267e-06	0.01115	2.78181e-06
0.0045	-1.65432e-05	0.0112	2.78181e-06	0.0112	2.22153e-06	0.0112	2.22153e-06
0.00452	-5.85499e-06	0.01125	5.40675e-07	0.01125	2.22153e-06	0.01125	3.90238e-06
0.00454	-1.38711e-05	0.0113	2.22153e-06	0.0113	5.58324e-06	0.0113	1.66124e-06
0.00456	-2.18873e-05	0.01135	2.78181e-06	0.01135	5.40675e-07	0.01135	1.66124e-06
0.00458	-8.52704e-06	0.0114	1.66124e-06	0.0114	3.3421e-06	0.0114	2.78181e-06
0.0046	-8.52704e-06	0.01145	2.78181e-06	0.01145	2.78181e-06	0.01145	5.40675e-07
0.00462	-1.38711e-05	0.0115	-1.961e-08	0.0115	2.22153e-06	0.0115	2.78181e-06
0.00464	-1.11991e-05	0.01155	3.3421e-06	0.01155	2.22153e-06	0.01155	2.22153e-06
0.00466	-1.65432e-05	0.0116	2.22153e-06	0.0116	2.22153e-06	0.0116	1.66124e-06
0.00468	-8.52704e-06	0.01165	1.10096e-06	0.01165	3.90238e-06	0.01165	2.78181e-06
0.0047	-1.65432e-05	0.0117	3.3421e-06	0.0117	1.10096e-06	0.0117	3.3421e-06
0.00472	-8.52704e-06	0.01175	-5.79895e-07	0.01175	4.46267e-06	0.01175	1.66124e-06
0.00474	-1.65432e-05	0.0118	2.78181e-06	0.0118	2.22153e-06	0.0118	3.90238e-06
0.00476	-1.38711e-05	0.01185	3.3421e-06	0.01185	1.10096e-06	0.01185	-1.961e-08
0.00478	-1.65432e-05	0.0119	1.10096e-06	0.0119	2.78181e-06	0.0119	2.78181e-06
0.0048	-8.52704e-06	0.01195	3.3421e-06	0.01195	2.78181e-06	0.01195	2.22153e-06
0.00482	-1.11991e-05	0.012	1.66124e-06	0.012	2.22153e-06	0.012	2.78181e-06
0.00484	-8.52704e-06	0.01205	2.78181e-06	0.01205	3.3421e-06	0.01205	2.78181e-06
0.00486	-2.18873e-05	0.0121	3.90238e-06	0.0121	2.22153e-06	0.0121	2.22153e-06
0.00488	-1.38711e-05	0.01215	-1.961e-08	0.01215	1.10096e-06	0.01215	1.66124e-06
0.0049	-8.52704e-06	0.0122	3.3421e-06	0.0122	5.02295e-06	0.0122	1.10096e-06
0.00492	-1.38711e-05	0.01225	1.10096e-06	0.01225	5.40675e-07	0.01225	2.78181e-06
0.00494	-1.11991e-05	0.0123	2.22153e-06	0.0123	3.90238e-06	0.0123	3.3421e-06
0.00496	-1.65432e-05	0.01235	1.10096e-06	0.01235	5.40675e-07	0.01235	1.66124e-06
0.00498	-1.65432e-05	0.0124	2.78181e-06	0.0124	3.90238e-06	0.0124	1.66124e-06
0.005	-5.85499e-06	0.01245	-1.961e-08	0.01245	2.22153e-06	0.01245	3.3421e-06
0.00502	-1.65432e-05	0.0125	3.90238e-06	0.0125	2.78181e-06	0.0125	3.3421e-06
0.00504	-8.52704e-06	0.01255	1.66124e-06	0.01255	3.3421e-06	0.01255	-5.79895e-07
0.00506	-1.65432e-05	0.0126	1.66124e-06	0.0126	2.22153e-06	0.0126	2.78181e-06
0.00508	-1.11991e-05	0.01265	2.78181e-06	0.01265	-1.961e-08	0.01265	3.90238e-06
0.0051	-8.52704e-06	0.0127	2.22153e-06	0.0127	6.14352e-06	0.0127	2.22153e-06
0.00512	-1.38711e-05	0.01275	5.40675e-07	0.01275	-1.961e-08	0.01275	1.66124e-06
0.00514	-1.92152e-05	0.0128	3.90238e-06	0.0128	4.46267e-06	0.0128	2.78181e-06
0.00516	-1.11991e-05	0.01285	-1.14018e-06	0.01285	3.90238e-06	0.01285	2.78181e-06
0.00518	-8.52704e-06	0.0129	5.02295e-06	0.0129	1.66124e-06	0.0129	2.78181e-06
0.0052	-1.11991e-05	0.01295	1.66124e-06	0.01295	5.40675e-07	0.01295	2.78181e-06
0.00522	-1.65432e-05	0.013	2.78181e-06	0.013	2.78181e-06	0.013	2.78181e-06
0.00524	-1.11991e-05	0.01305	5.40675e-07	0.01305	2.22153e-06	0.01305	1.66124e-06
0.00526	-1.38711e-05	0.0131	1.66124e-06	0.0131	2.22153e-06	0.0131	5.40675e-07
0.00528	-1.11991e-05	0.01315	2.78181e-06	0.01315	2.22153e-06	0.01315	3.3421e-06
0.0053	-1.38711e-05	0.0132	2.78181e-06	0.0132	3.90238e-06	0.0132	3.3421e-06
0.00532	-1.38711e-05	0.01325	3.3421e-06	0.01325	1.10096e-06	0.01325	2.22153e-06
0.00534	-1.38711e-05	0.0133	1.10096e-06	0.0133	2.22153e-06	0.0133	1.66124e-06
0.00536	-1.65432e-05	0.01335	1.10096e-06	0.01335	4.46267e-06	0.01335	3.3421e-06
0.00538	-8.52704e-06	0.0134	-1.961e-08	0.0134	2.78181e-06	0.0134	2.78181e-06
0.0054	-5.85499e-06	0.01345	4.46267e-06	0.01345	5.40675e-07	0.01345	1.10096e-06
0.00542	-1.65432e-05	0.0135	3.3421e-06	0.0135	2.78181e-06	0.0135	2.78181e-06
0.00544	-1.11991e-05	0.01355	2.22153e-06	0.01355	2.22153e-06	0.01355	1.66124e-06
0.00546	-1.65432e-05	0.0136	2.22153e-06	0.0136	1.66124e-06	0.0136	4.46267e-06
0.00548	-8.52704e-06	0.01365	1.66124e-06	0.01365	5.40675e-07	0.01365	1.10096e-06
0.0055	-1.11991e-05	0.0137	2.22153e-06	0.0137	2.78181e-06	0.0137	2.22153e-06
0.00552	-1.65432e-05	0.01375	5.40675e-07	0.01375	3.3421e-06	0.01375	2.78181e-06
0.00554	-1.65432e-05	0.0138	2.22153e-06	0.0138	1.66124e-06	0.0138	5.40675e-07
0.00556	-8.52704e-06	0.01385	2.22153e-06	0.01385	2.78181e-06	0.01385	2.78181e-06
0.00558	-1.11991e-05	0.0139	1.66124e-06	0.0139	1.66124e-06	0.0139	2.78181e-06
0.0056	-8.52704e-06	0.01395	1.66124e-06	0.01395	1.66124e-06	0.01395	3.3421e-06
0.00562	-1.38711e-05	0.014	2.78181e-06	0.014	3.3421e-06	0.014	2.78181e-06
0.00564	-1.65432e-05	0.01405	3.90238e-06	0.01405	1.66124e-06	0.01405	2.78181e-06
0.00566	-1.65432e-05	0.0141	1.10096e-06	0.0141	-5.79895e-07	0.0141	5.40675e-07
0.00568	-8.52704e-06	0.01415	2.78181e-06	0.01415	3.90238e-06	0.01415	3.90238e-06
0.0057	-1.11991e-05	0.0142	1.66124e-06	0.0142	1.10096e-06	0.0142	3.3421e-06
0.00572	-1.65432e-05	0.01425	1.66124e-06	0.01425	2.78181e-06	0.01425	2.22153e-06
0.00574	-1.38711e-05	0.0143	1.66124e-06	0.0143	2.22153e-06	0.0143	2.22153e-06
0.00576	-8.52704e-06	0.01435	3.3421e-06	0.01435	5.40675e-07	0.01435	3.3421e-06
0.00578	-8.52704e-06	0.0144	5.40675e-07	0.0144	3.3421e-06	0.0144	2.22153e-06
0.0058	-1.65432e-05	0.01445	3.3421e-06	0.01445	-1.961e-08	0.01445	2.78181e-06
0.00582	-8.52704e-06	0.0145	2.22153e-06	0.0145	3.3421e-06	0.0145	2.22153e-06
0.00584	-1.65432e-05	0.01455	1.66124e-06	0.01455	2.78181e-06	0.01455	3.3421e-06
0.00586	-1.92152e-05	0.0146	5.40675e-07	0.0146	-5.79895e-07	0.0146	2.78181e-06
0.00588	-8.52704e-06	0.01465	5.02295e-06	0.01465	3.90238e-06	0.01465	3.90238e-06
0.0059	-8.52704e-06	0.0147	1.10096e-06	0.0147	1.10096e-06	0.0147	2.78181e-06
0.00592	-8.52704e-06	0.01475	1.66124e-06	0.01475	1.10096e-06	0.01475	1.10096e-06
0.00594	-2.18873e-05	0.0148	3.3421e-06	0.0148	1.10096e-06	0.0148	2.78181e-06
0.00596	-8.52704e-06	0.01485	2.22153e-06	0.01485	-1.961e-08	0.01485	1.66124e-06
0.00598	-1.38711e-05	0.0149	5.40675e-07	0.0149	2.78181e-06	0.0149	5.02295e-06
0.006	-8.52704e-06	0.01495	2.78181e-06	0.01495	1.66124e-06	0.01495	3.3421e-06
0.00602	-1.65432e-05	0.015	2.22153e-06	0.015	1.66124e-06	0.015	2.78181e-06
0.00604	-1.38711e-05	0.01505	2.78181e-06	0.01505	2.22153e-06	0.01505	2.78181e-06
0.00606	-8.52704e-06	0.0151	1.66124e-06	0.0151	5.40675e-07	0.0151	5.02295e-06
0.00608	-1.65432e-05	0.01515	1.10096e-06	0.01515	5.40675e-07	0.01515	1.66124e-06
0.0061	-1.38711e-05	0.0152	3.90238e-06	0.0152	2.22153e-06	0.0152	1.66124e-06
0.00612	-8.52704e-06	0.01525	1.66124e-06	0.01525	5.40675e-07	0.01525	3.3421e-06
0.00614	-1.92152e-05	0.0153	2.22153e-06	0.0153	2.22153e-06	0.0153	1.66124e-06
0.00616	-1.38711e-05	0.01535	1.66124e-06	0.01535	2.22153e-06	0.01535	3.3421e-06
0.00618	-8.52704e-06	0.0154	2.78181e-06	0.0154	5.40675e-07	0.0154	3.90238e-06
0.0062	-8.52704e-06	0.01545	3.3421e-06	0.01545	1.10096e-06	0.01545	2.22153e-06
0.00622	-1.11991e-05	0.0155	2.78181e-06	0.0155	2.22153e-06	0.0155	3.90238e-06
0.00624	-1.92152e-05	0.01555	2.78181e-06	0.01555	3.3421e-06	0.01555	2.22153e-06
0.00626	-1.11991e-05	0.0156	2.22153e-06	0.0156	5.40675e-07	0.0156	3.90238e-06
0.00628	-1.11991e-05	0.01565	3.3421e-06	0.01565	2.22153e-06	0.01565	-1.961e-08
0.0063	-1.92152e-05	0.0157	1.66124e-06	0.0157	2.22153e-06	0.0157	5.02295e-06
0.00632	-5.10895e-07	0.01575	5.02295e-06	0.01575	5.40675e-07	0.01575	2.78181e-06
0.00634	-2.18873e-05	0.0158	3.3421e-06	0.0158	3.3421e-06	0.0158	2.22153e-06
0.00636	-1.38711e-05	0.01585	-1.961e-08	0.01585	1.66124e-06	0.01585	5.02295e-06
0.00638	-8.52704e-06	0.0159	3.90238e-06	0.0159	1.10096e-06	0.0159	2.78181e-06
0.0064	-1.38711e-05	0.01595	2.22153e-06	0.01595	2.78181e-06	0.01595	2.22153e-06
0.00642	-1.65432e-05	0.016	2.78181e-06	0.016	5.40675e-07	0.016	2.22153e-06
0.00644	-3.18294e-06	0.01605	1.10096e-06	0.01605	1.66124e-06	0.01605	6.70381e-06
0.00646	-1.92152e-05	0.0161	4.46267e-06	0.0161	1.10096e-06	0.0161	-1.70046e-06
0.00648	-5.85499e-06	0.01615	3.3421e-06	0.01615	2.22153e-06	0.01615	5.02295e-06
0.0065	-1.38711e-05	0.0162	1.66124e-06	0.0162	3.3421e-06	0.0162	3.3421e-06
0.00652	-1.65432e-05	0.01625	3.90238e-06	0.01625	5.40675e-07	0.01625	2.78181e-06
0.00654	-1.38711e-05	0.0163	3.3421e-06	0.0163	1.66124e-06	0.0163	4.46267e-06
0.00656	-1.38711e-05	0.01635	2.78181e-06	0.01635	2.22153e-06	0.01635	3.90238e-06
0.00658	-5.85499e-06	0.0164	3.3421e-06	0.0164	2.22153e-06	0.0164	5.40675e-07
0.0066	-1.65432e-05	0.01645	3.3421e-06	0.01645	-1.961e-08	0.01645	3.90238e-06
0.00662	-8.52704e-06	0.0165	1.10096e-06	0.0165	-1.961e-08	0.0165	5.02295e-06
0.00664	-1.65432e-05	0.01655	3.90238e-06	0.01655	1.10096e-06	0.01655	1.66124e-06
0.00666	-1.11991e-05	0.0166	3.90238e-06	0.0166	2.22153e-06	0.0166	1.66124e-06
0.00668	-1.11991e-05	0.01665	1.10096e-06	0.01665	1.66124e-06	0.01665	4.46267e-06
0.0067	-1.38711e-05	0.0167	1.10096e-06	0.0167	1.10096e-06	0.0167	3.3421e-06
0.00672	-5.85499e-06	0.01675	5.02295e-06	0.01675	-1.961e-08	0.01675	1.66124e-06
0.00674	-2.18873e-05	0.0168	2.22153e-06	0.0168	2.22153e-06	0.0168	3.90238e-06
0.00676	-1.38711e-05	0.01685	2.78181e-06	0.01685	1.10096e-06	0.01685	4.46267e-06
0.00678	-1.38711e-05	0.0169	3.90238e-06	0.0169	1.10096e-06	0.0169	2.78181e-06
0.0068	-1.11991e-05	0.01695	2.78181e-06	0.01695	1.66124e-06	0.01695	2.22153e-06
0.00682	-1.38711e-05	0.017	1.10096e-06	0.017	1.10096e-06	0.017	3.3421e-06
0.00684	-8.52704e-06	0.01705	5.02295e-06	0.01705	2.22153e-06	0.01705	4.46267e-06
0.00686	-1.92152e-05	0.0171	1.10096e-06	0.0171	5.40675e-07	0.0171	3.3421e-06
0.00688	-3.18294e-06	0.01715	4.46267e-06	0.01715	-1.961e-08	0.01715	1.10096e-06
0.0069	-1.38711e-05	0.0172	2.78181e-06	0.0172	1.10096e-06	0.0172	3.90238e-06
0.00692	-5.85499e-06	0.01725	2.22153e-06	0.01725	1.10096e-06	0.01725	4.46267e-06
0.00694	-2.18873e-05	0.0173	2.78181e-06	0.0173	1.66124e-06	0.0173	3.3421e-06
0.00696	-1.11991e-05	0.01735	1.66124e-06	0.01735	1.66124e-06	0.01735	1.66124e-06
0.00698	-1.11991e-05	0.0174	4.46267e-06	0.0174	1.10096e-06	0.0174	1.66124e-06
0.007	-1.65432e-05	0.01745	2.78181e-06	0.01745	-1.961e-08	0.01745	6.14352e-06
0.00702	-8.52704e-06	0.0175	3.3421e-06	0.0175	3.90238e-06	0.0175	2.78181e-06
0.00704	-2.18873e-05	0.01755	1.10096e-06	0.01755	-1.70046e-06	0.01755	1.10096e-06
0.00706	-8.52704e-06	0.0176	2.78181e-06	0.0176	3.3421e-06	0.0176	3.3421e-06
0.00708	-1.11991e-05	0.01765	4.46267e-06	0.01765	1.10096e-06	0.01765	2.22153e-06
0.0071	-8.52704e-06	0.0177	1.10096e-06	0.0177	2.78181e-06	0.0177	3.90238e-06
0.00712	-1.38711e-05	0.01775	4.46267e-06	0.01775	-5.79895e-07	0.01775	2.22153e-06
0.00714	-1.65432e-05	0.0178	1.10096e-06	0.0178	2.22153e-06	0.0178	3.3421e-06
0.00716	-1.65432e-05	0.01785	3.3421e-06	0.01785	2.22153e-06	0.01785	1.66124e-06
0.00718	-1.11991e-05	0.0179	2.78181e-06	0.0179	1.10096e-06	0.0179	2.78181e-06
0.0072	-8.52704e-06	0.01795	2.22153e-06	0.01795	5.40675e-07	0.01795	3.90238e-06
0.00722	-5.85499e-06	0.018	1.66124e-06	0.018	3.90238e-06	0.018	5.40675e-07
0.00724	-2.18873e-05	0.01805	3.3421e-06	0.01805	2.78181e-06	0.01805	2.22153e-06
0.00726	-8.52704e-06	0.0181	2.22153e-06	0.0181	-1.70046e-06	0.0181	5.58324e-06
0.00728	-1.11991e-05	0.01815	3.90238e-06	0.01815	2.22153e-06	0.01815	1.66124e-06
0.0073	-1.38711e-05	0.0182	2.22153e-06	0.0182	1.66124e-06	0.0182	1.66124e-06
0.00732	-8.52704e-06	0.01825	3.3421e-06	0.01825	5.40675e-07	0.01825	3.3421e-06
0.00734	-2.45593e-05	0.0183	2.22153e-06	0.0183	2.78181e-06	0.0183	3.90238e-06
0.00736	-1.38711e-05	0.01835	2.22153e-06	0.01835	2.22153e-06	0.01835	1.66124e-06
0.00738	-5.85499e-06	0.0184	3.90238e-06	0.0184	1.10096e-06	0.0184	1.66124e-06
0.0074	-1.65432e-05	0.01845	1.10096e-06	0.01845	1.66124e-06	0.01845	2.78181e-06
0.00742	-3.18294e-06	0.0185	2.78181e-06	0.0185	2.22153e-06	0.0185	2.22153e-06
0.00744	-2.45593e-05	0.01855	2.22153e-06	0.01855	1.66124e-06	0.01855	2.22153e-06
0.00746	-1.38711e-05	0.0186	3.3421e-06	0.0186	2.22153e-06	0.0186	3.90238e-06
0.00748	-8.52704e-06	0.01865	1.66124e-06	0.01865	1.66124e-06	0.01865	3.3421e-06
0.0075	-1.65432e-05	0.0187	2.78181e-06	0.0187	5.40675e-07	0.0187	2.22153e-06
0.00752	-5.85499e-06	0.01875	1.66124e-06	0.01875	2.78181e-06	0.01875	3.3421e-06
0.00754	-1.65432e-05	0.0188	1.10096e-06	0.0188	2.22153e-06	0.0188	1.10096e-06
0.00756	-1.38711e-05	0.01885	2.78181e-06	0.01885	1.10096e-06	0.01885	2.78181e-06
0.00758	-1.65432e-05	0.0189	2.78181e-06	0.0189	2.78181e-06	0.0189	3.3421e-06
0.0076	-8.52704e-06	0.01895	2.78181e-06	0.01895	1.66124e-06	0.01895	3.3421e-06
0.00762	-1.65432e-05	0.019	2.78181e-06	0.019	1.10096e-06	0.019	1.66124e-06
0.00764	-1.11991e-05	0.01905	2.22153e-06	0.01905	1.10096e-06	0.01905	1.10096e-06
0.00766	-1.11991e-05	0.0191	2.78181e-06	0.0191	2.22153e-06	0.0191	2.78181e-06
0.00768	-1.11991e-05	0.01915	1.10096e-06	0.01915	2.22153e-06	0.01915	2.78181e-06
0.0077	-1.65432e-05	0.0192	2.22153e-06	0.0192	1.66124e-06	0.0192	3.3421e-06
0.00772	-1.11991e-05	0.01925	3.90238e-06	0.01925	2.22153e-06	0.01925	1.66124e-06
0.00774	-1.11991e-05	0.0193	1.10096e-06	0.0193	1.66124e-06	0.0193	2.22153e-06
0.00776	-1.38711e-05	0.01935	2.22153e-06	0.01935	5.40675e-07	0.01935	2.22153e-06
0.00778	-1.11991e-05	0.0194	3.3421e-06	0.0194	1.66124e-06	0.0194	1.66124e-06
0.0078	-2.18873e-05	0.01945	1.10096e-06	0.01945	2.22153e-06	0.01945	2.78181e-06
0.00782	-3.18294e-06	0.0195	2.78181e-06	0.0195	2.22153e-06	0.0195	3.3421e-06
0.00784	-1.92152e-05	0.01955	2.78181e-06	0.01955	1.66124e-06	0.01955	5.40675e-07
0.00786	-8.52704e-06	0.0196	2.22153e-06	0.0196	2.22153e-06	0.0196	2.78181e-06
0.00788	-1.11991e-05	0.01965	3.3421e-06	0.01965	1.66124e-06	0.01965	2.78181e-06
0.0079	-1.38711e-05	0.0197	2.22153e-06	0.0197	1.10096e-06	0.0197	1.66124e-06
0.00792	-1.65432e-05	0.01975	3.3421e-06	0.01975	2.22153e-06	0.01975	3.90238e-06
0.00794	-1.38711e-05	0.0198	-1.14018e-06	0.0198	2.22153e-06	0.0198	1.10096e-06
0.00796	-1.11991e-05	0.01985	5.02295e-06	0.01985	5.40675e-07	0.01985	2.22153e-06
0.00798	-1.11991e-05	0.0199	1.66124e-06	0.0199	2.22153e-06	0.0199	1.10096e-06
0.008	-1.65432e-05	0.01995	5.40675e-07	0.01995	1.66124e-06	0.01995	2.22153e-06
0.00802	-1.65432e-05	0.02	2.78181e-06	0.02	2.22153e-06	0.02	2.78181e-06
0.00804	-1.38711e-05	0.02005	2.22153e-06	0.02005	2.22153e-06	0.02005	2.78181e-06
0.00806	-1.11991e-05	0.0201	2.22153e-06	0.0201	1.10096e-06	0.0201	2.78181e-06
0.00808	-1.65432e-05	0.02015	2.78181e-06	0.02015	1.10096e-06	0.02015	1.66124e-06
0.0081	-5.85499e-06	0.0202	2.22153e-06	0.0202	3.90238e-06	0.0202	2.22153e-06
0.00812	-1.65432e-05	0.02025	2.22153e-06	0.02025	-1.961e-08	0.02025	2.78181e-06
0.00814	-1.11991e-05	0.0203	1.66124e-06	0.0203	1.66124e-06	0.0203	1.66124e-06
0.00816	-1.11991e-05	0.02035	1.66124e-06	0.02035	1.10096e-06	0.02035	1.66124e-06
0.00818	-1.11991e-05	0.0204	3.3421e-06	0.0204	2.22153e-06	0.0204	2.78181e-06
0.0082	-1.65432e-05	0.02045	1.10096e-06	0.02045	1.10096e-06	0.02045	5.40675e-07
0.00822	-1.65432e-05	0.0205	1.66124e-06	0.0205	3.90238e-06	0.0205	1.66124e-06
0.00824	-1.11991e-05	0.02055	2.22153e-06	0.02055	-5.79895e-07	0.02055	2.78181e-06
0.00826	-1.11991e-05	0.0206	1.66124e-06	0.0206	2.22153e-06	0.0206	2.78181e-06
0.00828	-1.65432e-05	0.02065	5.02295e-06	0.02065	2.22153e-06	0.02065	-1.961e-08
0.0083	-8.52704e-06	0.0207	-1.14018e-06	0.0207	1.66124e-06	0.0207	2.78181e-06
0.00832	-1.65432e-05	0.02075	2.78181e-06	0.02075	5.40675e-07	0.02075	-1.961e-08
0.00834	-1.11991e-05	0.0208	2.22153e-06	0.0208	1.10096e-06	0.0208	4.46267e-06
0.00836	-8.52704e-06	0.02085	2.22153e-06	0.02085	1.66124e-06	0.02085	5.40675e-07
0.00838	-1.38711e-05	0.0209	2.22153e-06	0.0209	1.10096e-06	0.0209	1.66124e-06
0.0084	-1.38711e-05	0.02095	5.40675e-07	0.02095	2.78181e-06	0.02095	1.10096e-06
0.00842	-1.65432e-05	0.021	3.90238e-06	0.021	1.10096e-06	0.021	5.40675e-07
0.00844	-1.38711e-05	0.02105	1.66124e-06	0.02105	-1.961e-08	0.02105	2.78181e-06
0.00846	-1.11991e-05	0.0211	1.66124e-06	0.0211	1.66124e-06	0.0211	1.66124e-06
0.00848	-1.38711e-05	0.02115	2.22153e-06	0.02115	2.78181e-06	0.02115	1.10096e-06
0.0085	-5.85499e-06	0.0212	1.66124e-06	0.0212	-5.79895e-07	0.0212	5.40675e-07
0.00852	-8.52704e-06	0.02125	1.10096e-06	0.02125	2.22153e-06	0.02125	5.40675e-07
0.00854	-1.92152e-05	0.0213	2.78181e-06	0.0213	2.22153e-06	0.0213	3.90238e-06
0.00856	-1.65432e-05	0.02135	5.40675e-07	0.02135	2.22153e-06	0.02135	-1.961e-08
0.00858	-1.11991e-05	0.0214	1.10096e-06	0.0214	5.40675e-07	0.0214	2.22153e-06
0.0086	-1.11991e-05	0.02145	1.10096e-06	0.02145	2.78181e-06	0.02145	1.10096e-06
0.00862	-1.38711e-05	0.0215	2.22153e-06	0.0215	2.22153e-06	0.0215	2.78181e-06
0.00864	-8.52704e-06	0.02155	1.10096e-06	0.02155	5.40675e-07	0.02155	-2.26075e-06
0.00866	-1.38711e-05	0.0216	1.10096e-06	0.0216	2.22153e-06	0.0216	2.22153e-06
0.00868	-1.65432e-05	0.02165	1.10096e-06	0.02165	1.10096e-06	0.02165	2.78181e-06
0.0087	-1.11991e-05	0.0217	1.10096e-06	0.0217	2.78181e-06	0.0217	1.10096e-06
0.00872	-1.65432e-05	0.02175	1.66124e-06	0.02175	2.22153e-06	0.02175	1.66124e-06
0.00874	-1.11991e-05	0.0218	2.22153e-06	0.0218	1.10096e-06	0.0218	2.22153e-06
0.00876	-1.38711e-05	0.02185	1.10096e-06	0.02185	2.78181e-06	0.02185	5.40675e-07
0.00878	-3.18294e-06	0.0219	3.3421e-06	0.0219	1.66124e-06	0.0219	1.66124e-06
0.0088	-1.65432e-05	0.02195	-1.14018e-06	0.02195	1.10096e-06	0.02195	2.22153e-06
0.00882	-2.72314e-05	0.022	2.22153e-06	0.022	1.10096e-06	0.022	-1.961e-08
0.00884	-8.52704e-06	0.02205	1.10096e-06	0.02205	3.3421e-06	0.02205	2.22153e-06
0.00886	-5.85499e-06	0.0221	5.40675e-07	0.0221	1.10096e-06	0.0221	-1.961e-08
0.00888	-1.11991e-05	0.02215	1.10096e-06	0.02215	5.40675e-07	0.02215	3.3421e-06
0.0089	-8.52704e-06	0.0222	2.22153e-06	0.0222	2.22153e-06	0.0222	5.40675e-07
0.00892	-1.92152e-05	0.02225	1.10096e-06	0.02225	3.3421e-06	0.02225	2.78181e-06
0.00894	-1.65432e-05	0.0223	5.40675e-07	0.0223	1.10096e-06	0.0223	5.40675e-07
0.00896	-5.85499e-06	0.02235	2.22153e-06	0.02235	2.22153e-06	0.02235	1.66124e-06
0.00898	-1.38711e-05	0.0224	2.22153e-06	0.0224	1.66124e-06	0.0224	5.40675e-07
0.009	-1.65432e-05	0.02245	5.40675e-07	0.02245	1.66124e-06	0.02245	2.78181e-06
0.00902	-8.52704e-06	0.0225	1.66124e-06	0.0225	3.3421e-06	0.0225	-1.961e-08
0.00904	-2.18873e-05	0.02255	1.10096e-06	0.02255	5.40675e-07	0.02255	1.10096e-06
0.00906	-1.38711e-05	0.0226	1.10096e-06	0.0226	1.10096e-06	0.0226	1.10096e-06
0.00908	-1.11991e-05	0.02265	3.3421e-06	0.02265	1.66124e-06	0.02265	3.3421e-06
0.0091	-1.11991e-05	0.0227	-1.961e-08	0.0227	2.22153e-06	0.0227	1.10096e-06
0.00912	-1.65432e-05	0.02275	-5.79895e-07	0.02275	1.66124e-06	0.02275	5.40675e-07
0.00914	-8.52704e-06	0.0228	2.78181e-06	0.0228	-5.79895e-07	0.0228	2.78181e-06
0.00916	-1.65432e-05	0.02285	3.3421e-06	0.02285	5.02295e-06	0.02285	-1.961e-08
0.00918	-1.38711e-05	0.0229	-1.961e-08	0.0229	-5.79895e-07	0.0229	2.22153e-06
0.0092	-8.52704e-06	0.02295	-1.961e-08	0.02295	3.90238e-06	0.02295	1.66124e-06
0.00922	-1.92152e-05	0.023	1.66124e-06	0.023	5.40675e-07	0.023	-1.961e-08
0.00924	-8.52704e-06	0.02305	2.22153e-06	0.02305	3.3421e-06	0.02305	1.10096e-06
0.00926	-1.38711e-05	0.0231	5.40675e-07	0.0231	1.10096e-06	0.0231	2.22153e-06
0.00928	-8.52704e-06	0.02315	1.10096e-06	0.02315	2.22153e-06	0.02315	-1.961e-08
0.0093	-1.65432e-05	0.0232	1.10096e-06	0.0232	2.22153e-06	0.0232	-5.79895e-07
0.00932	-1.38711e-05	0.02325	-1.961e-08	0.02325	1.66124e-06	0.02325	3.3421e-06
0.00934	-1.65432e-05	0.0233	-1.961e-08	0.0233	3.90238e-06	0.0233	1.66124e-06
0.00936	-8.52704e-06	0.02335	3.3421e-06	0.02335	-1.961e-08	0.02335	-1.961e-08
0.00938	-1.11991e-05	0.0234	1.66124e-06	0.0234	3.3421e-06	0.0234	3.3421e-06
0.0094	-1.11991e-05	0.02345	5.40675e-07	0.02345	2.78181e-06	0.02345	-1.14018e-06
0.00942	-1.92152e-05	0.0235	-1.961e-08	0.0235	5.40675e-07	0.0235	5.40675e-07
0.00944	-1.38711e-05	0.02355	3.3421e-06	0.02355	-1.961e-08	0.02355	3.90238e-06
0.00946	-8.52704e-06	0.0236	1.10096e-06	0.0236	3.90238e-06	0.0236	-5.79895e-07
0.00948	-1.11991e-05	0.02365	5.40675e-07	0.02365	3.3421e-06	0.02365	5.40675e-07
0.0095	-1.11991e-05	0.0237	1.10096e-06	0.0237	-1.14018e-06	0.0237	2.78181e-06
0.00952	-2.18873e-05	0.02375	1.66124e-06	0.02375	3.3421e-06	0.02375	-1.961e-08
0.00954	-1.38711e-05	0.0238	-1.961e-08	0.0238	1.66124e-06	0.0238	5.40675e-07
0.00956	-8.52704e-06	0.02385	1.66124e-06	0.02385	2.22153e-06	0.02385	2.22153e-06
0.00958	-1.11991e-05	0.0239	-1.14018e-06	0.0239	2.78181e-06	0.0239	2.22153e-06
0.0096	-1.65432e-05	0.02395	2.22153e-06	0.02395	5.40675e-07	0.02395	5.40675e-07
0.00962	-1.11991e-05	0.024	1.10096e-06	0.024	3.90238e-06	0.024	5.40675e-07
0.00964	-1.11991e-05	0.02405	-1.961e-08	0.02405	2.22153e-06	0.02405	1.66124e-06
0.00966	-1.38711e-05	0.0241	2.22153e-06	0.0241	2.22153e-06	0.0241	5.40675e-07
0.00968	-1.11991e-05	0.02415	2.22153e-06	0.02415	2.78181e-06	0.02415	1.10096e-06
0.0097	-1.65432e-05	0.0242	1.10096e-06	0.0242	1.10096e-06	0.0242	1.66124e-06
0.00972	-1.11991e-05	0.02425	1.66124e-06	0.02425	3.90238e-06	0.02425	1.10096e-06
0.00974	-1.65432e-05	0.0243	1.10096e-06	0.0243	-1.961e-08	0.0243	1.66124e-06
0.00976	-5.85499e-06	0.02435	-1.961e-08	0.02435	3.3421e-06	0.02435	1.10096e-06
0.00978	-1.38711e-05	0.0244	1.66124e-06	0.0244	1.66124e-06	0.0244	1.10096e-06
0.0098	-1.92152e-05	0.02445	1.10096e-06	0.02445	1.66124e-06	0.02445	1.10096e-06
0.00982	-1.11991e-05	0.0245	-1.961e-08	0.0245	3.90238e-06	0.0245	1.66124e-06
0.00984	-8.52704e-06	0.02455	1.66124e-06	0.02455	2.22153e-06	0.02455	1.10096e-06
0.00986	-1.11991e-05	0.0246	5.40675e-07	0.0246	1.66124e-06	0.0246	3.3421e-06
0.00988	-1.38711e-05	0.02465	5.40675e-07	0.02465	2.22153e-06	0.02465	5.40675e-07
0.0099	-1.38711e-05	0.0247	1.10096e-06	0.0247	2.78181e-06	0.0247	2.22153e-06
0.00992	-1.11991e-05	0.02475	5.40675e-07	0.02475	2.78181e-06	0.02475	5.40675e-07
0.00994	-1.38711e-05	0.0248	-1.961e-08	0.0248	2.78181e-06	0.0248	3.3421e-06
0.00996	-1.38711e-05	0.02485	1.66124e-06	0.02485	-1.14018e-06	0.02485	5.40675e-07
0.00998	-1.11991e-05	0.0249	1.10096e-06	0.0249	4.46267e-06	0.0249	5.40675e-07
0.01	-1.65432e-05	0.02495	1.10096e-06	0.02495	3.3421e-06	0.02495	2.22153e-06
0.01002	5.82741e-05	0.025	-1.961e-08	0.025	5.40675e-07	0.025	1.66124e-06
0.01004	3.15537e-05	0.02505	2.22153e-06	0.02505	3.90238e-06	0.02505	1.66124e-06
0.01006	-3.18294e-06	0.0251	-5.79895e-07	0.0251	1.66124e-06	0.0251	2.22153e-06
0.01008	-6.464e-05	0.02515	1.66124e-06	0.02515	1.66124e-06	0.02515	1.66124e-06
0.0101	-0.00018221	0.0252	3.3421e-06	0.0252	2.22153e-06	0.0252	5.40675e-07
0.01012	-0.00028642	0.02525	-1.961e-08	0.02525	4.46267e-06	0.02525	2.78181e-06
0.01014	-0.000452087	0.0253	-1.961e-08	0.0253	-1.961e-08	0.0253	2.22153e-06
0.01016	-0.000641802	0.02535	1.66124e-06	0.02535	2.22153e-06	0.02535	-1.961e-08
0.01018	-0.000858238	0.0254	1.66124e-06	0.0254	4.46267e-06	0.0254	2.22153e-06
0.0102	-0.00113	0.02545	5.40675e-07	0.02545	-1.961e-08	0.02545	1.66124e-06
0.01022	-0.0014	0.0255	2.22153e-06	0.0255	2.22153e-06	0.0255	1.10096e-06
0.01024	-0.00169	0.02555	2.22153e-06	0.02555	3.3421e-06	0.02555	1.66124e-06
0.01026	-0.00201	0.0256	1.10096e-06	0.0256	1.66124e-06	0.0256	1.66124e-06
0.01028	-0.00232	0.02565	1.10096e-06	0.02565	2.22153e-06	0.02565	2.78181e-06
0.0103	-0.00263	0.0257	5.40675e-07	0.0257	2.78181e-06	0.0257	5.40675e-07
0.01032	-0.00296	0.02575	2.78181e-06	0.02575	2.22153e-06	0.02575	1.66124e-06
0.01034	-0.00328	0.0258	1.10096e-06	0.0258	1.66124e-06	0.0258	1.66124e-06
0.01036	-0.00358	0.02585	1.66124e-06	0.02585	2.78181e-06	0.02585	3.90238e-06
0.01038	-0.00386	0.0259	2.22153e-06	0.0259	3.3421e-06	0.0259	1.66124e-06
0.0104	-0.00414	0.02595	5.40675e-07	0.02595	1.66124e-06	0.02595	-1.961e-08
0.01042	-0.0044	0.026	5.40675e-07	0.026	2.22153e-06	0.026	2.78181e-06
0.01044	-0.00468	0.02605	1.66124e-06	0.02605	2.78181e-06	0.02605	-1.961e-08
0.01046	-0.0049	0.0261	1.10096e-06	0.0261	1.66124e-06	0.0261	2.22153e-06
0.01048	-0.00514	0.02615	2.22153e-06	0.02615	2.78181e-06	0.02615	2.22153e-06
0.0105	-0.00533	0.0262	2.22153e-06	0.0262	2.78181e-06	0.0262	1.10096e-06
0.01052	-0.00553	0.02625	1.10096e-06	0.02625	2.22153e-06	0.02625	1.10096e-06
0.01054	-0.00573	0.0263	1.66124e-06	0.0263	2.78181e-06	0.0263	5.40675e-07
0.01056	-0.0059	0.02635	2.22153e-06	0.02635	1.66124e-06	0.02635	2.22153e-06
0.01058	-0.00607	0.0264	-1.961e-08	0.0264	3.3421e-06	0.0264	2.22153e-06
0.0106	-0.00621	0.02645	1.66124e-06	0.02645	1.10096e-06	0.02645	2.22153e-06
0.01062	-0.00636	0.0265	1.66124e-06	0.0265	2.22153e-06	0.0265	1.66124e-06
0.01064	-0.00649	0.02655	2.22153e-06	0.02655	3.3421e-06	0.02655	5.40675e-07
0.01066	-0.00661	0.0266	1.66124e-06	0.0266	2.78181e-06	0.0266	2.78181e-06
0.01068	-0.00674	0.02665	1.10096e-06	0.02665	1.66124e-06	0.02665	-1.961e-08
0.0107	-0.00683	0.0267	5.40675e-07	0.0267	3.3421e-06	0.0267	3.90238e-06
0.01072	-0.00696	0.02675	1.66124e-06	0.02675	1.66124e-06	0.02675	1.66124e-06
0.01074	-0.00702	0.0268	2.22153e-06	0.0268	1.66124e-06	0.0268	1.66124e-06
0.01076	-0.00713	0.02685	-5.79895e-07	0.02685	2.22153e-06	0.02685	1.10096e-06
0.01078	-0.00721	0.0269	2.78181e-06	0.0269	3.3421e-06	0.0269	1.10096e-06
0.0108	-0.0073	0.02695	2.78181e-06	0.02695	2.78181e-06	0.02695	2.22153e-06
0.01082	-0.00737	0.027	1.66124e-06	0.027	2.22153e-06	0.027	1.66124e-06
0.01084	-0.00742	0.02705	1.10096e-06	0.02705	3.3421e-06	0.02705	5.40675e-07
0.01086	-0.0075	0.0271	-1.70046e-06	0.0271	1.66124e-06	0.0271	1.66124e-06
0.01088	-0.00755	0.02715	4.46267e-06	0.02715	2.78181e-06	0.02715	1.66124e-06
0.0109	-0.00764	0.0272	1.10096e-06	0.0272	2.22153e-06	0.0272	1.10096e-06
0.01092	-0.00768	0.02725	2.78181e-06	0.02725	1.66124e-06	0.02725	2.78181e-06
0.01094	-0.00773	0.0273	-5.79895e-07	0.0273	4.46267e-06	0.0273	1.66124e-06
0.01096	-0.00778	0.02735	1.66124e-06	0.02735	1.10096e-06	0.02735	-1.961e-08
0.01098	-0.00783	0.0274	1.66124e-06	0.0274	2.22153e-06	0.0274	2.22153e-06
0.011	-0.00788	0.02745	5.40675e-07	0.02745	2.22153e-06	0.02745	1.66124e-06
0.01102	-0.00791	0.0275	2.22153e-06	0.0275	3.90238e-06	0.0275	1.66124e-06
0.01104	-0.00796	0.02755	5.40675e-07	0.02755	2.22153e-06	0.02755	5.40675e-07
0.01106	-0.00798	0.0276	2.22153e-06	0.0276	2.78181e-06	0.0276	2.78181e-06
0.01108	-0.00802	0.02765	1.66124e-06	0.02765	3.3421e-06	0.02765	1.66124e-06
0.0111	-0.00808	0.0277	1.10096e-06	0.0277	5.40675e-07	0.0277	1.66124e-06
0.01112	-0.00808	0.02775	5.40675e-07	0.02775	3.90238e-06	0.02775	2.22153e-06
0.01114	-0.00812	0.0278	2.78181e-06	0.0278	2.78181e-06	0.0278	1.10096e-06
0.01116	-0.00815	0.02785	5.40675e-07	0.02785	2.78181e-06	0.02785	3.3421e-06
0.01118	-0.00819	0.0279	5.40675e-07	0.0279	2.22153e-06	0.0279	5.40675e-07
0.0112	-0.00819	0.02795	3.90238e-06	0.02795	4.46267e-06	0.02795	1.66124e-06
0.01122	-0.00826	0.028	-1.14018e-06	0.028	2.22153e-06	0.028	1.10096e-06
0.01124	-0.00825	0.02805	2.22153e-06	0.02805	2.22153e-06	0.02805	2.22153e-06
0.01126	-0.00826	0.0281	1.10096e-06	0.0281	2.22153e-06	0.0281	-1.961e-08
0.01128	-0.00832	0.02815	2.22153e-06	0.02815	2.78181e-06	0.02815	2.78181e-06
0.0113	-0.00832	0.0282	1.66124e-06	0.0282	2.22153e-06	0.0282	2.78181e-06
0.01132	-0.00835	0.02825	5.40675e-07	0.02825	4.46267e-06	0.02825	1.66124e-06
0.01134	-0.00836	0.0283	1.66124e-06	0.0283	3.90238e-06	0.0283	2.22153e-06
0.01136	-0.0084	0.02835	1.66124e-06	0.02835	2.78181e-06	0.02835	5.40675e-07
0.01138	-0.00838	0.0284	2.78181e-06	0.0284	2.78181e-06	0.0284	5.40675e-07
0.0114	-0.00843	0.02845	5.40675e-07	0.02845	3.90238e-06	0.02845	3.3421e-06
0.01142	-0.00845	0.0285	1.10096e-06	0.0285	2.22153e-06	0.0285	2.22153e-06
0.01144	-0.00844	0.02855	1.10096e-06	0.02855	3.90238e-06	0.02855	1.10096e-06
0.01146	-0.00849	0.0286	5.40675e-07	0.0286	2.22153e-06	0.0286	1.66124e-06
0.01148	-0.00845	0.02865	3.3421e-06	0.02865	2.22153e-06	0.02865	2.22153e-06
0.0115	-0.00849	0.0287	-1.961e-08	0.0287	4.46267e-06	0.0287	1.10096e-06
0.01152	-0.00851	0.02875	2.78181e-06	0.02875	2.78181e-06	0.02875	2.22153e-06
0.01154	-0.00852	0.0288	2.22153e-06	0.0288	3.3421e-06	0.0288	1.10096e-06
0.01156	-0.00855	0.02885	1.10096e-06	0.02885	3.90238e-06	0.02885	2.78181e-06
0.01158	-0.00856	0.0289	2.22153e-06	0.0289	3.90238e-06	0.0289	1.10096e-06
0.0116	-0.00855	0.02895	1.10096e-06	0.02895	3.3421e-06	0.02895	2.78181e-06
0.01162	-0.00858	0.029	1.66124e-06	0.029	1.66124e-06	0.029	2.22153e-06
0.01164	-0.00858	0.02905	3.3421e-06	0.02905	3.90238e-06	0.02905	1.66124e-06
0.01166	-0.00859	0.0291	-5.79895e-07	0.0291	2.78181e-06	0.0291	2.22153e-06
0.01168	-0.00859	0.02915	1.66124e-06	0.02915	3.3421e-06	0.02915	1.66124e-06
0.0117	-0.00861	0.0292	2.78181e-06	0.0292	5.02295e-06	0.0292	3.3421e-06
0.01172	-0.00862	0.02925	1.10096e-06	0.02925	3.3421e-06	0.02925	5.40675e-07
0.01174	-0.00864	0.0293	5.40675e-07	0.0293	2.22153e-06	0.0293	3.3421e-06
0.01176	-0.00863	0.02935	2.22153e-06	0.02935	3.3421e-06	0.02935	1.66124e-06
0.01178	-0.00866	0.0294	1.10096e-06	0.0294	1.66124e-06	0.0294	1.66124e-06
0.0118	-0.00863	0.02945	1.66124e-06	0.02945	3.3421e-06	0.02945	3.90238e-06
0.01182	-0.00868	0.0295	1.66124e-06	0.0295	5.58324e-06	0.0295	1.10096e-06
0.01184	-0.00865	0.02955	5.40675e-07	0.02955	1.10096e-06	0.02955	-1.961e-08
0.01186	-0.00869	0.0296	3.90238e-06	0.0296	5.02295e-06	0.0296	4.46267e-06
0.01188	-0.00868	0.02965	-1.961e-08	0.02965	1.10096e-06	0.02965	1.10096e-06
0.0119	-0.00867	0.0297	1.66124e-06	0.0297	2.78181e-06	0.0297	1.10096e-06
0.01192	-0.00872	0.02975	1.66124e-06	0.02975	3.3421e-06	0.02975	2.78181e-06
0.01194	-0.00871	0.0298	1.10096e-06	0.0298	4.46267e-06	0.0298	2.78181e-06
0.01196	-0.0087	0.02985	3.90238e-06	0.02985	1.66124e-06	0.02985	2.78181e-06
0.01198	-0.00871	0.0299	1.10096e-06	0.0299	3.3421e-06	0.0299	1.10096e-06
0.012	-0.00874	0.02995	2.78181e-06	0.02995	3.90238e-06	0.02995	1.10096e-06
0.01202	-0.00872	0.03	1.66124e-06	0.03	4.46267e-06	0.03	-1.961e-08
0.01204	-0.00871	0.03005	1.10096e-06	0.03005	1.66124e-06	0.03005	4.46267e-06
0.01206	-0.00875	0.0301	2.22153e-06	0.0301	3.90238e-06	0.0301	1.10096e-06
0.01208	-0.00873	0.03015	-1.961e-08	0.03015	2.78181e-06	0.03015	1.66124e-06
0.0121	-0.00873	0.0302	3.90238e-06	0.0302	3.3421e-06	0.0302	2.22153e-06
0.01212	-0.00874	0.03025	1.10096e-06	0.03025	1.66124e-06	0.03025	2.22153e-06
0.01214	-0.00878	0.0303	1.10096e-06	0.0303	5.02295e-06	0.0303	1.66124e-06
0.01216	-0.00874	0.03035	2.78181e-06	0.03035	3.90238e-06	0.03035	3.3421e-06
0.01218	-0.00874	0.0304	5.40675e-07	0.0304	5.02295e-06	0.0304	2.78181e-06
0.0122	-0.00879	0.03045	3.90238e-06	0.03045	1.66124e-06	0.03045	1.66124e-06
0.01222	-0.00874	0.0305	1.10096e-06	0.0305	4.46267e-06	0.0305	2.22153e-06
0.01224	-0.00879	0.03055	1.10096e-06	0.03055	3.3421e-06	0.03055	1.66124e-06
0.01226	-0.00876	0.0306	5.40675e-07	0.0306	2.78181e-06	0.0306	1.66124e-06
0.01228	-0.00876	0.03065	1.66124e-06	0.03065	3.3421e-06	0.03065	3.90238e-06
0.0123	-0.00878	0.0307	1.66124e-06	0.0307	4.46267e-06	0.0307	2.78181e-06
0.01232	-0.00877	0.03075	2.78181e-06	0.03075	1.10096e-06	0.03075	2.22153e-06
0.01234	-0.00878	0.0308	1.66124e-06	0.0308	5.02295e-06	0.0308	3.3421e-06
0.01236	-0.00882	0.03085	3.3421e-06	0.03085	4.46267e-06	0.03085	1.10096e-06
0.01238	-0.00882	0.0309	-1.961e-08	0.0309	1.10096e-06	0.0309	5.40675e-07
0.0124	-0.00879	0.03095	2.22153e-06	0.03095	4.46267e-06	0.03095	5.02295e-06
0.01242	-0.0088	0.031	1.66124e-06	0.031	2.78181e-06	0.031	5.40675e-07
0.01244	-0.00878	0.03105	-1.961e-08	0.03105	3.3421e-06	0.03105	5.02295e-06
0.01246	-0.00879	0.0311	2.78181e-06	0.0311	2.78181e-06	0.0311	5.40675e-07
0.01248	-0.00881	0.03115	2.22153e-06	0.03115	3.90238e-06	0.03115	3.3421e-06
0.0125	-0.00882	0.0312	2.78181e-06	0.0312	2.22153e-06	0.0312	2.78181e-06
0.01252	-0.00882	0.03125	5.40675e-07	0.03125	2.22153e-06	0.03125	1.10096e-06
0.01254	-0.0088	0.0313	2.22153e-06	0.0313	4.46267e-06	0.0313	2.22153e-06
0.01256	-0.00883	0.03135	2.78181e-06	0.03135	3.3421e-06	0.03135	2.78181e-06
0.01258	-0.0088	0.0314	2.22153e-06	0.0314	1.66124e-06	0.0314	2.78181e-06
0.0126	-0.00884	0.03145	1.10096e-06	0.03145	5.02295e-06	0.03145	2.22153e-06
0.01262	-0.00883	0.0315	2.78181e-06	0.0315	1.66124e-06	0.0315	1.66124e-06
0.01264	-0.00882	0.03155	2.22153e-06	0.03155	3.90238e-06	0.03155	2.78181e-06
0.01266	-0.00885	0.0316	2.22153e-06	0.0316	1.10096e-06	0.0316	1.66124e-06
0.01268	-0.00882	0.03165	1.10096e-06	0.03165	3.3421e-06	0.03165	2.78181e-06
0.0127	-0.00884	0.0317	1.10096e-06	0.0317	2.22153e-06	0.0317	3.3421e-06
0.01272	-0.00883	0.03175	3.3421e-06	0.03175	2.78181e-06	0.03175	1.10096e-06
0.01274	-0.00884	0.0318	5.40675e-07	0.0318	2.78181e-06	0.0318	2.22153e-06
0.01276	-0.00883	0.03185	3.3421e-06	0.03185	2.78181e-06	0.03185	2.78181e-06
0.01278	-0.00885	0.0319	5.40675e-07	0.0319	1.66124e-06	0.0319	2.78181e-06
0.0128	-0.00881	0.03195	1.66124e-06	0.03195	3.3421e-06	0.03195	3.3421e-06
0.01282	-0.00886	0.032	3.3421e-06	0.032	3.3421e-06	0.032	1.10096e-06
0.01284	-0.00886	0.03205	2.22153e-06	0.03205	2.78181e-06	0.03205	2.78181e-06
0.01286	-0.00886	0.0321	2.78181e-06	0.0321	2.22153e-06	0.0321	2.22153e-06
0.01288	-0.00887	0.03215	1.10096e-06	0.03215	1.10096e-06	0.03215	3.90238e-06
0.0129	-0.00884	0.0322	1.10096e-06	0.0322	3.3421e-06	0.0322	5.40675e-07
0.01292	-0.00886	0.03225	4.46267e-06	0.03225	2.22153e-06	0.03225	2.22153e-06
0.01294	-0.00885	0.0323	-1.14018e-06	0.0323	3.90238e-06	0.0323	2.78181e-06
0.01296	-0.00885	0.03235	3.3421e-06	0.03235	2.22153e-06	0.03235	2.78181e-06
0.01298	-0.00887	0.0324	3.3421e-06	0.0324	2.78181e-06	0.0324	5.40675e-07
0.013	-0.00886	0.03245	2.78181e-06	0.03245	2.78181e-06	0.03245	4.46267e-06
0.01302	-0.00887	0.0325	5.40675e-07	0.0325	2.22153e-06	0.0325	1.66124e-06
0.01304	-0.00885	0.03255	2.22153e-06	0.03255	2.22153e-06	0.03255	3.90238e-06
0.01306	-0.00887	0.0326	2.78181e-06	0.0326	3.3421e-06	0.0326	2.78181e-06
0.01308	-0.00887	0.03265	1.10096e-06	0.03265	2.78181e-06	0.03265	1.10096e-06
0.0131	-0.00889	0.0327	1.66124e-06	0.0327	2.78181e-06	0.0327	2.78181e-06
0.01312	-0.00886	0.03275	2.22153e-06	0.03275	3.3421e-06	0.03275	2.22153e-06
0.01314	-0.00888	0.0328	2.78181e-06	0.0328	3.90238e-06	0.0328	2.22153e-06
0.01316	-0.00889	0.03285	1.66124e-06	0.03285	-1.961e-08	0.03285	1.66124e-06
0.01318	-0.00887	0.0329	2.22153e-06	0.0329	3.3421e-06	0.0329	3.3421e-06
0.0132	-0.0089	0.03295	2.22153e-06	0.03295	3.90238e-06	0.03295	1.10096e-06
0.01322	-0.00887	0.033	2.78181e-06	0.033	1.66124e-06	0.033	2.78181e-06
0.01324	-0.0089	0.03305	1.66124e-06	0.03305	2.78181e-06	0.03305	2.22153e-06
0.01326	-0.00889	0.0331	5.40675e-07	0.0331	3.3421e-06	0.0331	2.78181e-06
0.01328	-0.00889	0.03315	3.90238e-06	0.03315	1.66124e-06	0.03315	1.66124e-06
0.0133	-0.00888	0.0332	-5.79895e-07	0.0332	3.90238e-06	0.0332	3.90238e-06
0.01332	-0.0089	0.03325	3.90238e-06	0.03325	5.40675e-07	0.03325	1.10096e-06
0.01334	-0.00891	0.0333	1.66124e-06	0.0333	5.02295e-06	0.0333	3.3421e-06
0.01336	-0.00891	0.03335	3.3421e-06	0.03335	1.10096e-06	0.03335	3.3421e-06
0.01338	-0.00891	0.0334	1.66124e-06	0.0334	3.3421e-06	0.0334	3.90238e-06
0.0134	-0.00888	0.03345	1.66124e-06	0.03345	1.66124e-06	0.03345	-5.79895e-07
0.01342	-0.00892	0.0335	1.66124e-06	0.0335	2.22153e-06	0.0335	3.3421e-06
0.01344	-0.00889	0.03355	2.22153e-06	0.03355	3.90238e-06	0.03355	3.90238e-06
0.01346	-0.00891	0.0336	3.3421e-06	0.0336	2.22153e-06	0.0336	1.66124e-06
0.01348	-0.0089	0.03365	1.10096e-06	0.03365	3.3421e-06	0.03365	2.22153e-06
0.0135	-0.00891	0.0337	2.78181e-06	0.0337	2.22153e-06	0.0337	1.66124e-06
0.01352	-0.00892	0.03375	5.40675e-07	0.03375	1.66124e-06	0.03375	2.22153e-06
0.01354	-0.00891	0.0338	2.22153e-06	0.0338	2.78181e-06	0.0338	2.78181e-06
0.01356	-0.00893	0.03385	1.66124e-06	0.03385	1.66124e-06	0.03385	2.78181e-06
0.01358	-0.0089	0.0339	3.3421e-06	0.0339	3.90238e-06	0.0339	2.22153e-06
0.0136	-0.00892	0.03395	2.78181e-06	0.03395	1.10096e-06	0.03395	2.78181e-06
0.01362	-0.00894	0.034	1.10096e-06	0.034	2.78181e-06	0.034	3.3421e-06
0.01364	-0.00891	0.03405	2.78181e-06	0.03405	5.40675e-07	0.03405	1.66124e-06
0.01366	-0.00892	0.0341	2.22153e-06	0.0341	2.22153e-06	0.0341	3.3421e-06
0.01368	-0.00893	0.03415	2.22153e-06	0.03415	-1.961e-08	0.03415	1.10096e-06
0.0137	-0.00893	0.0342	2.78181e-06	0.0342	3.90238e-06	0.0342	5.02295e-06
0.01372	-0.00892	0.03425	-5.79895e-07	0.03425	2.22153e-06	0.03425	1.10096e-06
0.01374	-0.00893	0.0343	3.3421e-06	0.0343	2.22153e-06	0.0343	3.90238e-06
0.01376	-0.00892	0.03435	3.3421e-06	0.03435	5.40675e-07	0.03435	1.10096e-06
0.01378	-0.00895	0.0344	1.10096e-06	0.0344	2.22153e-06	0.0344	1.66124e-06
0.0138	-0.00893	0.03445	1.66124e-06	0.03445	2.78181e-06	0.03445	3.3421e-06
0.01382	-0.00893	0.0345	2.78181e-06	0.0345	2.22153e-06	0.0345	1.66124e-06
0.01384	-0.00895	0.03455	2.22153e-06	0.03455	-1.961e-08	0.03455	2.78181e-06
0.01386	-0.00892	0.0346	2.22153e-06	0.0346	2.78181e-06	0.0346	2.78181e-06
0.01388	-0.00894	0.03465	1.66124e-06	0.03465	1.10096e-06	0.03465	2.78181e-06
0.0139	-0.00893	0.0347	2.78181e-06	0.0347	2.22153e-06	0.0347	3.3421e-06
0.01392	-0.00894	0.03475	2.78181e-06	0.03475	1.10096e-06	0.03475	2.78181e-06
0.01394	-0.00894	0.0348	2.22153e-06	0.0348	2.78181e-06	0.0348	2.22153e-06
0.01396	-0.00895	0.03485	1.10096e-06	0.03485	-5.79895e-07	0.03485	3.90238e-06
0.01398	-0.00894	0.0349	2.22153e-06	0.0349	1.66124e-06	0.0349	3.90238e-06
0.014	-0.00894	0.03495	2.78181e-06	0.03495	2.22153e-06	0.03495	2.22153e-06
0.01402	-0.00894	0.035	1.10096e-06	0.035	1.66124e-06	0.035	2.78181e-06
0.01404	-0.00895	0.03505	2.22153e-06	0.03505	1.10096e-06	0.03505	2.22153e-06
0.01406	-0.00896	0.0351	2.78181e-06	0.0351	5.40675e-07	0.0351	4.46267e-06
0.01408	-0.00895	0.03515	-1.961e-08	0.03515	2.22153e-06	0.03515	2.22153e-06
0.0141	-0.00895	0.0352	3.90238e-06	0.0352	1.66124e-06	0.0352	2.22153e-06
0.01412	-0.00895	0.03525	2.22153e-06	0.03525	1.66124e-06	0.03525	4.46267e-06
0.01414	-0.00894	0.0353	1.66124e-06	0.0353	2.22153e-06	0.0353	2.78181e-06
0.01416	-0.00894	0.03535	2.22153e-06	0.03535	5.40675e-07	0.03535	3.90238e-06
0.01418	-0.00897	0.0354	2.78181e-06	0.0354	2.22153e-06	0.0354	2.78181e-06
0.0142	-0.00894	0.03545	1.66124e-06	0.03545	2.22153e-06	0.03545	5.02295e-06
0.01422	-0.00897	0.0355	2.22153e-06	0.0355	1.10096e-06	0.0355	1.10096e-06
0.01424	-0.00895	0.03555	4.46267e-06	0.03555	2.22153e-06	0.03555	3.90238e-06
0.01426	-0.00897	0.0356	3.3421e-06	0.0356	2.22153e-06	0.0356	2.78181e-06
0.01428	-0.00892	0.03565	1.66124e-06	0.03565	1.10096e-06	0.03565	2.22153e-06
0.0143	-0.00898	0.0357	1.10096e-06	0.0357	2.78181e-06	0.0357	2.78181e-06
0.01432	-0.00896	0.03575	5.58324e-06	0.03575	5.40675e-07	0.03575	4.46267e-06
0.01434	-0.00898	0.0358	1.66124e-06	0.0358	-1.961e-08	0.0358	1.66124e-06
0.01436	-0.00896	0.03585	1.66124e-06	0.03585	3.3421e-06	0.03585	2.22153e-06
0.01438	-0.00897	0.0359	3.3421e-06	0.0359	3.3421e-06	0.0359	3.3421e-06
0.0144	-0.00895	0.03595	1.10096e-06	0.03595	1.10096e-06	0.03595	3.90238e-06
0.01442	-0.00896	0.036	3.90238e-06	0.036	5.40675e-07	0.036	3.90238e-06
0.01444	-0.00897	0.03605	1.66124e-06	0.03605	5.40675e-07	0.03605	1.66124e-06
0.01446	-0.00895	0.0361	5.02295e-06	0.0361	2.78181e-06	0.0361	3.3421e-06
0.01448	-0.00898	0.03615	2.22153e-06	0.03615	1.10096e-06	0.03615	2.78181e-06
0.0145	-0.00896	0.0362	3.90238e-06	0.0362	2.22153e-06	0.0362	3.3421e-06
0.01452	-0.00897	0.03625	1.66124e-06	0.03625	5.40675e-07	0.03625	2.22153e-06
0.01454	-0.00898	0.0363	1.66124e-06	0.0363	2.78181e-06	0.0363	3.90238e-06
0.01456	-0.00899	0.03635	3.3421e-06	0.03635	1.10096e-06	0.03635	2.78181e-06
0.01458	-0.00897	0.0364	3.90238e-06	0.0364	2.22153e-06	0.0364	2.78181e-06
0.0146	-0.00895	0.03645	1.10096e-06	0.03645	5.40675e-07	0.03645	2.78181e-06
0.01462	-0.00899	0.0365	3.3421e-06	0.0365	2.22153e-06	0.0365	2.78181e-06
0.01464	-0.00897	0.03655	2.78181e-06	0.03655	5.40675e-07	0.03655	6.70381e-06
0.01466	-0.00899	0.0366	2.22153e-06	0.0366	1.10096e-06	0.0366	5.40675e-07
0.01468	-0.00896	0.03665	2.78181e-06	0.03665	1.66124e-06	0.03665	2.78181e-06
0.0147	-0.00899	0.0367	2.78181e-06	0.0367	2.22153e-06	0.0367	3.3421e-06
0.01472	-0.00898	0.03675	2.22153e-06	0.03675	-5.79895e-07	0.03675	3.3421e-06
0.01474	-0.009	0.0368	1.66124e-06	0.0368	2.22153e-06	0.0368	2.78181e-06
0.01476	-0.00897	0.03685	5.02295e-06	0.03685	1.10096e-06	0.03685	3.3421e-06
0.01478	-0.00899	0.0369	2.22153e-06	0.0369	2.22153e-06	0.0369	5.02295e-06
0.0148	-0.00898	0.03695	2.78181e-06	0.03695	5.40675e-07	0.03695	1.66124e-06
0.01482	-0.00899	0.037	3.3421e-06	0.037	2.22153e-06	0.037	1.66124e-06
0.01484	-0.00898	0.03705	2.22153e-06	0.03705	1.10096e-06	0.03705	5.58324e-06
0.01486	-0.00899	0.0371	1.66124e-06	0.0371	-5.79895e-07	0.0371	1.66124e-06
0.01488	-0.00901	0.03715	3.90238e-06	0.03715	1.10096e-06	0.03715	2.78181e-06
0.0149	-0.00897	0.0372	2.22153e-06	0.0372	2.22153e-06	0.0372	3.3421e-06
0.01492	-0.00899	0.03725	2.22153e-06	0.03725	1.10096e-06	0.03725	2.78181e-06
0.01494	-0.00899	0.0373	2.22153e-06	0.0373	5.40675e-07	0.0373	3.3421e-06
0.01496	-0.00901	0.03735	2.78181e-06	0.03735	1.66124e-06	0.03735	3.3421e-06
0.01498	-0.009	0.0374	5.58324e-06	0.0374	5.40675e-07	0.0374	2.78181e-06
0.015	-0.00899	0.03745	1.10096e-06	0.03745	2.22153e-06	0.03745	1.66124e-06
0.01502	-0.00899	0.0375	3.90238e-06	0.0375	-5.79895e-07	0.0375	1.66124e-06
0.01504	-0.009	0.03755	2.78181e-06	0.03755	1.66124e-06	0.03755	4.46267e-06
0.01506	-0.00902	0.0376	2.22153e-06	0.0376	1.66124e-06	0.0376	2.78181e-06
0.01508	-0.00899	0.03765	1.66124e-06	0.03765	2.22153e-06	0.03765	3.3421e-06
0.0151	-0.00901	0.0377	3.90238e-06	0.0377	-1.14018e-06	0.0377	2.22153e-06
0.01512	-0.00899	0.03775	2.78181e-06	0.03775	2.22153e-06	0.03775	1.66124e-06
0.01514	-0.00901	0.0378	2.22153e-06	0.0378	2.22153e-06	0.0378	2.22153e-06
0.01516	-0.00901	0.03785	2.78181e-06	0.03785	1.10096e-06	0.03785	3.3421e-06
0.01518	-0.00901	0.0379	2.78181e-06	0.0379	1.10096e-06	0.0379	2.78181e-06
0.0152	-0.00901	0.03795	2.78181e-06	0.03795	1.66124e-06	0.03795	3.3421e-06
0.01522	-0.00901	0.038	1.10096e-06	0.038	2.78181e-06	0.038	1.66124e-06
0.01524	-0.00903	0.03805	5.58324e-06	0.03805	-1.961e-08	0.03805	3.3421e-06
0.01526	-0.00902	0.0381	-1.14018e-06	0.0381	2.22153e-06	0.0381	2.78181e-06
0.01528	-0.00903	0.03815	4.46267e-06	0.03815	1.66124e-06	0.03815	2.22153e-06
0.0153	-0.009	0.0382	2.22153e-06	0.0382	2.78181e-06	0.0382	3.3421e-06
0.01532	-0.00899	0.03825	3.3421e-06	0.03825	5.40675e-07	0.03825	1.10096e-06
0.01534	-0.00903	0.0383	1.66124e-06	0.0383	2.22153e-06	0.0383	2.78181e-06
0.01536	-0.00904	0.03835	3.90238e-06	0.03835	1.66124e-06	0.03835	3.3421e-06
0.01538	-0.00902	0.0384	1.66124e-06	0.0384	1.66124e-06	0.0384	3.3421e-06
0.0154	-0.00901	0.03845	2.78181e-06	0.03845	5.40675e-07	0.03845	2.22153e-06
0.01542	-0.00903	0.0385	2.22153e-06	0.0385	2.22153e-06	0.0385	2.22153e-06
0.01544	-0.00902	0.03855	3.3421e-06	0.03855	1.66124e-06	0.03855	3.3421e-06
0.01546	-0.00905	0.0386	1.66124e-06	0.0386	2.78181e-06	0.0386	1.10096e-06
0.01548	-0.00901	0.03865	2.22153e-06	0.03865	-1.961e-08	0.03865	2.22153e-06
0.0155	-0.00903	0.0387	2.78181e-06	0.0387	2.78181e-06	0.0387	1.66124e-06
0.01552	-0.00901	0.03875	2.78181e-06	0.03875	1.10096e-06	0.03875	4.46267e-06
0.01554	-0.00904	0.0388	1.66124e-06	0.0388	1.66124e-06	0.0388	5.40675e-07
0.01556	-0.00901	0.03885	2.78181e-06	0.03885	-1.961e-08	0.03885	3.90238e-06
0.01558	-0.00905	0.0389	2.22153e-06	0.0389	4.46267e-06	0.0389	2.78181e-06
0.0156	-0.00903	0.03895	3.90238e-06	0.03895	-5.79895e-07	0.03895	2.22153e-06
0.01562	-0.00904	0.039	5.40675e-07	0.039	3.3421e-06	0.039	2.78181e-06
0.01564	-0.00903	0.03905	2.22153e-06	0.03905	-1.961e-08	0.03905	1.10096e-06
0.01566	-0.00903	0.0391	1.66124e-06	0.0391	2.22153e-06	0.0391	2.22153e-06
0.01568	-0.00903	0.03915	2.78181e-06	0.03915	-1.961e-08	0.03915	2.78181e-06
0.0157	-0.00901	0.0392	3.3421e-06	0.0392	1.66124e-06	0.0392	3.3421e-06
0.01572	-0.00905	0.03925	3.3421e-06	0.03925	3.3421e-06	0.03925	1.10096e-06
0.01574	-0.00902	0.0393	1.66124e-06	0.0393	2.22153e-06	0.0393	5.40675e-07
0.01576	-0.00903	0.03935	2.78181e-06	0.03935	-1.961e-08	0.03935	4.46267e-06
0.01578	-0.00903	0.0394	3.3421e-06	0.0394	1.66124e-06	0.0394	2.22153e-06
0.0158	-0.00906	0.03945	2.22153e-06	0.03945	1.66124e-06	0.03945	3.90238e-06
0.01582	-0.00902	0.0395	2.22153e-06	0.0395	3.3421e-06	0.0395	-5.79895e-07
0.01584	-0.00903	0.03955	1.66124e-06	0.03955	-5.79895e-07	0.03955	5.02295e-06
0.01586	-0.00903	0.0396	2.22153e-06	0.0396	2.22153e-06	0.0396	2.22153e-06
0.01588	-0.00904	0.03965	2.22153e-06	0.03965	3.3421e-06	0.03965	1.10096e-06
0.0159	-0.00904	0.0397	3.3421e-06	0.0397	-1.961e-08	0.0397	2.22153e-06
0.01592	-0.00902	0.03975	2.22153e-06	0.03975	1.66124e-06	0.03975	2.78181e-06
0.01594	-0.00903	0.0398	2.22153e-06	0.0398	2.78181e-06	0.0398	2.78181e-06
0.01596	-0.00903	0.03985	1.66124e-06	0.03985	1.10096e-06	0.03985	-1.961e-08
0.01598	-0.00906	0.0399	1.10096e-06	0.0399	1.10096e-06	0.0399	3.90238e-06
0.016	-0.00905	0.03995	1.66124e-06	0.03995	5.40675e-07	0.03995	3.3421e-06
0.01602	-0.00905	0.04	2.22153e-06	0.04	1.66124e-06	0.04	5.40675e-07
0.01604	-0.00901	0.04005	2.78181e-06	0.04005	3.3421e-06	0.04005	3.3421e-06
0.01606	-0.00903	0.0401	2.22153e-06	0.0401	1.10096e-06	0.0401	2.22153e-06
0.01608	-0.00903	0.04015	-1.961e-08	0.04015	-1.14018e-06	0.04015	1.66124e-06
0.0161	-0.00905	0.0402	4.46267e-06	0.0402	2.22153e-06	0.0402	1.10096e-06
0.01612	-0.00902	0.04025	1.10096e-06	0.04025	1.66124e-06	0.04025	2.78181e-06
0.01614	-0.00905	0.0403	1.66124e-06	0.0403	2.78181e-06	0.0403	1.66124e-06
0.01616	-0.00905	0.04035	3.3421e-06	0.04035	1.66124e-06	0.04035	2.22153e-06
0.01618	-0.00902	0.0404	1.10096e-06	0.0404	-5.79895e-07	0.0404	1.10096e-06
0.0162	-0.00902	0.04045	5.40675e-07	0.04045	2.22153e-06	0.04045	2.78181e-06
0.01622	-0.00904	0.0405	4.46267e-06	0.0405	2.22153e-06	0.0405	1.66124e-06
0.01624	-0.00905	0.04055	2.22153e-06	0.04055	1.66124e-06	0.04055	2.78181e-06
0.01626	-0.00903	0.0406	1.10096e-06	0.0406	-5.79895e-07	0.0406	2.22153e-06
0.01628	-0.00904	0.04065	2.22153e-06	0.04065	2.78181e-06	0.04065	1.10096e-06
0.0163	-0.00903	0.0407	1.66124e-06	0.0407	1.66124e-06	0.0407	2.22153e-06
0.01632	-0.00903	0.04075	1.66124e-06	0.04075	2.22153e-06	0.04075	2.78181e-06
0.01634	-0.00903	0.0408	3.90238e-06	0.0408	-1.961e-08	0.0408	5.40675e-07
0.01636	-0.00905	0.04085	1.66124e-06	0.04085	2.78181e-06	0.04085	2.78181e-06
0.01638	-0.00902	0.0409	1.66124e-06	0.0409	1.10096e-06	0.0409	-5.79895e-07
0.0164	-0.00905	0.04095	2.78181e-06	0.04095	1.66124e-06	0.04095	3.90238e-06
0.01642	-0.00902	0.041	1.10096e-06	0.041	-1.961e-08	0.041	5.40675e-07
0.01644	-0.00906	0.04105	2.22153e-06	0.04105	1.66124e-06	0.04105	2.22153e-06
0.01646	-0.00905	0.0411	2.22153e-06	0.0411	1.66124e-06	0.0411	5.40675e-07
0.01648	-0.00904	0.04115	2.22153e-06	0.04115	2.22153e-06	0.04115	2.22153e-06
0.0165	-0.009	0.0412	1.66124e-06	0.0412	1.66124e-06	0.0412	2.22153e-06
0.01652	-0.00906	0.04125	5.40675e-07	0.04125	2.22153e-06	0.04125	1.10096e-06
0.01654	-0.00903	0.0413	2.78181e-06	0.0413	1.10096e-06	0.0413	-1.961e-08
0.01656	-0.00905	0.04135	1.66124e-06	0.04135	5.40675e-07	0.04135	3.90238e-06
0.01658	-0.00904	0.0414	1.10096e-06	0.0414	1.66124e-06	0.0414	5.40675e-07
0.0166	-0.00904	0.04145	3.90238e-06	0.04145	1.10096e-06	0.04145	1.10096e-06
0.01662	-0.00902	0.0415	5.40675e-07	0.0415	2.22153e-06	0.0415	1.66124e-06
0.01664	-0.00906	0.04155	5.40675e-07	0.04155	2.78181e-06	0.04155	5.40675e-07
0.01666	-0.00903	0.0416	1.66124e-06	0.0416	5.40675e-07	0.0416	2.22153e-06
0.01668	-0.00905	0.04165	1.10096e-06	0.04165	2.78181e-06	0.04165	2.78181e-06
0.0167	-0.00904	0.0417	2.78181e-06	0.0417	1.10096e-06	0.0417	1.10096e-06
0.01672	-0.00903	0.04175	1.66124e-06	0.04175	2.22153e-06	0.04175	1.10096e-06
0.01674	-0.00904	0.0418	-5.79895e-07	0.0418	1.66124e-06	0.0418	2.78181e-06
0.01676	-0.00903	0.04185	2.22153e-06	0.04185	5.40675e-07	0.04185	5.40675e-07
0.01678	-0.00906	0.0419	1.66124e-06	0.0419	2.78181e-06	0.0419	-5.79895e-07
0.0168	-0.00901	0.04195	1.66124e-06	0.04195	1.10096e-06	0.04195	2.78181e-06
0.01682	-0.00905	0.042	2.22153e-06	0.042	2.22153e-06	0.042	3.3421e-06
0.01684	-0.00903	0.04205	1.66124e-06	0.04205	1.10096e-06	0.04205	-5.79895e-07
0.01686	-0.00906	0.0421	1.66124e-06	0.0421	5.40675e-07	0.0421	2.22153e-06
0.01688	-0.00905	0.04215	5.40675e-07	0.04215	3.3421e-06	0.04215	2.22153e-06
0.0169	-0.00903	0.0422	2.22153e-06	0.0422	1.10096e-06	0.0422	1.10096e-06
0.01692	-0.00904	0.04225	1.10096e-06	0.04225	2.78181e-06	0.04225	1.10096e-06
0.01694	-0.00902	0.0423	1.10096e-06	0.0423	5.40675e-07	0.0423	3.3421e-06
0.01696	-0.00903	0.04235	2.22153e-06	0.04235	2.22153e-06	0.04235	5.40675e-07
0.01698	-0.00901	0.0424	1.10096e-06	0.0424	3.3421e-06	0.0424	1.10096e-06
0.017	-0.00904	0.04245	2.22153e-06	0.04245	1.66124e-06	0.04245	1.66124e-06
0.01702	-0.00905	0.0425	3.3421e-06	0.0425	1.66124e-06	0.0425	2.78181e-06
0.01704	-0.00902	0.04255	-1.70046e-06	0.04255	2.22153e-06	0.04255	-1.14018e-06
0.01706	-0.00905	0.0426	2.78181e-06	0.0426	1.66124e-06	0.0426	3.3421e-06
0.01708	-0.00901	0.04265	1.66124e-06	0.04265	5.40675e-07	0.04265	1.66124e-06
0.0171	-0.00905	0.0427	1.10096e-06	0.0427	2.22153e-06	0.0427	3.3421e-06
0.01712	-0.00903	0.04275	-1.961e-08	0.04275	2.22153e-06	0.04275	-5.79895e-07
0.01714	-0.00905	0.0428	3.90238e-06	0.0428	3.3421e-06	0.0428	3.3421e-06
0.01716	-0.00903	0.04285	-1.961e-08	0.04285	1.66124e-06	0.04285	-1.961e-08
0.01718	-0.00904	0.0429	1.66124e-06	0.0429	-1.961e-08	0.0429	1.66124e-06
0.0172	-0.00903	0.04295	5.40675e-07	0.04295	1.10096e-06	0.04295	1.66124e-06
0.01722	-0.00906	0.043	1.66124e-06	0.043	3.3421e-06	0.043	2.22153e-06
0.01724	-0.00902	0.04305	1.66124e-06	0.04305	1.66124e-06	0.04305	1.66124e-06
0.01726	-0.00905	0.0431	1.10096e-06	0.0431	2.78181e-06	0.0431	-5.79895e-07
0.01728	-0.00902	0.04315	1.10096e-06	0.04315	1.66124e-06	0.04315	2.78181e-06
0.0173	-0.00902	0.0432	5.40675e-07	0.0432	2.22153e-06	0.0432	1.66124e-06
0.01732	-0.00905	0.04325	2.78181e-06	0.04325	1.10096e-06	0.04325	1.10096e-06
0.01734	-0.00903	0.0433	1.10096e-06	0.0433	1.10096e-06	0.0433	1.10096e-06
0.01736	-0.00905	0.04335	2.22153e-06	0.04335	2.78181e-06	0.04335	-1.961e-08
0.01738	-0.00904	0.0434	-1.961e-08	0.0434	1.66124e-06	0.0434	1.10096e-06
0.0174	-0.00905	0.04345	2.22153e-06	0.04345	1.10096e-06	0.04345	3.3421e-06
0.01742	-0.00902	0.0435	2.22153e-06	0.0435	3.90238e-06	0.0435	-1.14018e-06
0.01744	-0.00903	0.04355	5.40675e-07	0.04355	1.66124e-06	0.04355	2.78181e-06
0.01746	-0.00902	0.0436	2.22153e-06	0.0436	3.3421e-06	0.0436	2.78181e-06
0.01748	-0.00906	0.04365	5.40675e-07	0.04365	1.66124e-06	0.04365	5.40675e-07
0.0175	-0.00906	0.0437	-1.961e-08	0.0437	2.22153e-06	0.0437	-1.961e-08
0.01752	-0.00902	0.04375	1.10096e-06	0.04375	5.40675e-07	0.04375	2.78181e-06
0.01754	-0.00905	0.0438	2.22153e-06	0.0438	4.46267e-06	0.0438	-1.961e-08
0.01756	-0.00903	0.04385	1.10096e-06	0.04385	1.10096e-06	0.04385	2.78181e-06
0.01758	-0.00901	0.0439	5.40675e-07	0.0439	1.66124e-06	0.0439	-1.961e-08
0.0176	-0.00906	0.04395	1.66124e-06	0.04395	3.3421e-06	0.04395	2.22153e-06
0.01762	-0.00903	0.044	5.40675e-07	0.044	1.66124e-06	0.044	1.66124e-06
0.01764	-0.00904	0.04405	2.22153e-06	0.04405	3.3421e-06	0.04405	-1.961e-08
0.01766	-0.00903	0.0441	-1.961e-08	0.0441	2.22153e-06	0.0441	2.22153e-06
0.01768	-0.00906	0.04415	2.22153e-06	0.04415	1.66124e-06	0.04415	-1.961e-08
0.0177	-0.00905	0.0442	-1.961e-08	0.0442	3.3421e-06	0.0442	1.10096e-06
0.01772	-0.00902	0.04425	2.78181e-06	0.04425	2.22153e-06	0.04425	2.78181e-06
0.01774	-0.00906	0.0443	5.40675e-07	0.0443	1.66124e-06	0.0443	2.78181e-06
0.01776	-0.00903	0.04435	2.78181e-06	0.04435	4.46267e-06	0.04435	-5.79895e-07
0.01778	-0.00903	0.0444	-1.70046e-06	0.0444	1.10096e-06	0.0444	1.10096e-06
0.0178	-0.00905	0.04445	2.22153e-06	0.04445	5.40675e-07	0.04445	2.22153e-06
0.01782	-0.00904	0.0445	5.40675e-07	0.0445	4.46267e-06	0.0445	5.40675e-07
0.01784	-0.00906	0.04455	2.78181e-06	0.04455	2.22153e-06	0.04455	2.22153e-06
0.01786	-0.00905	0.0446	1.10096e-06	0.0446	2.22153e-06	0.0446	1.66124e-06
0.01788	-0.00903	0.04465	2.22153e-06	0.04465	2.22153e-06	0.04465	3.3421e-06
0.0179	-0.00906	0.0447	-1.14018e-06	0.0447	3.3421e-06	0.0447	1.10096e-06
0.01792	-0.00906	0.04475	2.22153e-06	0.04475	5.40675e-07	0.04475	-1.14018e-06
0.01794	-0.00903	0.0448	-1.961e-08	0.0448	3.3421e-06	0.0448	4.46267e-06
0.01796	-0.00905	0.04485	1.66124e-06	0.04485	2.78181e-06	0.04485	5.40675e-07
0.01798	-0.00904	0.0449	1.10096e-06	0.0449	2.78181e-06	0.0449	2.22153e-06
0.018	-0.00905	0.04495	1.10096e-06	0.04495	1.66124e-06	0.04495	5.40675e-07
0.01802	-0.00904	0.045	-5.79895e-07	0.045	3.90238e-06	0.045	3.3421e-06
0.01804	-0.00907	0.04505	2.22153e-06	0.04505	1.66124e-06	0.04505	-1.961e-08
0.01806	-0.00904	0.0451	1.10096e-06	0.0451	3.3421e-06	0.0451	5.02295e-06
0.01808	-0.00904	0.04515	1.66124e-06	0.04515	2.78181e-06	0.04515	5.40675e-07
0.0181	-0.00906	0.0452	5.40675e-07	0.0452	2.22153e-06	0.0452	1.10096e-06
0.01812	-0.00906	0.04525	2.22153e-06	0.04525	5.40675e-07	0.04525	5.40675e-07
0.01814	-0.00905	0.0453	-1.961e-08	0.0453	3.90238e-06	0.0453	3.3421e-06
0.01816	-0.00907	0.04535	3.3421e-06	0.04535	5.40675e-07	0.04535	-1.961e-08
0.01818	-0.00906	0.0454	-1.961e-08	0.0454	3.3421e-06	0.0454	5.02295e-06
0.0182	-0.00906	0.04545	2.78181e-06	0.04545	3.3421e-06	0.04545	-1.14018e-06
0.01822	-0.00906	0.0455	2.22153e-06	0.0455	3.3421e-06	0.0455	3.3421e-06
0.01824	-0.00906	0.04555	-5.79895e-07	0.04555	3.3421e-06	0.04555	5.40675e-07
0.01826	-0.00906	0.0456	1.10096e-06	0.0456	1.66124e-06	0.0456	1.66124e-06
0.01828	-0.00908	0.04565	1.10096e-06	0.04565	2.22153e-06	0.04565	2.78181e-06
0.0183	-0.00908	0.0457	2.78181e-06	0.0457	5.40675e-07	0.0457	2.22153e-06
0.01832	-0.00903	0.04575	1.10096e-06	0.04575	3.90238e-06	0.04575	-1.961e-08
0.01834	-0.00908	0.0458	1.10096e-06	0.0458	1.66124e-06	0.0458	2.22153e-06
0.01836	-0.00905	0.04585	1.10096e-06	0.04585	1.66124e-06	0.04585	3.3421e-06
0.01838	-0.00907	0.0459	4.46267e-06	0.0459	1.66124e-06	0.0459	1.10096e-06
0.0184	-0.00907	0.04595	-1.961e-08	0.04595	3.90238e-06	0.04595	2.22153e-06
0.01842	-0.00906	0.046	5.40675e-07	0.046	1.66124e-06	0.046	2.22153e-06
0.01844	-0.00905	0.04605	3.3421e-06	0.04605	2.78181e-06	0.04605	1.10096e-06
0.01846	-0.00904	0.0461	1.10096e-06	0.0461	2.78181e-06	0.0461	2.78181e-06
0.01848	-0.00907	0.04615	1.10096e-06	0.04615	2.22153e-06	0.04615	2.22153e-06
0.0185	-0.00908	0.0462	3.3421e-06	0.0462	2.78181e-06	0.0462	2.22153e-06
0.01852	-0.00909	0.04625	-1.961e-08	0.04625	3.3421e-06	0.04625	5.40675e-07
0.01854	-0.00905	0.0463	2.22153e-06	0.0463	5.40675e-07	0.0463	1.66124e-06
0.01856	-0.00907	0.04635	2.22153e-06	0.04635	3.90238e-06	0.04635	3.3421e-06
0.01858	-0.00907	0.0464	5.40675e-07	0.0464	2.78181e-06	0.0464	-1.961e-08
0.0186	-0.00906	0.04645	1.10096e-06	0.04645	1.66124e-06	0.04645	1.66124e-06
0.01862	-0.00907	0.0465	1.66124e-06	0.0465	2.22153e-06	0.0465	1.66124e-06
0.01864	-0.00909	0.04655	1.66124e-06	0.04655	2.22153e-06	0.04655	1.66124e-06
0.01866	-0.00906	0.0466	1.10096e-06	0.0466	2.78181e-06	0.0466	3.3421e-06
0.01868	-0.00907	0.04665	-1.961e-08	0.04665	2.78181e-06	0.04665	2.78181e-06
0.0187	-0.00908	0.0467	3.3421e-06	0.0467	3.90238e-06	0.0467	5.40675e-07
0.01872	-0.00907	0.04675	2.22153e-06	0.04675	1.10096e-06	0.04675	1.66124e-06
0.01874	-0.00907	0.0468	5.40675e-07	0.0468	3.3421e-06	0.0468	1.66124e-06
0.01876	-0.00908	0.04685	2.22153e-06	0.04685	1.66124e-06	0.04685	1.10096e-06
0.01878	-0.00905	0.0469	1.66124e-06	0.0469	3.90238e-06	0.0469	2.22153e-06
0.0188	-0.00909	0.04695	5.40675e-07	0.04695	2.78181e-06	0.04695	-1.961e-08
0.01882	-0.00908	0.047	1.10096e-06	0.047	2.22153e-06	0.047	3.3421e-06
0.01884	-0.00908	0.04705	1.66124e-06	0.04705	2.22153e-06	0.04705	2.78181e-06
0.01886	-0.00907	0.0471	5.40675e-07	0.0471	1.10096e-06	0.0471	-1.961e-08
0.01888	-0.00905	0.04715	2.78181e-06	0.04715	4.46267e-06	0.04715	2.78181e-06
0.0189	-0.00909	0.0472	1.66124e-06	0.0472	2.78181e-06	0.0472	1.10096e-06
0.01892	-0.00908	0.04725	5.40675e-07	0.04725	3.3421e-06	0.04725	1.10096e-06
0.01894	-0.00908	0.0473	2.22153e-06	0.0473	5.40675e-07	0.0473	2.78181e-06
0.01896	-0.00908	0.04735	1.10096e-06	0.04735	3.3421e-06	0.04735	1.10096e-06
0.01898	-0.00907	0.0474	1.66124e-06	0.0474	1.10096e-06	0.0474	1.10096e-06
0.019	-0.00909	0.04745	1.10096e-06	0.04745	4.46267e-06	0.04745	1.66124e-06
0.01902	-0.00906	0.0475	1.10096e-06	0.0475	3.3421e-06	0.0475	2.22153e-06
0.01904	-0.00909	0.04755	1.66124e-06	0.04755	2.22153e-06	0.04755	1.10096e-06
0.01906	-0.00906	0.0476	1.10096e-06	0.0476	2.78181e-06	0.0476	2.78181e-06
0.01908	-0.00908	0.04765	1.66124e-06	0.04765	2.22153e-06	0.04765	1.66124e-06
0.0191	-0.00909	0.0477	1.66124e-06	0.0477	2.78181e-06	0.0477	2.78181e-06
0.01912	-0.00908	0.04775	1.66124e-06	0.04775	2.22153e-06	0.04775	-1.961e-08
0.01914	-0.00909	0.0478	1.10096e-06	0.0478	5.58324e-06	0.0478	2.78181e-06
0.01916	-0.00907	0.04785	1.66124e-06	0.04785	5.40675e-07	0.04785	1.66124e-06
0.01918	-0.00909	0.0479	1.10096e-06	0.0479	3.90238e-06	0.0479	2.78181e-06
0.0192	-0.00907	0.04795	1.66124e-06	0.04795	5.40675e-07	0.04795	5.40675e-07
0.01922	-0.00909	0.048	1.66124e-06	0.048	3.90238e-06	0.048	2.22153e-06
0.01924	-0.00906	0.04805	2.22153e-06	0.04805	3.3421e-06	0.04805	1.66124e-06
0.01926	-0.00907	0.0481	5.40675e-07	0.0481	1.66124e-06	0.0481	5.40675e-07
0.01928	-0.00909	0.04815	2.22153e-06	0.04815	3.90238e-06	0.04815	4.46267e-06
0.0193	-0.00909	0.0482	1.10096e-06	0.0482	2.22153e-06	0.0482	5.40675e-07
0.01932	-0.0091	0.04825	5.40675e-07	0.04825	2.78181e-06	0.04825	1.10096e-06
0.01934	-0.00907	0.0483	1.66124e-06	0.0483	3.90238e-06	0.0483	2.22153e-06
0.01936	-0.00909	0.04835	1.66124e-06	0.04835	3.3421e-06	0.04835	1.66124e-06
0.01938	-0.00907	0.0484	1.10096e-06	0.0484	3.3421e-06	0.0484	1.66124e-06
0.0194	-0.00906	0.04845	1.66124e-06	0.04845	3.90238e-06	0.04845	3.3421e-06
0.01942	-0.0091	0.0485	2.22153e-06	0.0485	2.78181e-06	0.0485	-1.961e-08
0.01944	-0.00908	0.04855	1.10096e-06	0.04855	2.78181e-06	0.04855	1.66124e-06
0.01946	-0.00909	0.0486	1.10096e-06	0.0486	4.46267e-06	0.0486	2.78181e-06
0.01948	-0.00907	0.04865	1.10096e-06	0.04865	3.3421e-06	0.04865	2.22153e-06
0.0195	-0.00908	0.0487	1.66124e-06	0.0487	2.78181e-06	0.0487	1.66124e-06
0.01952	-0.00907	0.04875	5.40675e-07	0.04875	3.90238e-06	0.04875	5.40675e-07
0.01954	-0.00908	0.0488	3.90238e-06	0.0488	2.22153e-06	0.0488	3.3421e-06
0.01956	-0.00911	0.04885	5.40675e-07	0.04885	5.58324e-06	0.04885	2.22153e-06
0.01958	-0.00906	0.0489	2.22153e-06	0.0489	3.90238e-06	0.0489	1.10096e-06
0.0196	-0.00909	0.04895	5.40675e-07	0.04895	2.22153e-06	0.04895	2.22153e-06
0.01962	-0.00906	0.049	5.40675e-07	0.049	2.22153e-06	0.049	2.78181e-06
0.01964	-0.00909	0.04905	2.22153e-06	0.04905	3.90238e-06	0.04905	1.66124e-06
0.01966	-0.00909	0.0491	1.10096e-06	0.0491	4.46267e-06	0.0491	1.10096e-06
0.01968	-0.00907	0.04915	1.10096e-06	0.04915	2.78181e-06	0.04915	3.3421e-06
0.0197	-0.00909	0.0492	1.10096e-06	0.0492	3.3421e-06	0.0492	1.66124e-06
0.01972	-0.0091	0.04925	5.40675e-07	0.04925	2.22153e-06	0.04925	3.90238e-06
0.01974	-0.00909	0.0493	3.3421e-06	0.0493	3.3421e-06	0.0493	5.40675e-07
0.01976	-0.00906	0.04935	-5.79895e-07	0.04935	6.70381e-06	0.04935	-1.961e-08
0.01978	-0.0091	0.0494	2.78181e-06	0.0494	1.10096e-06	0.0494	3.3421e-06
0.0198	-0.00906	0.04945	5.40675e-07	0.04945	4.46267e-06	0.04945	2.78181e-06
0.01982	-0.00908	0.0495	2.78181e-06	0.0495	2.22153e-06	0.0495	5.40675e-07
0.01984	-0.00907	0.04955	5.40675e-07	0.04955	4.46267e-06	0.04955	4.46267e-06
0.01986	-0.00909	0.0496	2.78181e-06	0.0496	3.3421e-06	0.0496	-5.79895e-07
0.01988	-0.00909	0.04965	2.22153e-06	0.04965	1.66124e-06	0.04965	3.90238e-06
0.0199	-0.00907	0.0497	-5.79895e-07	0.0497	3.90238e-06	0.0497	1.66124e-06
0.01992	-0.0091	0.04975	2.78181e-06	0.04975	2.78181e-06	0.04975	2.22153e-06
0.01994	-0.00907	0.0498	1.10096e-06	0.0498	2.78181e-06	0.0498	1.10096e-06
0.01996	-0.00908	0.04985	1.66124e-06	0.04985	4.46267e-06	0.04985	1.66124e-06
0.01998	-0.00906	0.0499	-1.961e-08	0.0499	3.3421e-06	0.0499	2.78181e-06
0.02	-0.00907	0.04995	3.3421e-06	0.04995	3.3421e-06	0.04995	2.22153e-06
0.02002	-0.00919	0.05	-1.961e-08	0.05	2.78181e-06	0.05	1.66124e-06
0.02004	-0.00915	0.05005	1.66124e-06	0.05005	1.66124e-06	0.05005	3.3421e-06
0.02006	-0.00882	0.0501	2.22153e-06	0.0501	5.58324e-06	0.0501	1.10096e-06
0.02008	-0.00833	0.05015	1.66124e-06	0.05015	2.78181e-06	0.05015	2.22153e-06
0.0201	-0.00771	0.0502	1.10096e-06	0.0502	5.02295e-06	0.0502	1.66124e-06
0.02012	-0.0069	0.05025	2.78181e-06	0.05025	1.66124e-06	0.05025	3.3421e-06
0.02014	-0.00599	0.0503	-1.961e-08	0.0503	5.58324e-06	0.0503	1.10096e-06
0.02016	-0.00495	0.05035	3.3421e-06	0.05035	1.10096e-06	0.05035	3.3421e-06
0.02018	-0.00393	0.0504	3.3421e-06	0.0504	5.02295e-06	0.0504	5.40675e-07
0.0202	-0.00301	0.05045	-1.961e-08	0.05045	5.40675e-07	0.05045	3.3421e-06
0.02022	-0.00223	0.0505	2.78181e-06	0.0505	5.58324e-06	0.0505	2.22153e-06
0.02024	-0.00165	0.05055	5.40675e-07	0.05055	3.90238e-06	0.05055	3.3421e-06
0.02026	-0.0012	0.0506	1.10096e-06	0.0506	2.78181e-06	0.0506	1.66124e-06
0.02028	-0.000871598	0.05065	2.78181e-06	0.05065	3.3421e-06	0.05065	2.78181e-06
0.0203	-0.000641802	0.0507	5.40675e-07	0.0507	1.10096e-06	0.0507	2.78181e-06
0.02032	-0.000476135	0.05075	3.3421e-06	0.05075	3.90238e-06	0.05075	1.66124e-06
0.02034	-0.000350549	0.0508	5.40675e-07	0.0508	3.90238e-06	0.0508	2.22153e-06
0.02036	-0.000267716	0.05085	3.3421e-06	0.05085	5.02295e-06	0.05085	3.90238e-06
0.02038	-0.000200914	0.0509	2.22153e-06	0.0509	3.90238e-06	0.0509	1.10096e-06
0.0204	-0.000158162	0.05095	2.22153e-06	0.05095	2.22153e-06	0.05095	2.78181e-06
0.02042	-0.000126097	0.051	-1.14018e-06	0.051	4.46267e-06	0.051	1.66124e-06
0.02044	-9.40325e-05	0.05105	5.02295e-06	0.05105	2.22153e-06	0.05105	1.66124e-06
0.02046	-7.53282e-05	0.0511	-5.79895e-07	0.0511	1.66124e-06	0.0511	2.22153e-06
0.02048	-6.99841e-05	0.05115	3.3421e-06	0.05115	3.90238e-06	0.05115	2.78181e-06
0.0205	-5.12798e-05	0.0512	1.66124e-06	0.0512	2.78181e-06	0.0512	3.3421e-06
0.02052	-4.86077e-05	0.05125	1.66124e-06	0.05125	2.78181e-06	0.05125	1.66124e-06
0.02054	-4.05916e-05	0.0513	1.10096e-06	0.0513	3.90238e-06	0.0513	2.22153e-06
0.02056	-3.79195e-05	0.05135	3.3421e-06	0.05135	2.22153e-06	0.05135	1.66124e-06
0.02058	-3.79195e-05	0.0514	-1.961e-08	0.0514	3.90238e-06	0.0514	2.78181e-06
0.0206	-2.72314e-05	0.05145	5.58324e-06	0.05145	2.22153e-06	0.05145	2.22153e-06
0.02062	-3.52475e-05	0.0515	5.40675e-07	0.0515	1.66124e-06	0.0515	2.22153e-06
0.02064	-2.72314e-05	0.05155	1.66124e-06	0.05155	2.78181e-06	0.05155	2.22153e-06
0.02066	-2.72314e-05	0.0516	3.3421e-06	0.0516	5.02295e-06	0.0516	2.22153e-06
0.02068	-2.18873e-05	0.05165	5.40675e-07	0.05165	5.40675e-07	0.05165	2.78181e-06
0.0207	-2.45593e-05	0.0517	2.78181e-06	0.0517	3.3421e-06	0.0517	2.78181e-06
0.02072	-3.25755e-05	0.05175	1.10096e-06	0.05175	2.78181e-06	0.05175	1.66124e-06
0.02074	-1.92152e-05	0.0518	5.40675e-07	0.0518	2.78181e-06	0.0518	3.3421e-06
0.02076	-2.18873e-05	0.05185	3.3421e-06	0.05185	5.40675e-07	0.05185	5.40675e-07
0.02078	-2.45593e-05	0.0519	1.66124e-06	0.0519	3.90238e-06	0.0519	2.78181e-06
0.0208	-2.45593e-05	0.05195	1.10096e-06	0.05195	2.22153e-06	0.05195	2.78181e-06
0.02082	-1.92152e-05	0.052	2.22153e-06	0.052	3.90238e-06	0.052	1.10096e-06
0.02084	-2.72314e-05	0.05205	2.22153e-06	0.05205	1.66124e-06	0.05205	3.3421e-06
0.02086	-1.65432e-05	0.0521	2.78181e-06	0.0521	1.66124e-06	0.0521	2.22153e-06
0.02088	-1.65432e-05	0.05215	2.22153e-06	0.05215	3.90238e-06	0.05215	1.66124e-06
0.0209	-2.99034e-05	0.0522	1.66124e-06	0.0522	2.78181e-06	0.0522	2.78181e-06
0.02092	-1.11991e-05	0.05225	1.66124e-06	0.05225	2.78181e-06	0.05225	3.90238e-06
0.02094	-1.38711e-05	0.0523	1.66124e-06	0.0523	3.3421e-06	0.0523	5.40675e-07
0.02096	-2.45593e-05	0.05235	1.66124e-06	0.05235	3.3421e-06	0.05235	3.3421e-06
0.02098	-2.18873e-05	0.0524	3.3421e-06	0.0524	1.10096e-06	0.0524	-1.961e-08
0.021	-1.65432e-05	0.05245	5.40675e-07	0.05245	3.90238e-06	0.05245	4.46267e-06
0.02102	-2.18873e-05	0.0525	3.3421e-06	0.0525	2.22153e-06	0.0525	1.10096e-06
0.02104	-2.18873e-05	0.05255	1.66124e-06	0.05255	3.3421e-06	0.05255	2.22153e-06
0.02106	-1.38711e-05	0.0526	2.78181e-06	0.0526	2.22153e-06	0.0526	2.22153e-06
0.02108	-1.38711e-05	0.05265	5.40675e-07	0.05265	2.22153e-06	0.05265	3.3421e-06
0.0211	-2.99034e-05	0.0527	2.22153e-06	0.0527	2.78181e-06	0.0527	2.78181e-06
0.02112	-1.65432e-05	0.05275	1.10096e-06	0.05275	2.78181e-06	0.05275	2.78181e-06
0.02114	-1.38711e-05	0.0528	2.22153e-06	0.0528	2.78181e-06	0.0528	2.78181e-06
0.02116	-1.65432e-05	0.05285	1.66124e-06	0.05285	2.78181e-06	0.05285	1.10096e-06
0.02118	-1.38711e-05	0.0529	1.66124e-06	0.0529	2.22153e-06	0.0529	1.66124e-06
0.0212	-2.45593e-05	0.05295	2.22153e-06	0.05295	3.3421e-06	0.05295	3.3421e-06
0.02122	-1.65432e-05	0.053	1.10096e-06	0.053	1.10096e-06	0.053	1.66124e-06
0.02124	-2.18873e-05	0.05305	1.66124e-06	0.05305	2.78181e-06	0.05305	2.78181e-06
0.02126	-1.38711e-05	0.0531	2.22153e-06	0.0531	2.22153e-06	0.0531	2.78181e-06
0.02128	-1.38711e-05	0.05315	1.10096e-06	0.05315	5.02295e-06	0.05315	1.66124e-06
0.0213	-2.18873e-05	0.0532	4.46267e-06	0.0532	-1.961e-08	0.0532	1.10096e-06
0.02132	-2.18873e-05	0.05325	-1.961e-08	0.05325	3.90238e-06	0.05325	3.3421e-06
0.02134	-1.11991e-05	0.0533	1.10096e-06	0.0533	2.22153e-06	0.0533	2.78181e-06
0.02136	-1.38711e-05	0.05335	2.78181e-06	0.05335	2.78181e-06	0.05335	1.66124e-06
0.02138	-1.65432e-05	0.0534	2.22153e-06	0.0534	3.90238e-06	0.0534	2.78181e-06
0.0214	-2.18873e-05	0.05345	2.78181e-06	0.05345	2.22153e-06	0.05345	2.78181e-06
0.02142	-1.38711e-05	0.0535	1.10096e-06	0.0535	1.10096e-06	0.0535	2.78181e-06
0.02144	-1.65432e-05	0.05355	-1.961e-08	0.05355	2.78181e-06	0.05355	2.22153e-06
0.02146	-1.92152e-05	0.0536	2.78181e-06	0.0536	1.10096e-06	0.0536	1.66124e-06
0.02148	-1.38711e-05	0.05365	2.78181e-06	0.05365	1.10096e-06	0.05365	2.22153e-06
0.0215	-1.92152e-05	0.0537	1.10096e-06	0.0537	2.22153e-06	0.0537	3.90238e-06
0.02152	-1.65432e-05	0.05375	3.3421e-06	0.05375	3.3421e-06	0.05375	1.66124e-06
0.02154	-2.18873e-05	0.0538	1.10096e-06	0.0538	2.78181e-06	0.0538	1.66124e-06
0.02156	-1.38711e-05	0.05385	1.10096e-06	0.05385	1.10096e-06	0.05385	2.22153e-06
0.02158	-1.11991e-05	0.0539	3.3421e-06	0.0539	1.10096e-06	0.0539	3.90238e-06
0.0216	-1.92152e-05	0.05395	2.22153e-06	0.05395	2.78181e-06	0.05395	5.40675e-07
0.02162	-1.38711e-05	0.054	5.40675e-07	0.054	2.78181e-06	0.054	3.3421e-06
0.02164	-1.65432e-05	0.05405	3.3421e-06	0.05405	2.78181e-06	0.05405	2.78181e-06
0.02166	-1.65432e-05	0.0541	1.66124e-06	0.0541	5.40675e-07	0.0541	2.22153e-06
0.02168	-8.52704e-06	0.05415	2.22153e-06	0.05415	2.22153e-06	0.05415	2.22153e-06
0.0217	-2.72314e-05	0.0542	1.66124e-06	0.0542	2.78181e-06	0.0542	1.66124e-06
0.02172	-1.92152e-05	0.05425	2.22153e-06	0.05425	1.10096e-06	0.05425	2.22153e-06
0.02174	-1.11991e-05	0.0543	1.10096e-06	0.0543	1.66124e-06	0.0543	2.78181e-06
0.02176	-1.65432e-05	0.05435	1.10096e-06	0.05435	3.3421e-06	0.05435	2.78181e-06
0.02178	-1.38711e-05	0.0544	3.90238e-06	0.0544	1.66124e-06	0.0544	1.66124e-06
0.0218	-1.92152e-05	0.05445	-1.961e-08	0.05445	5.40675e-07	0.05445	2.78181e-06
0.02182	-1.38711e-05	0.0545	2.22153e-06	0.0545	3.3421e-06	0.0545	2.22153e-06
0.02184	-1.38711e-05	0.05455	1.66124e-06	0.05455	1.10096e-06	0.05455	2.78181e-06
0.02186	-1.65432e-05	0.0546	3.90238e-06	0.0546	1.10096e-06	0.0546	2.78181e-06
0.02188	-1.11991e-05	0.05465	-5.79895e-07	0.05465	-1.961e-08	0.05465	1.66124e-06
0.0219	-2.18873e-05	0.0547	2.22153e-06	0.0547	2.78181e-06	0.0547	2.78181e-06
0.02192	-1.65432e-05	0.05475	3.90238e-06	0.05475	1.10096e-06	0.05475	3.3421e-06
0.02194	-5.85499e-06	0.0548	2.78181e-06	0.0548	2.78181e-06	0.0548	3.3421e-06
0.02196	-1.92152e-05	0.05485	1.10096e-06	0.05485	-5.79895e-07	0.05485	4.46267e-06
0.02198	-1.65432e-05	0.0549	3.3421e-06	0.0549	3.90238e-06	0.0549	2.78181e-06
0.022	-1.65432e-05	0.05495	-5.79895e-07	0.05495	-2.26075e-06	0.05495	5.40675e-07
0.02202	-1.65432e-05	0.055	4.46267e-06	0.055	3.90238e-06	0.055	4.46267e-06
0.02204	-1.65432e-05	0.05505	1.10096e-06	0.05505	1.66124e-06	0.05505	2.78181e-06
0.02206	-8.52704e-06	0.0551	3.3421e-06	0.0551	-1.961e-08	0.0551	3.90238e-06
0.02208	-1.11991e-05	0.05515	1.66124e-06	0.05515	2.22153e-06	0.05515	1.10096e-06
0.0221	-2.72314e-05	0.0552	-5.79895e-07	0.0552	1.10096e-06	0.0552	4.46267e-06
0.02212	-1.38711e-05	0.05525	2.22153e-06	0.05525	2.22153e-06	0.05525	1.66124e-06
0.02214	-8.52704e-06	0.0553	3.90238e-06	0.0553	5.40675e-07	0.0553	3.90238e-06
0.02216	-1.65432e-05	0.05535	5.40675e-07	0.05535	1.66124e-06	0.05535	4.46267e-06
0.02218	-1.11991e-05	0.0554	3.90238e-06	0.0554	2.22153e-06	0.0554	1.66124e-06
0.0222	-2.18873e-05	0.05545	1.10096e-06	0.05545	-5.79895e-07	0.05545	3.90238e-06
0.02222	-1.38711e-05	0.0555	2.22153e-06	0.0555	2.78181e-06	0.0555	2.78181e-06
0.02224	-1.65432e-05	0.05555	3.90238e-06	0.05555	1.66124e-06	0.05555	2.78181e-06
0.02226	-1.92152e-05	0.0556	2.78181e-06	0.0556	1.10096e-06	0.0556	2.78181e-06
0.02228	-5.85499e-06	0.05565	2.22153e-06	0.05565	5.40675e-07	0.05565	3.90238e-06
0.0223	-2.45593e-05	0.0557	4.46267e-06	0.0557	1.10096e-06	0.0557	3.3421e-06
0.02232	-1.11991e-05	0.05575	2.22153e-06	0.05575	2.22153e-06	0.05575	2.78181e-06
0.02234	-1.38711e-05	0.0558	2.22153e-06	0.0558	1.10096e-06	0.0558	2.22153e-06
0.02236	-1.38711e-05	0.05585	3.3421e-06	0.05585	3.90238e-06	0.05585	4.46267e-06
0.02238	-1.38711e-05	0.0559	-5.79895e-07	0.0559	1.10096e-06	0.0559	5.40675e-07
0.0224	-1.65432e-05	0.05595	3.3421e-06	0.05595	-5.79895e-07	0.05595	3.3421e-06
0.02242	-1.65432e-05	0.056	3.3421e-06	0.056	2.22153e-06	0.056	4.46267e-06
0.02244	-1.11991e-05	0.05605	3.90238e-06	0.05605	5.40675e-07	0.05605	3.90238e-06
0.02246	-1.38711e-05	0.0561	1.10096e-06	0.0561	2.22153e-06	0.0561	2.22153e-06
0.02248	-1.92152e-05	0.05615	3.3421e-06	0.05615	1.66124e-06	0.05615	1.10096e-06
0.0225	-1.38711e-05	0.0562	2.22153e-06	0.0562	3.3421e-06	0.0562	3.3421e-06
0.02252	-1.38711e-05	0.05625	4.46267e-06	0.05625	-1.14018e-06	0.05625	4.46267e-06
0.02254	-1.92152e-05	0.0563	2.78181e-06	0.0563	3.3421e-06	0.0563	3.90238e-06
0.02256	-8.52704e-06	0.05635	1.66124e-06	0.05635	1.66124e-06	0.05635	2.22153e-06
0.02258	-1.38711e-05	0.0564	2.78181e-06	0.0564	1.10096e-06	0.0564	2.22153e-06
0.0226	-2.18873e-05	0.05645	1.10096e-06	0.05645	2.22153e-06	0.05645	4.46267e-06
0.02262	-1.65432e-05	0.0565	3.90238e-06	0.0565	-1.14018e-06	0.0565	3.3421e-06
0.02264	-5.85499e-06	0.05655	3.3421e-06	0.05655	1.66124e-06	0.05655	2.78181e-06
0.02266	-1.92152e-05	0.0566	2.22153e-06	0.0566	1.10096e-06	0.0566	3.90238e-06
0.02268	-1.92152e-05	0.05665	2.22153e-06	0.05665	2.22153e-06	0.05665	5.40675e-07
0.0227	-1.38711e-05	0.0567	3.90238e-06	0.0567	1.66124e-06	0.0567	5.02295e-06
0.02272	-1.38711e-05	0.05675	1.66124e-06	0.05675	-5.79895e-07	0.05675	2.22153e-06
0.02274	-1.38711e-05	0.0568	3.3421e-06	0.0568	1.10096e-06	0.0568	3.3421e-06
0.02276	-1.38711e-05	0.05685	1.66124e-06	0.05685	1.10096e-06	0.05685	3.90238e-06
0.02278	-8.52704e-06	0.0569	2.78181e-06	0.0569	1.10096e-06	0.0569	3.3421e-06
0.0228	-2.72314e-05	0.05695	3.3421e-06	0.05695	5.40675e-07	0.05695	3.3421e-06
0.02282	-8.52704e-06	0.057	2.78181e-06	0.057	3.3421e-06	0.057	2.78181e-06
0.02284	-1.92152e-05	0.05705	3.90238e-06	0.05705	-1.961e-08	0.05705	2.22153e-06
0.02286	-8.52704e-06	0.0571	1.66124e-06	0.0571	2.22153e-06	0.0571	3.3421e-06
0.02288	-1.38711e-05	0.05715	3.3421e-06	0.05715	5.40675e-07	0.05715	2.22153e-06
0.0229	-2.45593e-05	0.0572	1.66124e-06	0.0572	2.22153e-06	0.0572	3.3421e-06
0.02292	-8.52704e-06	0.05725	3.3421e-06	0.05725	-5.79895e-07	0.05725	3.3421e-06
0.02294	-1.38711e-05	0.0573	3.90238e-06	0.0573	1.10096e-06	0.0573	2.78181e-06
0.02296	-1.11991e-05	0.05735	1.10096e-06	0.05735	1.66124e-06	0.05735	2.78181e-06
0.02298	-2.18873e-05	0.0574	4.46267e-06	0.0574	1.10096e-06	0.0574	2.22153e-06
0.023	-1.11991e-05	0.05745	3.3421e-06	0.05745	5.40675e-07	0.05745	3.3421e-06
0.02302	-1.11991e-05	0.0575	3.90238e-06	0.0575	1.66124e-06	0.0575	2.78181e-06
0.02304	-1.38711e-05	0.05755	1.10096e-06	0.05755	-1.961e-08	0.05755	3.90238e-06
0.02306	-1.38711e-05	0.0576	3.3421e-06	0.0576	1.66124e-06	0.0576	2.78181e-06
0.02308	-1.65432e-05	0.05765	2.22153e-06	0.05765	1.66124e-06	0.05765	1.66124e-06
0.0231	-1.65432e-05	0.0577	3.3421e-06	0.0577	-1.961e-08	0.0577	3.90238e-06
0.02312	-8.52704e-06	0.05775	1.66124e-06	0.05775	3.3421e-06	0.05775	1.66124e-06
0.02314	-1.11991e-05	0.0578	4.46267e-06	0.0578	-1.70046e-06	0.0578	3.90238e-06
0.02316	-1.11991e-05	0.05785	5.40675e-07	0.05785	3.3421e-06	0.05785	2.78181e-06
0.02318	-2.18873e-05	0.0579	4.46267e-06	0.0579	1.10096e-06	0.0579	2.78181e-06
0.0232	-5.85499e-06	0.05795	-1.961e-08	0.05795	2.22153e-06	0.05795	2.78181e-06
0.02322	-1.38711e-05	0.058	5.02295e-06	0.058	2.78181e-06	0.058	1.10096e-06
0.02324	-1.38711e-05	0.05805	1.10096e-06	0.05805	5.40675e-07	0.05805	3.3421e-06
0.02326	-1.92152e-05	0.0581	3.3421e-06	0.0581	5.40675e-07	0.0581	2.22153e-06
0.02328	-1.92152e-05	0.05815	2.22153e-06	0.05815	3.3421e-06	0.05815	3.90238e-06
0.0233	-1.65432e-05	0.0582	3.3421e-06	0.0582	-1.14018e-06	0.0582	1.66124e-06
0.02332	-1.11991e-05	0.05825	2.22153e-06	0.05825	2.78181e-06	0.05825	3.3421e-06
0.02334	-1.65432e-05	0.0583	3.3421e-06	0.0583	2.22153e-06	0.0583	2.78181e-06
0.02336	-8.52704e-06	0.05835	1.66124e-06	0.05835	2.78181e-06	0.05835	3.3421e-06
0.02338	-1.38711e-05	0.0584	2.78181e-06	0.0584	-5.79895e-07	0.0584	2.78181e-06
0.0234	-2.18873e-05	0.05845	3.3421e-06	0.05845	3.3421e-06	0.05845	2.22153e-06
0.02342	-3.18294e-06	0.0585	2.22153e-06	0.0585	1.10096e-06	0.0585	3.3421e-06
0.02344	-1.92152e-05	0.05855	2.78181e-06	0.05855	1.10096e-06	0.05855	2.78181e-06
0.02346	-1.38711e-05	0.0586	1.66124e-06	0.0586	3.90238e-06	0.0586	1.10096e-06
0.02348	-1.92152e-05	0.05865	2.78181e-06	0.05865	1.66124e-06	0.05865	3.3421e-06
0.0235	-1.11991e-05	0.0587	2.22153e-06	0.0587	-5.79895e-07	0.0587	1.66124e-06
0.02352	-1.65432e-05	0.05875	3.3421e-06	0.05875	2.22153e-06	0.05875	5.58324e-06
0.02354	-8.52704e-06	0.0588	2.22153e-06	0.0588	2.22153e-06	0.0588	1.66124e-06
0.02356	-1.38711e-05	0.05885	1.66124e-06	0.05885	1.66124e-06	0.05885	2.22153e-06
0.02358	-1.92152e-05	0.0589	1.66124e-06	0.0589	2.22153e-06	0.0589	2.22153e-06
0.0236	-1.92152e-05	0.05895	3.3421e-06	0.05895	1.10096e-06	0.05895	3.3421e-06
0.02362	-1.11991e-05	0.059	2.22153e-06	0.059	5.40675e-07	0.059	-1.961e-08
0.02364	-1.11991e-05	0.05905	2.22153e-06	0.05905	1.10096e-06	0.05905	3.90238e-06
0.02366	-1.38711e-05	0.0591	1.66124e-06	0.0591	3.90238e-06	0.0591	2.22153e-06
0.02368	-2.18873e-05	0.05915	5.58324e-06	0.05915	1.66124e-06	0.05915	2.78181e-06
0.0237	-5.85499e-06	0.0592	1.10096e-06	0.0592	1.10096e-06	0.0592	3.90238e-06
0.02372	-1.38711e-05	0.05925	2.22153e-06	0.05925	1.10096e-06	0.05925	-1.961e-08
0.02374	-1.38711e-05	0.0593	1.10096e-06	0.0593	2.22153e-06	0.0593	3.3421e-06
0.02376	-1.11991e-05	0.05935	3.3421e-06	0.05935	5.40675e-07	0.05935	3.3421e-06
0.02378	-1.92152e-05	0.0594	2.22153e-06	0.0594	3.3421e-06	0.0594	1.66124e-06
0.0238	-1.38711e-05	0.05945	3.3421e-06	0.05945	5.40675e-07	0.05945	2.22153e-06
0.02382	-1.11991e-05	0.0595	2.22153e-06	0.0595	2.22153e-06	0.0595	2.22153e-06
0.02384	-1.11991e-05	0.05955	2.22153e-06	0.05955	1.66124e-06	0.05955	3.90238e-06
0.02386	-1.11991e-05	0.0596	2.78181e-06	0.0596	1.10096e-06	0.0596	1.10096e-06
0.02388	-1.38711e-05	0.05965	2.22153e-06	0.05965	1.10096e-06	0.05965	2.78181e-06
0.0239	-2.18873e-05	0.0597	2.78181e-06	0.0597	2.22153e-06	0.0597	3.3421e-06
0.02392	-8.52704e-06	0.05975	2.22153e-06	0.05975	5.40675e-07	0.05975	5.40675e-07
0.02394	-8.52704e-06	0.0598	1.10096e-06	0.0598	5.40675e-07	0.0598	3.90238e-06
0.02396	-1.65432e-05	0.05985	3.3421e-06	0.05985	3.90238e-06	0.05985	2.78181e-06
0.02398	-1.92152e-05	0.0599	2.22153e-06	0.0599	2.78181e-06	0.0599	2.78181e-06
0.024	-1.65432e-05	0.05995	2.22153e-06	0.05995	-5.79895e-07	0.05995	2.22153e-06
0.02402	-8.52704e-06	0.06	3.3421e-06	0.06	2.22153e-06	0.06	5.40675e-07
0.02404	-8.52704e-06	0.06005	1.10096e-06	0.06005	2.22153e-06	0.06005	3.90238e-06
0.02406	-1.38711e-05	0.0601	2.22153e-06	0.0601	5.40675e-07	0.0601	1.10096e-06
0.02408	-5.85499e-06	0.06015	3.3421e-06	0.06015	1.66124e-06	0.06015	2.22153e-06
0.0241	-2.72314e-05	0.0602	2.22153e-06	0.0602	5.40675e-07	0.0602	4.46267e-06
0.02412	-8.52704e-06	0.06025	2.78181e-06	0.06025	3.3421e-06	0.06025	1.10096e-06
0.02414	-1.38711e-05	0.0603	1.10096e-06	0.0603	1.10096e-06	0.0603	2.78181e-06
0.02416	-8.52704e-06	0.06035	1.66124e-06	0.06035	5.40675e-07	0.06035	2.22153e-06
0.02418	-1.92152e-05	0.0604	2.78181e-06	0.0604	2.78181e-06	0.0604	3.90238e-06
0.0242	-1.65432e-05	0.06045	1.66124e-06	0.06045	5.40675e-07	0.06045	1.66124e-06
0.02422	-1.11991e-05	0.0605	2.78181e-06	0.0605	5.40675e-07	0.0605	5.40675e-07
0.02424	-1.65432e-05	0.06055	2.78181e-06	0.06055	-1.961e-08	0.06055	2.78181e-06
0.02426	-1.38711e-05	0.0606	1.10096e-06	0.0606	3.90238e-06	0.0606	2.78181e-06
0.02428	-1.11991e-05	0.06065	2.22153e-06	0.06065	1.66124e-06	0.06065	1.66124e-06
0.0243	-1.65432e-05	0.0607	2.78181e-06	0.0607	1.10096e-06	0.0607	2.22153e-06
0.02432	-1.11991e-05	0.06075	2.22153e-06	0.06075	5.40675e-07	0.06075	2.22153e-06
0.02434	-1.38711e-05	0.0608	2.78181e-06	0.0608	1.66124e-06	0.0608	1.10096e-06
0.02436	-1.38711e-05	0.06085	1.10096e-06	0.06085	2.22153e-06	0.06085	1.66124e-06
0.02438	-1.65432e-05	0.0609	1.66124e-06	0.0609	2.78181e-06	0.0609	2.78181e-06
0.0244	-1.65432e-05	0.06095	2.22153e-06	0.06095	1.10096e-06	0.06095	1.10096e-06
0.02442	-1.11991e-05	0.061	1.66124e-06	0.061	2.22153e-06	0.061	2.22153e-06
0.02444	-1.38711e-05	0.06105	2.78181e-06	0.06105	-1.961e-08	0.06105	-5.79895e-07
0.02446	-8.52704e-06	0.0611	3.90238e-06	0.0611	1.66124e-06	0.0611	3.90238e-06
0.02448	-2.45593e-05	0.06115	-1.961e-08	0.06115	2.22153e-06	0.06115	2.22153e-06
0.0245	-8.52704e-06	0.0612	2.78181e-06	0.0612	5.40675e-07	0.0612	1.10096e-06
0.02452	-1.11991e-05	0.06125	1.10096e-06	0.06125	2.78181e-06	0.06125	3.3421e-06
0.02454	-1.11991e-05	0.0613	3.3421e-06	0.0613	-1.961e-08	0.0613	-1.961e-08
0.02456	-1.38711e-05	0.06135	-1.961e-08	0.06135	1.66124e-06	0.06135	2.22153e-06
0.02458	-2.45593e-05	0.0614	3.3421e-06	0.0614	2.78181e-06	0.0614	-1.961e-08
0.0246	-8.52704e-06	0.06145	5.40675e-07	0.06145	1.66124e-06	0.06145	1.66124e-06
0.02462	-1.38711e-05	0.0615	1.10096e-06	0.0615	1.66124e-06	0.0615	2.78181e-06
0.02464	-8.52704e-06	0.06155	2.22153e-06	0.06155	5.40675e-07	0.06155	1.66124e-06
0.02466	-1.65432e-05	0.0616	1.10096e-06	0.0616	2.78181e-06	0.0616	1.66124e-06
0.02468	-1.38711e-05	0.06165	1.66124e-06	0.06165	2.78181e-06	0.06165	2.22153e-06
0.0247	-1.65432e-05	0.0617	2.22153e-06	0.0617	-1.961e-08	0.0617	1.10096e-06
0.02472	-8.52704e-06	0.06175	2.22153e-06	0.06175	2.22153e-06	0.06175	2.78181e-06
0.02474	-1.65432e-05	0.0618	1.10096e-06	0.0618	1.66124e-06	0.0618	1.66124e-06
0.02476	-5.85499e-06	0.06185	1.66124e-06	0.06185	1.66124e-06	0.06185	5.40675e-07
0.02478	-2.99034e-05	0.0619	1.10096e-06	0.0619	1.10096e-06	0.0619	2.78181e-06
0.0248	-5.85499e-06	0.06195	2.78181e-06	0.06195	3.90238e-06	0.06195	5.40675e-07
0.02482	-1.11991e-05	0.062	-1.961e-08	0.062	1.10096e-06	0.062	2.22153e-06
0.02484	-1.65432e-05	0.06205	2.78181e-06	0.06205	1.10096e-06	0.06205	3.90238e-06
0.02486	-1.38711e-05	0.0621	-1.961e-08	0.0621	1.66124e-06	0.0621	1.10096e-06
0.02488	-1.38711e-05	0.06215	2.78181e-06	0.06215	1.66124e-06	0.06215	-1.961e-08
0.0249	-5.85499e-06	0.0622	5.40675e-07	0.0622	2.22153e-06	0.0622	2.78181e-06
0.02492	-1.92152e-05	0.06225	1.66124e-06	0.06225	3.3421e-06	0.06225	2.22153e-06
0.02494	-1.11991e-05	0.0623	2.22153e-06	0.0623	1.66124e-06	0.0623	3.3421e-06
0.02496	-1.65432e-05	0.06235	1.10096e-06	0.06235	2.78181e-06	0.06235	5.40675e-07
0.02498	-1.65432e-05	0.0624	1.66124e-06	0.0624	-1.961e-08	0.0624	-1.961e-08
0.025	-1.38711e-05	0.06245	1.10096e-06	0.06245	2.22153e-06	0.06245	3.3421e-06
0.02502	-8.52704e-06	0.0625	5.40675e-07	0.0625	3.90238e-06	0.0625	5.40675e-07
0.02504	-8.52704e-06	0.06255	1.66124e-06	0.06255	5.40675e-07	0.06255	2.22153e-06
0.02506	-1.92152e-05	0.0626	5.40675e-07	0.0626	1.10096e-06	0.0626	2.78181e-06
0.02508	-1.11991e-05	0.06265	2.78181e-06	0.06265	2.22153e-06	0.06265	1.66124e-06
0.0251	-1.92152e-05	0.0627	1.66124e-06	0.0627	2.78181e-06	0.0627	1.66124e-06
0.02512	-1.11991e-05	0.06275	5.40675e-07	0.06275	5.40675e-07	0.06275	1.10096e-06
0.02514	-8.52704e-06	0.0628	1.10096e-06	0.0628	1.66124e-06	0.0628	-1.961e-08
0.02516	-1.92152e-05	0.06285	2.22153e-06	0.06285	1.66124e-06	0.06285	2.22153e-06
0.02518	-1.11991e-05	0.0629	3.3421e-06	0.0629	1.66124e-06	0.0629	3.90238e-06
0.0252	-1.65432e-05	0.06295	1.66124e-06	0.06295	2.78181e-06	0.06295	1.10096e-06
0.02522	-1.38711e-05	0.063	-1.961e-08	0.063	1.10096e-06	0.063	2.78181e-06
0.02524	-8.52704e-06	0.06305	5.40675e-07	0.06305	3.3421e-06	0.06305	-1.961e-08
0.02526	-2.45593e-05	0.0631	2.22153e-06	0.0631	3.90238e-06	0.0631	1.66124e-06
0.02528	-1.11991e-05	0.06315	2.22153e-06	0.06315	5.40675e-07	0.06315	2.22153e-06
0.0253	-1.65432e-05	0.0632	-1.961e-08	0.0632	2.22153e-06	0.0632	1.10096e-06
0.02532	-5.85499e-06	0.06325	1.10096e-06	0.06325	2.22153e-06	0.06325	5.40675e-07
0.02534	-1.38711e-05	0.0633	1.66124e-06	0.0633	2.78181e-06	0.0633	1.66124e-06
0.02536	-8.52704e-06	0.06335	2.22153e-06	0.06335	1.66124e-06	0.06335	2.78181e-06
0.02538	-2.18873e-05	0.0634	5.40675e-07	0.0634	1.66124e-06	0.0634	1.10096e-06
0.0254	-5.85499e-06	0.06345	1.66124e-06	0.06345	2.22153e-06	0.06345	-5.79895e-07
0.02542	-1.92152e-05	0.0635	2.22153e-06	0.0635	2.22153e-06	0.0635	2.22153e-06
0.02544	-8.52704e-06	0.06355	1.10096e-06	0.06355	1.66124e-06	0.06355	2.22153e-06
0.02546	-1.92152e-05	0.0636	-1.961e-08	0.0636	1.66124e-06	0.0636	5.40675e-07
0.02548	-1.38711e-05	0.06365	1.66124e-06	0.06365	3.3421e-06	0.06365	5.40675e-07
0.0255	-1.38711e-05	0.0637	-5.79895e-07	0.0637	2.78181e-06	0.0637	1.66124e-06
0.02552	-8.52704e-06	0.06375	2.78181e-06	0.06375	-1.961e-08	0.06375	2.78181e-06
0.02554	-1.38711e-05	0.0638	-5.79895e-07	0.0638	4.46267e-06	0.0638	5.40675e-07
0.02556	-1.38711e-05	0.06385	5.40675e-07	0.06385	1.10096e-06	0.06385	1.10096e-06
0.02558	-1.38711e-05	0.0639	2.78181e-06	0.0639	2.22153e-06	0.0639	1.10096e-06
0.0256	-1.11991e-05	0.06395	1.66124e-06	0.06395	4.46267e-06	0.06395	1.10096e-06
0.02562	-1.38711e-05	0.064	1.10096e-06	0.064	1.66124e-06	0.064	2.22153e-06
0.02564	-1.11991e-05	0.06405	-5.79895e-07	0.06405	1.66124e-06	0.06405	-5.79895e-07
0.02566	-1.65432e-05	0.0641	1.10096e-06	0.0641	3.3421e-06	0.0641	2.22153e-06
0.02568	-1.38711e-05	0.06415	1.66124e-06	0.06415	2.22153e-06	0.06415	1.66124e-06
0.0257	-8.52704e-06	0.0642	1.10096e-06	0.0642	2.78181e-06	0.0642	-1.961e-08
0.02572	-1.38711e-05	0.06425	1.66124e-06	0.06425	1.66124e-06	0.06425	2.78181e-06
0.02574	-1.11991e-05	0.0643	2.22153e-06	0.0643	3.3421e-06	0.0643	5.40675e-07
0.02576	-1.92152e-05	0.06435	-1.961e-08	0.06435	1.66124e-06	0.06435	2.22153e-06
0.02578	-1.38711e-05	0.0644	1.66124e-06	0.0644	3.3421e-06	0.0644	5.40675e-07
0.0258	-1.11991e-05	0.06445	1.10096e-06	0.06445	2.22153e-06	0.06445	3.3421e-06
0.02582	-1.65432e-05	0.0645	1.10096e-06	0.0645	5.40675e-07	0.0645	-1.961e-08
0.02584	-5.85499e-06	0.06455	5.40675e-07	0.06455	3.90238e-06	0.06455	1.10096e-06
0.02586	-2.18873e-05	0.0646	1.66124e-06	0.0646	2.22153e-06	0.0646	1.66124e-06
0.02588	-1.11991e-05	0.06465	5.40675e-07	0.06465	3.90238e-06	0.06465	4.46267e-06
0.0259	-1.11991e-05	0.0647	2.22153e-06	0.0647	2.78181e-06	0.0647	-1.14018e-06
0.02592	-1.92152e-05	0.06475	1.10096e-06	0.06475	1.66124e-06	0.06475	4.46267e-06
0.02594	-8.52704e-06	0.0648	1.10096e-06	0.0648	3.90238e-06	0.0648	5.40675e-07
0.02596	-1.65432e-05	0.06485	-1.961e-08	0.06485	1.66124e-06	0.06485	1.66124e-06
0.02598	-1.38711e-05	0.0649	1.10096e-06	0.0649	1.66124e-06	0.0649	5.40675e-07
0.026	-5.85499e-06	0.06495	1.66124e-06	0.06495	2.78181e-06	0.06495	2.78181e-06
0.02602	-1.92152e-05	0.065	-5.79895e-07	0.065	2.22153e-06	0.065	2.78181e-06
0.02604	-8.52704e-06	0.06505	3.3421e-06	0.06505	3.3421e-06	0.06505	-1.961e-08
0.02606	-1.92152e-05	0.0651	-5.79895e-07	0.0651	2.22153e-06	0.0651	3.3421e-06
0.02608	-1.38711e-05	0.06515	1.10096e-06	0.06515	2.22153e-06	0.06515	-5.79895e-07
0.0261	-8.52704e-06	0.0652	2.22153e-06	0.0652	3.90238e-06	0.0652	3.3421e-06
0.02612	-1.38711e-05	0.06525	5.40675e-07	0.06525	1.66124e-06	0.06525	1.10096e-06
0.02614	-1.38711e-05	0.0653	5.40675e-07	0.0653	2.78181e-06	0.0653	5.40675e-07
0.02616	-1.65432e-05	0.06535	2.22153e-06	0.06535	2.78181e-06	0.06535	3.90238e-06
0.02618	-1.38711e-05	0.0654	-1.961e-08	0.0654	2.22153e-06	0.0654	1.66124e-06
0.0262	-1.11991e-05	0.06545	2.78181e-06	0.06545	2.78181e-06	0.06545	1.10096e-06
0.02622	-1.38711e-05	0.0655	1.10096e-06	0.0655	5.58324e-06	0.0655	3.3421e-06
0.02624	-8.52704e-06	0.06555	1.66124e-06	0.06555	-1.14018e-06	0.06555	5.40675e-07
0.02626	-1.92152e-05	0.0656	2.22153e-06	0.0656	3.90238e-06	0.0656	3.3421e-06
0.02628	-1.11991e-05	0.06565	-5.79895e-07	0.06565	3.90238e-06	0.06565	1.66124e-06
0.0263	-1.65432e-05	0.0657	2.78181e-06	0.0657	5.40675e-07	0.0657	5.40675e-07
0.02632	-8.52704e-06	0.06575	1.66124e-06	0.06575	2.22153e-06	0.06575	2.22153e-06
0.02634	-8.52704e-06	0.0658	1.66124e-06	0.0658	2.22153e-06	0.0658	2.22153e-06
0.02636	-2.45593e-05	0.06585	2.22153e-06	0.06585	3.90238e-06	0.06585	1.66124e-06
0.02638	-1.38711e-05	0.0659	-1.14018e-06	0.0659	2.22153e-06	0.0659	1.66124e-06
0.0264	-1.11991e-05	0.06595	2.78181e-06	0.06595	2.78181e-06	0.06595	1.66124e-06
0.02642	-1.11991e-05	0.066	5.40675e-07	0.066	3.3421e-06	0.066	2.78181e-06
0.02644	-1.38711e-05	0.06605	1.66124e-06	0.06605	1.66124e-06	0.06605	-1.961e-08
0.02646	-1.92152e-05	0.0661	1.10096e-06	0.0661	2.78181e-06	0.0661	2.78181e-06
0.02648	-8.52704e-06	0.06615	1.66124e-06	0.06615	2.78181e-06	0.06615	1.66124e-06
0.0265	-1.11991e-05	0.0662	1.10096e-06	0.0662	2.78181e-06	0.0662	1.10096e-06
0.02652	-1.65432e-05	0.06625	2.78181e-06	0.06625	1.66124e-06	0.06625	3.3421e-06
0.02654	-1.11991e-05	0.0663	1.66124e-06	0.0663	2.78181e-06	0.0663	-1.961e-08
0.02656	-1.11991e-05	0.06635	-5.79895e-07	0.06635	5.40675e-07	0.06635	3.90238e-06
0.02658	-2.18873e-05	0.0664	2.78181e-06	0.0664	5.02295e-06	0.0664	1.66124e-06
0.0266	-5.85499e-06	0.06645	5.40675e-07	0.06645	1.66124e-06	0.06645	1.10096e-06
0.02662	-1.11991e-05	0.0665	2.78181e-06	0.0665	4.46267e-06	0.0665	2.22153e-06
0.02664	-1.11991e-05	0.06655	1.10096e-06	0.06655	5.40675e-07	0.06655	1.66124e-06
0.02666	-2.18873e-05	0.0666	1.66124e-06	0.0666	2.78181e-06	0.0666	1.66124e-06
0.02668	-1.65432e-05	0.06665	1.10096e-06	0.06665	2.78181e-06	0.06665	-1.961e-08
0.0267	-5.85499e-06	0.0667	1.66124e-06	0.0667	1.66124e-06	0.0667	2.78181e-06
0.02672	-1.38711e-05	0.06675	-5.79895e-07	0.06675	3.3421e-06	0.06675	1.10096e-06
0.02674	-1.38711e-05	0.0668	1.66124e-06	0.0668	3.3421e-06	0.0668	1.10096e-06
0.02676	-1.92152e-05	0.06685	2.78181e-06	0.06685	2.78181e-06	0.06685	3.3421e-06
0.02678	-1.11991e-05	0.0669	1.10096e-06	0.0669	2.22153e-06	0.0669	2.78181e-06
0.0268	-1.65432e-05	0.06695	5.40675e-07	0.06695	2.22153e-06	0.06695	-1.70046e-06
0.02682	-5.85499e-06	0.067	1.10096e-06	0.067	3.3421e-06	0.067	2.78181e-06
0.02684	-1.11991e-05	0.06705	1.66124e-06	0.06705	2.22153e-06	0.06705	3.3421e-06
0.02686	-1.92152e-05	0.0671	1.66124e-06	0.0671	2.78181e-06	0.0671	2.78181e-06
0.02688	-1.38711e-05	0.06715	-1.961e-08	0.06715	3.3421e-06	0.06715	5.40675e-07
0.0269	-1.11991e-05	0.0672	2.22153e-06	0.0672	2.78181e-06	0.0672	1.66124e-06
0.02692	-1.11991e-05	0.06725	1.10096e-06	0.06725	2.22153e-06	0.06725	5.40675e-07
0.02694	-1.11991e-05	0.0673	1.66124e-06	0.0673	2.22153e-06	0.0673	2.22153e-06
0.02696	-1.38711e-05	0.06735	1.10096e-06	0.06735	3.90238e-06	0.06735	2.22153e-06
0.02698	-1.92152e-05	0.0674	2.22153e-06	0.0674	3.90238e-06	0.0674	2.22153e-06
0.027	-8.52704e-06	0.06745	-5.79895e-07	0.06745	1.66124e-06	0.06745	-1.961e-08
0.02702	-1.38711e-05	0.0675	1.66124e-06	0.0675	2.78181e-06	0.0675	5.40675e-07
0.02704	-1.11991e-05	0.06755	-5.79895e-07	0.06755	1.66124e-06	0.06755	5.02295e-06
0.02706	-1.92152e-05	0.0676	2.78181e-06	0.0676	1.66124e-06	0.0676	-1.14018e-06
0.02708	-1.38711e-05	0.06765	1.10096e-06	0.06765	3.3421e-06	0.06765	5.02295e-06
0.0271	-8.52704e-06	0.0677	2.22153e-06	0.0677	2.22153e-06	0.0677	1.10096e-06
0.02712	-1.11991e-05	0.06775	-1.961e-08	0.06775	3.3421e-06	0.06775	1.66124e-06
0.02714	-1.38711e-05	0.0678	1.10096e-06	0.0678	5.40675e-07	0.0678	1.10096e-06
0.02716	-1.65432e-05	0.06785	3.3421e-06	0.06785	5.02295e-06	0.06785	1.10096e-06
0.02718	-1.11991e-05	0.0679	-5.79895e-07	0.0679	5.40675e-07	0.0679	2.78181e-06
0.0272	-1.38711e-05	0.06795	2.78181e-06	0.06795	3.90238e-06	0.06795	1.10096e-06
0.02722	-1.11991e-05	0.068	1.10096e-06	0.068	1.66124e-06	0.068	2.22153e-06
0.02724	-1.38711e-05	0.06805	5.40675e-07	0.06805	5.02295e-06	0.06805	1.10096e-06
0.02726	-1.92152e-05	0.0681	1.66124e-06	0.0681	2.78181e-06	0.0681	1.10096e-06
0.02728	-1.11991e-05	0.06815	2.78181e-06	0.06815	2.22153e-06	0.06815	3.3421e-06
0.0273	-1.11991e-05	0.0682	1.66124e-06	0.0682	3.90238e-06	0.0682	-5.79895e-07
0.02732	-8.52704e-06	0.06825	-5.79895e-07	0.06825	2.78181e-06	0.06825	5.40675e-07
0.02734	-1.65432e-05	0.0683	2.22153e-06	0.0683	2.22153e-06	0.0683	5.02295e-06
0.02736	-1.92152e-05	0.06835	-1.961e-08	0.06835	2.78181e-06	0.06835	1.10096e-06
0.02738	-8.52704e-06	0.0684	1.66124e-06	0.0684	3.90238e-06	0.0684	5.40675e-07
0.0274	-1.92152e-05	0.06845	-1.961e-08	0.06845	5.58324e-06	0.06845	2.22153e-06
0.02742	-3.18294e-06	0.0685	1.10096e-06	0.0685	2.22153e-06	0.0685	1.10096e-06
0.02744	-1.11991e-05	0.06855	2.78181e-06	0.06855	2.22153e-06	0.06855	3.3421e-06
0.02746	-2.18873e-05	0.0686	1.10096e-06	0.0686	4.46267e-06	0.0686	1.10096e-06
0.02748	-5.85499e-06	0.06865	1.10096e-06	0.06865	5.58324e-06	0.06865	2.78181e-06
0.0275	-1.65432e-05	0.0687	5.40675e-07	0.0687	1.10096e-06	0.0687	1.66124e-06
0.02752	-1.38711e-05	0.06875	3.3421e-06	0.06875	5.02295e-06	0.06875	3.3421e-06
0.02754	-8.52704e-06	0.0688	5.40675e-07	0.0688	2.22153e-06	0.0688	5.40675e-07
0.02756	-2.18873e-05	0.06885	1.66124e-06	0.06885	4.46267e-06	0.06885	2.22153e-06
0.02758	-1.11991e-05	0.0689	1.10096e-06	0.0689	1.10096e-06	0.0689	-1.961e-08
0.0276	-1.11991e-05	0.06895	1.10096e-06	0.06895	2.78181e-06	0.06895	2.22153e-06
0.02762	-1.38711e-05	0.069	1.10096e-06	0.069	4.46267e-06	0.069	1.66124e-06
0.02764	-1.65432e-05	0.06905	1.66124e-06	0.06905	5.58324e-06	0.06905	2.78181e-06
0.02766	-1.65432e-05	0.0691	1.10096e-06	0.0691	1.10096e-06	0.0691	1.66124e-06
0.02768	-5.85499e-06	0.06915	-5.79895e-07	0.06915	4.46267e-06	0.06915	-5.79895e-07
0.0277	-1.65432e-05	0.0692	3.3421e-06	0.0692	2.78181e-06	0.0692	2.22153e-06
0.02772	-1.38711e-05	0.06925	-1.961e-08	0.06925	3.90238e-06	0.06925	3.3421e-06
0.02774	-1.65432e-05	0.0693	2.22153e-06	0.0693	3.3421e-06	0.0693	1.66124e-06
0.02776	-8.52704e-06	0.06935	2.22153e-06	0.06935	3.3421e-06	0.06935	1.66124e-06
0.02778	-1.38711e-05	0.0694	1.10096e-06	0.0694	1.66124e-06	0.0694	2.22153e-06
0.0278	-1.65432e-05	0.06945	2.22153e-06	0.06945	3.90238e-06	0.06945	1.66124e-06
0.02782	-1.11991e-05	0.0695	-5.79895e-07	0.0695	1.66124e-06	0.0695	2.78181e-06
0.02784	-1.65432e-05	0.06955	2.78181e-06	0.06955	3.3421e-06	0.06955	2.22153e-06
0.02786	-1.38711e-05	0.0696	5.40675e-07	0.0696	4.46267e-06	0.0696	1.66124e-06
0.02788	-1.11991e-05	0.06965	1.10096e-06	0.06965	2.22153e-06	0.06965	1.66124e-06
0.0279	-1.38711e-05	0.0697	2.22153e-06	0.0697	4.46267e-06	0.0697	2.22153e-06
0.02792	-8.52704e-06	0.06975	1.66124e-06	0.06975	3.3421e-06	0.06975	5.40675e-07
0.02794	-1.38711e-05	0.0698	5.40675e-07	0.0698	4.46267e-06	0.0698	1.66124e-06
0.02796	-2.18873e-05	0.06985	1.10096e-06	0.06985	2.22153e-06	0.06985	2.78181e-06
0.02798	-1.11991e-05	0.0699	3.3421e-06	0.0699	3.90238e-06	0.0699	2.22153e-06
0.028	-8.52704e-06	0.06995	5.40675e-07	0.06995	1.10096e-06	0.06995	1.66124e-06
0.02802	-1.65432e-05	0.07	2.78181e-06	0.07	3.90238e-06	0.07	2.78181e-06
0.02804	-1.65432e-05	0.07005	1.10096e-06	0.07005	3.90238e-06	0.07005	1.10096e-06
0.02806	-1.11991e-05	0.0701	5.40675e-07	0.0701	3.90238e-06	0.0701	1.66124e-06
0.02808	-1.11991e-05	0.07015	-1.961e-08	0.07015	2.22153e-06	0.07015	3.3421e-06
0.0281	-1.11991e-05	0.0702	2.22153e-06	0.0702	5.02295e-06	0.0702	2.22153e-06
0.02812	-1.11991e-05	0.07025	3.3421e-06	0.07025	2.22153e-06	0.07025	2.22153e-06
0.02814	-1.92152e-05	0.0703	2.78181e-06	0.0703	3.3421e-06	0.0703	2.22153e-06
0.02816	-1.65432e-05	0.07035	-1.961e-08	0.07035	3.3421e-06	0.07035	-1.961e-08
0.02818	-1.11991e-05	0.0704	3.3421e-06	0.0704	2.78181e-06	0.0704	3.90238e-06
0.0282	-8.52704e-06	0.07045	-5.79895e-07	0.07045	3.90238e-06	0.07045	1.10096e-06
0.02822	-1.92152e-05	0.0705	2.78181e-06	0.0705	1.66124e-06	0.0705	2.78181e-06
0.02824	-1.65432e-05	0.07055	1.10096e-06	0.07055	5.02295e-06	0.07055	1.66124e-06
0.02826	-8.52704e-06	0.0706	2.78181e-06	0.0706	1.66124e-06	0.0706	1.66124e-06
0.02828	-1.38711e-05	0.07065	5.40675e-07	0.07065	4.46267e-06	0.07065	3.90238e-06
0.0283	-1.11991e-05	0.0707	1.10096e-06	0.0707	2.78181e-06	0.0707	-1.961e-08
0.02832	-1.38711e-05	0.07075	2.22153e-06	0.07075	3.90238e-06	0.07075	2.78181e-06
0.02834	-8.52704e-06	0.0708	1.10096e-06	0.0708	2.78181e-06	0.0708	3.3421e-06
0.02836	-2.18873e-05	0.07085	3.90238e-06	0.07085	2.22153e-06	0.07085	2.78181e-06
0.02838	-8.52704e-06	0.0709	1.66124e-06	0.0709	3.90238e-06	0.0709	2.22153e-06
0.0284	-1.38711e-05	0.07095	1.10096e-06	0.07095	2.78181e-06	0.07095	2.78181e-06
0.02842	-8.52704e-06	0.071	1.10096e-06	0.071	4.46267e-06	0.071	2.78181e-06
0.02844	-1.65432e-05	0.07105	1.66124e-06	0.07105	5.40675e-07	0.07105	-1.961e-08
0.02846	-1.38711e-05	0.0711	1.66124e-06	0.0711	4.46267e-06	0.0711	2.78181e-06
0.02848	-1.65432e-05	0.07115	3.3421e-06	0.07115	1.66124e-06	0.07115	1.66124e-06
0.0285	-1.38711e-05	0.0712	1.10096e-06	0.0712	3.3421e-06	0.0712	3.90238e-06
0.02852	-5.85499e-06	0.07125	2.22153e-06	0.07125	2.78181e-06	0.07125	1.66124e-06
0.02854	-1.65432e-05	0.0713	5.40675e-07	0.0713	2.22153e-06	0.0713	2.78181e-06
0.02856	-1.65432e-05	0.07135	2.22153e-06	0.07135	2.22153e-06	0.07135	2.78181e-06
0.02858	-1.38711e-05	0.0714	5.40675e-07	0.0714	2.78181e-06	0.0714	-1.961e-08
0.0286	-8.52704e-06	0.07145	3.3421e-06	0.07145	3.90238e-06	0.07145	3.3421e-06
0.02862	-1.92152e-05	0.0715	5.40675e-07	0.0715	3.3421e-06	0.0715	2.22153e-06
0.02864	-1.38711e-05	0.07155	5.02295e-06	0.07155	2.78181e-06	0.07155	3.3421e-06
0.02866	-8.52704e-06	0.0716	-1.961e-08	0.0716	2.22153e-06	0.0716	1.66124e-06
0.02868	-1.65432e-05	0.07165	2.22153e-06	0.07165	2.78181e-06	0.07165	2.22153e-06
0.0287	-1.11991e-05	0.0717	1.10096e-06	0.0717	3.90238e-06	0.0717	1.66124e-06
0.02872	-1.38711e-05	0.07175	1.66124e-06	0.07175	1.66124e-06	0.07175	4.46267e-06
0.02874	-1.38711e-05	0.0718	1.10096e-06	0.0718	2.22153e-06	0.0718	2.22153e-06
0.02876	-1.11991e-05	0.07185	2.78181e-06	0.07185	1.66124e-06	0.07185	2.22153e-06
0.02878	-1.11991e-05	0.0719	1.10096e-06	0.0719	3.90238e-06	0.0719	2.78181e-06
0.0288	-1.92152e-05	0.07195	2.22153e-06	0.07195	2.78181e-06	0.07195	2.22153e-06
0.02882	-5.85499e-06	0.072	-5.79895e-07	0.072	2.78181e-06	0.072	2.22153e-06
0.02884	-2.18873e-05	0.07205	4.46267e-06	0.07205	3.90238e-06	0.07205	1.10096e-06
0.02886	-8.52704e-06	0.0721	1.66124e-06	0.0721	3.3421e-06	0.0721	2.22153e-06
0.02888	-1.11991e-05	0.07215	1.66124e-06	0.07215	5.40675e-07	0.07215	2.78181e-06
0.0289	-1.65432e-05	0.0722	3.3421e-06	0.0722	3.90238e-06	0.0722	2.78181e-06
0.02892	-1.38711e-05	0.07225	1.66124e-06	0.07225	1.66124e-06	0.07225	1.66124e-06
0.02894	-1.65432e-05	0.0723	2.22153e-06	0.0723	2.22153e-06	0.0723	5.40675e-07
0.02896	-1.38711e-05	0.07235	2.78181e-06	0.07235	2.78181e-06	0.07235	4.46267e-06
0.02898	-1.11991e-05	0.0724	1.66124e-06	0.0724	2.78181e-06	0.0724	2.22153e-06
0.029	-8.52704e-06	0.07245	5.40675e-07	0.07245	1.10096e-06	0.07245	2.22153e-06
0.02902	-1.65432e-05	0.0725	4.46267e-06	0.0725	5.02295e-06	0.0725	2.78181e-06
0.02904	-1.65432e-05	0.07255	-1.961e-08	0.07255	5.40675e-07	0.07255	1.10096e-06
0.02906	-1.11991e-05	0.0726	3.3421e-06	0.0726	2.78181e-06	0.0726	2.78181e-06
0.02908	-1.65432e-05	0.07265	5.40675e-07	0.07265	2.22153e-06	0.07265	3.3421e-06
0.0291	-8.52704e-06	0.0727	2.78181e-06	0.0727	3.90238e-06	0.0727	3.3421e-06
0.02912	-1.92152e-05	0.07275	1.66124e-06	0.07275	1.66124e-06	0.07275	2.22153e-06
0.02914	-8.52704e-06	0.0728	2.22153e-06	0.0728	2.78181e-06	0.0728	2.22153e-06
0.02916	-1.92152e-05	0.07285	1.66124e-06	0.07285	1.10096e-06	0.07285	2.22153e-06
0.02918	-5.85499e-06	0.0729	1.10096e-06	0.0729	4.46267e-06	0.0729	1.66124e-06
0.0292	-1.65432e-05	0.07295	1.66124e-06	0.07295	1.10096e-06	0.07295	1.66124e-06
0.02922	-1.38711e-05	0.073	1.10096e-06	0.073	2.78181e-06	0.073	3.90238e-06
0.02924	-1.11991e-05	0.07305	3.3421e-06	0.07305	1.10096e-06	0.07305	2.22153e-06
0.02926	-1.38711e-05	0.0731	1.10096e-06	0.0731	2.78181e-06	0.0731	2.22153e-06
0.02928	-1.11991e-05	0.07315	2.22153e-06	0.07315	3.90238e-06	0.07315	2.22153e-06
0.0293	-1.11991e-05	0.0732	1.66124e-06	0.0732	5.40675e-07	0.0732	2.78181e-06
0.02932	-2.18873e-05	0.07325	1.66124e-06	0.07325	3.3421e-06	0.07325	2.22153e-06
0.02934	-8.52704e-06	0.0733	2.78181e-06	0.0733	1.10096e-06	0.0733	2.78181e-06
0.02936	-1.38711e-05	0.07335	1.66124e-06	0.07335	5.02295e-06	0.07335	2.22153e-06
0.02938	-1.11991e-05	0.0734	1.10096e-06	0.0734	1.66124e-06	0.0734	3.90238e-06
0.0294	-1.11991e-05	0.07345	3.3421e-06	0.07345	2.22153e-06	0.07345	5.40675e-07
0.02942	-2.18873e-05	0.0735	1.10096e-06	0.0735	1.66124e-06	0.0735	3.3421e-06
0.02944	-1.11991e-05	0.07355	1.66124e-06	0.07355	3.3421e-06	0.07355	1.66124e-06
0.02946	-1.92152e-05	0.0736	3.90238e-06	0.0736	1.10096e-06	0.0736	3.3421e-06
0.02948	-3.18294e-06	0.07365	1.66124e-06	0.07365	2.78181e-06	0.07365	1.66124e-06
0.0295	-1.65432e-05	0.0737	1.66124e-06	0.0737	1.10096e-06	0.0737	3.3421e-06
0.02952	-1.38711e-05	0.07375	2.78181e-06	0.07375	3.3421e-06	0.07375	1.66124e-06
0.02954	-1.65432e-05	0.0738	-1.961e-08	0.0738	1.10096e-06	0.0738	2.22153e-06
0.02956	-1.11991e-05	0.07385	2.78181e-06	0.07385	3.3421e-06	0.07385	2.78181e-06
0.02958	-5.85499e-06	0.0739	2.22153e-06	0.0739	2.22153e-06	0.0739	-1.961e-08
0.0296	-1.92152e-05	0.07395	3.3421e-06	0.07395	-1.961e-08	0.07395	3.90238e-06
0.02962	-1.38711e-05	0.074	1.66124e-06	0.074	2.78181e-06	0.074	2.78181e-06
0.02964	-1.38711e-05	0.07405	3.3421e-06	0.07405	3.3421e-06	0.07405	3.90238e-06
0.02966	-1.11991e-05	0.0741	1.10096e-06	0.0741	5.40675e-07	0.0741	1.10096e-06
0.02968	-1.11991e-05	0.07415	1.10096e-06	0.07415	2.22153e-06	0.07415	1.66124e-06
0.0297	-8.52704e-06	0.0742	2.78181e-06	0.0742	1.66124e-06	0.0742	2.78181e-06
0.02972	-2.18873e-05	0.07425	2.22153e-06	0.07425	2.22153e-06	0.07425	3.3421e-06
0.02974	-8.52704e-06	0.0743	2.22153e-06	0.0743	-1.961e-08	0.0743	1.66124e-06
0.02976	-1.65432e-05	0.07435	2.78181e-06	0.07435	4.46267e-06	0.07435	4.46267e-06
0.02978	-8.52704e-06	0.0744	1.10096e-06	0.0744	1.10096e-06	0.0744	1.10096e-06
0.0298	-1.92152e-05	0.07445	2.78181e-06	0.07445	1.10096e-06	0.07445	3.3421e-06
0.02982	-1.38711e-05	0.0745	1.66124e-06	0.0745	2.22153e-06	0.0745	2.22153e-06
0.02984	-1.11991e-05	0.07455	1.66124e-06	0.07455	5.40675e-07	0.07455	2.78181e-06
0.02986	-1.11991e-05	0.0746	2.78181e-06	0.0746	2.22153e-06	0.0746	2.78181e-06
0.02988	-1.38711e-05	0.07465	1.10096e-06	0.07465	-5.79895e-07	0.07465	2.78181e-06
0.0299	-1.11991e-05	0.0747	3.3421e-06	0.0747	3.3421e-06	0.0747	2.22153e-06
0.02992	-1.38711e-05	0.07475	2.78181e-06	0.07475	2.78181e-06	0.07475	3.3421e-06
0.02994	-1.92152e-05	0.0748	2.78181e-06	0.0748	-1.14018e-06	0.0748	2.78181e-06
0.02996	-8.52704e-06	0.07485	1.10096e-06	0.07485	1.10096e-06	0.07485	3.3421e-06
0.02998	-1.65432e-05	0.0749	3.90238e-06	0.0749	2.22153e-06	0.0749	3.3421e-06
0.03	-5.85499e-06	0.07495	2.22153e-06	0.07495	1.10096e-06	0.07495	2.22153e-06
0.03002	5.0258e-05	0.075	2.22153e-06	0.075	1.10096e-06	0.075	3.3421e-06
0.03004	5.56021e-05	0.07505	-5.79895e-07	0.07505	1.10096e-06	0.07505	2.78181e-06
0.03006	4.8332e-06	0.0751	5.02295e-06	0.0751	2.22153e-06	0.0751	2.78181e-06
0.03008	-5.66239e-05	0.07515	2.22153e-06	0.07515	1.10096e-06	0.07515	2.78181e-06
0.0301	-0.000139457	0.0752	5.40675e-07	0.0752	1.10096e-06	0.0752	4.46267e-06
0.03012	-0.000265044	0.07525	3.3421e-06	0.07525	2.78181e-06	0.07525	2.22153e-06
0.03014	-0.000414678	0.0753	1.66124e-06	0.0753	5.40675e-07	0.0753	4.46267e-06
0.03016	-0.000591033	0.07535	3.3421e-06	0.07535	1.66124e-06	0.07535	2.22153e-06
0.03018	-0.000807469	0.0754	2.22153e-06	0.0754	1.66124e-06	0.0754	2.22153e-06
0.0302	-0.00106	0.07545	3.3421e-06	0.07545	5.40675e-07	0.07545	2.78181e-06
0.03022	-0.00132	0.0755	1.66124e-06	0.0755	3.90238e-06	0.0755	5.58324e-06
0.03024	-0.00161	0.07555	2.22153e-06	0.07555	-1.14018e-06	0.07555	2.22153e-06
0.03026	-0.00191	0.0756	3.90238e-06	0.0756	3.3421e-06	0.0756	1.10096e-06
0.03028	-0.00223	0.07565	1.66124e-06	0.07565	5.40675e-07	0.07565	5.02295e-06
0.0303	-0.00255	0.0757	2.22153e-06	0.0757	2.78181e-06	0.0757	3.3421e-06
0.03032	-0.00287	0.07575	2.22153e-06	0.07575	-1.961e-08	0.07575	2.78181e-06
0.03034	-0.00317	0.0758	3.90238e-06	0.0758	2.22153e-06	0.0758	1.66124e-06
0.03036	-0.0035	0.07585	2.78181e-06	0.07585	5.40675e-07	0.07585	4.46267e-06
0.03038	-0.00379	0.0759	2.78181e-06	0.0759	2.78181e-06	0.0759	1.66124e-06
0.0304	-0.00409	0.07595	3.3421e-06	0.07595	1.10096e-06	0.07595	3.90238e-06
0.03042	-0.00435	0.076	2.78181e-06	0.076	2.78181e-06	0.076	3.90238e-06
0.03044	-0.00462	0.07605	1.66124e-06	0.07605	-1.14018e-06	0.07605	2.22153e-06
0.03046	-0.00485	0.0761	1.66124e-06	0.0761	2.78181e-06	0.0761	4.46267e-06
0.03048	-0.00512	0.07615	5.02295e-06	0.07615	3.3421e-06	0.07615	2.22153e-06
0.0305	-0.0053	0.0762	2.22153e-06	0.0762	5.40675e-07	0.0762	2.22153e-06
0.03052	-0.00553	0.07625	3.90238e-06	0.07625	1.10096e-06	0.07625	4.46267e-06
0.03054	-0.00572	0.0763	2.78181e-06	0.0763	1.10096e-06	0.0763	2.22153e-06
0.03056	-0.0059	0.07635	1.66124e-06	0.07635	1.66124e-06	0.07635	3.3421e-06
0.03058	-0.00608	0.0764	2.78181e-06	0.0764	5.40675e-07	0.0764	2.22153e-06
0.0306	-0.00622	0.07645	1.10096e-06	0.07645	3.90238e-06	0.07645	3.90238e-06
0.03062	-0.00639	0.0765	5.02295e-06	0.0765	-1.961e-08	0.0765	2.78181e-06
0.03064	-0.00652	0.07655	1.66124e-06	0.07655	-1.961e-08	0.07655	3.90238e-06
0.03066	-0.00665	0.0766	2.22153e-06	0.0766	2.22153e-06	0.0766	2.22153e-06
0.03068	-0.00679	0.07665	5.02295e-06	0.07665	5.40675e-07	0.07665	2.78181e-06
0.0307	-0.00689	0.0767	1.66124e-06	0.0767	1.10096e-06	0.0767	2.78181e-06
0.03072	-0.00701	0.07675	5.02295e-06	0.07675	1.10096e-06	0.07675	4.46267e-06
0.03074	-0.00709	0.0768	1.66124e-06	0.0768	2.22153e-06	0.0768	1.10096e-06
0.03076	-0.00719	0.07685	3.90238e-06	0.07685	5.40675e-07	0.07685	5.58324e-06
0.03078	-0.00729	0.0769	2.78181e-06	0.0769	5.40675e-07	0.0769	3.3421e-06
0.0308	-0.00734	0.07695	2.78181e-06	0.07695	1.10096e-06	0.07695	2.78181e-06
0.03082	-0.00745	0.077	2.78181e-06	0.077	5.40675e-07	0.077	2.78181e-06
0.03084	-0.00752	0.07705	3.90238e-06	0.07705	1.66124e-06	0.07705	4.46267e-06
0.03086	-0.00759	0.0771	1.10096e-06	0.0771	-1.961e-08	0.0771	2.78181e-06
0.03088	-0.00764	0.07715	5.02295e-06	0.07715	2.78181e-06	0.07715	2.78181e-06
0.0309	-0.00771	0.0772	5.40675e-07	0.0772	5.40675e-07	0.0772	3.3421e-06
0.03092	-0.00773	0.07725	3.3421e-06	0.07725	2.22153e-06	0.07725	4.46267e-06
0.03094	-0.00783	0.0773	3.3421e-06	0.0773	5.40675e-07	0.0773	2.78181e-06
0.03096	-0.00787	0.07735	3.3421e-06	0.07735	2.22153e-06	0.07735	2.78181e-06
0.03098	-0.00791	0.0774	2.22153e-06	0.0774	1.66124e-06	0.0774	3.3421e-06
0.031	-0.00797	0.07745	1.66124e-06	0.07745	5.40675e-07	0.07745	2.78181e-06
0.03102	-0.00801	0.0775	4.46267e-06	0.0775	1.66124e-06	0.0775	2.78181e-06
0.03104	-0.00805	0.07755	2.22153e-06	0.07755	1.66124e-06	0.07755	4.46267e-06
0.03106	-0.00808	0.0776	3.3421e-06	0.0776	-1.961e-08	0.0776	2.22153e-06
0.03108	-0.00812	0.07765	2.78181e-06	0.07765	1.10096e-06	0.07765	3.90238e-06
0.0311	-0.00814	0.0777	1.66124e-06	0.0777	1.10096e-06	0.0777	3.90238e-06
0.03112	-0.0082	0.07775	4.46267e-06	0.07775	2.78181e-06	0.07775	2.78181e-06
0.03114	-0.00821	0.0778	2.22153e-06	0.0778	5.40675e-07	0.0778	1.66124e-06
0.03116	-0.00826	0.07785	3.3421e-06	0.07785	2.22153e-06	0.07785	3.3421e-06
0.03118	-0.00828	0.0779	1.10096e-06	0.0779	5.40675e-07	0.0779	5.02295e-06
0.0312	-0.00831	0.07795	6.14352e-06	0.07795	2.22153e-06	0.07795	1.10096e-06
0.03122	-0.00832	0.078	-1.961e-08	0.078	1.66124e-06	0.078	4.46267e-06
0.03124	-0.00836	0.07805	3.90238e-06	0.07805	1.10096e-06	0.07805	5.40675e-07
0.03126	-0.00837	0.0781	3.3421e-06	0.0781	5.40675e-07	0.0781	3.3421e-06
0.03128	-0.00841	0.07815	1.66124e-06	0.07815	1.66124e-06	0.07815	2.22153e-06
0.0313	-0.00841	0.0782	4.46267e-06	0.0782	2.22153e-06	0.0782	2.78181e-06
0.03132	-0.00844	0.07825	2.22153e-06	0.07825	2.22153e-06	0.07825	4.46267e-06
0.03134	-0.00845	0.0783	5.40675e-07	0.0783	5.40675e-07	0.0783	3.3421e-06
0.03136	-0.00847	0.07835	3.90238e-06	0.07835	2.22153e-06	0.07835	1.66124e-06
0.03138	-0.0085	0.0784	2.78181e-06	0.0784	2.22153e-06	0.0784	1.66124e-06
0.0314	-0.0085	0.07845	3.3421e-06	0.07845	-1.961e-08	0.07845	2.22153e-06
0.03142	-0.00856	0.0785	2.78181e-06	0.0785	2.78181e-06	0.0785	5.58324e-06
0.03144	-0.00852	0.07855	1.66124e-06	0.07855	5.40675e-07	0.07855	2.22153e-06
0.03146	-0.00857	0.0786	3.3421e-06	0.0786	4.46267e-06	0.0786	2.78181e-06
0.03148	-0.00855	0.07865	1.66124e-06	0.07865	1.10096e-06	0.07865	1.66124e-06
0.0315	-0.0086	0.0787	3.90238e-06	0.0787	1.66124e-06	0.0787	2.78181e-06
0.03152	-0.00859	0.07875	2.78181e-06	0.07875	1.10096e-06	0.07875	2.22153e-06
0.03154	-0.0086	0.0788	1.10096e-06	0.0788	2.22153e-06	0.0788	3.90238e-06
0.03156	-0.00862	0.07885	2.78181e-06	0.07885	2.78181e-06	0.07885	1.66124e-06
0.03158	-0.00863	0.0789	2.78181e-06	0.0789	1.66124e-06	0.0789	3.3421e-06
0.0316	-0.00866	0.07895	1.10096e-06	0.07895	3.3421e-06	0.07895	3.3421e-06
0.03162	-0.00864	0.079	3.90238e-06	0.079	-5.79895e-07	0.079	3.3421e-06
0.03164	-0.00866	0.07905	2.22153e-06	0.07905	1.10096e-06	0.07905	1.10096e-06
0.03166	-0.0087	0.0791	2.22153e-06	0.0791	1.10096e-06	0.0791	3.3421e-06
0.03168	-0.00868	0.07915	2.22153e-06	0.07915	5.02295e-06	0.07915	2.78181e-06
0.0317	-0.0087	0.0792	2.78181e-06	0.0792	-1.961e-08	0.0792	3.90238e-06
0.03172	-0.00869	0.07925	1.10096e-06	0.07925	2.78181e-06	0.07925	2.22153e-06
0.03174	-0.00874	0.0793	3.3421e-06	0.0793	5.40675e-07	0.0793	2.78181e-06
0.03176	-0.0087	0.07935	2.78181e-06	0.07935	1.10096e-06	0.07935	5.40675e-07
0.03178	-0.00874	0.0794	1.66124e-06	0.0794	2.78181e-06	0.0794	3.3421e-06
0.0318	-0.00872	0.07945	1.66124e-06	0.07945	1.66124e-06	0.07945	3.3421e-06
0.03182	-0.00875	0.0795	3.3421e-06	0.0795	1.66124e-06	0.0795	2.22153e-06
0.03184	-0.00877	0.07955	2.78181e-06	0.07955	1.10096e-06	0.07955	3.90238e-06
0.03186	-0.00874	0.0796	2.22153e-06	0.0796	1.10096e-06	0.0796	2.22153e-06
0.03188	-0.00876	0.07965	2.78181e-06	0.07965	3.90238e-06	0.07965	1.66124e-06
0.0319	-0.00877	0.0797	1.66124e-06	0.0797	1.66124e-06	0.0797	1.10096e-06
0.03192	-0.00879	0.07975	2.78181e-06	0.07975	2.22153e-06	0.07975	2.22153e-06
0.03194	-0.00878	0.0798	2.22153e-06	0.0798	-5.79895e-07	0.0798	2.78181e-06
0.03196	-0.0088	0.07985	2.22153e-06	0.07985	3.90238e-06	0.07985	2.78181e-06
0.03198	-0.00879	0.0799	3.90238e-06	0.0799	5.40675e-07	0.0799	2.22153e-06
0.032	-0.00877	0.07995	2.22153e-06	0.07995	3.3421e-06	0.07995	2.22153e-06
0.03202	-0.00886	0.08	-1.961e-08	0.08	1.10096e-06	0.08	2.78181e-06
0.03204	-0.00881	0.08005	1.66124e-06	0.08005	1.10096e-06	0.08005	3.90238e-06
0.03206	-0.00882	0.0801	3.3421e-06	0.0801	1.10096e-06	0.0801	5.40675e-07
0.03208	-0.00882	0.08015	2.78181e-06	0.08015	2.78181e-06	0.08015	2.78181e-06
0.0321	-0.00882	0.0802	2.78181e-06	0.0802	1.66124e-06	0.0802	3.90238e-06
0.03212	-0.00886	0.08025	2.22153e-06	0.08025	1.66124e-06	0.08025	2.22153e-06
0.03214	-0.00883	0.0803	1.66124e-06	0.0803	-1.961e-08	0.0803	2.78181e-06
0.03216	-0.00885	0.08035	2.78181e-06	0.08035	2.22153e-06	0.08035	2.22153e-06
0.03218	-0.00883	0.0804	2.22153e-06	0.0804	2.22153e-06	0.0804	1.10096e-06
0.0322	-0.00886	0.08045	5.40675e-07	0.08045	3.90238e-06	0.08045	2.22153e-06
0.03222	-0.00887	0.0805	2.78181e-06	0.0805	5.40675e-07	0.0805	2.22153e-06
0.03224	-0.00884	0.08055	5.40675e-07	0.08055	5.40675e-07	0.08055	1.10096e-06
0.03226	-0.00888	0.0806	2.78181e-06	0.0806	3.90238e-06	0.0806	2.78181e-06
0.03228	-0.00887	0.08065	3.90238e-06	0.08065	-1.14018e-06	0.08065	1.66124e-06
0.0323	-0.00888	0.0807	2.78181e-06	0.0807	2.78181e-06	0.0807	3.3421e-06
0.03232	-0.00887	0.08075	1.66124e-06	0.08075	1.66124e-06	0.08075	1.10096e-06
0.03234	-0.0089	0.0808	2.22153e-06	0.0808	2.78181e-06	0.0808	1.10096e-06
0.03236	-0.00888	0.08085	5.40675e-07	0.08085	-1.14018e-06	0.08085	3.3421e-06
0.03238	-0.00889	0.0809	2.78181e-06	0.0809	1.66124e-06	0.0809	1.66124e-06
0.0324	-0.00889	0.08095	1.10096e-06	0.08095	1.66124e-06	0.08095	1.66124e-06
0.03242	-0.00893	0.081	2.78181e-06	0.081	2.78181e-06	0.081	1.10096e-06
0.03244	-0.00889	0.08105	3.90238e-06	0.08105	2.22153e-06	0.08105	2.22153e-06
0.03246	-0.00889	0.0811	5.40675e-07	0.0811	-5.79895e-07	0.0811	1.66124e-06
0.03248	-0.00891	0.08115	2.22153e-06	0.08115	3.90238e-06	0.08115	1.66124e-06
0.0325	-0.00891	0.0812	2.78181e-06	0.0812	2.78181e-06	0.0812	1.66124e-06
0.03252	-0.00893	0.08125	1.66124e-06	0.08125	1.10096e-06	0.08125	2.22153e-06
0.03254	-0.00891	0.0813	2.22153e-06	0.0813	5.40675e-07	0.0813	5.40675e-07
0.03256	-0.00893	0.08135	5.40675e-07	0.08135	2.22153e-06	0.08135	3.3421e-06
0.03258	-0.00894	0.0814	3.90238e-06	0.0814	2.78181e-06	0.0814	1.66124e-06
0.0326	-0.00892	0.08145	-5.79895e-07	0.08145	5.40675e-07	0.08145	1.10096e-06
0.03262	-0.00895	0.0815	2.78181e-06	0.0815	3.3421e-06	0.0815	1.66124e-06
0.03264	-0.00893	0.08155	5.40675e-07	0.08155	-5.79895e-07	0.08155	2.22153e-06
0.03266	-0.00893	0.0816	2.22153e-06	0.0816	3.3421e-06	0.0816	-1.14018e-06
0.03268	-0.00895	0.08165	5.40675e-07	0.08165	1.10096e-06	0.08165	3.3421e-06
0.0327	-0.00896	0.0817	1.66124e-06	0.0817	1.66124e-06	0.0817	-1.961e-08
0.03272	-0.00894	0.08175	1.10096e-06	0.08175	2.78181e-06	0.08175	2.22153e-06
0.03274	-0.00894	0.0818	3.3421e-06	0.0818	2.22153e-06	0.0818	1.66124e-06
0.03276	-0.00896	0.08185	-1.961e-08	0.08185	2.22153e-06	0.08185	3.3421e-06
0.03278	-0.00895	0.0819	1.10096e-06	0.0819	1.66124e-06	0.0819	-5.79895e-07
0.0328	-0.00896	0.08195	2.22153e-06	0.08195	2.22153e-06	0.08195	1.66124e-06
0.03282	-0.00897	0.082	5.40675e-07	0.082	1.10096e-06	0.082	3.3421e-06
0.03284	-0.00896	0.08205	1.10096e-06	0.08205	1.10096e-06	0.08205	1.66124e-06
0.03286	-0.00897	0.0821	3.90238e-06	0.0821	3.3421e-06	0.0821	2.78181e-06
0.03288	-0.00897	0.08215	-5.79895e-07	0.08215	1.10096e-06	0.08215	-5.79895e-07
0.0329	-0.00897	0.0822	1.10096e-06	0.0822	1.66124e-06	0.0822	2.78181e-06
0.03292	-0.00896	0.08225	3.3421e-06	0.08225	3.3421e-06	0.08225	2.78181e-06
0.03294	-0.00898	0.0823	-5.79895e-07	0.0823	-1.961e-08	0.0823	-1.961e-08
0.03296	-0.009	0.08235	1.66124e-06	0.08235	3.3421e-06	0.08235	3.3421e-06
0.03298	-0.00895	0.0824	1.10096e-06	0.0824	1.66124e-06	0.0824	1.10096e-06
0.033	-0.00899	0.08245	5.40675e-07	0.08245	1.66124e-06	0.08245	1.66124e-06
0.03302	-0.00898	0.0825	3.3421e-06	0.0825	2.22153e-06	0.0825	1.10096e-06
0.03304	-0.00899	0.08255	1.66124e-06	0.08255	2.22153e-06	0.08255	2.22153e-06
0.03306	-0.009	0.0826	-1.961e-08	0.0826	1.10096e-06	0.0826	1.10096e-06
0.03308	-0.00899	0.08265	2.78181e-06	0.08265	3.3421e-06	0.08265	3.3421e-06
0.0331	-0.009	0.0827	1.10096e-06	0.0827	1.66124e-06	0.0827	-1.961e-08
0.03312	-0.00898	0.08275	-1.961e-08	0.08275	-1.961e-08	0.08275	1.10096e-06
0.03314	-0.009	0.0828	2.22153e-06	0.0828	2.22153e-06	0.0828	2.22153e-06
0.03316	-0.00898	0.08285	1.66124e-06	0.08285	3.90238e-06	0.08285	1.66124e-06
0.03318	-0.00902	0.0829	-1.961e-08	0.0829	5.40675e-07	0.0829	-5.79895e-07
0.0332	-0.00899	0.08295	1.66124e-06	0.08295	1.10096e-06	0.08295	2.78181e-06
0.03322	-0.00899	0.083	1.10096e-06	0.083	2.78181e-06	0.083	1.66124e-06
0.03324	-0.00899	0.08305	1.66124e-06	0.08305	2.78181e-06	0.08305	5.40675e-07
0.03326	-0.00901	0.0831	5.40675e-07	0.0831	1.66124e-06	0.0831	5.40675e-07
0.03328	-0.00901	0.08315	2.78181e-06	0.08315	2.22153e-06	0.08315	2.22153e-06
0.0333	-0.00899	0.0832	-1.961e-08	0.0832	1.10096e-06	0.0832	5.40675e-07
0.03332	-0.00901	0.08325	3.3421e-06	0.08325	3.90238e-06	0.08325	2.22153e-06
0.03334	-0.00901	0.0833	-1.14018e-06	0.0833	1.10096e-06	0.0833	2.22153e-06
0.03336	-0.00901	0.08335	2.78181e-06	0.08335	5.40675e-07	0.08335	5.40675e-07
0.03338	-0.00901	0.0834	1.10096e-06	0.0834	3.3421e-06	0.0834	1.66124e-06
0.0334	-0.00901	0.08345	1.66124e-06	0.08345	3.3421e-06	0.08345	1.10096e-06
0.03342	-0.00902	0.0835	-1.961e-08	0.0835	1.10096e-06	0.0835	1.66124e-06
0.03344	-0.00901	0.08355	5.40675e-07	0.08355	2.78181e-06	0.08355	1.66124e-06
0.03346	-0.00902	0.0836	5.40675e-07	0.0836	1.10096e-06	0.0836	5.40675e-07
0.03348	-0.00904	0.08365	-1.961e-08	0.08365	1.66124e-06	0.08365	1.10096e-06
0.0335	-0.00901	0.0837	1.10096e-06	0.0837	1.66124e-06	0.0837	5.40675e-07
0.03352	-0.00902	0.08375	1.66124e-06	0.08375	2.78181e-06	0.08375	2.78181e-06
0.03354	-0.00901	0.0838	1.66124e-06	0.0838	3.90238e-06	0.0838	-1.961e-08
0.03356	-0.00903	0.08385	-1.961e-08	0.08385	2.78181e-06	0.08385	1.10096e-06
0.03358	-0.00901	0.0839	1.66124e-06	0.0839	1.66124e-06	0.0839	1.66124e-06
0.0336	-0.00903	0.08395	2.78181e-06	0.08395	2.22153e-06	0.08395	1.10096e-06
0.03362	-0.00901	0.084	-1.961e-08	0.084	3.3421e-06	0.084	1.10096e-06
0.03364	-0.00902	0.08405	-1.961e-08	0.08405	2.22153e-06	0.08405	1.66124e-06
0.03366	-0.00904	0.0841	1.66124e-06	0.0841	2.22153e-06	0.0841	1.66124e-06
0.03368	-0.00899	0.08415	1.66124e-06	0.08415	3.3421e-06	0.08415	1.66124e-06
0.0337	-0.00904	0.0842	1.10096e-06	0.0842	2.22153e-06	0.0842	-5.79895e-07
0.03372	-0.00901	0.08425	1.10096e-06	0.08425	2.22153e-06	0.08425	2.22153e-06
0.03374	-0.00903	0.0843	1.10096e-06	0.0843	3.3421e-06	0.0843	1.10096e-06
0.03376	-0.00903	0.08435	1.10096e-06	0.08435	1.10096e-06	0.08435	1.66124e-06
0.03378	-0.00901	0.0844	1.10096e-06	0.0844	2.78181e-06	0.0844	2.78181e-06
0.0338	-0.00904	0.08445	-5.79895e-07	0.08445	2.78181e-06	0.08445	1.66124e-06
0.03382	-0.00903	0.0845	2.22153e-06	0.0845	3.3421e-06	0.0845	1.10096e-06
0.03384	-0.00904	0.08455	5.40675e-07	0.08455	1.66124e-06	0.08455	1.10096e-06
0.03386	-0.00903	0.0846	-1.961e-08	0.0846	2.22153e-06	0.0846	1.66124e-06
0.03388	-0.00902	0.08465	1.66124e-06	0.08465	2.22153e-06	0.08465	1.10096e-06
0.0339	-0.00902	0.0847	1.10096e-06	0.0847	3.90238e-06	0.0847	1.66124e-06
0.03392	-0.00903	0.08475	-5.79895e-07	0.08475	3.3421e-06	0.08475	2.78181e-06
0.03394	-0.00904	0.0848	5.40675e-07	0.0848	1.10096e-06	0.0848	1.10096e-06
0.03396	-0.00903	0.08485	2.22153e-06	0.08485	2.78181e-06	0.08485	1.66124e-06
0.03398	-0.00905	0.0849	-1.961e-08	0.0849	1.66124e-06	0.0849	5.40675e-07
0.034	-0.00905	0.08495	-5.79895e-07	0.08495	3.3421e-06	0.08495	2.78181e-06
0.03402	-0.00901	0.085	1.10096e-06	0.085	1.66124e-06	0.085	1.10096e-06
0.03404	-0.00903	0.08505	1.66124e-06	0.08505	3.3421e-06	0.08505	-5.79895e-07
0.03406	-0.00903	0.0851	1.66124e-06	0.0851	2.22153e-06	0.0851	3.90238e-06
0.03408	-0.00905	0.08515	5.40675e-07	0.08515	3.3421e-06	0.08515	1.10096e-06
0.0341	-0.00902	0.0852	2.78181e-06	0.0852	1.66124e-06	0.0852	2.22153e-06
0.03412	-0.00904	0.08525	-1.961e-08	0.08525	2.22153e-06	0.08525	1.66124e-06
0.03414	-0.00905	0.0853	-1.961e-08	0.0853	3.3421e-06	0.0853	2.22153e-06
0.03416	-0.00902	0.08535	3.90238e-06	0.08535	1.10096e-06	0.08535	2.22153e-06
0.03418	-0.00903	0.0854	5.40675e-07	0.0854	3.3421e-06	0.0854	1.10096e-06
0.0342	-0.00904	0.08545	1.10096e-06	0.08545	1.66124e-06	0.08545	5.40675e-07
0.03422	-0.00904	0.0855	-5.79895e-07	0.0855	1.66124e-06	0.0855	1.66124e-06
0.03424	-0.00905	0.08555	2.22153e-06	0.08555	1.66124e-06	0.08555	2.78181e-06
0.03426	-0.00904	0.0856	2.22153e-06	0.0856	2.22153e-06	0.0856	1.66124e-06
0.03428	-0.00906	0.08565	-5.79895e-07	0.08565	5.58324e-06	0.08565	2.78181e-06
0.0343	-0.00901	0.0857	2.22153e-06	0.0857	1.66124e-06	0.0857	5.40675e-07
0.03432	-0.00906	0.08575	5.40675e-07	0.08575	5.40675e-07	0.08575	2.22153e-06
0.03434	-0.00902	0.0858	1.66124e-06	0.0858	3.90238e-06	0.0858	1.66124e-06
0.03436	-0.00905	0.08585	2.78181e-06	0.08585	3.3421e-06	0.08585	1.66124e-06
0.03438	-0.00904	0.0859	-5.79895e-07	0.0859	1.10096e-06	0.0859	5.40675e-07
0.0344	-0.00903	0.08595	1.10096e-06	0.08595	2.22153e-06	0.08595	3.90238e-06
0.03442	-0.00906	0.086	2.22153e-06	0.086	4.46267e-06	0.086	-1.961e-08
0.03444	-0.00905	0.08605	5.40675e-07	0.08605	-1.961e-08	0.08605	1.66124e-06
0.03446	-0.00905	0.0861	5.40675e-07	0.0861	3.90238e-06	0.0861	1.66124e-06
0.03448	-0.00904	0.08615	3.3421e-06	0.08615	1.66124e-06	0.08615	5.40675e-07
0.0345	-0.00903	0.0862	5.40675e-07	0.0862	1.66124e-06	0.0862	2.78181e-06
0.03452	-0.00906	0.08625	1.66124e-06	0.08625	2.78181e-06	0.08625	2.78181e-06
0.03454	-0.00901	0.0863	-5.79895e-07	0.0863	2.22153e-06	0.0863	-1.14018e-06
0.03456	-0.00907	0.08635	3.3421e-06	0.08635	3.3421e-06	0.08635	3.90238e-06
0.03458	-0.00905	0.0864	-1.961e-08	0.0864	2.22153e-06	0.0864	1.10096e-06
0.0346	-0.00907	0.08645	2.22153e-06	0.08645	2.78181e-06	0.08645	2.78181e-06
0.03462	-0.00907	0.0865	2.78181e-06	0.0865	2.22153e-06	0.0865	-1.961e-08
0.03464	-0.00903	0.08655	1.10096e-06	0.08655	2.78181e-06	0.08655	2.22153e-06
0.03466	-0.00906	0.0866	5.40675e-07	0.0866	1.66124e-06	0.0866	-1.961e-08
0.03468	-0.00904	0.08665	3.3421e-06	0.08665	2.78181e-06	0.08665	2.22153e-06
0.0347	-0.00905	0.0867	-5.79895e-07	0.0867	2.22153e-06	0.0867	2.78181e-06
0.03472	-0.00905	0.08675	3.90238e-06	0.08675	2.22153e-06	0.08675	5.40675e-07
0.03474	-0.00907	0.0868	1.10096e-06	0.0868	2.22153e-06	0.0868	2.22153e-06
0.03476	-0.00905	0.08685	-1.961e-08	0.08685	2.78181e-06	0.08685	5.40675e-07
0.03478	-0.00905	0.0869	1.10096e-06	0.0869	2.22153e-06	0.0869	3.3421e-06
0.0348	-0.00905	0.08695	2.22153e-06	0.08695	1.10096e-06	0.08695	5.40675e-07
0.03482	-0.00904	0.087	1.66124e-06	0.087	6.14352e-06	0.087	2.22153e-06
0.03484	-0.00908	0.08705	5.40675e-07	0.08705	-1.14018e-06	0.08705	2.78181e-06
0.03486	-0.00906	0.0871	1.10096e-06	0.0871	5.02295e-06	0.0871	-1.14018e-06
0.03488	-0.00906	0.08715	1.10096e-06	0.08715	1.66124e-06	0.08715	2.22153e-06
0.0349	-0.00905	0.0872	2.78181e-06	0.0872	1.10096e-06	0.0872	1.66124e-06
0.03492	-0.00907	0.08725	1.10096e-06	0.08725	5.02295e-06	0.08725	-1.961e-08
0.03494	-0.00909	0.0873	5.40675e-07	0.0873	5.40675e-07	0.0873	5.58324e-06
0.03496	-0.00905	0.08735	5.40675e-07	0.08735	3.3421e-06	0.08735	-1.70046e-06
0.03498	-0.00906	0.0874	2.22153e-06	0.0874	2.22153e-06	0.0874	2.78181e-06
0.035	-0.00905	0.08745	2.22153e-06	0.08745	3.90238e-06	0.08745	1.66124e-06
0.03502	-0.00908	0.0875	1.66124e-06	0.0875	-1.961e-08	0.0875	5.40675e-07
0.03504	-0.00906	0.08755	5.40675e-07	0.08755	2.78181e-06	0.08755	1.66124e-06
0.03506	-0.00906	0.0876	5.40675e-07	0.0876	4.46267e-06	0.0876	2.78181e-06
0.03508	-0.00908	0.08765	2.22153e-06	0.08765	1.66124e-06	0.08765	1.10096e-06
0.0351	-0.00907	0.0877	1.66124e-06	0.0877	2.78181e-06	0.0877	1.66124e-06
0.03512	-0.00908	0.08775	-5.79895e-07	0.08775	2.78181e-06	0.08775	1.10096e-06
0.03514	-0.00907	0.0878	2.22153e-06	0.0878	2.22153e-06	0.0878	2.78181e-06
0.03516	-0.00909	0.08785	5.40675e-07	0.08785	1.66124e-06	0.08785	5.40675e-07
0.03518	-0.00906	0.0879	1.66124e-06	0.0879	2.78181e-06	0.0879	2.22153e-06
0.0352	-0.00907	0.08795	-1.961e-08	0.08795	1.66124e-06	0.08795	5.40675e-07
0.03522	-0.00908	0.088	1.10096e-06	0.088	5.02295e-06	0.088	2.22153e-06
0.03524	-0.00908	0.08805	3.90238e-06	0.08805	2.22153e-06	0.08805	2.78181e-06
0.03526	-0.00909	0.0881	1.66124e-06	0.0881	2.78181e-06	0.0881	2.22153e-06
0.03528	-0.00906	0.08815	5.40675e-07	0.08815	3.90238e-06	0.08815	1.66124e-06
0.0353	-0.00909	0.0882	-1.14018e-06	0.0882	2.22153e-06	0.0882	1.10096e-06
0.03532	-0.00907	0.08825	2.78181e-06	0.08825	3.90238e-06	0.08825	3.90238e-06
0.03534	-0.00909	0.0883	2.78181e-06	0.0883	2.22153e-06	0.0883	5.40675e-07
0.03536	-0.00908	0.08835	-1.961e-08	0.08835	2.22153e-06	0.08835	1.10096e-06
0.03538	-0.00907	0.0884	2.22153e-06	0.0884	2.22153e-06	0.0884	1.66124e-06
0.0354	-0.0091	0.08845	-1.14018e-06	0.08845	4.46267e-06	0.08845	2.22153e-06
0.03542	-0.00909	0.0885	2.78181e-06	0.0885	2.78181e-06	0.0885	2.78181e-06
0.03544	-0.00909	0.08855	1.10096e-06	0.08855	4.46267e-06	0.08855	1.10096e-06
0.03546	-0.00909	0.0886	1.10096e-06	0.0886	3.3421e-06	0.0886	2.22153e-06
0.03548	-0.00907	0.08865	1.10096e-06	0.08865	1.66124e-06	0.08865	-5.79895e-07
0.0355	-0.00911	0.0887	1.66124e-06	0.0887	3.3421e-06	0.0887	3.3421e-06
0.03552	-0.00907	0.08875	2.78181e-06	0.08875	5.58324e-06	0.08875	5.40675e-07
0.03554	-0.0091	0.0888	5.40675e-07	0.0888	2.78181e-06	0.0888	2.22153e-06
0.03556	-0.00907	0.08885	2.22153e-06	0.08885	2.22153e-06	0.08885	2.22153e-06
0.03558	-0.00909	0.0889	-1.961e-08	0.0889	3.3421e-06	0.0889	2.22153e-06
0.0356	-0.00909	0.08895	1.66124e-06	0.08895	2.22153e-06	0.08895	2.22153e-06
0.03562	-0.0091	0.089	1.66124e-06	0.089	3.90238e-06	0.089	5.40675e-07
0.03564	-0.0091	0.08905	1.10096e-06	0.08905	2.22153e-06	0.08905	2.78181e-06
0.03566	-0.00908	0.0891	1.66124e-06	0.0891	3.90238e-06	0.0891	1.10096e-06
0.03568	-0.00911	0.08915	5.40675e-07	0.08915	3.3421e-06	0.08915	1.66124e-06
0.0357	-0.00909	0.0892	3.3421e-06	0.0892	1.66124e-06	0.0892	2.78181e-06
0.03572	-0.00907	0.08925	-5.79895e-07	0.08925	5.02295e-06	0.08925	2.22153e-06
0.03574	-0.00909	0.0893	2.78181e-06	0.0893	3.3421e-06	0.0893	1.66124e-06
0.03576	-0.0091	0.08935	1.10096e-06	0.08935	2.78181e-06	0.08935	1.66124e-06
0.03578	-0.00911	0.0894	-1.961e-08	0.0894	2.78181e-06	0.0894	1.66124e-06
0.0358	-0.0091	0.08945	4.46267e-06	0.08945	3.3421e-06	0.08945	2.78181e-06
0.03582	-0.00908	0.0895	-1.70046e-06	0.0895	3.3421e-06	0.0895	5.40675e-07
0.03584	-0.0091	0.08955	2.78181e-06	0.08955	2.78181e-06	0.08955	3.3421e-06
0.03586	-0.0091	0.0896	2.22153e-06	0.0896	3.90238e-06	0.0896	1.66124e-06
0.03588	-0.00909	0.08965	1.66124e-06	0.08965	2.78181e-06	0.08965	2.22153e-06
0.0359	-0.0091	0.0897	-5.79895e-07	0.0897	2.78181e-06	0.0897	2.22153e-06
0.03592	-0.0091	0.08975	3.3421e-06	0.08975	3.90238e-06	0.08975	1.66124e-06
0.03594	-0.0091	0.0898	5.40675e-07	0.0898	3.3421e-06	0.0898	1.66124e-06
0.03596	-0.00911	0.08985	2.22153e-06	0.08985	2.78181e-06	0.08985	2.22153e-06
0.03598	-0.00908	0.0899	1.10096e-06	0.0899	2.78181e-06	0.0899	2.78181e-06
0.036	-0.00911	0.08995	1.10096e-06	0.08995	3.3421e-06	0.08995	2.22153e-06
0.03602	-0.00909	0.09	2.22153e-06	0.09	3.3421e-06	0.09	1.66124e-06
0.03604	-0.0091	0.09005	2.78181e-06	0.09005	3.90238e-06	0.09005	2.78181e-06
0.03606	-0.00911	0.0901	1.66124e-06	0.0901	2.22153e-06	0.0901	1.10096e-06
0.03608	-0.00907	0.09015	1.66124e-06	0.09015	4.46267e-06	0.09015	1.66124e-06
0.0361	-0.00913	0.0902	2.22153e-06	0.0902	2.78181e-06	0.0902	2.22153e-06
0.03612	-0.00908	0.09025	5.40675e-07	0.09025	2.22153e-06	0.09025	2.78181e-06
0.03614	-0.00909	0.0903	3.3421e-06	0.0903	5.02295e-06	0.0903	1.66124e-06
0.03616	-0.0091	0.09035	2.22153e-06	0.09035	2.22153e-06	0.09035	5.40675e-07
0.03618	-0.00909	0.0904	5.40675e-07	0.0904	3.90238e-06	0.0904	2.78181e-06
0.0362	-0.00912	0.09045	1.10096e-06	0.09045	4.46267e-06	0.09045	2.22153e-06
0.03622	-0.00909	0.0905	2.22153e-06	0.0905	2.22153e-06	0.0905	3.90238e-06
0.03624	-0.0091	0.09055	2.78181e-06	0.09055	3.90238e-06	0.09055	5.40675e-07
0.03626	-0.00908	0.0906	1.66124e-06	0.0906	2.78181e-06	0.0906	2.78181e-06
0.03628	-0.00911	0.09065	1.66124e-06	0.09065	1.66124e-06	0.09065	2.22153e-06
0.0363	-0.00908	0.0907	2.78181e-06	0.0907	4.46267e-06	0.0907	2.78181e-06
0.03632	-0.00909	0.09075	5.40675e-07	0.09075	3.3421e-06	0.09075	3.3421e-06
0.03634	-0.0091	0.0908	2.78181e-06	0.0908	2.78181e-06	0.0908	1.10096e-06
0.03636	-0.00908	0.09085	1.66124e-06	0.09085	2.78181e-06	0.09085	3.3421e-06
0.03638	-0.00913	0.0909	2.22153e-06	0.0909	4.46267e-06	0.0909	3.3421e-06
0.0364	-0.00907	0.09095	1.66124e-06	0.09095	1.66124e-06	0.09095	-1.961e-08
0.03642	-0.00908	0.091	2.22153e-06	0.091	2.22153e-06	0.091	5.58324e-06
0.03644	-0.0091	0.09105	1.66124e-06	0.09105	3.90238e-06	0.09105	5.40675e-07
0.03646	-0.00911	0.0911	5.40675e-07	0.0911	2.78181e-06	0.0911	2.22153e-06
0.03648	-0.0091	0.09115	2.78181e-06	0.09115	3.90238e-06	0.09115	3.90238e-06
0.0365	-0.00909	0.0912	2.22153e-06	0.0912	2.22153e-06	0.0912	5.40675e-07
0.03652	-0.00912	0.09125	1.10096e-06	0.09125	3.90238e-06	0.09125	3.3421e-06
0.03654	-0.00907	0.0913	1.66124e-06	0.0913	2.78181e-06	0.0913	2.78181e-06
0.03656	-0.00909	0.09135	2.78181e-06	0.09135	1.66124e-06	0.09135	1.10096e-06
0.03658	-0.00907	0.0914	1.10096e-06	0.0914	2.22153e-06	0.0914	3.3421e-06
0.0366	-0.0091	0.09145	2.78181e-06	0.09145	2.22153e-06	0.09145	1.66124e-06
0.03662	-0.00909	0.0915	1.66124e-06	0.0915	3.3421e-06	0.0915	2.78181e-06
0.03664	-0.0091	0.09155	1.10096e-06	0.09155	2.22153e-06	0.09155	3.3421e-06
0.03666	-0.00911	0.0916	5.02295e-06	0.0916	2.78181e-06	0.0916	2.22153e-06
0.03668	-0.00909	0.09165	5.40675e-07	0.09165	3.3421e-06	0.09165	2.22153e-06
0.0367	-0.00908	0.0917	2.78181e-06	0.0917	2.78181e-06	0.0917	1.66124e-06
0.03672	-0.00909	0.09175	5.40675e-07	0.09175	2.78181e-06	0.09175	3.3421e-06
0.03674	-0.0091	0.0918	3.3421e-06	0.0918	2.22153e-06	0.0918	1.66124e-06
0.03676	-0.00909	0.09185	5.40675e-07	0.09185	1.66124e-06	0.09185	3.3421e-06
0.03678	-0.0091	0.0919	3.90238e-06	0.0919	3.90238e-06	0.0919	2.78181e-06
0.0368	-0.00908	0.09195	1.66124e-06	0.09195	1.66124e-06	0.09195	1.66124e-06
0.03682	-0.00908	0.092	2.22153e-06	0.092	2.22153e-06	0.092	1.66124e-06
0.03684	-0.00909	0.09205	2.78181e-06	0.09205	2.78181e-06	0.09205	3.3421e-06
0.03686	-0.00907	0.0921	1.66124e-06	0.0921	1.66124e-06	0.0921	3.90238e-06
0.03688	-0.00911	0.09215	2.78181e-06	0.09215	2.78181e-06	0.09215	1.66124e-06
0.0369	-0.0091	0.0922	-5.79895e-07	0.0922	3.3421e-06	0.0922	2.22153e-06
0.03692	-0.00908	0.09225	2.22153e-06	0.09225	2.78181e-06	0.09225	5.02295e-06
0.03694	-0.0091	0.0923	1.66124e-06	0.0923	2.78181e-06	0.0923	-1.961e-08
0.03696	-0.00908	0.09235	4.46267e-06	0.09235	2.78181e-06	0.09235	2.22153e-06
0.03698	-0.0091	0.0924	1.66124e-06	0.0924	5.40675e-07	0.0924	2.22153e-06
0.037	-0.00909	0.09245	1.10096e-06	0.09245	3.90238e-06	0.09245	3.3421e-06
0.03702	-0.0091	0.0925	1.10096e-06	0.0925	3.3421e-06	0.0925	1.10096e-06
0.03704	-0.00909	0.09255	5.02295e-06	0.09255	1.66124e-06	0.09255	2.78181e-06
0.03706	-0.00908	0.0926	5.40675e-07	0.0926	3.3421e-06	0.0926	2.22153e-06
0.03708	-0.00909	0.09265	1.66124e-06	0.09265	3.3421e-06	0.09265	1.66124e-06
0.0371	-0.00908	0.0927	1.66124e-06	0.0927	2.22153e-06	0.0927	2.78181e-06
0.03712	-0.00911	0.09275	1.66124e-06	0.09275	2.78181e-06	0.09275	3.90238e-06
0.03714	-0.00906	0.0928	3.90238e-06	0.0928	2.78181e-06	0.0928	2.78181e-06
0.03716	-0.0091	0.09285	1.10096e-06	0.09285	2.22153e-06	0.09285	1.10096e-06
0.03718	-0.00908	0.0929	2.22153e-06	0.0929	2.78181e-06	0.0929	1.66124e-06
0.0372	-0.0091	0.09295	3.90238e-06	0.09295	2.22153e-06	0.09295	4.46267e-06
0.03722	-0.00908	0.093	-1.961e-08	0.093	1.10096e-06	0.093	-1.961e-08
0.03724	-0.00909	0.09305	2.22153e-06	0.09305	3.90238e-06	0.09305	5.02295e-06
0.03726	-0.00906	0.0931	3.3421e-06	0.0931	2.78181e-06	0.0931	2.78181e-06
0.03728	-0.0091	0.09315	1.66124e-06	0.09315	1.66124e-06	0.09315	1.66124e-06
0.0373	-0.0091	0.0932	1.66124e-06	0.0932	3.90238e-06	0.0932	1.66124e-06
0.03732	-0.00907	0.09325	2.78181e-06	0.09325	1.10096e-06	0.09325	2.22153e-06
0.03734	-0.00911	0.0933	2.22153e-06	0.0933	3.90238e-06	0.0933	2.78181e-06
0.03736	-0.00907	0.09335	1.66124e-06	0.09335	1.10096e-06	0.09335	2.22153e-06
0.03738	-0.00907	0.0934	1.10096e-06	0.0934	1.10096e-06	0.0934	2.78181e-06
0.0374	-0.0091	0.09345	2.78181e-06	0.09345	3.90238e-06	0.09345	1.66124e-06
0.03742	-0.00909	0.0935	5.40675e-07	0.0935	5.40675e-07	0.0935	2.78181e-06
0.03744	-0.00906	0.09355	3.90238e-06	0.09355	3.3421e-06	0.09355	3.3421e-06
0.03746	-0.00912	0.0936	1.66124e-06	0.0936	-1.961e-08	0.0936	2.78181e-06
0.03748	-0.00907	0.09365	2.22153e-06	0.09365	5.02295e-06	0.09365	2.78181e-06
0.0375	-0.00908	0.0937	2.22153e-06	0.0937	1.66124e-06	0.0937	2.22153e-06
0.03752	-0.0091	0.09375	3.3421e-06	0.09375	2.22153e-06	0.09375	2.78181e-06
0.03754	-0.00907	0.0938	5.40675e-07	0.0938	3.3421e-06	0.0938	2.78181e-06
0.03756	-0.0091	0.09385	2.22153e-06	0.09385	1.10096e-06	0.09385	2.78181e-06
0.03758	-0.00909	0.0939	4.46267e-06	0.0939	2.78181e-06	0.0939	5.40675e-07
0.0376	-0.0091	0.09395	1.66124e-06	0.09395	1.66124e-06	0.09395	3.90238e-06
0.03762	-0.00908	0.094	5.40675e-07	0.094	1.66124e-06	0.094	2.22153e-06
0.03764	-0.0091	0.09405	1.66124e-06	0.09405	2.78181e-06	0.09405	2.22153e-06
0.03766	-0.00909	0.0941	2.78181e-06	0.0941	5.40675e-07	0.0941	2.78181e-06
0.03768	-0.00909	0.09415	1.66124e-06	0.09415	1.10096e-06	0.09415	3.90238e-06
0.0377	-0.00907	0.0942	3.3421e-06	0.0942	4.46267e-06	0.0942	3.90238e-06
0.03772	-0.0091	0.09425	1.10096e-06	0.09425	1.10096e-06	0.09425	5.40675e-07
0.03774	-0.00908	0.0943	1.66124e-06	0.0943	-1.961e-08	0.0943	3.3421e-06
0.03776	-0.00911	0.09435	3.3421e-06	0.09435	3.90238e-06	0.09435	2.78181e-06
0.03778	-0.00911	0.0944	2.78181e-06	0.0944	1.66124e-06	0.0944	2.78181e-06
0.0378	-0.00909	0.09445	5.40675e-07	0.09445	2.22153e-06	0.09445	3.3421e-06
0.03782	-0.00911	0.0945	2.22153e-06	0.0945	2.78181e-06	0.0945	3.3421e-06
0.03784	-0.00908	0.09455	2.78181e-06	0.09455	-1.961e-08	0.09455	1.66124e-06
0.03786	-0.00909	0.0946	2.22153e-06	0.0946	1.66124e-06	0.0946	1.66124e-06
0.03788	-0.00909	0.09465	5.02295e-06	0.09465	1.10096e-06	0.09465	4.46267e-06
0.0379	-0.00909	0.0947	-1.961e-08	0.0947	1.66124e-06	0.0947	1.10096e-06
0.03792	-0.00913	0.09475	2.78181e-06	0.09475	2.78181e-06	0.09475	4.46267e-06
0.03794	-0.0091	0.0948	2.22153e-06	0.0948	5.40675e-07	0.0948	4.46267e-06
0.03796	-0.00911	0.09485	1.10096e-06	0.09485	1.10096e-06	0.09485	3.3421e-06
0.03798	-0.00909	0.0949	3.3421e-06	0.0949	1.66124e-06	0.0949	2.22153e-06
0.038	-0.00911	0.09495	-1.961e-08	0.09495	2.22153e-06	0.09495	4.46267e-06
0.03802	-0.0091	0.095	3.90238e-06	0.095	1.66124e-06	0.095	2.22153e-06
0.03804	-0.00909	0.09505	2.78181e-06	0.09505	1.10096e-06	0.09505	2.22153e-06
0.03806	-0.0091	0.0951	2.22153e-06	0.0951	1.66124e-06	0.0951	3.90238e-06
0.03808	-0.0091	0.09515	2.22153e-06	0.09515	1.66124e-06	0.09515	2.78181e-06
0.0381	-0.00911	0.0952	2.22153e-06	0.0952	1.10096e-06	0.0952	3.3421e-06
0.03812	-0.0091	0.09525	3.3421e-06	0.09525	5.40675e-07	0.09525	3.90238e-06
0.03814	-0.00912	0.0953	1.66124e-06	0.0953	1.10096e-06	0.0953	1.10096e-06
0.03816	-0.0091	0.09535	1.66124e-06	0.09535	3.3421e-06	0.09535	5.02295e-06
0.03818	-0.00912	0.0954	1.10096e-06	0.0954	1.66124e-06	0.0954	1.66124e-06
0.0382	-0.00912	0.09545	2.78181e-06	0.09545	5.40675e-07	0.09545	4.46267e-06
0.03822	-0.00909	0.0955	2.78181e-06	0.0955	2.22153e-06	0.0955	1.66124e-06
0.03824	-0.00912	0.09555	2.22153e-06	0.09555	2.78181e-06	0.09555	2.78181e-06
0.03826	-0.00913	0.0956	2.22153e-06	0.0956	5.40675e-07	0.0956	3.3421e-06
0.03828	-0.00909	0.09565	3.90238e-06	0.09565	3.90238e-06	0.09565	2.78181e-06
0.0383	-0.00911	0.0957	2.22153e-06	0.0957	-5.79895e-07	0.0957	3.90238e-06
0.03832	-0.00912	0.09575	3.90238e-06	0.09575	5.40675e-07	0.09575	3.90238e-06
0.03834	-0.00911	0.0958	1.10096e-06	0.0958	3.90238e-06	0.0958	2.22153e-06
0.03836	-0.0091	0.09585	2.78181e-06	0.09585	1.10096e-06	0.09585	4.46267e-06
0.03838	-0.00913	0.0959	4.46267e-06	0.0959	2.22153e-06	0.0959	5.40675e-07
0.0384	-0.00912	0.09595	2.22153e-06	0.09595	2.78181e-06	0.09595	6.14352e-06
0.03842	-0.00912	0.096	3.90238e-06	0.096	-1.961e-08	0.096	1.66124e-06
0.03844	-0.0091	0.09605	2.78181e-06	0.09605	2.78181e-06	0.09605	2.78181e-06
0.03846	-0.00911	0.0961	1.66124e-06	0.0961	2.22153e-06	0.0961	3.3421e-06
0.03848	-0.00912	0.09615	1.10096e-06	0.09615	-1.961e-08	0.09615	2.22153e-06
0.0385	-0.00913	0.0962	3.90238e-06	0.0962	4.46267e-06	0.0962	3.90238e-06
0.03852	-0.00912	0.09625	2.22153e-06	0.09625	-1.14018e-06	0.09625	2.78181e-06
0.03854	-0.00912	0.0963	3.3421e-06	0.0963	2.22153e-06	0.0963	3.90238e-06
0.03856	-0.00912	0.09635	2.78181e-06	0.09635	1.66124e-06	0.09635	2.22153e-06
0.03858	-0.00912	0.0964	2.22153e-06	0.0964	1.66124e-06	0.0964	3.90238e-06
0.0386	-0.00911	0.09645	3.3421e-06	0.09645	1.10096e-06	0.09645	3.3421e-06
0.03862	-0.00912	0.0965	2.22153e-06	0.0965	2.22153e-06	0.0965	2.22153e-06
0.03864	-0.00912	0.09655	3.3421e-06	0.09655	-1.961e-08	0.09655	2.78181e-06
0.03866	-0.00912	0.0966	4.46267e-06	0.0966	1.66124e-06	0.0966	2.78181e-06
0.03868	-0.00913	0.09665	1.10096e-06	0.09665	1.66124e-06	0.09665	4.46267e-06
0.0387	-0.00913	0.0967	3.90238e-06	0.0967	1.66124e-06	0.0967	2.78181e-06
0.03872	-0.00913	0.09675	1.66124e-06	0.09675	2.78181e-06	0.09675	4.46267e-06
0.03874	-0.00911	0.0968	2.78181e-06	0.0968	1.10096e-06	0.0968	1.66124e-06
0.03876	-0.00911	0.09685	2.22153e-06	0.09685	5.40675e-07	0.09685	5.02295e-06
0.03878	-0.00912	0.0969	4.46267e-06	0.0969	2.78181e-06	0.0969	1.66124e-06
0.0388	-0.00914	0.09695	2.78181e-06	0.09695	-1.961e-08	0.09695	3.90238e-06
0.03882	-0.00912	0.097	2.78181e-06	0.097	1.66124e-06	0.097	2.78181e-06
0.03884	-0.00909	0.09705	2.78181e-06	0.09705	1.66124e-06	0.09705	3.3421e-06
0.03886	-0.00911	0.0971	3.3421e-06	0.0971	1.66124e-06	0.0971	4.46267e-06
0.03888	-0.00915	0.09715	1.66124e-06	0.09715	5.40675e-07	0.09715	1.66124e-06
0.0389	-0.00912	0.0972	2.78181e-06	0.0972	2.22153e-06	0.0972	3.3421e-06
0.03892	-0.00913	0.09725	3.90238e-06	0.09725	5.40675e-07	0.09725	4.46267e-06
0.03894	-0.00913	0.0973	2.22153e-06	0.0973	2.22153e-06	0.0973	3.3421e-06
0.03896	-0.00912	0.09735	2.78181e-06	0.09735	-1.961e-08	0.09735	1.66124e-06
0.03898	-0.00913	0.0974	3.90238e-06	0.0974	1.66124e-06	0.0974	3.90238e-06
0.039	-0.00911	0.09745	2.22153e-06	0.09745	1.66124e-06	0.09745	2.78181e-06
0.03902	-0.00911	0.0975	2.78181e-06	0.0975	1.10096e-06	0.0975	3.3421e-06
0.03904	-0.00913	0.09755	3.90238e-06	0.09755	1.66124e-06	0.09755	3.90238e-06
0.03906	-0.0091	0.0976	4.46267e-06	0.0976	5.40675e-07	0.0976	1.10096e-06
0.03908	-0.00912	0.09765	1.66124e-06	0.09765	2.78181e-06	0.09765	2.78181e-06
0.0391	-0.00913	0.0977	3.3421e-06	0.0977	1.10096e-06	0.0977	3.3421e-06
0.03912	-0.00913	0.09775	2.78181e-06	0.09775	2.22153e-06	0.09775	3.90238e-06
0.03914	-0.0091	0.0978	3.90238e-06	0.0978	-1.961e-08	0.0978	1.66124e-06
0.03916	-0.0091	0.09785	-1.961e-08	0.09785	3.3421e-06	0.09785	5.58324e-06
0.03918	-0.00913	0.0979	4.46267e-06	0.0979	2.22153e-06	0.0979	1.66124e-06
0.0392	-0.00913	0.09795	5.40675e-07	0.09795	-1.70046e-06	0.09795	4.46267e-06
0.03922	-0.0091	0.098	3.3421e-06	0.098	3.90238e-06	0.098	2.22153e-06
0.03924	-0.00911	0.09805	3.3421e-06	0.09805	5.40675e-07	0.09805	3.90238e-06
0.03926	-0.00911	0.0981	2.22153e-06	0.0981	2.22153e-06	0.0981	2.22153e-06
0.03928	-0.00912	0.09815	3.3421e-06	0.09815	2.78181e-06	0.09815	1.66124e-06
0.0393	-0.00911	0.0982	1.10096e-06	0.0982	2.22153e-06	0.0982	3.90238e-06
0.03932	-0.00911	0.09825	3.3421e-06	0.09825	5.40675e-07	0.09825	2.22153e-06
0.03934	-0.00912	0.0983	1.66124e-06	0.0983	-1.961e-08	0.0983	1.66124e-06
0.03936	-0.0091	0.09835	3.3421e-06	0.09835	3.3421e-06	0.09835	2.78181e-06
0.03938	-0.00911	0.0984	3.90238e-06	0.0984	2.78181e-06	0.0984	2.22153e-06
0.0394	-0.0091	0.09845	1.10096e-06	0.09845	-1.961e-08	0.09845	3.3421e-06
0.03942	-0.00911	0.0985	3.90238e-06	0.0985	1.66124e-06	0.0985	2.78181e-06
0.03944	-0.00913	0.09855	5.40675e-07	0.09855	3.90238e-06	0.09855	3.3421e-06
0.03946	-0.00911	0.0986	4.46267e-06	0.0986	1.10096e-06	0.0986	2.78181e-06
0.03948	-0.0091	0.09865	1.10096e-06	0.09865	-1.961e-08	0.09865	1.66124e-06
0.0395	-0.00909	0.0987	3.3421e-06	0.0987	2.78181e-06	0.0987	3.90238e-06
0.03952	-0.00913	0.09875	2.78181e-06	0.09875	2.22153e-06	0.09875	3.3421e-06
0.03954	-0.0091	0.0988	1.66124e-06	0.0988	-1.961e-08	0.0988	2.22153e-06
0.03956	-0.0091	0.09885	3.90238e-06	0.09885	3.90238e-06	0.09885	2.78181e-06
0.03958	-0.00911	0.0989	1.66124e-06	0.0989	1.66124e-06	0.0989	2.78181e-06
0.0396	-0.00912	0.09895	2.22153e-06	0.09895	1.10096e-06	0.09895	1.10096e-06
0.03962	-0.00909	0.099	2.78181e-06	0.099	2.78181e-06	0.099	3.3421e-06
0.03964	-0.00913	0.09905	2.22153e-06	0.09905	2.22153e-06	0.09905	3.3421e-06
0.03966	-0.0091	0.0991	2.22153e-06	0.0991	5.40675e-07	0.0991	1.66124e-06
0.03968	-0.00911	0.09915	3.90238e-06	0.09915	1.10096e-06	0.09915	3.3421e-06
0.0397	-0.00909	0.0992	1.10096e-06	0.0992	2.78181e-06	0.0992	2.22153e-06
0.03972	-0.00912	0.09925	3.3421e-06	0.09925	1.66124e-06	0.09925	2.78181e-06
0.03974	-0.00909	0.0993	1.10096e-06	0.0993	2.78181e-06	0.0993	3.3421e-06
0.03976	-0.0091	0.09935	1.66124e-06	0.09935	1.10096e-06	0.09935	1.66124e-06
0.03978	-0.00911	0.0994	5.02295e-06	0.0994	2.78181e-06	0.0994	2.78181e-06
0.0398	-0.00909	0.09945	-1.961e-08	0.09945	-5.79895e-07	0.09945	1.66124e-06
0.03982	-0.00912	0.0995	4.46267e-06	0.0995	2.78181e-06	0.0995	3.90238e-06
0.03984	-0.00909	0.09955	1.66124e-06	0.09955	1.10096e-06	0.09955	5.40675e-07
0.03986	-0.00911	0.0996	2.22153e-06	0.0996	1.66124e-06	0.0996	3.3421e-06
0.03988	-0.0091	0.09965	5.40675e-07	0.09965	1.66124e-06	0.09965	2.78181e-06
0.0399	-0.0091	0.0997	3.90238e-06	0.0997	2.78181e-06	0.0997	1.66124e-06
0.03992	-0.0091	0.09975	1.10096e-06	0.09975	1.10096e-06	0.09975	1.66124e-06
0.03994	-0.00908	0.0998	1.66124e-06	0.0998	2.22153e-06	0.0998	2.22153e-06
0.03996	-0.00911	0.09985	1.66124e-06	0.09985	-1.961e-08	0.09985	3.3421e-06
0.03998	-0.0091	0.0999	5.02295e-06	0.0999	3.90238e-06	0.0999	5.40675e-07
[truncated: 158,002 more rows]

## Sheet: Fig. 8e
	Vout (V)
	KCl concentration
Vin (V)	1 µM	10 µM	100 µM	1 mM	10 mM	100 mM	1 M
0	0.7	0.7	0.7	0.69998	0.7	0.69999	0.7
0.01	0.69999	0.69999	0.7	0.69999	0.7	0.69999	0.7
0.02	0.69999	0.69999	0.69999	0.69999	0.7	0.7	0.7
0.03	0.69999	0.69999	0.7	0.69999	0.7	0.7	0.7
0.04	0.69999	0.7	0.69999	0.7	0.7	0.7	0.7
0.05	0.69999	0.69998	0.7	0.7	0.7	0.7	0.7
0.06	0.69999	0.69999	0.7	0.69999	0.7	0.7	0.7
0.07	0.69999	0.69999	0.69999	0.7	0.7	0.7	0.7
0.08	0.69999	0.69999	0.7	0.7	0.7	0.7	0.7
0.09	0.69998	0.69999	0.69999	0.69999	0.7	0.7	0.7
0.1	0.69998	0.69999	0.69999	0.7	0.7	0.7	0.7
0.11	0.69997	0.69999	0.7	0.7	0.7	0.7	0.7
0.12	0.69996	0.69999	0.7	0.69999	0.7	0.69999	0.7
0.13	0.69994	0.69999	0.69999	0.7	0.7	0.7	0.7
0.14	0.69992	0.69999	0.7	0.7	0.7	0.7	0.7
0.15	0.69987	0.69999	0.7	0.7	0.7	0.69999	0.7
0.16	0.69981	0.69999	0.7	0.7	0.7	0.7	0.69999
0.17	0.69971	0.69998	0.69999	0.7	0.7	0.7	0.7
0.18	0.69955	0.69997	0.7	0.7	0.7	0.7	0.7
0.19	0.69931	0.69996	0.69999	0.7	0.7	0.7	0.7
0.2	0.69894	0.69995	0.69999	0.7	0.7	0.7	0.7
0.21	0.69835	0.69992	0.69999	0.69999	0.7	0.7	0.7
0.22	0.69742	0.69988	0.69999	0.69999	0.7	0.7	0.7
0.23	0.69595	0.69982	0.69999	0.7	0.7	0.7	0.7
0.24	0.69362	0.69974	0.69999	0.69999	0.7	0.7	0.7
0.25	0.68982	0.6996	0.69999	0.69999	0.7	0.7	0.7
0.26	0.68343	0.6994	0.69998	0.69999	0.69999	0.7	0.7
0.27	0.672	0.6991	0.69997	0.69999	0.7	0.7	0.7
0.28	0.64794	0.69862	0.69997	0.69999	0.7	0.7	0.7
0.29	0.52326	0.69793	0.69995	0.69999	0.7	0.7	0.7
0.3	0.03713	0.69686	0.69993	0.69999	0.7	0.7	0.7
0.31	0.02022	0.69518	0.69989	0.69998	0.7	0.69999	0.7
0.32	0.0124	0.69259	0.69984	0.69998	0.69999	0.69999	0.7
0.33	0.00799	0.68843	0.69977	0.69997	0.69999	0.69999	0.7
0.34	0.00528	0.68182	0.69966	0.69996	0.69999	0.69999	0.7
0.35	0.00355	0.67069	0.6995	0.69995	0.69999	0.69999	0.7
0.36	0.00242	0.64947	0.69929	0.69993	0.69998	0.69998	0.69999
0.37	0.00166	0.59353	0.69893	0.6999	0.69997	0.69998	0.69999
0.38	0.00115	0.15523	0.69841	0.69985	0.69996	0.69998	0.69999
0.39	0.000797836	0.02734	0.69765	0.69978	0.69994	0.69997	0.69998
0.4	0.000556467	0.01604	0.69659	0.69969	0.69991	0.69995	0.69998
0.41	0.00038836	0.0103	0.69496	0.69956	0.69987	0.69993	0.69997
0.42	0.000273474	0.00694	0.69255	0.69937	0.69982	0.69991	0.69996
0.43	0.000191124	0.00466	0.68886	0.69909	0.69974	0.69987	0.69994
0.44	0.000134201	0.00329	0.68326	0.69869	0.69963	0.69981	0.69992
0.45	9.34184e-05	0.00229	0.67397	0.69812	0.69948	0.69973	0.69989
0.46	6.49494e-05	0.00162	0.65856	0.69729	0.69926	0.69962	0.69984
0.47	4.42077e-05	0.00118	0.62772	0.69608	0.69896	0.69947	0.69979
0.48	3.05342e-05	0.000857242	0.53407	0.69431	0.69853	0.69926	0.6997
0.49	2.08716e-05	0.000613629	0.11476	0.6917	0.69792	0.69896	0.69959
0.5	1.41961e-05	0.000448649	0.02823	0.68778	0.69705	0.69854	0.69943
0.51	9.72239e-06	0.00032671	0.01465	0.68178	0.6958	0.69797	0.6992
0.52	6.51087e-06	0.00023178	0.00928	0.67219	0.69404	0.69717	0.69889
0.53	4.25298e-06	0.000172669	0.00617	0.65597	0.69145	0.69602	0.69846
0.54	2.99081e-06	0.000122701	0.00419	0.62386	0.68756	0.69439	0.69786
0.55	1.74267e-06	8.9127e-05	0.00289	0.53141	0.68169	0.69209	0.69701
0.56	1.1817e-06	6.62116e-05	0.00201	0.16718	0.67227	0.68871	0.69581
0.57	9.85363e-07	4.8415e-05	0.00141	0.03744	0.65596	0.68367	0.69409
0.58	9.57314e-07	3.51481e-05	0.000999629	0.01763	0.62214	0.67595	0.69162
0.59	6.3476e-07	2.6327e-05	0.000719357	0.01078	0.48551	0.6633	0.68803
0.6	5.50615e-07	1.92307e-05	0.000506555	0.0071	0.10769	0.64027	0.6827
0.61	1.15867e-07	1.47851e-05	0.000360059	0.00481	0.03621	0.58442	0.67444
0.62	3.9635e-07	1.20223e-05	0.000257192	0.00331	0.02023	0.31962	0.66116
0.63	3.9635e-07	9.38581e-06	0.000184028	0.00231	0.0131	0.07274	0.63681
0.64	6.62808e-07	8.16571e-06	0.000133177	0.00162	0.00891	0.03091	0.58073
0.65	6.62808e-07	7.67487e-06	9.54939e-05	0.00115	0.00622	0.01829	0.38425
0.66	9.4329e-07	6.65111e-06	6.83993e-05	0.000813361	0.00436	0.01208	0.10982
0.67	1.1256e-06	6.49684e-06	4.93686e-05	0.000579607	0.00309	0.00823	0.04209
0.68	1.27987e-06	6.25843e-06	3.53585e-05	0.000413505	0.0022	0.00576	0.0216
0.69	1.75669e-06	6.42672e-06	2.55977e-05	0.000296305	0.00158	0.00414	0.01335
0.7	2.03717e-06	6.66513e-06	1.90344e-05	0.000212778	0.00115	0.00291	0.00886

## Sheet: Fig. 8f
KCl concentration (M)	Transition voltage (V)
1	0.294
0.1	0.376
0.01	0.484
0.001	0.555
0.0001	0.594
1e-05	0.618
1e-06	0.651
